# Supplementary material for: Genomic alterations underlie a pan-cancer metabolic shift associated with tumour hypoxia
Source: Genome Biol. 2016 Jun 29;17:140. doi: 10.1186/s13059-016-0999-8 (PMC4926297; doi:10.1186/s13059-016-0999-8)
Supplement: Additional file 2: — Tables S1 to S21. (ZIP 10219 kb) [file 13059_2016_999_MOESM2_ESM.zip]

Archive with 2 entries (2 files):
- Additional file 2 Captions.doc
- AdditionalFile2.xlsx
