# Supplementary material for: Genomic alterations underlie a pan-cancer metabolic shift associated with tumour hypoxia
Source: Genome Biol. 2016 Jun 29;17:140. doi: 10.1186/s13059-016-0999-8 (PMC4926297; doi:10.1186/s13059-016-0999-8)
Supplement: Additional file 2: — Tables S1 to S21. (ZIP 10219 kb) [file 13059_2016_999_MOESM2_ESM.zip › AdditionalFile2.xlsx]

## Sheet: S1
Gene symbol	Entrez Gene ID	Description
ABCA1	19	ATP-binding cassette, sub-family A (ABC1), member 1
ABCA10	10349	ATP-binding cassette, sub-family A (ABC1), member 10
ABCA12	26154	ATP-binding cassette, sub-family A (ABC1), member 12
ABCA13	154664	ATP-binding cassette, sub-family A (ABC1), member 13
ABCA2	20	ATP-binding cassette, sub-family A (ABC1), member 2
ABCA3	21	ATP-binding cassette, sub-family A (ABC1), member 3
ABCA4	24	ATP-binding cassette, sub-family A (ABC1), member 4
ABCA5	23461	ATP-binding cassette, sub-family A (ABC1), member 5
ABCA6	23460	ATP-binding cassette, sub-family A (ABC1), member 6
ABCA7	10347	ATP-binding cassette, sub-family A (ABC1), member 7
ABCA8	10351	ATP-binding cassette, sub-family A (ABC1), member 8
ABCA9	10350	ATP-binding cassette, sub-family A (ABC1), member 9
ABCB1	5243	ATP-binding cassette, sub-family B (MDR/TAP), member 1
ABCB10	23456	ATP-binding cassette, sub-family B (MDR/TAP), member 10
ABCB11	8647	ATP-binding cassette, sub-family B (MDR/TAP), member 11
ABCB4	5244	ATP-binding cassette, sub-family B (MDR/TAP), member 4
ABCB5	340273	ATP-binding cassette, sub-family B (MDR/TAP), member 5
ABCB6	10058	ATP-binding cassette, sub-family B (MDR/TAP), member 6
ABCB7	22	ATP-binding cassette, sub-family B (MDR/TAP), member 7
ABCB8	11194	ATP-binding cassette, sub-family B (MDR/TAP), member 8
ABCB9	23457	ATP-binding cassette, sub-family B (MDR/TAP), member 9
ABCC1	4363	ATP-binding cassette, sub-family C (CFTR/MRP), member 1
ABCC10	89845	ATP-binding cassette, sub-family C (CFTR/MRP), member 10
ABCC11	85320	ATP-binding cassette, sub-family C (CFTR/MRP), member 11
ABCC12	94160	ATP-binding cassette, sub-family C (CFTR/MRP), member 12
ABCC13	150000	ATP-binding cassette, sub-family C (CFTR/MRP), member 13
ABCC2	1244	ATP-binding cassette, sub-family C (CFTR/MRP), member 2
ABCC3	8714	ATP-binding cassette, sub-family C (CFTR/MRP), member 3
ABCC4	10257	ATP-binding cassette, sub-family C (CFTR/MRP), member 4
ABCC5	10057	ATP-binding cassette, sub-family C (CFTR/MRP), member 5
ABCC6	368	ATP-binding cassette, sub-family C (CFTR/MRP), member 6
ABCC8	6833	ATP-binding cassette, sub-family C (CFTR/MRP), member 8
ABCC9	10060	ATP-binding cassette, sub-family C (CFTR/MRP), member 9
ABCD1	215	ATP-binding cassette, sub-family D (ALD), member 1
ABCD2	225	ATP-binding cassette, sub-family D (ALD), member 2
ABCD3	5825	ATP-binding cassette, sub-family D (ALD), member 3
ABCD4	5826	ATP-binding cassette, sub-family D (ALD), member 4
ABCE1	6059	ATP-binding cassette, sub-family E (OABP), member 1
ABCF1	23	ATP-binding cassette, sub-family F (GCN20), member 1
ABCF2	10061	ATP-binding cassette, sub-family F (GCN20), member 2
ABCF3	55324	ATP-binding cassette, sub-family F (GCN20), member 3
ABCG1	9619	ATP-binding cassette, sub-family G (WHITE), member 1
ABCG2	9429	ATP-binding cassette, sub-family G (WHITE), member 2
ABCG4	64137	ATP-binding cassette, sub-family G (WHITE), member 4
ABCG5	64240	ATP-binding cassette, sub-family G (WHITE), member 5 (sterolin 1)
ABCG8	64241	ATP-binding cassette, sub-family G (WHITE), member 8 (sterolin 2)
AADAT	51166	aminoadipate aminotransferase
ACY1	95	Aminoacylase 1
ACY1L	96	Aminoacylase 1-like
ACY3	91703	aspartoacylase (aminocyclase) 3
ADC	113451	arginine decarboxylase
ADI1	55256	acireductone dioxygenase 1
AGPS	8540	alkylglycerone phosphate synthase
AGXT	189	alanine-glyoxylate aminotransferase
AGXT2	64902	alanine-glyoxylate aminotransferase 2
AGXT2L1	64850	alanine-glyoxylate aminotransferase 2-like 1
AGXT2L2	85007	alanine-glyoxylate aminotransferase 2-like 2
ASNS	440	Asparagine synthetase
ASNSD1	54529	asparagine synthetase domain containing 1
ASPA	443	aspartoacylase (Canavan disease)
ASPG	374569	asparaginase homolog (S. cerevisiae)
ASRGL1	80150	asparaginase like 1
CCBL1	883	cysteine conjugate-beta lyase; cytoplasmic (glutamine transaminase K, kyneurenine aminotransferase)
CCBL2	56267	cysteine conjugate-beta lyase 2
CRYM	1428	crystallin, mu
DAO	1610	D-amino-acid oxidase
DDO	8528	D-aspartate oxidase
GCAT	23464	glycine C-acetyltransferase (2-amino-3-ketobutyrate coenzyme A ligase)
GCDH	2639	glutaryl-Coenzyme A dehydrogenase
GPT	2875	glutamic-pyruvate transaminase (alanine aminotransferase)
GPT2	84706	glutamic pyruvate transaminase (alanine aminotransferase) 2
ILVBL	10994	ilvB (bacterial acetolactate synthase)-like
LGSN	51557	lens protein with glutamine synthetase domain
PCBD1	5092	pterin-4 alpha-carbinolamine dehydratase/dimerization cofactor of hepatocyte nuclear factor 1 alpha
PCBD2	84105	pterin-4 alpha-carbinolamine dehydratase/dimerization cofactor of hepatocyte nuclear factor 1 alpha (TCF1) 2
SCCPDH	51097	saccharopine dehydrogenase (putative)
SCLY	51540	selenocysteine lyase
SDS	10993	serine dehydratase
SDSL	113675	serine dehydratase-like
SEPHS1	22929	selenophosphate synthetase 1
SEPHS2	22928	selenophosphate synthetase 2
THNSL1	79896	threonine synthase-like 1 (S. cerevisiae)
THNSL2	55258	threonine synthase-like 2 (S. cerevisiae)
TMLHE	55217	trimethyllysine hydroxylase, epsilon
CHI3L1	1116	chitinase 3-like 1 (cartilage glycoprotein-39)
CHI3L2	1117	chitinase 3-like 2
CHIA	27159	chitinase, acidic
CHID1	66005	chitinase domain containing 1
CHIT1	1118	chitinase 1
CMAS	55907	Cytidine monophosphate N-acetylneuraminic acid synthetase
GFPT1	2673	glutamine-fructose-6-phosphate transaminase 1
GFPT2	9945	glutamine-fructose-6-phosphate transaminase 2
GNE	10020	glucosamine (UDP-N-acetyl)-2-epimerase/N-acetylmannosamine kinase
GNPDA1	10007	glucosamine-6-phosphate deaminase 1
GNPDA2	132789	glucosamine-6-phosphate deaminase 2
GNPNAT1	64841	glucosamine-phosphate N-acetyltransferase 1
GNPTAB	79158	N-acetylglucosamine-1-phosphate transferase, alpha and beta subunits
GNPTG	84572	N-acetylglucosamine-1-phosphate transferase, gamma subunit
NAGK	55577	N-acetylglucosamine kinase
NANP	140838	N-acetylneuraminic acid phosphatase
NANS	54187	N-acetylneuraminic acid synthase (sialic acid synthase)
NPL	80896	N-acetylneuraminate pyruvate lyase (dihydrodipicolinate synthase)
PGM3	5238	phosphoglucomutase 3
RENBP	5973	renin binding protein
UAP1	6675	UDP-N-acteylglucosamine pyrophosphorylase 1
UAP1L1	91373	UDP-N-acteylglucosamine pyrophosphorylase 1-like 1
LDHA	3939	lactate dehydrogenase A
LDHAL6A	160287	lactate dehydrogenase A-like 6A
LDHAL6B	92483	lactate dehydrogenase A-like 6B
LDHB	3945	lactate dehydrogenase B
LDHC	3948	lactate dehydrogenase C
LDHD	197257	lactate dehydrogenase D
ATP13A1	57130	ATPase type 13A1
ATP13A2	23400	ATPase type 13A2
ATP13A3	79572	ATPase type 13A3
ATP13A4	84239	ATPase type 13A4
ATP13A5	344905	ATPase type 13A5
MMAB	326625	methylmalonic aciduria (cobalamin deficiency) cblB type
MMACHC	25974	methylmalonic aciduria (cobalamin deficiency) cblC type, with homocystinuria
MMADHC	27249	methylmalonic aciduria (cobalamin deficiency) cblD type, with homocystinuria
MTRR	4552	5-methyltetrahydrofolate-homocysteine methyltransferase reductase
BCAT1	586	branched chain aminotransferase 1, cytosolic
BCAT2	587	branched chain aminotransferase 2, mitochondrial
BCKDHA	593	branched chain keto acid dehydrogenase E1, alpha polypeptide
BCKDHB	594	branched chain keto acid dehydrogenase E1, beta polypeptide (maple syrup urine disease)
DBT	1629	dihydrolipoamide branched chain transacylase E2
HIBADH	11112	3-hydroxyisobutyrate dehydrogenase
HIBCH	26275	3-hydroxyisobutyryl-Coenzyme A hydrolase
IVD	3712	isovaleryl Coenzyme A dehydrogenase
MCCC1	56922	methylcrotonoyl-Coenzyme A carboxylase 1 (alpha)
MCCC2	64087	methylcrotonoyl-Coenzyme A carboxylase 2 (beta)
GCH1	2643	GTP cyclohydrolase 1 (dopa-responsive dystonia)
PTS	5805	6-pyruvoyltetrahydropterin synthase
QDPR	5860	quinoid dihydropteridine reductase
SPR	6697	sepiapterin reductase (7,8-dihydrobiopterin:NADP+ oxidoreductase)
BAAT	570	bile acid Coenzyme A: amino acid N-acyltransferase (glycine N-choloyltransferase)
CYP27A1	1593	cytochrome P450, family 27, subfamily A, polypeptide 1
CYP7A1	1581	cytochrome P450, family 7, subfamily A, polypeptide 1
CYP7B1	9420	cytochrome P450, family 7, subfamily B, polypeptide 1
CYP8B1	1582	cytochrome P450, family 8, subfamily B, polypeptide 1
HSD3B7	80270	hydroxy-delta-5-steroid dehydrogenase, 3 beta- and steroid delta-isomerase 7
FBP1	2203	fructose-1,6-bisphosphatase 1
FBP2	8789	fructose-1,6-bisphosphatase 2
G6PC	2538	glucose-6-phosphatase, catalytic subunit
G6PC2	57818	glucose-6-phosphatase, catalytic, 2
G6PC3	92579	glucose 6 phosphatase, catalytic, 3
GBE1	2632	glucan (1,4-alpha-), branching enzyme 1 (glycogen branching enzyme, Andersen disease, glycogen storage disease type IV)
GYG1	2992	glycogenin 1
GYG2	8908	glycogenin 2
GYS1	2997	glycogen synthase 1 (muscle)
GYS2	2998	glycogen synthase 2 (liver)
PCK1	5105	phosphoenolpyruvate carboxykinase 1 (soluble)
PCK2	5106	phosphoenolpyruvate carboxykinase 2 (mitochondrial)
UGP2	7360	UDP-glucose pyrophosphorylase 2
CYP51A1	1595	cytochrome P450, family 51, subfamily A, polypeptide 1
DHCR24	1718	24-dehydrocholesterol reductase
DHCR7	1717	7-dehydrocholesterol reductase
EBP	10682	emopamil binding protein (sterol isomerase)
EBPL	84650	emopamil binding protein-like
FDFT1	2222	farnesyl-diphosphate farnesyltransferase 1
FDPS	2224	farnesyl diphosphate synthase (farnesyl pyrophosphate synthetase, dimethylallyltranstransferase, geranyltranstransferase)
HSD17B7	51478	hydroxysteroid (17-beta) dehydrogenase 7
LBR	3930	Lamin B receptor
LCAT	3931	lecithin-cholesterol acyltransferase
LSS	4047	lanosterol synthase (2,3-oxidosqualene-lanosterol cyclase)
NSDHL	50814	NAD(P) dependent steroid dehydrogenase-like
SC4MOL	6307	sterol-C4-methyl oxidase-like
SC5DL	6309	sterol-C5-desaturase (ERG3 delta-5-desaturase homolog, S. cerevisiae)-like
SQLE	6713	Squalene epoxidase
TM7SF2	7108	transmembrane 7 superfamily member 2
AACS	65985	acetoacetyl-CoA synthetase
ACOT1	641371	acyl-CoA thioesterase 1
ACOT11	26027	acyl-CoA thioesterase 11
ACOT12	134526	acyl-CoA thioesterase 12
ACOT2	10965	acyl-CoA thioesterase 2
ACOT4	122970	acyl-CoA thioesterase 4
ACOT6	641372	acyl-CoA thioesterase 6
ACOT7	11332	acyl-CoA thioesterase 7
ACOT8	10005	Acyl-CoA thioesterase 8
ACOT9	23597	acyl-CoA thioesterase 9
COASY	80347	Coenzyme A synthase
PANK1	53354	pantothenate kinase 1
PANK2	80025	pantothenate kinase 2 (Hallervorden-Spatz syndrome)
PANK3	79646	pantothenate kinase 3
PANK4	55229	pantothenate kinase 4
PPCDC	60490	phosphopantothenoylcysteine decarboxylase
PPCS	79717	phosphopantothenoylcysteine synthetase
AHCY	191	S-adenosylhomocysteine hydrolase
AHCYL1	10768	S-adenosylhomocysteine hydrolase-like 1
AHCYL2	23382	S-adenosylhomocysteine hydrolase-like 2
BBOX1	8424	butyrobetaine (gamma), 2-oxoglutarate dioxygenase (gamma-butyrobetaine hydroxylase) 1
BTD	686	biotinidase
CEL	1056	carboxyl ester lipase (bile salt-stimulated lipase)
CRAT	1384	carnitine acetyltransferase
CUBN	8029	cubilin (intrinsic factor-cobalamin receptor)
CYP24A1	1591	cytochrome P450, family 24, subfamily A, polypeptide 1
CYP27B1	1594	cytochrome P450, family 27, subfamily B, polypeptide 1
DAK	26007	dihydroxyacetone kinase 2 homolog (S. cerevisiae)
FLAD1	80308	FAD1 flavin adenine dinucleotide synthetase homolog (S. cerevisiae)
FOLH1	2346	folate hydrolase (prostate-specific membrane antigen) 1
GPHN	10243	gephyrin
HLCS	3141	holocarboxylase synthetase (biotin-(proprionyl-Coenzyme A-carboxylase (ATP-hydrolysing)) ligase)
MOCOS	55034	molybdenum cofactor sulfurase
MOCS1	4337	molybdenum cofactor synthesis 1
MOCS2	4338	molybdenum cofactor synthesis 2
MOCS3	27304	molybdenum cofactor synthesis 3
NAGS	162417	N-acetylglutamate synthase
RFK	55312	riboflavin kinase
THTPA	79178	Thiamine triphosphatase
TPK1	27010	thiamin pyrophosphokinase 1
VKORC1	79001	vitamin K epoxide reductase complex, subunit 1
VKORC1L1	154807	vitamin K epoxide reductase complex, subunit 1-like 1
MT-ND1	4535	michondrially encoded NADH dehydrogenase 1
MT-ND2	4536	michondrially encoded NADH dehydrogenase 2
MT-ND3	4537	michondrially encoded NADH dehydrogenase 3
MT-ND4	4538	michondrially encoded NADH dehydrogenase 4
MT-ND4L	4539	michondrially encoded NADH dehydrogenase 4 like
MT-ND5	4540	michondrially encoded NADH dehydrogenase 5
MT-ND6	4541	michondrially encoded NADH dehydrogenase 6
NDUFA1	4694	NADH dehydrogenase (ubiquinone) 1 alpha subcomplex, 1, 7.5kDa
NDUFA10	4705	NADH dehydrogenase (ubiquinone) 1 alpha subcomplex, 10, 42kDa
NDUFA11	126328	NADH dehydrogenase (ubiquinone) 1 alpha subcomplex, 11, 14.7kDa
NDUFA12	55967	NADH dehydrogenase (ubiquinone) 1 alpha subcomplex, 12
NDUFA13	51079	NADH dehydrogenase (ubiquinone) 1 alpha subcomplex, 13
NDUFA2	4695	NADH dehydrogenase (ubiquinone) 1 alpha subcomplex, 2, 8kDa
NDUFA3	4696	NADH dehydrogenase (ubiquinone) 1 alpha subcomplex, 3, 9kDa
NDUFA4	4697	NADH dehydrogenase (ubiquinone) 1 alpha subcomplex, 4, 9kDa
NDUFA4L	404215	NADH dehydrogenase (ubiquinone) 1 alpha subcomplex, 4-like
NDUFA4L2	56901	NADH dehydrogenase (ubiquinone) 1 alpha subcomplex, 4-like 2
NDUFA5	4698	NADH dehydrogenase (ubiquinone) 1 alpha subcomplex, 5, 13kDa
NDUFA6	4700	NADH dehydrogenase (ubiquinone) 1 alpha subcomplex, 6, 14kDa
NDUFA7	4701	NADH dehydrogenase (ubiquinone) 1 alpha subcomplex, 7, 14.5kDa
NDUFA8	4702	NADH dehydrogenase (ubiquinone) 1 alpha subcomplex, 8, 19kDa
NDUFA9	4704	NADH dehydrogenase (ubiquinone) 1 alpha subcomplex, 9, 39kDa
NDUFAB1	4706	NADH dehydrogenase (ubiquinone) 1, alpha/beta subcomplex, 1, 8kDa
NDUFAF1	51103	NADH dehydrogenase (ubiquinone) 1 alpha subcomplex, assembly factor 1
NDUFAF2	91942	NADH dehydrogenase (ubiquinone) 1 alpha subcomplex, assembly factor 2
NDUFB1	4707	NADH dehydrogenase (ubiquinone) 1 beta subcomplex, 1, 7kDa
NDUFB10	4716	NADH dehydrogenase (ubiquinone) 1 beta subcomplex, 10, 22kDa
NDUFB11	54539	NADH dehydrogenase (ubiquinone) 1 beta subcomplex, 11, 17.3kDa
NDUFB2	4708	NADH dehydrogenase (ubiquinone) 1 beta subcomplex, 2, 8kDa
NDUFB3	4709	NADH dehydrogenase (ubiquinone) 1 beta subcomplex, 3, 12kDa
NDUFB4	4710	NADH dehydrogenase (ubiquinone) 1 beta subcomplex, 4, 12kDa
NDUFB5	4711	NADH dehydrogenase (ubiquinone) 1 beta subcomplex, 5, 16kDa
NDUFB6	4712	NADH dehydrogenase (ubiquinone) 1 beta subcomplex, 6, 17kDa
NDUFB7	4713	NADH dehydrogenase (ubiquinone) 1 beta subcomplex, 7, 18kDa
NDUFB8	4714	NADH dehydrogenase (ubiquinone) 1 beta subcomplex, 8, 19kDa
NDUFB9	4715	NADH dehydrogenase (ubiquinone) 1 beta subcomplex, 9, 22kDa
NDUFC1	4717	NADH dehydrogenase (ubiquinone) 1, subcomplex unknown, 1, 6kDa
NDUFC2	4718	NADH dehydrogenase (ubiquinone) 1, subcomplex unknown, 2, 14.5kDa
NDUFS1	4719	NADH dehydrogenase (ubiquinone) Fe-S protein 1, 75kDa (NADH-coenzyme Q reductase)
NDUFS2	4720	NADH dehydrogenase (ubiquinone) Fe-S protein 2, 49kDa (NADH-coenzyme Q reductase)
NDUFS3	4722	NADH dehydrogenase (ubiquinone) Fe-S protein 3, 30kDa (NADH-coenzyme Q reductase)
NDUFS4	4724	NADH dehydrogenase (ubiquinone) Fe-S protein 4, 18kDa (NADH-coenzyme Q reductase)
NDUFS5	4725	NADH dehydrogenase (ubiquinone) Fe-S protein 5, 15kDa (NADH-coenzyme Q reductase)
NDUFS6	4726	NADH dehydrogenase (ubiquinone) Fe-S protein 6, 13kDa (NADH-coenzyme Q reductase)
NDUFS7	374291	NADH dehydrogenase (ubiquinone) Fe-S protein 7, 20kDa (NADH-coenzyme Q reductase)
NDUFS8	4728	NADH dehydrogenase (ubiquinone) Fe-S protein 8, 23kDa (NADH-coenzyme Q reductase)
NDUFV1	4723	NADH dehydrogenase (ubiquinone) flavoprotein 1, 51kDa
NDUFV2	4729	NADH dehydrogenase (ubiquinone) flavoprotein 2, 24kDa
NDUFV3	4731	NADH dehydrogenase (ubiquinone) flavoprotein 3, 10kDa
SDHA	6389	succinate dehydrogenase complex, subunit A, flavoprotein (Fp)
SDHB	6390	succinate dehydrogenase complex, subunit B, iron sulfur (Ip)
SDHC	6391	succinate dehydrogenase complex, subunit C, integral membrane protein, 15kDa
SDHD	6392	succinate dehydrogenase complex, subunit D, integral membrane protein
CYC1	1537	cytochrome c-1
CYCS	54205	cytochrome c, somatic
MT-CYB	4519	Cytochrome b
UCRC	29796	ubiquinol-cytochrome c reductase complex (7.2 kD)
UQCR	10975	ubiquinol-cytochrome c reductase, 6.4kDa subunit
UQCRB	7381	ubiquinol-cytochrome c reductase binding protein
UQCRC1	7384	ubiquinol-cytochrome c reductase core protein I
UQCRC2	7385	ubiquinol-cytochrome c reductase core protein II
UQCRFS1	7386	ubiquinol-cytochrome c reductase, Rieske iron-sulfur polypeptide 1
UQCRH	7388	ubiquinol-cytochrome c reductase hinge protein
UQCRQ	27089	ubiquinol-cytochrome c reductase, complex III subunit VII, 9.5kDa
COX1	4512	mitochondrially encoded cytochrome c oxidase IÂ
COX10	1352	COX10 homolog, cytochrome c oxidase assembly protein, heme A: farnesyltransferase (yeast)
COX11	1353	COX11 homolog, cytochrome c oxidase assembly protein (yeast)
COX15	1355	COX15 homolog, cytochrome c oxidase assembly protein (yeast)
COX16	51241	COX16 cytochrome c oxidase assembly homolog (S. cerevisiae)
COX17	10063	COX17 cytochrome c oxidase assembly homolog (S. cerevisiae)
COX18	285521	COX18 cytochrome c oxidase assembly homolog (S. cerevisiae)
COX19	90639	COX19 cytochrome c oxidase assembly homolog (S. cerevisiae)
COX2	4513	mitochondrially encoded cytochrome c oxidase II
COX3	4514	mitochondrially encoded cytochrome c oxidase III
COX4I1	1327	cytochrome c oxidase subunit IV isoform 1
COX4I2	84701	cytochrome c oxidase subunit IV isoform 2 (lung)
COX5A	9377	cytochrome c oxidase subunit Va
COX5B	1329	Cytochrome c oxidase subunit Vb
COX6A1	1337	cytochrome c oxidase subunit VIa polypeptide 1
COX6A2	1339	cytochrome c oxidase subunit VIa polypeptide 2
COX6B1	1340	cytochrome c oxidase subunit Vib polypeptide 1 (ubiquitous)
COX6B2	125965	cytochrome c oxidase subunit VIb polypeptide 2 (testis)
COX6C	1345	cytochrome c oxidase subunit VIc
COX7A1	1346	cytochrome c oxidase subunit VIIa polypeptide 1 (muscle)
COX7A2	1347	cytochrome c oxidase subunit VIIa polypeptide 2 (liver)
COX7A2L	9167	cytochrome c oxidase subunit VIIa polypeptide 2 like
COX7B	1349	cytochrome c oxidase subunit VIIb
COX7B2	170712	cytochrome c oxidase subunit VIIb2
COX7C	1350	cytochrome c oxidase subunit VIIc
COX8A	1351	cytochrome c oxidase subunit 8A (ubiquitous)
COX8C	341947	cytochrome c oxidase subunit 8C
CKB	1152	creatine kinase, brain
CKBE	1156	creatine kinase, ectopic expression
CKM	1158	creatine kinase, muscle
CKMT1A	1159	creatine kinase, mitochondrial 1A
CKMT1B	548596	creatine kinase, mitochondrial 1B
CKMT2	1160	creatine kinase, mitochondrial 2 (sarcomeric)
GAMT	2593	guanidinoacetate N-methyltransferase
GATM	2628	glycine amidinotransferase (L-arginine:glycine amidinotransferase)
ADO	84890	2-aminoethanethiol (cysteamine) dioxygenase
CBS	875	cystathionine-beta-synthase
CDO1	1036	cysteine dioxygenase, type I
CSAD	51380	cysteine sulfinic acid decarboxylase
CTH	1491	cystathionase (cystathionine gamma-lyase)
NFS1	9054	NFS1 nitrogen fixation 1 homolog (S. cerevisiae)
PCYOX1	51449	prenylcysteine oxidase 1
PCYOX1L	78991	prenylcysteine oxidase 1 like
SUOX	6821	sulfite oxidase
AADAC	13	arylacetamide deacetylase (esterase)
AADACL1	57552	arylacetamide deacetylase-like 1
AADACL2	344752	arylacetamide deacetylase-like 2
AADACL3	126767	arylacetamide deacetylase-like 3
AADACL4	343066	arylacetamide deacetylase-like 4
AKR7L	246181	aldo-keto reductase family 7-like
BCHE	590	butyrylcholinesterase
CAT	847	Catalase
CES1	1066	carboxylesterase 1 (monocyte/macrophage serine esterase 1)
CES2	8824	carboxylesterase 2 (intestine, liver)
CES3	23491	carboxylesterase 3 (brain)
CES7	221223	carboxylesterase 7
DHDH	27294	dihydrodiol dehydrogenase (dimeric)
DPEP1	1800	dipeptidase 1 (renal)
DPEP2	64174	dipeptidase 2
DPEP3	64180	dipeptidase 3
EPHX1	2052	epoxide hydrolase 1, microsomal (xenobiotic)
EPHX2	2053	epoxide hydrolase 2, cytoplasmic
FMO1	2326	flavin containing monooxygenase 1
FMO2	2327	flavin containing monooxygenase 2
FMO3	2328	flavin containing monooxygenase 3
FMO4	2329	flavin containing monooxygenase 4
FMO5	2330	flavin containing monooxygenase 5
SOD1	6647	superoxide dismutase 1, soluble (amyotrophic lateral sclerosis 1 (adult))
SOD2	6648	Superoxide dismutase 2, mitochondrial
SOD3	6649	superoxide dismutase 3, extracellular
TPMT	7172	thiopurine S-methyltransferase
UGT1A1	54658	UDP glucuronosyltransferase 1 family, polypeptide A1
UGT1A10	54575	UDP glucuronosyltransferase 1 family, polypeptide A10
UGT1A3	54659	UDP glucuronosyltransferase 1 family, polypeptide A3
UGT1A4	54657	UDP glucuronosyltransferase 1 family, polypeptide A4
UGT1A5	54579	UDP glucuronosyltransferase 1 family, polypeptide A5
UGT1A6	54578	UDP glucuronosyltransferase 1 family, polypeptide A6
UGT1A7	54577	UDP glucuronosyltransferase 1 family, polypeptide A7
UGT1A8	54576	UDP glucuronosyltransferase 1 family, polypeptide A8
UGT1A9	54600	UDP glucuronosyltransferase 1 family, polypeptide A9
UGT2A1	10941	UDP glucuronosyltransferase 2 family, polypeptide A1
UGT2A2	574537	UDP glucuronosyltransferase 2 family, polypeptide A2
UGT2A3	79799	UDP glucuronosyltransferase 2 family, polypeptide A3
UGT2B10	7365	UDP glucuronosyltransferase 2 family, polypeptide B10
UGT2B11	10720	UDP glucuronosyltransferase 2 family, polypeptide B11
UGT2B15	7366	UDP glucuronosyltransferase 2 family, polypeptide B15
UGT2B17	7367	UDP glucuronosyltransferase 2 family, polypeptide B17
UGT2B28	54490	UDP glucuronosyltransferase 2 family, polypeptide B28
UGT2B4	7363	UDP glucuronosyltransferase 2 family, polypeptide B4
UGT2B7	7364	UDP glucuronosyltransferase 2 family, polypeptide B7
UGT3A1	133688	UDP glycosyltransferase 3 family, polypeptide A1
UGT3A2	167127	UDP glycosyltransferase 3 family, polypeptide A2
ACAA1	30	acetyl-Coenzyme A acyltransferase 1 (peroxisomal 3-oxoacyl-Coenzyme A thiolase)
ACAA2	10449	acetyl-Coenzyme A acyltransferase 2 (mitochondrial 3-oxoacyl-Coenzyme A thiolase)
ACACA	31	acetyl-Coenzyme A carboxylase alpha
ACACB	32	acetyl-Coenzyme A carboxylase beta
ACAD10	80724	acyl-Coenzyme A dehydrogenase family, member 10
ACAD11	84129	acyl-Coenzyme A dehydrogenase family, member 11
ACAD8	27034	acyl-Coenzyme A dehydrogenase family, member 8
ACAD9	28976	acyl-Coenzyme A dehydrogenase family, member 9
ACADL	33	acyl-Coenzyme A dehydrogenase, long chain
ACADM	34	acyl-Coenzyme A dehydrogenase, C-4 to C-12 straight chain
ACADS	35	acyl-Coenzyme A dehydrogenase, C-2 to C-3 short chain
ACADSB	36	acyl-Coenzyme A dehydrogenase, short/branched chain
ACADVL	37	acyl-Coenzyme A dehydrogenase, very long chain
ACAT1	38	acetyl-Coenzyme A acetyltransferase 1 (acetoacetyl Coenzyme A thiolase)
ACAT2	39	acetyl-Coenzyme A acetyltransferase 2 (acetoacetyl Coenzyme A thiolase)
ACBD3	64746	acyl-Coenzyme A binding domain containing 3
ACBD4	79777	acyl-Coenzyme A binding domain containing 4
ACBD5	91452	acyl-Coenzyme A binding domain containing 5
ACBD6	84320	acyl-Coenzyme A binding domain containing 6
ACBD7	414149	acyl-Coenzyme A binding domain containing 7
ACOX1	51	acyl-Coenzyme A oxidase 1, palmitoyl
ACOX2	8309	acyl-Coenzyme A oxidase 2, branched chain
ACOX3	8310	acyl-Coenzyme A oxidase 3, pristanoyl
ACOXL	55289	acyl-Coenzyme A oxidase-like
ACSBG1	23205	acyl-CoA synthetase bubblegum family member 1
ACSBG2	81616	acyl-CoA synthetase bubblegum family member 2
ACSF2	80221	acyl-CoA synthetase family member 2
ACSF3	197322	acyl-CoA synthetase family member 3
ACSL1	2180	acyl-CoA synthetase long-chain family member 1
ACSL3	2181	acyl-CoA synthetase long-chain family member 3
ACSL4	2182	Acyl-CoA synthetase long-chain family member 4
ACSL5	51703	acyl-CoA synthetase long-chain family member 5
ACSL6	23305	acyl-CoA synthetase long-chain family member 6
ACSM1	116285	acyl-CoA synthetase medium-chain family member 1
ACSM2A	123876	acyl-CoA synthetase medium-chain family member 2A
ACSM2B	348158	acyl-CoA synthetase medium-chain family member 2B
ACSM3	6296	acyl-CoA synthetase medium-chain family member 3
ACSM4	341392	acyl-CoA synthetase medium-chain family member 4
ACSM5	54988	acyl-CoA synthetase medium-chain family member 5
ACSS1	84532	Acyl-CoA synthetase short-chain family member 1
ACSS2	55902	acyl-CoA synthetase short-chain family member 2
ACSS3	79611	acyl-CoA synthetase short-chain family member 3
CLYBL	171425	citrate lyase beta like
CPT1A	1374	carnitine palmitoyltransferase 1A (liver)
CPT1B	1375	carnitine palmitoyltransferase 1B (muscle)
CPT1C	126129	carnitine palmitoyltransferase 1C
CPT2	1376	carnitine palmitoyltransferase II
CYP4A11	1579	cytochrome P450, family 4, subfamily A, polypeptide 11
CYP4A22	284541	cytochrome P450, family 4, subfamily A, polypeptide 22
CYP4B1	1580	cytochrome P450, family 4, subfamily B, polypeptide 1
CYP4F11	57834	cytochrome P450, family 4, subfamily F, polypeptide 11
CYP4F12	66002	cytochrome P450, family 4, subfamily F, polypeptide 12
CYP4F2	8529	cytochrome P450, family 4, subfamily F, polypeptide 2
CYP4F22	126410	cytochrome P450, family 4, subfamily F, polypeptide 22
CYP4F3	4051	cytochrome P450, family 4, subfamily F, polypeptide 3
CYP4F8	11283	cytochrome P450, family 4, subfamily F, polypeptide 8
CYP4V2	285440	cytochrome P450, family 4, subfamily V, polypeptide 2
CYP4X1	260293	cytochrome P450, family 4, subfamily X, polypeptide 1
CYP4Z1	199974	cytochrome P450, family 4, subfamily Z, polypeptide 1
DCI	1632	dodecenoyl-Coenzyme A delta isomerase (3,2 trans-enoyl-Coenzyme A isomerase)
DECR1	1666	2,4-dienoyl CoA reductase 1, mitochondrial
DECR2	26063	2,4-dienoyl CoA reductase 2, peroxisomal
DGAT1	8694	diacylglycerol O-acyltransferase homolog 1 (mouse)
DGAT2	84649	diacylglycerol O-acyltransferase homolog 2 (mouse)
DGAT2L3	158833	diacylglycerol O-acyltransferase 2-like 3
DGAT2L4	158835	diacylglycerol O-acyltransferase 2-like 4
DGAT2L6	347516	diacylglycerol O-acyltransferase 2-like 6
DGAT2L7	646409	diacylglycerol O-acyltransferase 2-like 7
ECH1	1891	enoyl Coenzyme A hydratase 1, peroxisomal
ECHDC1	55862	enoyl Coenzyme A hydratase domain containing 1
ECHDC2	55268	enoyl Coenzyme A hydratase domain containing 2
ECHDC3	79746	enoyl Coenzyme A hydratase domain containing 3
ECHS1	1892	enoyl Coenzyme A hydratase, short chain, 1, mitochondrial
EHHADH	1962	enoyl-Coenzyme A, hydratase/3-hydroxyacyl Coenzyme A dehydrogenase
ELOVL1	64834	elongation of very long chain fatty acids (FEN1/Elo2, SUR4/Elo3, yeast)-like 1
ELOVL2	54898	elongation of very long chain fatty acids (FEN1/Elo2, SUR4/Elo3, yeast)-like 2
ELOVL3	83401	elongation of very long chain fatty acids (FEN1/Elo2, SUR4/Elo3, yeast)-like 3
ELOVL4	6785	elongation of very long chain fatty acids (FEN1/Elo2, SUR4/Elo3, yeast)-like 4
ELOVL5	60481	ELOVL family member 5, elongation of long chain fatty acids (FEN1/Elo2, SUR4/Elo3-like, yeast)
ELOVL6	79071	ELOVL family member 6, elongation of long chain fatty acids (FEN1/Elo2, SUR4/Elo3-like, yeast)
ELOVL7	79993	ELOVL family member 7, elongation of long chain fatty acids (yeast)
ETFA	2108	electron-transfer-flavoprotein, alpha polypeptide (glutaric aciduria II)
ETFB	2109	electron-transfer-flavoprotein, beta polypeptide
ETFDH	2110	electron-transferring-flavoprotein dehydrogenase
FA2H	79152	fatty acid 2-hydroxylase
FAAH	2166	fatty acid amide hydrolase
FAAH2	158584	fatty acid amide hydrolase 2
FADS1	3992	fatty acid desaturase 1
FADS2	9415	fatty acid desaturase 2
FADS3	3995	fatty acid desaturase 3
FAR1	84188	fatty acyl CoA reductase 1
FAR2	55711	fatty acyl CoA reductase 2
FASN	2194	fatty acid synthase
GPSN2	9524	glycoprotein, synaptic 2
HACL1	26061	2-hydroxyacyl-CoA lyase 1
HADH	3033	hydroxyacyl-Coenzyme A dehydrogenase
HADHA	3030	hydroxyacyl-Coenzyme A dehydrogenase/3-ketoacyl-Coenzyme A thiolase/enoyl-Coenzyme A hydratase (trifunctional protein), alpha subunit
HADHB	3032	hydroxyacyl-Coenzyme A dehydrogenase/3-ketoacyl-Coenzyme A thiolase/enoyl-Coenzyme A hydratase (trifunctional protein), beta subunit
LIPC	3990	lipase, hepatic
LIPF	8513	lipase, gastric
LIPG	9388	lipase, endothelial
LIPH	200879	lipase, member H
LIPI	149998	lipase, member I
LIPJ	142910	lipase, family member J
LIPK	643414	lipase, mamber K
LIPM	340654	lipase, member M
LIPN	643418	lipase, member N
LPL	4023	lipoprotein lipase
LPPR2	64748	lipid phosphate phosphatase-related protein type 2
MCAT	27349	malonyl CoA:ACP acyltransferase (mitochondrial)
MECR	51102	mitochondrial trans-2-enoyl-CoA reductase
MGLL	11343	monoglyceride lipase
MLYCD	23417	malonyl-CoA decarboxylase
MTTP	4547	microsomal triglyceride transfer protein
OLAH	55301	oleoyl-ACP hydrolase
OXSM	54995	3-oxoacyl-ACP synthase, mitochondrial
PECI	10455	peroxisomal D3,D2-enoyl-CoA isomerase
PECR	55825	peroxisomal trans-2-enoyl-CoA reductase
PHYH	5264	phytanoyl-CoA 2-hydroxylase
PHYHD1	254295	phytanoyl-CoA dioxygenase domain containing 1
PNLIP	5406	pancreatic lipase
PNLIPRP1	5407	pancreatic lipase-related protein 1
PNLIPRP2	5408	pancreatic lipase-related protein 2
PNLIPRP3	119548	pancreatic lipase-related protein 3
PNPLA1	285848	patatin-like phospholipase domain containing 1
PNPLA2	57104	patatin-like phospholipase domain containing 2
PNPLA3	80339	patatin-like phospholipase domain containing 3
PNPLA4	8228	patatin-like phospholipase domain containing 4
PNPLA5	150379	patatin-like phospholipase domain containing 5
PNPLA6	10908	patatin-like phospholipase domain containing 6
PNPLA7	375775	patatin-like phospholipase domain containing 7
PNPLA8	50640	patatin-like phospholipase domain containing 8
SCD	6319	stearoyl-CoA desaturase (delta-9-desaturase)
SCD5	79966	stearoyl-CoA desaturase 5
SCP2	6342	sterol carrier protein 2
SDR16C6	442388	short chain dehydrogenase/reductase family 16C, member 6
SDR39U1	56948	short chain dehydrogenase/reductase family 39U, member 1
SDR42E1	93517	short chain dehydrogenase/reductase family 42E, member 1
SDR9C7	121214	short chain dehydrogenase/reductase family 9C, member 7
DHFR	1719	dihydrofolate reductase
DHFRL1	200895	dihydrofolate reductase-like 1
FPGS	2356	folylpolyglutamate synthase
MTHFD1	4522	methylenetetrahydrofolate dehydrogenase (NADP+ dependent) 1, methenyltetrahydrofolate cyclohydrolase, formyltetrahydrofolate synthetase
MTHFD1L	25902	Methylenetetrahydrofolate dehydrogenase (NADP+ dependent) 1-like
MTHFD2	10797	methylenetetrahydrofolate dehydrogenase (NADP+ dependent) 2, methenyltetrahydrofolate cyclohydrolase
MTHFD2L	441024	methylenetetrahydrofolate dehydrogenase (NADP+ dependent) 2-like
MTHFR	4524	5,10-methylenetetrahydrofolate reductase (NADPH)
MTHFS	10588	5,10-methenyltetrahydrofolate synthetase (5-formyltetrahydrofolate cyclo-ligase)
MTHFSD	64779	methenyltetrahydrofolate synthetase domain containing
SHMT1	6470	serine hydroxymethyltransferase 1 (soluble)
SHMT2	6472	serine hydroxymethyltransferase 2 (mitochondrial)
ALDH18A1	5832	aldehyde dehydrogenase 18 family, member A1
ALDH5A1	7915	aldehyde dehydrogenase 5 family, member A1 (succinate-semialdehyde dehydrogenase)
GAD1	2571	glutamate decarboxylase 1 (brain, 67kDa)
GAD2	2572	Glutamate decarboxylase 2 (pancreatic islets and brain, 65kDa)
GADL1	339896	glutamate decarboxylase-like 1
GLS	2744	glutaminase
GLS2	27165	glutaminase 2 (liver, mitochondrial)
GLUD1	2746	glutamate dehydrogenase 1
GLUD2	2747	glutamate dehydrogenase 2
GLUL	2752	glutamate-ammonia ligase (glutamine synthetase)
OAT	4942	ornithine aminotransferase (gyrate atrophy)
GCLC	2729	glutamate-cysteine ligase, catalytic subunit
GCLM	2730	glutamate-cysteine ligase, modifier subunit
GPX1	2876	glutathione peroxidase 1
GPX2	2877	glutathione peroxidase 2 (gastrointestinal)
GPX3	2878	glutathione peroxidase 3 (plasma)
GPX4	2879	glutathione peroxidase 4 (phospholipid hydroperoxidase)
GPX5	2880	glutathione peroxidase 5 (epididymal androgen-related protein)
GPX6	257202	glutathione peroxidase 6 (olfactory)
GPX7	2882	glutathione peroxidase 7
GPX8	493869	glutathione peroxidase 8 (putative)
GSR	2936	glutathione reductase
GSS	2937	glutathione synthetase
GSTA1	2938	glutathione S-transferase A1
GSTA2	2939	glutathione S-transferase A2
GSTA3	2940	glutathione S-transferase A3
GSTA4	2941	glutathione S-transferase A4
GSTA5	221357	glutathione S-transferase A5
GSTCD	79807	glutathione S-transferase, C-terminal domain containing
GSTK1	373156	glutathione S-transferase kappa 1
GSTM1	2944	glutathione S-transferase M1
GSTM2	2946	glutathione S-transferase M2 (muscle)
GSTM3	2947	glutathione S-transferase M3 (brain)
GSTM4	2948	glutathione S-transferase M4
GSTM5	2949	glutathione S-transferase M5
GSTO1	9446	glutathione S-transferase omega 1
GSTO2	119391	glutathione S-transferase omega 2
GSTP1	2950	glutathione S-transferase pi
GSTT1	2952	glutathione S-transferase theta 1
GSTT2	2953	glutathione S-transferase theta 2
HAGH	3029	hydroxyacylglutathione hydrolase
HAGHL	84264	hydroxyacylglutathione hydrolase-like
MGST1	4257	microsomal glutathione S-transferase 1
MGST2	4258	microsomal glutathione S-transferase 2
MGST3	4259	microsomal glutathione S-transferase 3
A4GALT	53947	alpha 1,4-galactosyltransferase (globotriaosylceramide synthase)
A4GNT	51146	alpha-1,4-N-acetylglucosaminyltransferase
ABO	28	ABO blood group (transferase A, alpha 1-3-N-acetylgalactosaminyltransferase; transferase B, alpha 1-3-galactosyltransferase)
ALG1	56052	asparagine-linked glycosylation 1 homolog (S. cerevisiae, beta-1,4-mannosyltransferase)
ALG10	84920	asparagine-linked glycosylation 10 homolog (yeast, alpha-1,2-glucosyltransferase)
ALG10B	144245	asparagine-linked glycosylation 10 homolog B (yeast, alpha-1,2-glucosyltransferase)
ALG11	440138	asparagine-linked glycosylation 11 homolog
ALG12	79087	asparagine-linked glycosylation 12 homolog (S. cerevisiae, alpha-1,6-mannosyltransferase)
ALG13	55849	asparagine-linked glycosylation 13 homolog (S. cerevisiae)
ALG14	199857	asparagine-linked glycosylation 14 homolog (S. cerevisiae)
ALG2	85365	asparagine-linked glycosylation 2 homolog (S. cerevisiae, alpha-1,3-mannosyltransferase)
ALG3	10195	asparagine-linked glycosylation 3 homolog (S. cerevisiae, alpha-1,3-mannosyltransferase)
ALG5	29880	Asparagine-linked glycosylation 5 homolog (S. cerevisiae, dolichyl-phosphate beta-glucosyltransferase)
ALG6	29929	asparagine-linked glycosylation 6 homolog (S. cerevisiae, alpha-1,3-glucosyltransferase)
ALG8	79053	asparagine-linked glycosylation 8 homolog (S. cerevisiae, alpha-1,3-glucosyltransferase)
ALG9	79796	asparagine-linked glycosylation 9 homolog (S. cerevisiae, alpha- 1,2-mannosyltransferase)
B3GALNT1	8706	beta-1,3-N-acetylgalactosaminyltransferase 1 (globoside blood group)
B3GALNT2	148789	beta-1,3-N-acetylgalactosaminyltransferase 2
B3GALT1	8708	UDP-Gal:betaGlcNAc beta 1,3-galactosyltransferase, polypeptide 1
B3GALT2	8707	UDP-Gal:betaGlcNAc beta 1,3-galactosyltransferase, polypeptide 2
B3GALT4	8705	UDP-Gal:betaGlcNAc beta 1,3-galactosyltransferase, polypeptide 4
B3GALT5	10317	UDP-Gal:betaGlcNAc beta 1,3-galactosyltransferase, polypeptide 5
B3GALT6	126792	UDP-Gal:betaGal beta 1,3-galactosyltransferase polypeptide 6
B3GALTL	145173	beta 1,3-galactosyltransferase-like
B3GAT1	27087	beta-1,3-glucuronyltransferase 1 (glucuronosyltransferase P)
B3GAT2	135152	beta-1,3-glucuronyltransferase 2 (glucuronosyltransferase P)
B3GAT3	26229	beta-1,3-glucuronyltransferase 3 (glucuronosyltransferase I)
B3GNT1	11041	UDP-GlcNAc:betaGal beta-1,3-N-acetylglucosaminyltransferase 1
B3GNT2	10678	UDP-GlcNAc:betaGal beta-1,3-N-acetylglucosaminyltransferase 2
B3GNT3	10331	UDP-GlcNAc:betaGal beta-1,3-N-acetylglucosaminyltransferase 3
B3GNT4	79369	UDP-GlcNAc:betaGal beta-1,3-N-acetylglucosaminyltransferase 4
B3GNT5	84002	UDP-GlcNAc:betaGal beta-1,3-N-acetylglucosaminyltransferase 5
B3GNT6	192134	UDP-GlcNAc:betaGal beta-1,3-N-acetylglucosaminyltransferase 6 (core 3 synthase)
B3GNT7	93010	UDP-GlcNAc:betaGal beta-1,3-N-acetylglucosaminyltransferase 7
B3GNT8	374907	UDP-GlcNAc:betaGal beta-1,3-N-acetylglucosaminyltransferase 8
B3GNT9	84752	UDP-GlcNAc:betaGal beta-1,3-N-acetylglucosaminyltransferase 9
B3GNTL1	146712	UDP-GlcNAc:betaGal beta-1,3-N-acetylglucosaminyltransferase-like 1
B4GALNT1	2583	beta-1,4-N-acetyl-galactosaminyl transferase 1
B4GALNT2	124872	beta-1,4-N-acetyl-galactosaminyl transferase 2
B4GALNT3	283358	beta-1,4-N-acetyl-galactosaminyl transferase 3
B4GALNT4	338707	beta-1,4-N-acetyl-galactosaminyl transferase 4
B4GALT1	2683	UDP-Gal:betaGlcNAc beta 1,4- galactosyltransferase, polypeptide 1
B4GALT2	8704	UDP-Gal:betaGlcNAc beta 1,4- galactosyltransferase, polypeptide 2
B4GALT3	8703	UDP-Gal:betaGlcNAc beta 1,4- galactosyltransferase, polypeptide 3
B4GALT4	8702	UDP-Gal:betaGlcNAc beta 1,4- galactosyltransferase, polypeptide 4
B4GALT5	9334	UDP-Gal:betaGlcNAc beta 1,4- galactosyltransferase, polypeptide 5
B4GALT6	9331	UDP-Gal:betaGlcNAc beta 1,4- galactosyltransferase, polypeptide 6
B4GALT7	11285	xylosylprotein beta 1,4-galactosyltransferase, polypeptide 7 (galactosyltransferase I)
C1GALT1	56913	core 1 synthase, glycoprotein-N-acetylgalactosamine 3-beta-galactosyltransferase, 1
CTBS	1486	chitobiase, di-N-acetyl-
DAD1	1603	defender against cell death
DDOST	1650	dolichyl-diphosphooligosaccharide-protein glycosyltransferase
DHDDS	79947	dehydrodolichyl diphosphate synthase
DOLK	22845	dolichol kinase
DOLPP1	57171	dolichyl pyrophosphate phosphatase 1
DPAGT1	1798	dolichyl-phosphate (UDP-N-acetylglucosamine) N-acetylglucosaminephosphotransferase 1 (GlcNAc-1-P transferase)
FN3K	64122	fructosamine 3 kinase
FN3KRP	79672	fructosamine-3-kinase-related protein
FUT1	2523	fucosyltransferase 1 (galactoside 2-alpha-L-fucosyltransferase, H blood group)
FUT10	84750	fucosyltransferase 10 (alpha (1,3) fucosyltransferase)
FUT11	170384	fucosyltransferase 11 (alpha (1,3) fucosyltransferase)
FUT2	2524	fucosyltransferase 2 (secretor status included)
FUT3	2525	fucosyltransferase 3 (galactoside 3(4)-L-fucosyltransferase, Lewis blood group)
FUT4	2526	fucosyltransferase 4 (alpha (1,3) fucosyltransferase, myeloid-specific)
FUT5	2527	fucosyltransferase 5 (alpha (1,3) fucosyltransferase)
FUT6	2528	Fucosyltransferase 6 (alpha (1,3) fucosyltransferase)
FUT7	2529	fucosyltransferase 7 (alpha (1,3) fucosyltransferase)
FUT8	2530	fucosyltransferase 8 (alpha (1,6) fucosyltransferase)
FUT9	10690	fucosyltransferase 9 (alpha (1,3) fucosyltransferase)
GALE	2582	UDP-galactose-4-epimerase
GALNT1	2589	UDP-N-acetyl-alpha-D-galactosamine:polypeptide N-acetylgalactosaminyltransferase 1 (GalNAc-T1)
GALNT10	55568	UDP-N-acetyl-alpha-D-galactosamine:polypeptide N-acetylgalactosaminyltransferase 10 (GalNAc-T10)
GALNT11	63917	UDP-N-acetyl-alpha-D-galactosamine:polypeptide N-acetylgalactosaminyltransferase 11 (GalNAc-T11)
GALNT12	79695	UDP-N-acetyl-alpha-D-galactosamine:polypeptide N-acetylgalactosaminyltransferase 12 (GalNAc-T12)
GALNT13	114805	UDP-N-acetyl-alpha-D-galactosamine:polypeptide N-acetylgalactosaminyltransferase 13 (GalNAc-T13)
GALNT14	79623	UDP-N-acetyl-alpha-D-galactosamine:polypeptide N-acetylgalactosaminyltransferase 14 (GalNAc-T14)
GALNT2	2590	UDP-N-acetyl-alpha-D-galactosamine:polypeptide N-acetylgalactosaminyltransferase 2 (GalNAc-T2)
GALNT3	2591	UDP-N-acetyl-alpha-D-galactosamine:polypeptide N-acetylgalactosaminyltransferase 3 (GalNAc-T3)
GALNT4	8693	UDP-N-acetyl-alpha-D-galactosamine:polypeptide N-acetylgalactosaminyltransferase 4 (GalNAc-T4)
GALNT5	11227	UDP-N-acetyl-alpha-D-galactosamine:polypeptide N-acetylgalactosaminyltransferase 5 (GalNAc-T5)
GALNT6	11226	UDP-N-acetyl-alpha-D-galactosamine:polypeptide N-acetylgalactosaminyltransferase 6 (GalNAc-T6)
GALNT7	51809	UDP-N-acetyl-alpha-D-galactosamine:polypeptide N-acetylgalactosaminyltransferase 7 (GalNAc-T7)
GALNT8	26290	UDP-N-acetyl-alpha-D-galactosamine:polypeptide N-acetylgalactosaminyltransferase 8 (GalNAc-T8)
GALNT9	50614	UDP-N-acetyl-alpha-D-galactosamine:polypeptide N-acetylgalactosaminyltransferase 9 (GalNAc-T9)
GALNTL1	57452	UDP-N-acetyl-alpha-D-galactosamine:polypeptide N-acetylgalactosaminyltransferase-like 1
GALNTL2	117248	UDP-N-acetyl-alpha-D-galactosamine:polypeptide N-acetylgalactosaminyltransferase-like 2
GALNTL4	374378	UDP-N-acetyl-alpha-D-galactosamine:polypeptide N-acetylgalactosaminyltransferase-like 4
GALNTL5	168391	UDP-N-acetyl-alpha-D-galactosamine:polypeptide N-acetylgalactosaminyltransferase-like 5
GALNTL6	442117	UDP-N-acetyl-alpha-D-galactosamine:polypeptide N-acetylgalactosaminyltransferase-like 6
GANAB	23193	glucosidase, alpha; neutral AB
GANC	2595	glucosidase, alpha; neutral C
GBA	2629	glucosidase, beta; acid (includes glucosylceramidase)
GBA2	57704	glucosidase, beta (bile acid) 2
GBA3	57733	glucosidase, beta, acid 3 (cytosolic)
GBGT1	26301	globoside alpha-1,3-N-acetylgalactosaminyltransferase 1
GCNT1	2650	glucosaminyl (N-acetyl) transferase 1, core 2 (beta-1,6-N-acetylglucosaminyltransferase)
GCNT2	2651	glucosaminyl (N-acetyl) transferase 2, I-branching enzyme (I blood group)
GCNT3	9245	glucosaminyl (N-acetyl) transferase 3, mucin type
GCNT4	51301	glucosaminyl (N-acetyl) transferase 4, core 2 (beta-1,6-N-acetylglucosaminyltransferase)
GCNT6	644378	glucosaminyl (N-acetyl) transferase family member 6
GCNT7	140687	glucosaminyl (N-acetyl) transferase family member 7
GCS1	7841	glucosidase I
GLT1D1	144423	glycosyltransferase 1 domain containing 1
GLT25D1	79709	glycosyltransferase 25 domain containing 1
GLT25D2	23127	glycosyltransferase 25 domain containing 2
GLT6D1	360203	glycosyltransferase 6 domain containing 1
GLT8D1	55830	glycosyltransferase 8 domain containing 1
GLT8D2	83468	glycosyltransferase 8 domain containing 2
GLT8D3	283464	glycosyltransferase 8 domain containing 3
GLT8D4	727936	glycosyltransferase 8 domain containing 4
GTDC1	79712	glycosyltransferase-like domain containing 1
GYLTL1B	120071	glycosyltransferase-like 1B
HAS1	3036	hyaluronan synthase 1
HAS2	3037	hyaluronan synthase 2
HAS3	3038	hyaluronan synthase 3
LARGE	9215	like-glycosyltransferase
LYCAT	253558	lysocardiolipin acyltransferase
MFNG	4242	MFNG O-fucosylpeptide 3-beta-N-acetylglucosaminyltransferase
MGAT1	4245	mannosyl (alpha-1,3-)-glycoprotein beta-1,2-N-acetylglucosaminyltransferase
MGAT2	4247	mannosyl (alpha-1,6-)-glycoprotein beta-1,2-N-acetylglucosaminyltransferase
MGAT3	4248	mannosyl (beta-1,4-)-glycoprotein beta-1,4-N-acetylglucosaminyltransferase
MGAT4A	11320	Mannosyl (alpha-1,3-)-glycoprotein beta-1,4-N-acetylglucosaminyltransferase, isozyme A
MGAT4B	11282	mannosyl (alpha-1,3-)-glycoprotein beta-1,4-N-acetylglucosaminyltransferase, isozyme B
MGAT4C	25834	mannosyl (alpha-1,3-)-glycoprotein beta-1,4-N-acetylglucosaminyltransferase, isozyme C (putative)
MGAT5	4249	mannosyl (alpha-1,6-)-glycoprotein beta-1,6-N-acetyl-glucosaminyltransferase
MGAT5B	146664	mannosyl (alpha-1,6-)-glycoprotein beta-1,6-N-acetyl-glucosaminyltransferase, isozyme B
NAGA	4668	N-acetylgalactosaminidase, alpha-
NAGPA	51172	N-acetylglucosamine-1-phosphodiester alpha-N-acetylglucosaminidase
POFUT1	23509	protein O-fucosyltransferase 1
POFUT2	23275	protein O-fucosyltransferase 2
POMGNT1	55624	protein O-linked mannose beta1,2-N-acetylglucosaminyltransferase
POMT1	10585	protein-O-mannosyltransferase 1
POMT2	29954	protein-O-mannosyltransferase 2
ST3GAL1	6482	ST3 beta-galactoside alpha-2,3-sialyltransferase 1
ST3GAL2	6483	ST3 beta-galactoside alpha-2,3-sialyltransferase 2
ST3GAL3	6487	ST3 beta-galactoside alpha-2,3-sialyltransferase 3
ST3GAL4	6484	ST3 beta-galactoside alpha-2,3-sialyltransferase 4
ST3GAL5	8869	ST3 beta-galactoside alpha-2,3-sialyltransferase 5
ST3GAL6	10402	ST3 beta-galactoside alpha-2,3-sialyltransferase 6
ST6GAL1	6480	ST6 beta-galactosamide alpha-2,6-sialyltranferase 1
ST6GAL2	84620	ST6 beta-galactosamide alpha-2,6-sialyltranferase 2
ST6GALNAC1	55808	ST6 (alpha-N-acetyl-neuraminyl-2,3-beta-galactosyl-1,3)-N-acetylgalactosaminide alpha-2,6-sialyltransferase 1
ST6GALNAC2	10610	ST6 (alpha-N-acetyl-neuraminyl-2,3-beta-galactosyl-1,3)-N-acetylgalactosaminide alpha-2,6-sialyltransferase 2
ST6GALNAC3	256435	ST6 (alpha-N-acetyl-neuraminyl-2,3-beta-galactosyl-1,3)-N-acetylgalactosaminide alpha-2,6-sialyltransferase 3
ST6GALNAC4	27090	ST6 (alpha-N-acetyl-neuraminyl-2,3-beta-galactosyl-1,3)-N-acetylgalactosaminide alpha-2,6-sialyltransferase 4
ST6GALNAC5	81849	ST6 (alpha-N-acetyl-neuraminyl-2,3-beta-galactosyl-1,3)-N-acetylgalactosaminide alpha-2,6-sialyltransferase 5
ST6GALNAC6	30815	ST6 (alpha-N-acetyl-neuraminyl-2,3-beta-galactosyl-1,3)-N-acetylgalactosaminide alpha-2,6-sialyltransferase 6
ST8SIA1	6489	ST8 alpha-N-acetyl-neuraminide alpha-2,8-sialyltransferase 1
ST8SIA2	8128	ST8 alpha-N-acetyl-neuraminide alpha-2,8-sialyltransferase 2
ST8SIA3	51046	ST8 alpha-N-acetyl-neuraminide alpha-2,8-sialyltransferase 3
ST8SIA4	7903	ST8 alpha-N-acetyl-neuraminide alpha-2,8-sialyltransferase 4
ST8SIA5	29906	ST8 alpha-N-acetyl-neuraminide alpha-2,8-sialyltransferase 5
ST8SIA6	338596	ST8 alpha-N-acetyl-neuraminide alpha-2,8-sialyltransferase 6
WBSCR17	64409	Williams-Beuren syndrome chromosome region 17
XYLT1	64131	xylosyltransferase I
XYLT2	64132	xylosyltransferase II
DPM1	8813	dolichyl-phosphate mannosyltransferase polypeptide 1, catalytic subunit
DPM2	8818	dolichyl-phosphate mannosyltransferase polypeptide 2, regulatory subunit
DPM3	54344	dolichyl-phosphate mannosyltransferase polypeptide 3
GPLD1	2822	glycosylphosphatidylinositol specific phospholipase D1
PIGA	5277	phosphatidylinositol glycan anchor biosynthesis, class A (paroxysmal nocturnal hemoglobinuria)
PIGB	9488	phosphatidylinositol glycan anchor biosynthesis, class B
PIGC	5279	phosphatidylinositol glycan anchor biosynthesis, class C
PIGF	5281	phosphatidylinositol glycan anchor biosynthesis, class F
PIGG	54872	phosphatidylinositol glycan anchor biosynthesis, class G
PIGH	5283	phosphatidylinositol glycan anchor biosynthesis, class H
PIGK	10026	phosphatidylinositol glycan anchor biosynthesis, class K
PIGL	9487	phosphatidylinositol glycan anchor biosynthesis, class L
PIGM	93183	phosphatidylinositol glycan anchor biosynthesis, class M
PIGN	23556	phosphatidylinositol glycan anchor biosynthesis, class N
PIGO	84720	phosphatidylinositol glycan anchor biosynthesis, class O
PIGP	51227	phosphatidylinositol glycan anchor biosynthesis, class P
PIGQ	9091	phosphatidylinositol glycan anchor biosynthesis, class Q
PIGS	94005	phosphatidylinositol glycan anchor biosynthesis, class S
PIGT	51604	phosphatidylinositol glycan anchor biosynthesis, class T
PIGU	128869	phosphatidylinositol glycan anchor biosynthesis, class U
PIGV	55650	phosphatidylinositol glycan anchor biosynthesis, class V
PIGW	284098	phosphatidylinositol glycan anchor biosynthesis, class W
PIGX	54965	phosphatidylinositol glycan anchor biosynthesis, class X
PIGY	84992	phosphatidylinositol glycan anchor biosynthesis, class Y
PIGZ	80235	phosphatidylinositol glycan anchor biosynthesis, class Z
AGA	175	aspartylglucosaminidase
EDEM1	9695	ER degradation enhancer, mannosidase alpha-like 1
EDEM2	55741	ER degradation enhancer, mannosidase alpha-like 2
EDEM3	80267	ER degradation enhancer, mannosidase alpha-like 3
FLJ21865	64772	endo-beta-N-acetylglucosaminidase
FUCA1	2517	fucosidase, alpha-L- 1, tissue
FUCA2	2519	fucosidase, alpha-L- 2, plasma
GALNS	2588	galactosamine (N-acetyl)-6-sulfate sulfatase (Morquio syndrome, mucopolysaccharidosis type IVA)
GLA	2717	galactosidase, alpha
GLB1	2720	galactosidase, beta 1
GLB1L	79411	galactosidase, beta 1-like
GLB1L2	89944	galactosidase, beta 2-like
GLB1L3	112937	galactosidase, beta 1 like 3
GNS	2799	glucosamine (N-acetyl)-6-sulfatase (Sanfilippo disease IIID)
GUSB	2990	glucuronidase, beta
HEXA	3073	hexosaminidase A (alpha polypeptide)
HEXB	3074	hexosaminidase B (beta polypeptide)
HEXDC	284004	hexosaminidase (glycosyl hydrolase family 20, catalytic domain) containing
HYAL1	3373	hyaluronoglucosaminidase 1
HYAL2	8692	hyaluronoglucosaminidase 2
HYAL3	8372	hyaluronoglucosaminidase 3
HYAL4	23553	hyaluronoglucosaminidase 4
IDS	3423	iduronate 2-sulfatase (Hunter syndrome)
IDUA	3425	iduronidase, alpha-L-
LYG1	129530	lysozyme G-like 1
LYZ	4069	lysozyme (renal amyloidosis)
LYZL1	119180	lysozyme-like 1
LYZL2	84569	lysozyme-like 2
LYZL4	131375	lysozyme-like 4
LYZL6	57151	lysozyme-like 6
MAN1A1	4121	mannosidase, alpha, class 1A, member 1
MAN1A2	10905	mannosidase, alpha, class 1A, member 2
MAN1B1	11253	mannosidase, alpha, class 1B, member 1
MAN1C1	57134	mannosidase, alpha, class 1C, member 1
MAN2A1	4124	mannosidase, alpha, class 2A, member 1
MAN2A2	4122	mannosidase, alpha, class 2A, member 2
MAN2B1	4125	mannosidase, alpha, class 2B, member 1
MAN2B2	23324	mannosidase, alpha, class 2B, member 2
MAN2C1	4123	mannosidase, alpha, class 2C, member 1
MANBA	4126	mannosidase, beta A, lysosomal
MANBAL	63905	mannosidase, beta A, lysosomal-like
MANEA	79694	mannosidase, endo-alpha
MANEAL	149175	mannosidase, endo-alpha-like
NAGLU	4669	N-acetylglucosaminidase, alpha- (Sanfilippo disease IIIB)
NEU1	4758	sialidase 1 (lysosomal sialidase)
NEU2	4759	sialidase 2 (cytosolic sialidase)
NEU3	10825	sialidase 3 (membrane sialidase)
NEU4	129807	sialidase 4
CHPF	79586	chondroitin polymerizing factor
CHPF2	54480	chondroitin sulfate glucuronyltransferase
CHST1	8534	carbohydrate (keratan sulfate Gal-6) sulfotransferase 1
CHST10	9486	carbohydrate sulfotransferase 10
CHST11	50515	carbohydrate (chondroitin 4) sulfotransferase 11
CHST12	55501	carbohydrate (chondroitin 4) sulfotransferase 12
CHST13	166012	carbohydrate (chondroitin 4) sulfotransferase 13
CHST14	113189	carbohydrate (N-acetylgalactosamine 4-0) sulfotransferase 14
CHST2	9435	carbohydrate (N-acetylglucosamine-6-O) sulfotransferase 2
CHST3	9469	carbohydrate (chondroitin 6) sulfotransferase 3
CHST4	10164	carbohydrate (N-acetylglucosamine 6-O) sulfotransferase 4
CHST5	23563	carbohydrate (N-acetylglucosamine 6-O) sulfotransferase 5
CHST6	4166	carbohydrate (N-acetylglucosamine 6-O) sulfotransferase 6
CHST7	56548	carbohydrate (N-acetylglucosamine 6-O) sulfotransferase 7
CHST8	64377	carbohydrate (N-acetylgalactosamine 4-0) sulfotransferase 8
CHST9	83539	carbohydrate (N-acetylgalactosamine 4-0) sulfotransferase 9
CHSY1	22856	carbohydrate (chondroitin) synthase 1
CHSY3	337876	chondroitin synthase-2
CSGALNACT1	55790	chondroitin sulfate N-acetylgalactosaminyltransferase 1
CSGALNACT2	55454	chondroitin sulfate N-acetylgalactosaminyltransferase 2
GAL3ST1	9514	galactose-3-O-sulfotransferase 1
GAL3ST2	64090	galactose-3-O-sulfotransferase 2
GAL3ST3	89792	galactose-3-O-sulfotransferase 3
GAL3ST4	79690	galactose-3-O-sulfotransferase 4
SGSH	6448	N-sulfoglucosamine sulfohydrolase (sulfamidase)
SULF1	23213	sulfatase 1
SULF2	55959	sulfatase 2
UST	10090	uronyl-2-sulfotransferase
AMT	275	aminomethyltransferase
BHMT	635	Betaine-homocysteine methyltransferase
BHMT2	23743	betaine-homocysteine methyltransferase 2
DMGDH	29958	dimethylglycine dehydrogenase
GCSH	2653	glycine cleavage system protein H (aminomethyl carrier)
GLDC	2731	glycine dehydrogenase (decarboxylating)
SARDH	1757	sarcosine dehydrogenase
ADPGK	83440	ADP-dependent glucokinase
ALDOA	226	aldolase A, fructose-bisphosphate
ALDOB	229	aldolase B, fructose-bisphosphate
ALDOC	230	aldolase C, fructose-bisphosphate
BPGM	669	2,3-bisphosphoglycerate mutase
DLAT	1737	dihydrolipoamide S-acetyltransferase (E2 component of pyruvate dehydrogenase complex)
ENO1	2023	enolase 1, (alpha)
ENO2	2026	enolase 2 (gamma, neuronal)
ENO3	2027	enolase 3 (beta, muscle)
GAPDH	2597	glyceraldehyde-3-phosphate dehydrogenase
GAPDHS	26330	glyceraldehyde-3-phosphate dehydrogenase, spermatogenic
GCK	2645	glucokinase (hexokinase 4, maturity onset diabetes of the young 2)
GPI	2821	glucose phosphate isomerase
HK1	3098	hexokinase 1
HK2	3099	hexokinase 2
HK3	3101	hexokinase 3 (white cell)
HKDC1	80201	hexokinase domain containing 1
PDHA1	5160	pyruvate dehydrogenase (lipoamide) alpha 1
PDHA2	5161	pyruvate dehydrogenase (lipoamide) alpha 2
PDHB	5162	pyruvate dehydrogenase (lipoamide) beta
PDHX	8050	pyruvate dehydrogenase complex, component X
PFKFB1	5207	6-phosphofructo-2-kinase/fructose-2,6-biphosphatase 1
PFKFB2	5208	6-phosphofructo-2-kinase/fructose-2,6-biphosphatase 2
PFKFB3	5209	6-phosphofructo-2-kinase/fructose-2,6-biphosphatase 3
PFKFB4	5210	6-phosphofructo-2-kinase/fructose-2,6-biphosphatase 4
PFKL	5211	phosphofructokinase, liver
PFKM	5213	phosphofructokinase, muscle
PFKP	5214	phosphofructokinase, platelet
PGAM1	5223	phosphoglycerate mutase 1 (brain)
PGAM2	5224	phosphoglycerate mutase 2 (muscle)
PGAM4	441531	phosphoglycerate mutase family member 4
PGAM5	192111	phosphoglycerate mutase family member 5
PGK1	5230	phosphoglycerate kinase 1
PGK2	5232	phosphoglycerate kinase 2
PGM1	5236	phosphoglucomutase 1
PGM2	55276	phosphoglucomutase 2
PGM2L1	283209	Phosphoglucomutase 2-like 1
PGM5	5239	phosphoglucomutase 5
PKLR	5313	pyruvate kinase, liver and RBC
PKM2	5315	pyruvate kinase, muscle
TPI1	7167	triosephosphate isomerase 1
GLO1	2739	glyoxalase I
GLOD4	51031	glyoxalase domain containing 4
GLOD5	392465	glyoxalase domain containing 5
HAO1	54363	hydroxyacid oxidase (glycolate oxidase) 1
HAO2	51179	hydroxyacid oxidase 2 (long chain)
EXT1	2131	exostoses (multiple) 1
EXT2	2132	exostoses (multiple) 2
EXT3	2133	exostoses (multiple) 3
EXTL1	2134	exostoses (multiple)-like 1
EXTL2	2135	exostoses (multiple)-like 2
EXTL3	2137	exostoses (multiple)-like 3
GLCE	26035	glucuronic acid epimerase
HGSNAT	138050	heparan-alpha-glucosaminide N-acetyltransferase
HPSE	10855	heparanase
HPSE2	60495	heparanase 2
HS2ST1	9653	heparan sulfate 2-O-sulfotransferase 1
HS3ST1	9957	heparan sulfate (glucosamine) 3-O-sulfotransferase 1
HS3ST2	9956	heparan sulfate (glucosamine) 3-O-sulfotransferase 2
HS3ST3A1	9955	heparan sulfate (glucosamine) 3-O-sulfotransferase 3A1
HS3ST3B1	9953	Heparan sulfate (glucosamine) 3-O-sulfotransferase 3B1
HS3ST4	9951	heparan sulfate (glucosamine) 3-O-sulfotransferase 4
HS3ST5	222537	heparan sulfate (glucosamine) 3-O-sulfotransferase 5
HS3ST6	64711	heparan sulfate (glucosamine) 3-O-sulfotransferase 6
HS6ST1	9394	Heparan sulfate 6-O-sulfotransferase 1
HS6ST2	90161	heparan sulfate 6-O-sulfotransferase 2
HS6ST3	266722	heparan sulfate 6-O-sulfotransferase 3
NDST1	3340	N-deacetylase/N-sulfotransferase (heparan glucosaminyl) 1
NDST2	8509	N-deacetylase/N-sulfotransferase (heparan glucosaminyl) 2
NDST3	9348	N-deacetylase/N-sulfotransferase (heparan glucosaminyl) 3
NDST4	64579	N-deacetylase/N-sulfotransferase (heparan glucosaminyl) 4
AMDHD1	144193	amidohydrolase domain containing 1
AMDHD2	51005	amidohydrolase domain containing 2
FTCD	10841	formiminotransferase cyclodeaminase
HAL	3034	histidine ammonia-lyase
HDC	3067	Histidine decarboxylase
HNMT	3176	histamine N-methyltransferase
UROC1	131669	Urocanase domain containing 1
AANAT	15	arylalkylamine N-acetyltransferase
ACE	1636	angiotensin I converting enzyme (peptidyl-dipeptidase A) 1
ACE2	59272	angiotensin I converting enzyme (peptidyl-dipeptidase A) 2
ALOX12	239	arachidonate 12-lipoxygenase
ALOX12B	242	arachidonate 12-lipoxygenase, 12R type
ALOX15	246	arachidonate 15-lipoxygenase
ALOX15B	247	arachidonate 15-lipoxygenase, type B
ALOX5	240	arachidonate 5-lipoxygenase
ALOX5AP	241	arachidonate 5-lipoxygenase-activating protein
ALOXE3	59344	arachidonate lipoxygenase 3
AOF1	221656	amine oxidase (flavin containing) domain 1
AOF2	23028	amine oxidase (flavin containing) domain 2
ASMT	438	acetylserotonin O-methyltransferase
ASMTL	8623	acetylserotonin O-methyltransferase-like
CYP20A1	57404	cytochrome P450, family 20, subfamily A, polypeptide 1
DIO1	1733	deiodinase, iodothyronine, type I
DIO2	1734	deiodinase, iodothyronine, type II
DIO3	1735	deiodinase, iodothyronine, type III
HPGD	3248	hydroxyprostaglandin dehydrogenase 15-(NAD)
IYD	389434	iodotyrosine deiodinase
LNPEP	4012	leucyl/cystinyl aminopeptidase
LTA4H	4048	leukotriene A4 hydrolase
LTC4S	4056	leukotriene C4 synthase
MME	4311	membrane metallo-endopeptidase
MMEL1	79258	membrane metallo-endopeptidase-like 1
PGDS	27306	prostaglandin D2 synthase, hematopoietic
PTGDS	5730	prostaglandin D2 synthase 21kDa (brain)
PTGES	9536	prostaglandin E synthase
PTGES2	80142	prostaglandin E synthase 2
PTGES3	10728	prostaglandin E synthase 3 (cytosolic)
PTGIS	5740	prostaglandin I2 (prostacyclin) synthase
PTGR1	22949	prostaglandin reductase 1
PTGR2	145482	prostaglandin reductase 2
PTGS1	5742	prostaglandin-endoperoxide synthase 1 (prostaglandin G/H synthase and cyclooxygenase)
PTGS2	5743	prostaglandin-endoperoxide synthase 2 (prostaglandin G/H synthase and cyclooxygenase)
TBXAS1	6916	thromboxane A synthase 1 (platelet, cytochrome P450, family 5, subfamily A)
TPO	7173	thyroid peroxidase
CDIPT	10423	CDP-diacylglycerol--inositol 3-phosphatidyltransferase (phosphatidylinositol synthase)
FIG4	9896	FIG4 homolog (S. cerevisiae)
IMPA1	3612	inositol(myo)-1(or 4)-monophosphatase 1
IMPA2	3613	inositol(myo)-1(or 4)-monophosphatase 2
IMPAD1	54928	inositol monophosphatase domain containing 1
INPP1	3628	inositol polyphosphate-1-phosphatase
INPP4A	3631	inositol polyphosphate-4-phosphatase, type I, 107kDa
INPP4B	8821	inositol polyphosphate-4-phosphatase, type II, 105kDa
INPP5A	3632	inositol polyphosphate-5-phosphatase, 40kDa
INPP5B	3633	inositol polyphosphate-5-phosphatase, 75kDa
INPP5D	3635	inositol polyphosphate-5-phosphatase, 145kDa
INPP5E	56623	inositol polyphosphate-5-phosphatase, 72 kDa
INPP5F	22876	inositol polyphosphate-5-phosphatase F
INPP5J	27124	inositol polyphosphate-5-phosphatase J
INPP5K	51763	inositol polyphosphate-5-phosphatase K
INPPL1	3636	inositol polyphosphate phosphatase-like 1
IP6K1	9807	inositol hexaphosphate kinase 1
IP6K2	51447	inositol hexaphosphate kinase 2
IP6K3	117283	inositol hexaphosphate kinase 3
IPMK	253430	inositol polyphosphate multikinase
IPPK	64768	inositol 1,3,4,5,6-pentakisphosphate 2-kinase
ISYNA1	51477	myo-inositol 1-phosphate synthase A1
ITPK1	3705	inositol 1,3,4-triphosphate 5/6 kinase
ITPKA	3706	inositol 1,4,5-trisphosphate 3-kinase A
ITPKB	3707	inositol 1,4,5-trisphosphate 3-kinase B
ITPKC	80271	inositol 1,4,5-trisphosphate 3-kinase C
MINPP1	9562	multiple inositol polyphosphate histidine phosphatase, 1
MIOX	55586	myo-inositol oxygenase
PGAP1	80055	GPI deacylase
PI4K2A	55361	phosphatidylinositol 4-kinase type 2 alpha
PI4K2B	55300	Phosphatidylinositol 4-kinase type 2 beta
PI4KA	5297	phosphatidylinositol 4-kinase, catalytic, alpha
PI4KB	5298	phosphatidylinositol 4-kinase, catalytic, beta
PIK3C2A	5286	phosphoinositide-3-kinase, class 2, alpha polypeptide
PIK3C2B	5287	phosphoinositide-3-kinase, class 2, beta polypeptide
PIK3C2G	5288	phosphoinositide-3-kinase, class 2, gamma polypeptide
PIK3C3	5289	phosphoinositide-3-kinase, class 3
PIK3CA	5290	phosphoinositide-3-kinase, catalytic, alpha polypeptide
PIK3CB	5291	phosphoinositide-3-kinase, catalytic, beta polypeptide
PIK3CD	5293	phosphoinositide-3-kinase, catalytic, delta polypeptide
PIK3CG	5294	phosphoinositide-3-kinase, catalytic, gamma polypeptide
PIK3R1	5295	phosphoinositide-3-kinase, regulatory subunit 1 (p85 alpha)
PIK3R2	5296	phosphoinositide-3-kinase, regulatory subunit 2 (p85 beta)
PIK3R3	8503	phosphoinositide-3-kinase, regulatory subunit 3 (p55, gamma)
PIK3R4	30849	phosphoinositide-3-kinase, regulatory subunit 4, p150
PIK3R5	23533	phosphoinositide-3-kinase, regulatory subunit 5, p101
PIK3R6	146850	phosphoinositide-3-kinase, regulatory subunit 6
PIP4K2A	5305	phosphatidylinositol-5-phosphate 4-kinase, type II, alpha
PIP4K2B	8396	phosphatidylinositol-5-phosphate 4-kinase, type II, beta
PIP4K2C	79837	phosphatidylinositol-5-phosphate 4-kinase, type II, gamma
PIP5K1A	8394	phosphatidylinositol-4-phosphate 5-kinase, type I, alpha
PIP5K1B	8395	phosphatidylinositol-4-phosphate 5-kinase, type I, beta
PIP5K1C	23396	phosphatidylinositol-4-phosphate 5-kinase, type I, gamma
PIP5K3	200576	phosphatidylinositol-3-phosphate/phosphatidylinositol 5-kinase, type III
PIP5KL1	138429	phosphatidylinositol-4-phosphate 5-kinase-like 1
PTEN	5728	phosphatase and tensin homolog
SYNJ1	8867	synaptojanin 1
SYNJ2	8871	synaptojanin 2
ATP11A	23250	ATPase, class VI, type 11A
ATP11B	23200	ATPase, class VI, type 11B
ATP11C	286410	ATPase, class VI, type 11C
ATP12A	479	ATPase, H+/K+ transporting, nongastric, alpha polypeptide
ATP1A1	476	ATPase, Na+/K+ transporting, alpha 1 polypeptide
ATP1A2	477	ATPase, Na+/K+ transporting, alpha 2 polypeptide
ATP1A3	478	ATPase, Na+/K+ transporting, alpha 3 polypeptide
ATP1A4	480	ATPase, Na+/K+ transporting, alpha 4 polypeptide
ATP1B1	481	ATPase, Na+/K+ transporting, beta 1 polypeptide
ATP1B2	482	ATPase, Na+/K+ transporting, beta 2 polypeptide
ATP1B3	483	ATPase, Na+/K+ transporting, beta 3 polypeptide
ATP1B4	23439	ATPase, (Na+)/K+ transporting, beta 4 polypeptide
ATP2A1	487	ATPase, Ca++ transporting, cardiac muscle, fast twitch 1
ATP2A2	488	ATPase, Ca++ transporting, cardiac muscle, slow twitch 2
ATP2A3	489	ATPase, Ca++ transporting, ubiquitous
ATP2B1	490	ATPase, Ca++ transporting, plasma membrane 1
ATP2B2	491	ATPase, Ca++ transporting, plasma membrane 2
ATP2B3	492	ATPase, Ca++ transporting, plasma membrane 3
ATP2B4	493	ATPase, Ca++ transporting, plasma membrane 4
ATP2C1	27032	ATPase, Ca++-sequestering
ATP2C2	9914	ATPase, Ca++ transporting, type 2C, member 2
ATP3	494	ATPase, Mg++ transporting
ATP4A	495	ATPase, H+/K+ exchanging, gastric, alpha polypeptide
ATP4B	496	ATPase, H+/K+ exchanging, beta polypeptide
ATP7A	538	ATPase, Cu++ transporting, alpha polypeptide
ATP7B	540	ATPase, Cu++ transporting, beta polypeptide
BEST1	7439	Bestrophin 1
BEST2	54831	Bestrophin 2
BEST3	144453	Bestrophin 3
BEST4	266675	Bestrophin 4
BSND	7809	Bartter syndrome, infantile, with sensorineural deafness (Barttin)
C14orf68	283600	Chromosome 14 open reading frame 68
C20orf59	63910	Chromosome 20 open reading frame 59
C6orf192	116843	Chromosome 6 open reading frame 192
CACNA1A	773	calcium channel, voltage-dependent, P/Q type, alpha 1A subunit
CACNA1B	774	calcium channel, voltage-dependent, N type, alpha 1B subunit
CACNA1C	775	calcium channel, voltage-dependent, L type, alpha 1C subunit
CACNA1D	776	calcium channel, voltage-dependent, L type, alpha 1D subunit
CACNA1E	777	calcium channel, voltage-dependent, R type, alpha 1E subunit
CACNA1F	778	calcium channel, voltage-dependent, alpha 1F subunit
CACNA1G	8913	calcium channel, voltage-dependent, T type, alpha 1G subunit
CACNA1H	8912	calcium channel, voltage-dependent, T type, alpha 1H subunit
CACNA1I	8911	calcium channel, voltage-dependent, T type, alpha 1I subunit
CACNA1S	779	calcium channel, voltage-dependent, L type, alpha 1S subunit
CACNA2D1	781	calcium channel, voltage-dependent, alpha2/delta subunit 1
CACNA2D2	9254	calcium channel, voltage-dependent, alpha 2/delta subunit 2
CACNA2D3	55799	calcium channel, voltage-dependent, alpha2/delta subunit 3
CACNA2D4	93589	calcium channel, voltage-dependent, alpha 2/delta subunit 4
CACNB1	782	calcium channel, voltage-dependent, beta 1 subunit
CACNB2	783	calcium channel, voltage-dependent, beta 2 subunit
CACNB3	784	calcium channel, voltage-dependent, beta 3 subunit
CACNB4	785	calcium channel, voltage-dependent, beta 4 subunit
CACNG1	786	calcium channel, voltage-dependent, gamma subunit 1
CACNG2	10369	calcium channel, voltage-dependent, gamma subunit 2
CACNG3	10368	calcium channel, voltage-dependent, gamma subunit 3
CACNG4	27092	calcium channel, voltage-dependent, gamma subunit 4
CACNG5	27091	calcium channel, voltage-dependent, gamma subunit 5
CACNG6	59285	calcium channel, voltage-dependent, gamma subunit 6
CACNG7	59284	calcium channel, voltage-dependent, gamma subunit 7
CACNG8	59283	calcium channel, voltage-dependent, gamma subunit 8
CATSPER1	117144	cation channel, sperm associated 1
CATSPER2	117155	cation channel, sperm associated 2
CATSPER3	347732	cation channel, sperm associated 3
CATSPERB	79820	cation channel, sperm-associated, beta
CFTR	1080	Cystic fibrosis transmembrane conductance regulator (ATP-binding cassette sub-family C, member 7)
CHRNA1	1134	Cholinergic receptor, nicotinic, alpha 1 (muscle)
CHRNA10	57053	Cholinergic receptor, nicotinic, alpha 10
CHRNA2	1135	Cholinergic receptor, nicotinic, alpha 2 (neuronal)
CHRNA3	1136	Cholinergic receptor, nicotinic, alpha 3
CHRNA4	1137	Cholinergic receptor, nicotinic, alpha 4
CHRNA5	1138	Cholinergic receptor, nicotinic, alpha 5
CHRNA6	8973	Cholinergic receptor, nicotinic, alpha 6
CHRNA7	1139	Cholinergic receptor, nicotinic, alpha 7
CHRNA9	55584	Cholinergic receptor, nicotinic, alpha 9
CHRNB1	1140	Cholinergic receptor, nicotinic, beta 1 (muscle)
CHRNB2	1141	Cholinergic receptor, nicotinic, beta 2 (neuronal)
CHRNB3	1142	Cholinergic receptor, nicotinic, beta 3
CHRNB4	1143	Cholinergic receptor, nicotinic, beta 4
CHRND	1144	Cholinergic receptor, nicotinic, delta
CHRNE	1145	Cholinergic receptor, nicotinic, epsilon
CHRNG	1146	Cholinergic receptor, nicotinic, gamma
CLCA1	1179	chloride channel calcium activated 1
CLCA2	9635	chloride channel calcium activated 2
CLCA3	9629	chloride channel calcium activated 3
CLCA4	22802	chloride channel calcium activated 4
CLCC1	23155	chloride channel CLIC-like 1
CLCN1	1180	chloride channel 1
CLCN2	1181	chloride channel 2
CLCN3	1182	chloride channel 3
CLCN4	1183	chloride channel 4-2
CLCN5	1184	chloride channel 5
CLCN6	1185	chloride channel 6
CLCN7	1186	chloride channel 7
CLCNKA	1187	Chloride channel Ka
CLCNKB	1188	chloride channel Kb
CLIC1	1192	chloride intracellular channel 1
CLIC2	1193	chloride intracellular channel 2
CLIC3	9022	chloride intracellular channel 3
CLIC4	25932	chloride intracellular channel 4 (mitochondrial)
CLIC5	53405	chloride intracellular channel 5
CLIC6	54102	chloride intracellular channel 6
CNGA1	1259	cyclic nucleotide gated channel alpha 1
CNGA2	1260	Cyclic nucleotide gated channel alpha 2
CNGA3	1261	cyclic nucleotide gated channel alpha 3
CNGA4	1262	cyclic nucleotide gated channel alpha 4
CNGB1	1258	cyclic nucleotide gated channel beta 1
CNGB3	54714	cyclic nucleotide gated channel beta 3
GABRA1	2554	Gamma-aminobutyric acid (GABA) A receptor, alpha 1
GABRA2	2555	Gamma-aminobutyric acid (GABA) A receptor, alpha 2
GABRA3	2556	Gamma-aminobutyric acid (GABA) A receptor, alpha 3
GABRA4	2557	Gamma-aminobutyric acid (GABA) A receptor, alpha 4
GABRA5	2558	Gamma-aminobutyric acid (GABA) A receptor, alpha 5
GABRA6	2559	Gamma-aminobutyric acid (GABA) A receptor, alpha 6
GABRB1	2560	Gamma-aminobutyric acid (GABA) A receptor, beta 1
GABRB2	2561	Gamma-aminobutyric acid (GABA) A receptor, beta 2
GABRB3	2562	Gamma-aminobutyric acid (GABA) A receptor, beta 3
GABRD	2563	Gamma-aminobutyric acid (GABA) A receptor, delta
GABRE	2564	Gamma-aminobutyric acid (GABA) A receptor, epsilon
GABRG1	2565	Gamma-aminobutyric acid (GABA) A receptor, gamma 1
GABRG2	2566	Gamma-aminobutyric acid (GABA) A receptor, gamma 2
GABRG3	2567	Gamma-aminobutyric acid (GABA) A receptor, gamma 3
GABRP	2568	Gamma-aminobutyric acid (GABA) A receptor, pi
GABRQ	55879	Gamma-aminobutyric acid (GABA) receptor, theta
GABRR1	2569	Gamma-aminobutyric acid (GABA) receptor, rho 1
GABRR2	2570	Gamma-aminobutyric acid (GABA) receptor, rho 2
GABRR3	200959	Gamma-aminobutyric acid (GABA) receptor, rho 3
GLRA1	2741	Glycine receptor, alpha 1 (startle disease/hyperekplexia)
GLRA2	2742	Glycine receptor, alpha 2
GLRA3	8001	Glycine receptor, alpha 3
GLRA4	441509	Glycine receptor, alpha 4
GLRB	2743	Glycine receptor, beta
GRIA1	2890	Glutamate receptor, ionotropic, AMPA 1
GRIA2	2891	Glutamate receptor, ionotropic, AMPA 2
GRIA3	2892	Glutamate receptor, ionotrophic, AMPA 3
GRIA4	2893	Glutamate receptor, ionotrophic, AMPA 4
GRID1	2894	Glutamate receptor, ionotropic, delta 1
GRID2	2895	Glutamate receptor, ionotropic, delta 2
GRIK1	2897	Glutamate receptor, ionotropic, kainate 1
GRIK2	2898	Glutamate receptor, ionotropic, kainate 2
GRIK3	2899	Glutamate receptor, ionotropic, kainate 3
GRIK4	2900	Glutamate receptor, ionotropic, kainate 4
GRIK5	2901	Glutamate receptor, ionotropic, kainate 5
GRIN1	2902	Glutamate receptor, ionotropic, N-methyl D-aspartate 1
GRIN2A	2903	Glutamate receptor, ionotropic, N-methyl D-aspartate 2A
GRIN2B	2904	Glutamate receptor, ionotropic, N-methyl D-aspartate 2B
GRIN2C	2905	Glutamate receptor, ionotropic, N-methyl D-aspartate 2C
GRIN2D	2906	Glutamate receptor, ionotropic, N-methyl D-aspartate 2D
GRIN3A	116443	Glutamate receptor, ionotropic, N-methyl-D-aspartate 3A
GRIN3B	116444	Glutamate receptor, ionotropic, N-methyl-D-aspartate 3B
HCN1	348980	hyperpolarization activated cyclic nucleotide-gated potassium channel 1
HCN2	610	hyperpolarization activated cyclic nucleotide-gated potassium channel 2
HCN3	57657	hyperpolarization activated cyclic nucleotide-gated potassium channel 3
HCN4	10021	hyperpolarization activated cyclic nucleotide-gated potassium channel 4
HTR3A	3359	5-hydroxytryptamine (serotonin) receptor 3A
HTR3B	9177	5-hydroxytryptamine (serotonin) receptor 3B
HTR3C	170572	5-hydroxytryptamine (serotonin) receptor 3, family member C
HTR3D	200909	5-hydroxytryptamine (serotonin) receptor 3 family member D
HTR3E	285242	5-hydroxytryptamine (serotonin) receptor 3, family member E
ITPR1	3708	Inositol 1,4,5-triphosphate receptor, type 1
ITPR2	3709	inositol 1,4,5-triphosphate receptor, type 2
ITPR3	3710	inositol 1,4,5-triphosphate receptor, type 3
KCNA1	3736	potassium voltage-gated channel, shaker-related subfamily, member 1
KCNA10	3744	potassium voltage-gated channel, shaker-related subfamily, member 10
KCNA2	3737	potassium voltage-gated channel, shaker-related subfamily, member 2
KCNA3	3738	potassium voltage-gated channel, shaker-related subfamily, member 3
KCNA4	3739	potassium voltage-gated channel, shaker-related subfamily, member 4
KCNA5	3741	potassium voltage-gated channel, shaker-related subfamily, member 5
KCNA6	3742	potassium voltage-gated channel, shaker-related, subfamily, member 6
KCNA7	3743	potassium voltage-gated channel, shaker-related subfamily, member 7
KCNAB1	7881	potassium voltage-gated channel, shaker-related subfamily, beta member 1
KCNAB2	8514	potassium voltage-gated channel, shaker-related subfamily, beta member 2
KCNAB3	9196	potassium voltage-gated channel, shaker-related subfamily, beta member 3
KCNB1	3745	potassium voltage gated channel, Shab-related subfamily, member 1
KCNB2	9312	potassium voltage gated channel, Shab-related subfamily, member 2
KCNC1	3746	potassium voltage gated channel, Shaw-related subfamily, member 1
KCNC2	3747	potassium voltage gated channel, Shaw-related subfamily, member 2
KCNC3	3748	potassium voltage gated channel, Shaw-related subfamily, member 3
KCNC4	3749	potassium voltage gated channel, Shaw-related subfamily, member 4
KCND1	3750	potassium voltage-gated channel, Shal-related family, member 1
KCND2	3751	potassium voltage-gated channel, Shal-related family, member 2
KCND3	3752	potassium voltage-gated channel, Shal-related family, member 3
KCNE1	3753	potassium voltage-gated channel, Isk-related subfamily, member 1
KCNE1L	23630	potassium voltage-gated channel, Isk-related family, member 1-like
KCNE2	9992	potassium voltage-gated channel, Isk-related subfamily, gene 2
KCNE3	10008	potassium voltage-gated channel, Isk-related subfamily, gene 3
KCNE4	23704	potassium voltage-gated channel, Isk-related subfamily, gene 4
KCNF1	3754	potassium voltage-gated channel, subfamily F, member 1
KCNG1	3755	potassium voltage-gated channel, subfamily G, member 1
KCNG2	26251	potassium voltage-gated channel, subfamily G, member 2
KCNG3	170850	potassium voltage-gated channel, subfamily G, member 3
KCNG4	93107	potassium voltage-gated channel, subfamily G, member 4
KCNH1	3756	potassium voltage-gated channel, subfamily H (eag-related), member 1
KCNH2	3757	potassium voltage-gated channel, subfamily H (eag-related), member 2
KCNH3	23416	potassium voltage-gated channel, subfamily H (eag-related), member 3
KCNH4	23415	potassium voltage-gated channel, subfamily H (eag-related), member 4
KCNH5	27133	potassium voltage-gated channel, subfamily H (eag-related), member 5
KCNH6	81033	potassium voltage-gated channel, subfamily H (eag-related), member 6
KCNH7	90134	potassium voltage-gated channel, subfamily H (eag-related), member 7
KCNH8	131096	potassium voltage-gated channel, subfamily H (eag-related), member 8
KCNJ1	3758	potassium inwardly-rectifying channel, subfamily J, member 1
KCNJ10	3766	potassium inwardly-rectifying channel, subfamily J, member 10
KCNJ11	3767	potassium inwardly rectifying channel, subfamily J, member 11
KCNJ12	3768	potassium inwardly-rectifying channel, subfamily J, member 12
KCNJ13	3769	potassium inwardly-rectifying channel, subfamily J, member 13
KCNJ14	3770	potassium inwardly-rectifying channel, subfamily J, member 14
KCNJ15	3772	potassium inwardly-rectifying channel, subfamily J, member 15
KCNJ16	3773	potassium inwardly-rectifying channel, subfamily J, member 16
KCNJ2	3759	potassium inwardly-rectifying channel, subfamily J, member 2
KCNJ3	3760	potassium inwardly-rectifying channel, subfamily J, member 3
KCNJ4	3761	potassium inwardly-rectifying channel, subfamily J, member 4
KCNJ5	3762	potassium inwardly-rectifying channel, subfamily J, member 5
KCNJ6	3763	potassium inwardly-rectifying channel, subfamily J, member 6
KCNJ8	3764	potassium inwardly-rectifying channel, subfamily J, member 8
KCNJ9	3765	potassium inwardly-rectifying channel, subfamily J, member 9
KCNK1	3775	potassium channel, subfamily K, member 1
KCNK10	54207	potassium channel, subfamily K, member 10
KCNK12	56660	potassium channel, subfamily K, member 12
KCNK13	56659	potassium channel, subfamily K, member 13
KCNK15	60598	potassium channel, subfamily K, member 15
KCNK16	83795	potassium channel, subfamily K, member 16
KCNK17	89822	potassium channel, subfamily K, member 17
KCNK18	338567	Potassium channel, subfamily K, member 18
KCNK2	3776	potassium channel, subfamily K, member 2
KCNK3	3777	potassium channel, subfamily K, member 3
KCNK4	50801	potassium channel, subfamily K, member 4
KCNK5	8645	potassium channel, subfamily K, member 5
KCNK6	9424	potassium inwardly-rectifying channel, subfamily K, member 6
KCNK7	10089	potassium channel, subfamily K, member 7
KCNK9	51305	potassium channel, subfamily K, member 9
KCNMA1	3778	potassium large conductance calcium-activated channel, subfamily M, alpha member 1
KCNMB1	3779	potassium large conductance calcium-activated channel, subfamily M, beta member 1
KCNMB2	10242	potassium large conductance calcium-activated channel, subfamily M, beta member 2
KCNMB3	27094	potassium large conductance calcium-activated channel, subfamily M beta member 3
KCNMB4	27345	potassium large conductance calcium-activated channel, subfamily M, beta member 4
KCNN1	3780	potassium intermediate/small conductance calcium-activated channel, subfamily N, member 1
KCNN2	3781	potassium intermediate/small conductance calcium-activated channel, subfamily N, member 2
KCNN3	3782	potassium intermediate/small conductance calcium-activated channel, subfamily N, member 3
KCNN4	3783	potassium intermediate/small conductance calcium-activated channel, subfamily N, member 4
KCNQ1	3784	potassium voltage-gated channel, subfamily Q, member 1
KCNQ2	3785	potassium voltage-gated channel, subfamily Q, member 2
KCNQ3	3786	potassium voltage-gated channel, subfamily Q, member 3
KCNQ4	9132	potassium voltage-gated channel, subfamily Q, member 4
KCNQ5	56479	potassium voltage-gated channel, subfamily Q, member 5
KCNS1	3787	K+ voltage-gated channel, subfamily S, 1
KCNS2	3788	K+ voltage-gated channel, subfamily S, 2
KCNS3	3790	potassium voltage-gated channel, delayed-rectifier, subfamily S, member 3
KCNT1	57582	potassium channel, subfamily T, member 1
KCNT2	343450	potassium channel, subfamily T, member 2
KCNU1	157855	potassium channel, subfamily U, member 1
KCNV1	27012	potassium channel, subfamily V, member 1
KCNV2	169522	potassium channel, subfamily V, member 2
KCTD1	284252	potassium channel tetramerisation domain containing 1
KCTD10	83892	potassium channel tetramerisation domain containing 10
KCTD11	147040	potassium channel tetramerisation domain containing 11
KCTD12	115207	potassium channel tetramerisation domain containing 12
KCTD13	253980	potassium channel tetramerisation domain containing 13
KCTD14	65987	potassium channel tetramerisation domain containing 14
KCTD15	79047	potassium channel tetramerisation domain containing 15
KCTD16	57528	potassium channel tetramerisation domain containing 16
KCTD17	79734	potassium channel tetramerisation domain containing 17
KCTD18	130535	potassium channel tetramerisation domain containing 18
KCTD19	146212	potassium channel tetramerisation domain containing 19
KCTD2	23510	potassium channel tetramerisation domain containing 2
KCTD20	222658	potassium channel tetramerisation domain containing 20
KCTD21	283219	potassium channel tetramerisation domain containing 21
KCTD3	51133	potassium channel tetramerisation domain containing 3
KCTD4	386618	potassium channel tetramerisation domain containing 4
KCTD5	54442	potassium channel tetramerisation domain containing 5
KCTD6	200845	potassium channel tetramerisation domain containing 6
KCTD7	154881	potassium channel tetramerisation domain containing 7
KCTD8	386617	potassium channel tetramerisation domain containing 8
KCTD9	54793	potassium channel tetramerisation domain containing 9
P2RX1	5023	purinergic receptor P2X, ligand-gated ion channel, 1
P2RX2	22953	purinergic receptor P2X, ligand-gated ion channel, 2
P2RX3	5024	purinergic receptor P2X, ligand-gated ion channel, 3
P2RX4	5025	purinergic receptor P2X, ligand-gated ion channel, 4
P2RX5	5026	purinergic receptor P2X, ligand-gated ion channel, 5
P2RX6	9127	purinergic receptor P2X, ligand-gated ion channel, 6
P2RX7	5027	purinergic receptor P2X, ligand-gated ion channel, 7
SCN10A	6336	sodium channel, voltage-gated, type X, alpha
SCN11A	11280	sodium channel, voltage-gated, type XI, alpha
SCN1A	6323	sodium channel, voltage-gated, type I, alpha
SCN1B	6324	sodium channel, voltage-gated, type I, beta
SCN2A	6326	sodium channel, voltage-gated, type II, alpha 1
SCN2B	6327	sodium channel, voltage-gated, type II, beta
SCN3A	6328	sodium channel, voltage-gated, type III, alpha
SCN3B	55800	sodium channel, voltage-gated, type III, beta
SCN4A	6329	sodium channel, voltage-gated, type IV, alpha
SCN4B	6330	sodium channel, voltage-gated, type IV, beta
SCN5A	6331	sodium channel, voltage-gated, type V, alpha
SCN7A	6332	sodium channel, voltage-gated, type VII, alpha
SCN8A	6334	sodium channel, voltage-gated, type VIII, alpha
SCN9A	6335	sodium channel, voltage-gated, type IX, alpha
SCNN1A	6337	sodium channel, nonvoltage-gated, type I, alpha
SCNN1B	6338	sodium channel, nonvoltage-gated 1 beta
SCNN1D	6339	sodium channel, nonvoltage-gated 1, delta
SCNN1G	6340	sodium channel, nonvoltage-gated 1 gamma
SLC11A1	6556	solute carrier family 11 (proton-coupled divalent metal ion transporters), member 1
SLC11A2	4891	solute carrier family 11 (proton-coupled divalent metal ion transporters), member 2
SLC12A1	6557	solute carrier family 12 (sodium/potassium/chloride transporters), member 1
SLC12A2	6558	solute carrier family 12, member 2
SLC12A3	6559	solute carrier family 12, member 3
SLC12A4	6560	solute carrier family 12, member 4
SLC12A5	57468	solute carrier family 12, member 5
SLC12A6	9990	solute carrier family 12, member 6
SLC12A7	10723	solute carrier family 12, member 7
SLC12A8	84561	solute carrier family 12 (potassium/chloride transporters), member 8
SLC12A9	56996	solute carrier family 12 (potassium/chloride transporters), member 9
SLC13A1	6561	solute carrier family 13 (sodium/sulphate symporters), member 1
SLC13A2	9058	solute carrier family 13 (sodium-dependent dicarboxylate transporter), member 2
SLC13A3	64849	solute carrier family 13 (sodium-dependent dicarboxylate transporter), member 3
SLC13A4	26266	solute carrier family 13 (sodium/sulfate symporters), member 4
SLC13A5	284111	solute carrier family 13 (sodium/sulfate symporters), member 5
SLC24A1	9187	solute carrier family 24 (sodium/potassium/calcium exchanger), member 1
SLC24A2	25769	solute carrier family 24 (sodium/potassium/calcium exchanger), member 2
SLC24A3	57419	solute carrier family 24 (sodium/potassium/calcium exchanger), member 3
SLC24A4	123041	solute carrier family 24 (sodium/potassium/calcium exchanger), member 4
SLC24A5	283652	solute carrier family 24, member 5
SLC24A6	80024	solute carrier family 24 (sodium/potassium/calcium exchanger), member 6
SLC30A1	7779	solute carrier family 30 (zinc transporter), member 1
SLC30A10	55532	solute carrier family 30, member 10
SLC30A2	7780	solute carrier family 30 (zinc transporter), member 2
SLC30A3	7781	solute carrier family 30 (zinc transporter), member 3
SLC30A4	7782	solute carrier family 30 (zinc transporter), member 4
SLC30A5	64924	solute carrier family 30 (zinc transporter), member 5
SLC30A6	55676	solute carrier family 30 (zinc transporter), member 6
SLC30A7	148867	solute carrier family 30 (zinc transporter), member 7
SLC30A8	169026	solute carrier family 30 (zinc transporter), member 8
SLC30A9	10463	solute carrier family 30 (zinc transporter), member 9
SLC39A1	27173	solute carrier family 39 (zinc transporter), member 1
SLC39A10	57181	solute carrier family 39 (zinc transporter), member 10
SLC39A11	201266	solute carrier family 39 (metal ion transporter), member 11
SLC39A12	221074	solute carrier family 39 (metal ion transporter), member 12
SLC39A13	91252	solute carrier family 39 (metal ion transporter), member 13
SLC39A14	23516	solute carrier family 39 (zinc transporter), member 14
SLC39A2	29986	solute carrier family 39 (zinc transporter), member 2
SLC39A3	29985	solute carrier family 39 (zinc transporter), member 3
SLC39A4	55630	solute carrier family 39 (zinc transporter), member 4
SLC39A5	283375	solute carrier family 39 (metal ion transporter), member 5
SLC39A6	25800	solute carrier family 39 (metal ion transporter), member 6
SLC39A7	7922	solute carrier family 39, member 7
SLC39A8	64116	solute carrier family 39 (metal ion transporter), member 8
SLC39A9	55334	solute carrier family 39 (zinc transporter), member 9
SLC3A1	6519	solute carrier family 3, member 1
SLC3A2	6520	solute carrier family 3 (activators of dibasic and neutral amino acid transport), member 2
SLC40A1	30061	solute carrier family 40 (iron-regulated transporter), member 1
SLC41A1	254428	solute carrier family 41, member 1
SLC41A2	84102	solute carrier family 41, member 2
SLC41A3	54946	solute carrier family 41, member 3
VDAC1	7416	voltage-dependent anion channel 1
VDAC2	7417	voltage-dependent anion channel 2
VDAC3	7419	voltage-dependent anion channel 3
ZACN	353174	zinc activated ligand-gated ion channel
HEPH	9843	hephaestin
LGICZ1	353174	ligand-gated ion channel, zinc activated 1
LST-3TM12	338821	organic anion transporter LST-3b
MAGT1	84061	magnesium transporter 1
MCOLN1	57192	Mucolipin 1
MCOLN2	255231	Mucolipin 2
MCOLN3	55283	Mucolipin 3
MMAA	166785	methylmalonic aciduria (cobalamin deficiency) cblA type
NALCN	259232	sodium leak channel, non-selective
NIPA1	123606	non imprinted in Prader-Willi/Angelman syndrome 1
OCA2	4948	Oculocutaneous albinism II (pink-eye dilution homolog, mouse)
ORAI1	84876	ORAI calcium release-activated calcium modulator 1
ORAI2	80228	ORAI calcium release-activated calcium modulator 2
ORAI3	93129	ORAI calcium release-activated calcium modulator 3
PKD1	5310	Polycystic kidney disease 1 (autosomal dominant)
PKD2	5311	Polycystic kidney disease 2 (autosomal dominant)
PKD2L1	9033	Polycystic kidney disease 2-like 1
RYR1	6261	ryanodine receptor 1 (skeletal)
RYR2	6262	ryanodine receptor 2 (cardiac)
RYR3	6263	ryanodine receptor 3
SLC22A24	283238	Solute carrier family 22, member 24
SLC25A25	387601	Solute carrier family 22, member 25
SLC31A1	1317	solute carrier family 31, member 1
SLC31A2	1318	solute carrier family 31, member 2
SLN	6588	sarcolipin
TCN1	6947	transcobalamin I (vitamin B12 binding protein, R binder family)
TCN2	6948	transcobalamin II; macrocytic anemia
TF	7018	transferrin
TRPA1	8989	transient receptor potential cation channel, subfamily A, member 1
TRPC1	7220	transient receptor potential cation channel, subfamily C, member 1
TRPC3	7222	transient receptor potential cation channel, subfamily C, member 3
TRPC4	7223	transient receptor potential cation channel, subfamily C, member 4
TRPC5	7224	transient receptor potential cation channel, subfamily C, member 5
TRPC6	7225	transient receptor potential cation channel, subfamily C, member 6
TRPC7	57113	transient receptor potential cation channel, subfamily C, member 7
TRPM1	4308	transient receptor potential cation channel, subfamily M, member 1
TRPM2	7226	transient receptor potential cation channel, subfamily M, member 2
TRPM3	80036	transient receptor potential cation channel, subfamily M, member 3
TRPM4	54795	transient receptor potential cation channel, subfamily M, member 4
TRPM5	29850	transient receptor potential cation channel, subfamily M, member 5
TRPM6	140803	transient receptor potential cation channel, subfamily M, member 6
TRPM7	54822	transient receptor potential cation channel, subfamily M, member 7
TRPM8	79054	transient receptor potential cation channel, subfamily M, member 8
TRPV1	7442	transient receptor potential cation channel, subfamily V, member 1
TRPV2	51393	transient receptor potential cation channel, subfamily V, member 2
TRPV3	162514	transient receptor potential cation channel, subfamily V, member 3
TRPV4	59341	transient receptor potential cation channel, subfamily V, member 4
TRPV5	56302	transient receptor potential cation channel, subfamily V, member 5
TRPV6	55503	transient receptor potential cation channel, subfamily V, member 6
TTYH1	57348	Tweety homolog 1 (Drosophila)
TTYH2	94015	Tweety homolog 2 (Drosophila)
TTYH3	80727	Tweety homolog 3 (Drosophila)
BDH1	622	3-hydroxybutyrate dehydrogenase, type 1
BDH2	56898	3-hydroxybutyrate dehydrogenase, type 2
OXCT1	5019	3-oxoacid CoA transferase 1
OXCT2	64064	3-oxoacid CoA transferase 2
ACLY	47	ATP citrate lyase
ACO1	48	aconitase 1, soluble
ACO2	50	aconitase 2, mitochondrial
CS	1431	citrate synthase
D2HGDH	728294	D-2-hydroxyglutarate dehydrogenase
DLST	1743	dihydrolipoamide S-succinyltransferase (E2 component of 2-oxo-glutarate complex)
FH	2271	fumarate hydratase
HCCS	3052	holocytochrome c synthase (cytochrome c heme-lyase)
IDH1	3417	isocitrate dehydrogenase 1 (NADP+), soluble
IDH2	3418	isocitrate dehydrogenase 2 (NADP+), mitochondrial
IDH3A	3419	isocitrate dehydrogenase 3 (NAD+) alpha
IDH3B	3420	isocitrate dehydrogenase 3 (NAD+) beta
IDH3G	3421	isocitrate dehydrogenase 3 (NAD+) gamma
L2HGDH	79944	L-2-hydroxyglutarate dehydrogenase
MDH1	4190	malate dehydrogenase 1, NAD (soluble)
MDH1B	130752	malate dehydrogenase 1B, NAD (soluble)
MDH2	4191	malate dehydrogenase 2, NAD (mitochondrial)
ME1	4199	malic enzyme 1, NADP(+)-dependent, cytosolic
ME2	4200	malic enzyme 2, NAD(+)-dependent, mitochondrial
ME3	10873	malic enzyme 3, NADP(+)-dependent, mitochondrial
OGDH	4967	oxoglutarate (alpha-ketoglutarate) dehydrogenase (lipoamide)
OGDHL	55753	oxoglutarate dehydrogenase-like
PC	5091	pyruvate carboxylase
SUCLA2	8803	succinate-CoA ligase, ADP-forming, beta subunit
SUCLG1	8802	succinate-CoA ligase, alpha subunit
SUCLG2	8801	succinate-CoA ligase, GDP-forming, beta subunit
AASDH	132949	aminoadipate-semialdehyde dehydrogenase
AASDHPPT	60496	aminoadipate-semialdehyde dehydrogenase-phosphopantetheinyl transferase
AASS	10157	aminoadipate-semialdehyde synthase
PIPOX	51268	pipecolic acid oxidase
AGPAT1	10554	1-acylglycerol-3-phosphate O-acyltransferase 1 (lysophosphatidic acid acyltransferase, alpha)
AGPAT2	10555	1-acylglycerol-3-phosphate O-acyltransferase 2 (lysophosphatidic acid acyltransferase, beta)
AGPAT3	56894	1-acylglycerol-3-phosphate O-acyltransferase 3
AGPAT4	56895	1-acylglycerol-3-phosphate O-acyltransferase 4 (lysophosphatidic acid acyltransferase, delta)
AGPAT5	55326	1-acylglycerol-3-phosphate O-acyltransferase 5 (lysophosphatidic acid acyltransferase, epsilon)
AGPAT6	137964	1-acylglycerol-3-phosphate O-acyltransferase 6 (lysophosphatidic acid acyltransferase, zeta)
AGPAT9	84803	1-acylglycerol-3-phosphate O-acyltransferase 9
CDS1	1040	CDP-diacylglycerol synthase (phosphatidate cytidylyltransferase) 1
CDS2	8760	CDP-diacylglycerol synthase (phosphatidate cytidylyltransferase) 2
CEPT1	10390	choline/ethanolamine phosphotransferase 1
CHKA	1119	choline kinase alpha
CHKB	1120	choline kinase beta
CHPT1	56994	choline phosphotransferase 1
CLC	1178	Charcot-Leyden crystal protein
CRLS1	54675	cardiolipin synthase 1
CROT	54677	carnitine O-octanoyltransferase
DAGLA	747	diacylglycerol lipase, alpha
DAGLB	221955	diacylglycerol lipase, beta
DGKA	1606	diacylglycerol kinase, alpha 80kDa
DGKB	1607	diacylglycerol kinase, beta 90kDa
DGKD	8527	diacylglycerol kinase, delta 130kDa
DGKE	8526	diacylglycerol kinase, epsilon 64kDa
DGKG	1608	diacylglycerol kinase, gamma 90kDa
DGKH	160851	diacylglycerol kinase, eta
DGKI	9162	diacylglycerol kinase, iota
DGKK	139189	diacylglycerol kinase, kappa
DGKQ	1609	diacylglycerol kinase, theta 110kDa
DGKZ	8525	diacylglycerol kinase, zeta 104kDa
ETNK1	55500	ethanolamine kinase 1
ETNK2	55224	ethanolamine kinase 2
GDE1	51573	glycerophosphodiester phosphodiesterase 1
GK	2710	glycerol kinase
GK2	2712	glycerol kinase 2
GK5	256356	glycerol kinase 5 (putative)
GNPAT	8443	glyceronephosphate O-acyltransferase
GPAM	57678	glycerol-3-phosphate acyltransferase, mitochondrial
GPD1	2819	glycerol-3-phosphate dehydrogenase 1 (soluble)
GPD1L	23171	glycerol-3-phosphate dehydrogenase 1-like
GPD2	2820	glycerol-3-phosphate dehydrogenase 2 (mitochondrial)
LPCAT1	79888	lysophosphatidylcholine acyltransferase 1
LPCAT2	54947	lysophosphatidylcholine acyltransferase 2
LPCAT3	10162	membrane bound O-acyltransferase domain containing 5
LPCAT4	254531	lysophosphatidylcholine acyltransferase 4
LPGAT1	9926	lysophosphatidylglycerol acyltransferase 1
LPIN1	23175	lipin 1
LPIN2	9663	lipin 2
LPIN3	64900	lipin 3
LYPLA1	10434	lysophospholipase I
LYPLA2	11313	lysophospholipase II
LYPLAL1	127018	lysophospholipase-like 1
MBOAT1	154141	membrane bound O-acyltransferase domain containing 1
MBOAT2	129642	membrane bound O-acyltransferase domain containing 2
MBOAT4	619373	membrane bound O-acyltransferase domain containing 4
MBOAT7	79143	membrane bound O-acyltransferase domain containing 7
MOGAT1	116255	monoacylglycerol O-acyltransferase 1
MOGAT2	80168	monoacylglycerol O-acyltransferase 2
MOGAT3	346606	monoacylglycerol O-acyltransferase 3
NAPE-PLD	222236	N-acyl-phosphatidylethanolamine-hydrolyzing phospholipase D
PAP2D	163404	phosphatidic acid phosphatase type 2
PCYT1A	5130	phosphate cytidylyltransferase 1, choline, alpha
PCYT1B	9468	phosphate cytidylyltransferase 1, choline, beta
PCYT2	5833	phosphate cytidylyltransferase 2, ethanolamine
PEMT	10400	phosphatidylethanolamine N-methyltransferase
PGS1	9489	phosphatidylglycerophosphate synthase 1
PHOSPHO1	162466	phosphatase orphan 1
PISD	23761	phosphatidylserine decarboxylase
PLA1A	51365	phospholipase A1 member A
PLA2G10	8399	phospholipase A2, group X
PLA2G12A	81579	phospholipase A2, group XIIA
PLA2G12B	84647	phospholipase A2, group XIIB
PLA2G15	23659	phospholipase A2, group XV
PLA2G16	11145	phospholipase A2, group XVI
PLA2G1B	5319	phospholipase A2, group IB (pancreas)
PLA2G2A	5320	phospholipase A2, group IIA (platelets, synovial fluid)
PLA2G2C	391013	phospholipase A2, group IIC
PLA2G2D	26279	phospholipase A2, group IID
PLA2G2E	30814	phospholipase A2, group IIE
PLA2G2F	64600	phospholipase A2, group IIF
PLA2G3	50487	phospholipase A2, group III
PLA2G4A	5321	phospholipase A2, group IVA (cytosolic, calcium-dependent)
PLA2G4B	100137049	phospholipase A2, group IVB (cytosolic)
PLA2G4C	8605	phospholipase A2, group IVC (cytosolic, calcium-independent)
PLA2G4D	283748	phospholipase A2, group IVD (cytosolic)
PLA2G4E	123745	phospholipase A2, group IVE
PLA2G4F	255189	Phospholipase A2, group IVF
PLA2G5	5322	phospholipase A2, group V
PLA2G6	8398	phospholipase A2, group VI (cytosolic, calcium-independent)
PLA2G7	7941	phospholipase A2, group VII (platelet-activating factor acetylhydrolase, plasma)
PLB1	151056	phospholipase B1
PLCB1	23236	phospholipase C, beta 1 (phosphoinositide-specific)
PLCB2	5330	phospholipase C, beta 2
PLCB3	5331	phospholipase C, beta 3 (phosphatidylinositol-specific)
PLCB4	5332	phospholipase C, beta 4
PLCD1	5333	phospholipase C, delta 1
PLCD3	113026	phospholipase C, delta 3
PLCD4	84812	phospholipase C, delta 4
PLCE1	51196	Phospholipase C, epsilon 1
PLCG1	5335	phospholipase C, gamma 1
PLCG2	5336	Phospholipase C, gamma 2 (phosphatidylinositol-specific)
PLCH1	23007	phospholipase C, eta 1
PLCH2	9651	phospholipase C, eta 2
PLCL1	5334	phospholipase C-like 1
PLCL2	23228	phospholipase C-like 2
PLCXD1	55344	phosphatidylinositol-specific phospholipase C, X domain containing 1
PLCXD2	257068	phosphatidylinositol-specific phospholipase C, X domain containing 2
PLCXD3	345557	phosphatidylinositol-specific phospholipase C, X domain containing 3
PLCZ1	89869	phospholipase C, zeta 1
PLD1	5337	phospholipase D1, phosphatidylcholine-specific
PLD2	5338	phospholipase D2
PLD3	23646	phospholipase D family, member 3
PLD4	122618	phospholipase D family, member 4
PLD5	200150	phospholipase D family, member 5
PLD6	201164	phospholipase D family, member 6
PPAP2A	8611	phosphatidic acid phosphatase type 2A
PPAP2B	8613	phosphatidic acid phosphatase type 2B
PPAP2C	8612	phosphatidic acid phosphatase type 2C
PPAPDC1A	196051	phosphatidic acid phosphatase type 2 domain containing 1A
PPAPDC1B	84513	phosphatidic acid phosphatase type 2 domain containing 1B
PPAPDC2	403313	phosphatidic acid phosphatase type 2 domain containing 2
PPAPDC3	84814	phosphatidic acid phosphatase type 2 domain containing 3
PRG2	79948	plasticity-related gene 2
PTDSS1	9791	phosphatidylserine synthase 1
PTDSS2	81490	phosphatidylserine synthase 2
MAT1A	4143	methionine adenosyltransferase I, alpha
MAT2A	4144	methionine adenosyltransferase II, alpha
MAT2B	27430	methionine adenosyltransferase II, beta
MSRA	4482	methionine sulfoxide reductase A
MSRB2	22921	methionine sulfoxide reductase B2
MSRB3	253827	methionine sulfoxide reductase B3
MTR	4548	5-methyltetrahydrofolate-homocysteine methyltransferase
SEPX1	51734	selenoprotein X, 1
HMGCR	3156	3-hydroxy-3-methylglutaryl-Coenzyme A reductase
HMGCS1	3157	3-hydroxy-3-methylglutaryl-Coenzyme A synthase 1 (soluble)
HMGCS2	3158	3-hydroxy-3-methylglutaryl-Coenzyme A synthase 2 (mitochondrial)
IDI1	3422	isopentenyl-diphosphate delta isomerase 1
IDI2	91734	isopentenyl-diphosphate delta isomerase 2
MVD	4597	mevalonate (diphospho) decarboxylase
MVK	4598	mevalonate kinase (mevalonic aciduria)
PMVK	10654	phosphomevalonate kinase
ABHD1	84696	abhydrolase domain containing 1
ABHD10	55347	abhydrolase domain containing 10
ABHD11	83451	abhydrolase domain containing 11
ABHD12	26090	abhydrolase domain containing 12
ABHD12B	145447	abhydrolase domain containing 12B
ABHD13	84945	abhydrolase domain containing 13
ABHD14A	25864	abhydrolase domain containing 14A
ABHD14B	84836	abhydrolase domain containing 14B
ABHD2	11057	abhydrolase domain containing 2
ABHD3	171586	abhydrolase domain containing 3
ABHD4	63874	abhydrolase domain containing 4
ABHD5	51099	Abhydrolase domain containing 5
ABHD6	57406	abhydrolase domain containing 6
ABHD7	253152	abhydrolase domain containing 7
ABHD8	79575	abhydrolase domain containing 8
ABHD9	79852	abhydrolase domain containing 9
ABP1	26	amiloride binding protein 1 (amine oxidase (copper-containing))
ACYP1	97	acylphosphatase 1, erythrocyte (common) type
ACYP2	98	acylphosphatase 2, muscle type
ADH1A	124	alcohol dehydrogenase 1A (class I), alpha polypeptide
ADH1B	125	Alcohol dehydrogenase 1B (class I), beta polypeptide
ADH1C	126	alcohol dehydrogenase 1C (class I), gamma polypeptide
ADH4	127	alcohol dehydrogenase 4 (class II), pi polypeptide
ADH5	128	alcohol dehydrogenase 5 (class III), chi polypeptide
ADH6	130	alcohol dehydrogenase 6 (class V)
ADH7	131	alcohol dehydrogenase 7 (class IV), mu or sigma polypeptide
ADHFE1	137872	alcohol dehydrogenase, iron containing, 1
AKR1A1	10327	Aldo-keto reductase family 1, member A1 (aldehyde reductase)
AKR1B1	231	aldo-keto reductase family 1, member B1 (aldose reductase)
AKR1B10	57016	aldo-keto reductase family 1, member B10 (aldose reductase)
AKR1C1	1645	aldo-keto reductase family 1, member C1 (dihydrodiol dehydrogenase 1; 20-alpha (3-alpha)-hydroxysteroid dehydrogenase)
AKR1C2	1646	Aldo-keto reductase family 1, member C2 (dihydrodiol dehydrogenase 2; bile acid binding protein; 3-alpha hydroxysteroid dehydrogenase, type III)
AKR1C3	8644	aldo-keto reductase family 1, member C3 (3-alpha hydroxysteroid dehydrogenase, type II)
AKR1CL2	83592	aldo-keto reductase family 1, member C-like 2
AKR7A2	8574	aldo-keto reductase family 7, member A2 (aflatoxin aldehyde reductase)
AKR7A3	22977	aldo-keto reductase family 7, member A3 (aflatoxin aldehyde reductase)
ALDH16A1	126133	aldehyde dehydrogenase 16 family, member A1
ALDH1A1	216	aldehyde dehydrogenase 1 family, member A1
ALDH1A2	8854	aldehyde dehydrogenase 1 family, member A2
ALDH1A3	220	aldehyde dehydrogenase 1 family, member A3
ALDH1B1	219	aldehyde dehydrogenase 1 family, member B1
ALDH1L1	10840	aldehyde dehydrogenase 1 family, member L1
ALDH1L2	160428	aldehyde dehydrogenase 1 family, member L2
ALDH2	217	aldehyde dehydrogenase 2 family (mitochondrial)
ALDH3A1	218	aldehyde dehydrogenase 3 family, memberA1
ALDH3A2	224	aldehyde dehydrogenase 3 family, member A2
ALDH3B1	221	aldehyde dehydrogenase 3 family, member B1
ALDH3B2	222	aldehyde dehydrogenase 3 family, member B2
ALDH6A1	4329	aldehyde dehydrogenase 6 family, member A1
ALDH7A1	501	aldehyde dehydrogenase 7 family, member A1
ALDH8A1	64577	aldehyde dehydrogenase 8 family, member A1
ALDH9A1	223	aldehyde dehydrogenase 9 family, member A1
AOC2	314	amine oxidase, copper containing 2 (retina-specific)
AOC3	8639	amine oxidase, copper containing 3 (vascular adhesion protein 1)
ARSA	410	Arylsulfatase A
ARSB	411	arylsulfatase B
ARSD	414	arylsulfatase D
ARSE	415	arylsulfatase E (chondrodysplasia punctata 1)
ARSF	416	arylsulfatase F
ARSG	22901	arylsulfatase G
ARSH	347527	arylsulfatase H
ARSI	340075	arylsulfatase family, member I
ARSJ	79642	arylsulfatase family, member J
ARSK	153642	Arylsulfatase family, member K
AUH	549	AU RNA binding protein/enoyl-Coenzyme A hydratase
CA1	759	carbonic anhydrase I
CA10	56934	carbonic anhydrase X
CA11	770	carbonic anhydrase XI
CA12	771	carbonic anhydrase XII
CA13	377677	carbonic anhydrase XIII
CA14	23632	carbonic anhydrase XIV
CA2	760	carbonic anhydrase II
CA3	761	carbonic anhydrase III, muscle specific
CA4	762	carbonic anhydrase IV
CA5A	763	carbonic anhydrase VA, mitochondrial
CA5B	11238	carbonic anhydrase VB, mitochondrial
CA6	765	carbonic anhydrase VI
CA7	766	carbonic anhydrase VII
CA8	767	carbonic anhydrase VIII
CA9	768	carbonic anhydrase IX
CBR1	873	carbonyl reductase 1
CBR3	874	carbonyl reductase 3
CBR4	84869	carbonyl reductase 4
DLD	1738	dihydrolipoamide dehydrogenase
GGH	8836	gamma-glutamyl hydrolase (conjugase, folylpolygammaglutamyl hydrolase)
GGT1	2678	gamma-glutamyltransferase 1
GGT2	728441	gamma-glutamyltransferase 2
GGT5	2687	gamma-glutamyltransferase 5
GGT6	124975	gamma-glutamyltransferase 6 homolog (rat)
GGT7	2686	gamma-glutamyltransferase 7
GGTLC1	92086	gamma-glutamyltransferase-like activity 4
GGTLC2	91227	gamma-glutamyltransferase light chain 2
GOT1	2805	glutamic-oxaloacetic transaminase 1, soluble (aspartate aminotransferase 1)
GOT1L1	137362	glutamic-oxaloacetic transaminase 1-like 1
GOT2	2806	glutamic-oxaloacetic transaminase 2, mitochondrial (aspartate aminotransferase 2)
GSTZ1	2954	glutathione transferase zeta 1 (maleylacetoacetate isomerase)
HMGCL	3155	3-hydroxymethyl-3-methylglutaryl-Coenzyme A lyase (hydroxymethylglutaricaciduria)
HMGCLL1	54511	3-hydroxymethyl-3-methylglutaryl-Coenzyme A lyase-like 1
LPPR4	9890	plasticity related gene 1
MAK10	60560	MAK10 homolog, amino-acid N-acetyltransferase subunit (S. cerevisiae)
MAOA	4128	monoamine oxidase A
MAOB	4129	Monoamine oxidase B
NAT1	9	N-acetyltransferase 1 (arylamine N-acetyltransferase)
NAT10	55226	N-acetyltransferase 10
NAT11	79829	N-acetyltransferase 11
NAT12	122830	N-acetyltransferase 12
NAT13	80218	N-acetyltransferase 13
NAT14	57106	N-acetyltransferase 14
NAT15	79903	N-acetyltransferase 15
NAT2	10	N-acetyltransferase 2 (arylamine N-acetyltransferase)
NAT5	51126	N-acetyltransferase 5
NAT6	24142	N-acetyltransferase 6
NAT8	9027	N-acetyltransferase 8
NAT8B	51471	N-acetyltransferase 8BÂ
NAT8L	339983	N-acetyltransferase 8-like
NAT9	26151	N-acetyltransferase 9
POR	5447	P450 (cytochrome) oxidoreductase
ZADH2	284273	zinc binding alcohol dehydrogenase, domain containing 2
BST1	683	bone marrow stromal cell antigen 1
C9ORF95	54981	Chromosome 9 ORF 95
DUOX1	53905	dual oxidase 1
DUOX2	50506	dual oxidase 2
NADK	65220	NAD kinase
NADSYN1	55191	NAD synthetase 1
NAPRT1	93100	nicotinate phosphoribosyltransferase domain containing 1
NMNAT1	64802	nicotinamide nucleotide adenylyltransferase 1
NMNAT2	23057	nicotinamide nucleotide adenylyltransferase 2
NMNAT3	349565	nicotinamide nucleotide adenylyltransferase 3
NNMT	4837	nicotinamide N-methyltransferase
NNT	23530	nicotinamide nucleotide transhydrogenase
NOX1	27035	NADPH oxidase 1
NOX3	50508	NADPH oxidase 3
NOX4	50507	NADPH oxidase 4
NOX5	79400	NADPH oxidase, EF-hand calcium binding domain 5
NQO1	1728	NAD(P)H dehydrogenase, quinone 1
NQO2	4835	NAD(P)H dehydrogenase, quinone 2
QPRT	23475	quinolinate phosphoribosyltransferase (nicotinate-nucleotide pyrophosphorylase (carboxylating))
ABAT	18	4-aminobutyrate aminotransferase
ACHE	43	acetylcholinesterase (Yt blood group)
CHAT	1103	choline acetyltransferase
CHDH	55349	choline dehydrogenase
COMT	1312	catechol-O-methyltransferase
COMTD1	118881	catechol-O-methyltransferase domain containing 1
DBH	1621	dopamine beta-hydroxylase (dopamine beta-monooxygenase)
DDC	1644	dopa decarboxylase (aromatic L-amino acid decarboxylase)
NAALAD2	10003	N-acetylated alpha-linked acidic dipeptidase 2
NAALADL1	10004	N-acetylated alpha-linked acidic dipeptidase-like 1
NAALADL2	254827	N-acetylated alpha-linked acidic dipeptidase-like 2
PNMT	5409	phenylethanolamine N-methyltransferase
SRR	63826	serine racemase
TH	7054	tyrosine hydroxylase
TPH1	7166	tryptophan hydroxylase 1 (tryptophan 5-monooxygenase)
TPH2	121278	tryptophan hydroxylase 2
BPNT1	10380	3'(2'), 5'-bisphosphate nucleotidase 1
CANT1	124583	calcium activated nucleotidase 1
DCK	1633	deoxycytidine kinase
ENPP1	5167	ectonucleotide pyrophosphatase/phosphodiesterase 1
ENPP2	5168	ectonucleotide pyrophosphatase/phosphodiesterase 2 (autotaxin)
ENPP3	5169	ectonucleotide pyrophosphatase/phosphodiesterase 3
ENPP4	22875	ectonucleotide pyrophosphatase/phosphodiesterase 4 (putative function)
ENPP5	59084	ectonucleotide pyrophosphatase/phosphodiesterase 5 (putative function)
ENPP6	133121	ectonucleotide pyrophosphatase/phosphodiesterase 6
ENPP7	339221	ectonucleotide pyrophosphatase/phosphodiesterase 7
ENTPD1	953	ectonucleoside triphosphate diphosphohydrolase 1
ENTPD2	954	ectonucleoside triphosphate diphosphohydrolase 2
ENTPD3	956	ectonucleoside triphosphate diphosphohydrolase 3
ENTPD4	9583	ectonucleoside triphosphate diphosphohydrolase 4
ENTPD5	957	ectonucleoside triphosphate diphosphohydrolase 5
ENTPD6	955	ectonucleoside triphosphate diphosphohydrolase 6 (putative function)
ENTPD7	57089	ectonucleoside triphosphate diphosphohydrolase 7
ENTPD8	377841	ectonucleoside triphosphate diphosphohydrolase 8
ITPA	3704	inosine triphosphatase (nucleoside triphosphate pyrophosphatase)
NME1	4830	non-metastatic cells 1, protein (NM23A) expressed in
NME2	4831	non-metastatic cells 2, protein (NM23A) expressed in
NME3	4832	non-metastatic cells 3, protein expressed in
NME4	4833	non-metastatic cells 4, protein expressed in
NME5	8382	non-metastatic cells 5, protein expressed in (nucleoside-diphosphate kinase)
NME6	10201	non-metastatic cells 6, protein expressed in (nucleoside-diphosphate kinase)
NME7	29922	non-metastatic cells 7, protein expressed in (nucleoside-diphosphate kinase)
NT5C	30833	5', 3'-nucleotidase, cytosolic
NT5C1A	84618	5'-nucleotidase, cytosolic IA
NT5C1B	93034	5'-nucleotidase, cytosolic IB
NT5C2	22978	5'-nucleotidase, cytosolic II
NT5C3	51251	5'-nucleotidase, cytosolic III
NT5C3L	115024	5'-nucleotidase, cytosolic III-like
NT5DC1	221294	5'-nucleotidase domain containing 1
NT5DC2	64943	5'-nucleotidase domain containing 2
NT5DC3	51559	5'-nucleotidase domain containing 3
NT5DC4	284958	5'-nucleotidase domain containing 4
NT5E	4907	5'-nucleotidase, ecto (CD73)
NT5M	56953	5',3'-nucleotidase, mitochondrial
NUDT1	4521	nudix (nucleoside diphosphate linked moiety X)-type motif 1
NUDT10	170685	nudix (nucleoside diphosphate linked moiety X)-type motif 10
NUDT11	55190	nudix (nucleoside diphosphate linked moiety X)-type motif 11
NUDT12	83594	nudix (nucleoside diphosphate linked moiety X)-type motif 12
NUDT13	25961	nudix (nucleoside diphosphate linked moiety X)-type motif 13
NUDT14	256281	Nudix (nucleoside diphosphate linked moiety X)-type motif 14
NUDT15	55270	nudix (nucleoside diphosphate linked moiety X)-type motif 15
NUDT16	131870	nudix (nucleoside diphosphate linked moiety X)-type motif 16
NUDT16L1	84309	nudix (nucleoside diphosphate linked moiety X)-type motif 16-like 1
NUDT17	200035	nudix (nucleoside diphosphate linked moiety X)-type motif 17
NUDT18	79873	nudix (nucleoside diphosphate linked moiety X)-type motif 18
NUDT19	390916	nudix (nucleoside diphosphate linked moiety X)-type motif 19
NUDT2	318	nudix (nucleoside diphosphate linked moiety X)-type motif 2
NUDT21	11051	nudix (nucleoside diphosphate linked moiety X)-type motif 21
NUDT22	84304	Nudix (nucleoside diphosphate linked moiety X)-type motif 22
NUDT3	11165	nudix (nucleoside diphosphate linked moiety X)-type motif 3
NUDT4	11163	nudix (nucleoside diphosphate linked moiety X)-type motif 4
NUDT5	11164	nudix (nucleoside diphosphate linked moiety X)-type motif 5
NUDT6	11162	nudix (nucleoside diphosphate linked moiety X)-type motif 6
NUDT7	283927	nudix (nucleoside diphosphate linked moiety X)-type motif 7
NUDT8	254552	nudix (nucleoside diphosphate linked moiety X)-type motif 8
NUDT9	53343	nudix (nucleoside diphosphate linked moiety X)-type motif 9
RRM1	6240	ribonucleotide reductase M1 polypeptide
RRM2	6241	ribonucleotide reductase M2 polypeptide
RRM2B	50484	ribonucleotide reductase M2 B (TP53 inducible)
TGDS	23483	TDP-glucose 4,6-dehydratase
UGDH	7358	UDP-glucose dehydrogenase
UXS1	80146	UDP-glucuronate decarboxylase 1
A1CF	29974	APOBEC1 complementation factor
ACN9	57001	ACN9 homolog (S. cerevisiae)
AOAH	313	acyloxyacyl hydrolase (neutrophil)
APEH	327	N-acylaminoacyl-peptide hydrolase
AS3MT	57412	arsenic (+3 oxidation state) methyltransferase
BPHL	670	biphenyl hydrolase-like (serine hydrolase; breast epithelial mucin-associated antigen)
CMBL	134147	carboxymethylenebutenolidase homolog (Pseudomonas)
CNDP1	84735	carnosine dipeptidase 1 (metallopeptidase M20 family)
CNDP2	55748	CNDP dipeptidase 2 (metallopeptidase M20 family)
DDHD1	80821	DDHD domain containing 1
DDHD2	23259	DDHD domain containing 2
ENOPH1	58478	enolase-phosphatase 1
ENOSF1	55556	enolase superfamily member 1
EPX	8288	eosinophil peroxidase
ESD	2098	esterase D/formylglutathione hydrolase
FXN	2395	frataxin
GDPD1	284161	glycerophosphodiester phosphodiesterase domain containing 1
GDPD2	54857	glycerophosphodiester phosphodiesterase domain containing 2
GDPD3	79153	glycerophosphodiester phosphodiesterase domain containing 3
GDPD4	220032	glycerophosphodiester phosphodiesterase domain containing 4
GDPD5	81544	glycerophosphodiester phosphodiesterase domain containing 5
GLYAT	10249	glycine-N-acyltransferase
GLYATL1	92292	glycine-N-acyltransferase-like 1
GLYATL2	219970	glycine-N-acyltransferase-like 2
GNMT	27232	glycine N-methyltransferase
HISPPD1	23262	histidine acid phosphatase domain containing 1
HISPPD2A	9677	histidine acid phosphatase domain containing 2A
IAH1	285148	isoamyl acetate-hydrolyzing esterase 1 homolog (S. cerevisiae)
LIAS	11019	lipoic acid synthetase
LIPT1	51601	lipoyltransferase 1
MOSC1	64757	MOCO sulphurase C-terminal domain containing 1
MOSC2	54996	MOCO sulphurase C-terminal domain containing 2
MPO	4353	myeloperoxidase
NIT1	4817	nitrilase 1
NIT2	56954	nitrilase family, member 2
PAM	5066	peptidylglycine alpha-amidating monooxygenase
PON1	5444	paraoxonase 1
PON2	5445	paraoxonase 2
PON3	5446	paraoxonase 3
PPA1	5464	pyrophosphatase (inorganic) 1
PPA2	27068	pyrophosphatase (inorganic) 2
PTER	9317	phosphotriesterase related
THEM2	55856	thioesterase superfamily member 2
THEM4	117145	thioesterase superfamily member 4
THEM5	284486	thioesterase superfamily member 5
UEVLD	55293	UEV and lactate/malate dehyrogenase domains
WWOX	51741	WW domain containing oxidoreductase
GLTP	51228	glycolipid transfer protein
CTNS	1497	Cystinosis, nephropathic
DIRC2	84925	Disrupted in renal carcinoma 2
FLVCR1	28982	Feline leukemia virus subgroup C cellular receptor 1
FLVCR2	55640	Feline leukemia virus subgroup C cellular receptor family, member 2
MCART1	92014	Mitochondrial carrier triple repeat 1
MCART2	147407	Mitochondrial carrier triple repeat 2
MCART6	401612	Mitochondrial carrier triple repeat 6
MFSD1	64747	Major Facilitator Superfamily Domain Containing 1
MFSD10	10227	Major Facilitator Superfamily Domain Containing 10
MFSD11	79157	Major Facilitator Superfamily Domain Containing 11
MFSD2	84879	Major Facilitator Superfamily Domain Containing 2
MFSD3	113655	Major Facilitator Superfamily Domain Containing 3
MFSD4	148808	Major Facilitator Superfamily Domain Containing 4
MFSD5	84975	Major Facilitator Superfamily Domain Containing 5
MFSD7	84179	Major Facilitator Superfamily Domain Containing 7
MFSD8	256471	Major Facilitator Superfamily Domain Containing 8
MFSD9	84804	Major Facilitator Superfamily Domain Containing 9
OSTalpha	200931	organic solute transporter alpha
OSTbeta	123264	organic solute transporter beta
STRA6	64220	stimulated by retinoic acid gene 6 homolog (mouse)
TAP1	6890	transporter 1, ATP-binding cassette, sub-family B (MDR/TAP)
TAP2	6891	transporter 2, ATP-binding cassette, sub-family B (MDR/TAP)
TMCO3	55002	Transmembrane and coiled-coil domains 3
TMEM104	54868	Transmembrane protein 104
TPCN1	53373	two pore segment channel 1
TPCN2	219931	Two pore segment channel 2
DERA	51071	2-deoxyribose-5-phosphate aldolase homolog (C. elegans)
G6PD	2539	glucose-6-phosphate dehydrogenase
PGD	5226	phosphogluconate dehydrogenase
PGLS	25796	6-phosphogluconolactonase
RPE	6120	ribulose-5-phosphate-3-epimerase
RPIA	22934	ribose 5-phosphate isomerase A (ribose 5-phosphate epimerase)
TALDO1	6888	transaldolase 1
TKT	7086	transketolase (Wernicke-Korsakoff syndrome)
TKTL1	8277	transketolase-like 1
TKTL2	84076	transketolase-like 2
DCT	1638	dopachrome tautomerase (dopachrome delta-isomerase, tyrosine-related protein 2)
DDT	1652	D-dopachrome tautomerase
TYR	7299	tyrosinase (oculocutaneous albinism IA)
TYRP1	7306	tyrosinase-related protein 1
AMACR	23600	alpha-methylacyl-CoA racemase
AMD1	262	adenosylmethionine decarboxylase 1
MTAP	4507	methylthioadenosine phosphorylase
ODC1	4953	ornithine decarboxylase 1
PAOX	196743	polyamine oxidase (exo-N4-amino)
SAT1	6303	spermidine/spermine N1-acetyltransferase 1
SAT2	112483	spermidine/spermine N1-acetyltransferase family member 2
SATL1	340562	spermidine/spermine N1-acetyl transferase-like 1
SMOX	54498	spermine oxidase
SMS	6611	spermine synthase
SRM	6723	spermidine synthase
ALAD	210	aminolevulinate, delta-, dehydratase
ALAS1	211	aminolevulinate, delta-, synthase 1
ALAS2	212	aminolevulinate, delta-, synthase 2 (sideroblastic/hypochromic anemia)
BLVRA	644	Biliverdin reductase A
BLVRB	645	biliverdin reductase B (flavin reductase (NADPH))
CPOX	1371	coproporphyrinogen oxidase
FECH	2235	ferrochelatase (protoporphyria)
HMBS	3145	hydroxymethylbilane synthase
HMOX1	3162	heme oxygenase (decycling) 1
HMOX2	3163	heme oxygenase (decycling) 2
PPOX	5498	protoporphyrinogen oxidase
UROD	7389	uroporphyrinogen decarboxylase
UROS	7390	uroporphyrinogen III synthase (congenital erythropoietic porphyria)
ALDH4A1	8659	aldehyde dehydrogenase 4 family, member A1
PRODH	5625	proline dehydrogenase (oxidase) 1
PRODH2	58510	proline dehydrogenase (oxidase) 2
PYCR1	5831	pyrroline-5-carboxylate reductase 1
PYCR2	29920	pyrroline-5-carboxylate reductase family, member 2
PYCRL	65263	pyrroline-5-carboxylate reductase-like
MCEE	84693	methylmalonyl CoA epimerase
MUT	4594	methylmalonyl Coenzyme A mutase
PCCA	5095	propionyl Coenzyme A carboxylase, alpha polypeptide
PCCB	5096	Propionyl Coenzyme A carboxylase, beta polypeptide
ATP5A1	498	ATP synthase, H+ transporting, mitochondrial F1 complex, alpha subunit, isoform 1
ATP5B	506	ATP synthase, H+ transporting mitochondrial F1 complex, beta subunit
ATP5C1	509	ATP synthase, H+ transporting, mitochondrial F1 complex, gamma polypeptide 1
ATP5C2	56689	ATP synthase, H+ transporting, mitochondrial F1 complex, gamma polypeptide 2
ATP5D	513	ATP synthase, H+ transporting, mitochondrial F1 complex, delta subunit
ATP5E	514	ATP synthase, H+ transporting, mitochondrial F1 complex, epsilon subunit
ATP5F1	515	ATP synthase, H+ transporting, mitochondrial F0 complex, subunit b, isoform 1
ATP5G1	516	ATP synthase, H+ transporting, mitochondrial F0 complex, subunit c (subunit 9), isoform 1
ATP5G2	517	ATP synthase, H+ transporting, mitochondrial F0 complex, subunit c (subunit 9), isoform 2
ATP5G3	518	ATP synthase, H+ transporting, mitochondrial F0 complex, subunit c (subunit 9), isoform 3
ATP5H	10476	ATP synthase, H+ transporting, mitochondrial F0 complex, subunit d
ATP5I	521	ATP synthase, H+ transporting, mitochondrial F0 complex, subunit E
ATP5J	522	ATP synthase, H+ transporting, mitochondrial F0 complex, subunit F
ATP5J2	9551	ATP synthase, H+ transporting, mitochondrial F0 complex, subunit f, isoform 2
ATP5L	10632	ATP synthase, H+ transporting, mitochondrial F0 complex, subunit g
ATP5L2	267020	ATP synthase, H+ transporting, mitochondrial F0 complex, subunit G2
ATP5O	539	ATP synthase, H+ transporting, mitochondrial F1 complex, O subunit
ATP5S	27109	ATP synthase, H+ transporting, mitochondrial F0 complex, subunit s
ATP5SL	55101	ATP5S-like
ATP6	4508	mitochondrially encoded ATP synthase 6
ATP6AP1	537	ATPase, H+ transporting, lysosomal accessory protein 1
ATP6AP2	10159	ATPase, H+ transporting, lysosomal accessory protein 2
ATP6V0A1	535	ATPase, H+ transporting, lysosomal V0 subunit A1
ATP6V0A2	23545	ATPase, H+ transporting, lysosomal V0 subunit A2
ATP6V0A4	50617	ATPase, H+ transporting, lysosomal V0 subunit A4
ATP6V0B	533	ATPase, H+ transporting, lysosomal V0 subunit B
ATP6V0C	527	ATPase, H+ transporting, lysosomal V0 subunit C
ATP6V0D1	9114	ATPase, H+ transporting, lysosomal V0 subunit D1
ATP6V0D2	245972	ATPase, H+ transporting, lysosomal V0 subunit D2
ATP6V0E1	8992	ATPase, H+ transporting, lysosomal V0 subunit E
ATP6V0E2	155066	ATPase, H+ transporting, lysosomal V0 subunit E2
ATP6V1A	523	ATPase, H+ transporting, lysosomal V1 subunit A
ATP6V1B1	525	ATPase, H+ transporting, lysosomal V1 subunit B1
ATP6V1B2	526	ATPase, H+ transporting, lysosomal V1 subunit B2
ATP6V1C1	528	ATPase, H+ transporting, lysosomal V1 subunit C1
ATP6V1C2	245973	ATPase, H+ transporting, lysosomal V1 subunit C2
ATP6V1D	51382	ATPase, H+ transporting, lysosomal V1 subunit D
ATP6V1E1	529	ATPase, H+ transporting, lysosomal V1 subunit E1
ATP6V1E2	90423	ATPase, H+ transporting, lysosomal V1 subunit E2
ATP6V1F	9296	ATPase, H+ transporting, lysosomal V1 subunit F
ATP6V1G1	9550	ATPase, H+ transporting, lysosomal V1 subunit G1
ATP6V1G2	534	ATPase, H+ transporting, lysosomal V1 subunit G2
ATP6V1G3	127124	ATPase, H+ transporting, lysosomal V1 subunit G3
ATP6V1H	51606	ATPase, H+ transporting, lysosomal V1 subunit H
HVCN1	84329	hydrogen voltage-gated channel 1
TCIRG1	10312	T-cell, immune regulator 1, ATPase, H+ transporting, lysosomal V0 subunit A3
UCP1	7350	uncoupling protein 1 (mitochondrial, proton carrier)
UCP2	7351	uncoupling protein 2 (mitochondrial, proton carrier)
UCP3	7352	uncoupling protein 3 (mitochondrial, proton carrier)
ADA	100	adenosine deaminase
ADAD1	132612	Adenosine deaminase domain containing 1 (testis-specific)
ADAD2	161931	adenosine deaminase domain containing 2
ADAL	161823	adenosine deaminase-like
ADK	132	adenosine kinase
ADSL	158	adenylosuccinate lyase
ADSS	159	Adenylosuccinate synthase
ADSSL1	122622	adenylosuccinate synthase like 1
AK1	203	adenylate kinase 1
AK2	204	adenylate kinase 2
AK3	50808	adenylate kinase 3
AK3L1	205	adenylate kinase 3-like 1
AK5	26289	adenylate kinase 5
AK7	122481	adenylate kinase 7
AMPD1	270	adenosine monophosphate deaminase 1 (isoform M)
AMPD2	271	adenosine monophosphate deaminase 2 (isoform L)
AMPD3	272	adenosine monophosphate deaminase (isoform E)
APRT	353	adenine phosphoribosyltransferase
ATIC	471	5-aminoimidazole-4-carboxamide ribonucleotide formyltransferase/IMP cyclohydrolase
CECR1	51816	cat eye syndrome chromosome region, candidate 1
DGUOK	1716	deoxyguanosine kinase
FHIT	2272	Fragile histidine triad gene
GART	2618	phosphoribosylglycinamide formyltransferase, phosphoribosylglycinamide synthetase, phosphoribosylaminoimidazole synthetase
GDA	9615	guanine deaminase
GMPR	2766	guanosine monophosphate reductase
GMPR2	51292	guanosine monophosphate reductase 2
GMPS	8833	guanine monphosphate synthetase
GUK1	2987	guanylate kinase 1
HPRT1	3251	Hypoxanthine phosphoribosyltransferase 1 (Lesch-Nyhan syndrome)
IMPDH1	3614	IMP (inosine monophosphate) dehydrogenase 1
[truncated: 753 more rows]

## Sheet: S2
Tumour acronym	Tumour type	Tumour samples	Normal samples	Genes	Top 10% Over-Expressed Genes, with Gain Fraction > 20%	Number of events
BLCA	Bladder urothelial carcinoma	220	19	18078	114	NA
BRCA	Breast invasive carcinoma	1001	108	18253	103	10 years = 92
COADREAD	Colon and rectum adenocarcinoma	328	28	17922	46	10 years = 42
GBM	Glioblastoma multiforme	154 (528)	0 (10)	18364 (12042)	27	5 years = 106
HNSC	Head and neck squamous cell carcinoma	420	42	18213	70	NA
KIRC	Kidney renal clear cell carcinoma	498	72	18154	28	10 years = 157
LUAD	Lung adenocarcinoma	486	58	18061	90	NA
LUSC	Lung squamous cell carcinoma	479	50	18279	115	10 years = 125
OV	Ovarian serous cystadenocarcinoma	259 (585)	0 (8)	18730 (12042)	199	10 years = 146
UCEC	Uterine corpus endometrial carcinoma	145	18	18075	69	NA
Metabric	Breast invasive carcinoma	1991	144	32687	97	10 years = 719

## Sheet: S3
	BLCA.FC	BLCA.Padj	BRCA.FC	BRCA.Padj	COADREAD.FC	COADREAD.Padj	GBM.FC	GBM.Padj	HNSC.FC	HNSC.Padj	KIRC.FC	KIRC.Padj	LUAD.FC	LUAD.Padj	LUSC.FC	LUSC.Padj	OV.FC	OV.Padj	UCEC.FC	UCEC.Padj
ABCA1	-0.704	0.0240663	-1.256	1.73387e-21	-1.055	7.30249e-07	2.768	1.4697e-08	0.758	2.89246e-06	1.488	1.78581e-37	-0.978	1.88391e-14	-0.432	6.2215e-05	0.826	0.0102295	0.048	0.879253
ABCA10	-0.632	0.0900457	-4.64	1.19369e-104	-2.22	1.34381e-14	NA	NA	-0.564	0.013954	0.153	0.35264	-1.922	1.00529e-20	-1.981	4.5449e-19	NA	NA	-3.16	5.47511e-07
ABCA12	2.808	0.00167447	1.418	8.26693e-07	1.214	1.89015e-05	0.047	0.291536	1.55	0.00763145	3.122	5.28646e-27	5.049	6.27645e-50	6.24	4.30075e-47	0.076	0.321429	2.874	4.15508e-11
ABCA13	1.049	0.159452	-1.68	1.22488e-13	0.659	0.0215742	NA	NA	0.658	0.156346	-3.713	7.94808e-24	0.052	0.872158	2.619	3.21254e-12	NA	NA	0.728	0.266165
ABCA2	-0.298	0.111659	-0.105	0.041891	0.354	0.0131258	-0.545	2.42765e-06	-0.207	0.286335	-0.048	0.553767	0.187	0.0221266	-0.271	0.00200003	0.019	0.562206	0.19	0.329225
ABCA3	-1.364	0.000477236	0.717	1.26024e-21	-1.162	1.93796e-06	-0.452	0.00146662	-1.059	6.30685e-05	0.531	1.36001e-10	-2.818	3.95148e-58	-4.853	8.53193e-86	0.494	0.00222726	-1.192	2.09978e-07
ABCA4	0.823	0.0785271	-0.859	1.48018e-10	-0.363	0.0436172	-0.351	0.000628815	0.498	0.103	-4.996	4.98568e-27	2.101	1.34284e-28	0.559	0.00637411	0.332	0.000409271	1.893	1.56835e-05
ABCA5	-0.194	0.551142	-1.969	4.07974e-90	-1.343	1.83557e-11	-0.389	0.000361139	-1.1	6.10633e-16	-0.243	4.13118e-05	-0.525	1.80154e-08	0.256	0.00148717	-0.921	0.000125402	-0.337	0.133103
ABCA6	-2.897	8.18696e-07	-3.317	1.02122e-67	-3.819	1.32316e-21	0.101	0.0683087	-0.971	0.000709858	-1.91	2.38455e-24	-1.945	4.55386e-36	-2.993	1.73113e-53	-0.127	0.160144	-3.987	4.68761e-07
ABCA7	0.932	0.0487862	0.197	0.00213961	0.44	0.033656	-0.088	0.283638	-0.776	6.89347e-07	-0.082	0.323379	0.335	3.94504e-05	-0.376	6.62752e-05	0.045	0.538839	2.025	0.000150328
ABCA8	-5.117	1.52831e-11	-5.076	3.20931e-82	-6.289	7.70716e-71	0.135	0.657925	-3.407	1.97285e-15	-2.662	4.62756e-20	-4.109	1.62112e-97	-5.656	2.48695e-119	-3.913	0.000171544	-5.501	2.05088e-12
ABCA9	-3.245	5.82581e-06	-4.397	8.29154e-73	-3.98	1.28163e-16	NA	NA	-1.161	0.000510651	-1.415	3.42244e-15	-2.219	8.70686e-24	-3.129	1.9035e-45	NA	NA	-4.817	8.74169e-09
ABCB1	-2.183	1.16033e-06	-2.699	1.53332e-63	-1.724	5.91757e-08	0.224	0.0559182	-1.065	9.72158e-07	-2.371	4.1351e-79	-1.657	5.0533e-13	-2.897	9.01994e-26	-0.952	0.00206504	-3.582	1.40036e-08
ABCB10	0.031	0.865626	0.26	9.24237e-10	-0.001	0.98507	NA	NA	-0.155	0.0303327	0.047	0.214989	0.11	0.00315073	0.176	0.000157622	NA	NA	-0.225	0.0428053
ABCB11	0.236	0.456972	-1.312	2.06496e-13	-3.732	7.91442e-11	-0.287	0.00225887	-0.828	0.00283113	0.154	0.00325751	0.397	0.000764315	0.155	0.322316	-0.135	0.0231904	0.02	0.955085
ABCB4	-1.859	4.9691e-07	0.287	0.0017454	-0.517	0.00474575	0.391	0.000113272	-0.821	0.00189098	1.467	2.2165e-21	1.582	1.65695e-20	0.03	0.870064	-0.067	0.419225	-0.78	0.00545823
ABCB5	-3.187	1.2219e-05	-4.256	5.68345e-57	-3.095	2.09053e-09	NA	NA	-0.375	0.177195	0.62	8.43174e-06	-0.835	1.22116e-05	-0.824	2.79593e-05	NA	NA	-1.546	0.000503813
ABCB6	-0.714	0.000567614	0.002	0.970746	0.73	1.28831e-08	0.152	0.0836978	0.022	0.832415	1.399	1.88446e-31	1.609	7.44482e-35	2.024	1.29684e-40	-0.006	0.936253	0.802	2.98661e-05
ABCB7	-0.351	0.000322377	-0.324	2.07205e-24	0.085	0.11302	1.465	1.30315e-08	-0.307	6.32196e-07	0.108	0.0011132	0.159	2.97539e-05	0.049	0.210509	0.133	0.550863	-0.175	0.148309
ABCB8	0.657	8.89603e-05	0.945	4.75303e-39	0.239	0.00543715	0.277	0.00796547	-0.003	0.973702	-0.395	9.73426e-15	0.294	2.84287e-10	0.083	0.105456	0.043	0.581813	0.268	0.128194
ABCB9	1.282	1.60495e-05	0.837	2.7779e-20	0.14	0.297225	-0.483	1.54766e-05	0.596	6.49434e-06	-0.274	1.98888e-06	1.156	1.30557e-30	1.231	2.56579e-18	0.09	0.0418282	1.078	1.19563e-06
ABCC1	-0.201	0.181741	0.225	3.03567e-07	1.111	2.96394e-10	0.697	5.84065e-07	0.707	1.36291e-05	0.662	8.28994e-19	0.105	0.125655	1.487	1.26494e-49	0.595	0.0187094	1.033	8.90492e-08
ABCC10	0.711	0.000102147	0.242	7.27146e-08	0.771	3.88563e-09	0.281	0.000442888	0.457	1.69962e-06	0.032	0.508777	0.672	2.29607e-16	0.656	8.66001e-14	0.632	0.00406988	0.511	0.0013442
ABCC11	0.413	0.263989	0.332	0.300857	0.448	0.0033807	NA	NA	0.247	0.203591	-0.384	0.00447483	1.092	1.16632e-18	1.251	2.98234e-20	NA	NA	-0.401	0.568826
ABCC12	NA	NA	0.701	0.000727044	NA	NA	NA	NA	-0.595	0.0289931	NA	NA	-0.021	0.85324	-0.429	4.89329e-06	NA	NA	NA	NA
ABCC13	0.27	0.391547	1.921	4.20129e-44	-4.06	9.91525e-22	NA	NA	-0.143	0.30668	-0.085	0.449097	-2.737	3.52388e-43	-2.956	3.60811e-30	NA	NA	-0.082	0.663823
ABCC2	-1.435	0.000121082	-1.106	5.04864e-11	2.344	2.77531e-27	-0.125	0.206735	0.873	0.000211666	1.428	0.000192088	1.805	5.22692e-22	1.394	9.64207e-17	-0.142	0.0383025	-0.482	0.0580906
ABCC3	1.008	0.254114	-0.367	0.00718545	-0.62	0.00349727	1.966	1.17833e-17	0.164	0.423196	2.417	2.29326e-30	2.173	6.10334e-42	-0.524	1.75919e-05	0.596	1.74936e-05	1.769	0.0243173
ABCC4	-1.489	0.000228532	-0.087	0.344864	-0.427	0.000139305	1.425	1.23013e-08	0.631	1.01979e-07	-0.276	0.000327324	-0.447	3.23497e-08	-0.728	6.84809e-18	-0.902	0.0258581	-0.228	0.340278
ABCC5	0.032	0.940079	0.713	5.44764e-28	-0.166	0.0797919	-0.899	1.64198e-06	0.846	1.32801e-07	-0.519	5.67481e-13	0.62	7.00711e-09	3.056	1.8713e-63	0.914	0.0001196	0.222	0.276528
ABCC6	-0.323	0.261119	-2.084	2.50192e-29	-0.832	0.000222764	0.08	0.110427	-1.389	0.000192423	-0.228	0.32137	-1.123	2.98848e-33	-3.926	1.98604e-104	-0.051	0.63993	0.826	0.0720811
ABCC8	-2.412	2.15545e-06	-0.148	0.527538	-2.654	3.814e-14	-0.856	1.02883e-06	-1.087	4.19491e-05	-0.813	6.15517e-08	-1.17	5.77773e-09	-1.8	2.86035e-10	-0.047	0.382733	-3.01	0.000175797
ABCC9	-2.629	1.41952e-05	-2.168	1.86893e-28	-1.423	0.000453382	-0.003	0.933277	-0.2	0.626943	-0.06	0.626899	-1.504	9.56266e-35	-2.397	1.11447e-65	-0.138	0.00749221	-4.857	9.84137e-12
ABCD1	-0.18	0.432933	0.549	1.42481e-09	-0.112	0.336001	0.172	0.0144248	1.055	2.1418e-09	1.007	2.79157e-42	0.21	0.000580505	-0.012	0.883442	0.284	0.00205618	0.209	0.213861
ABCD2	-2.721	3.59243e-06	-3.748	1.07492e-35	-2.334	2.04537e-16	0.081	0.268715	-0.958	0.00242068	0.824	3.32512e-05	-0.478	0.00125581	-1.196	4.59734e-11	-0.278	0.0289678	-3.598	7.53392e-08
ABCD3	0.161	0.310285	0.331	8.28874e-11	-0.992	1.10704e-11	1.346	1.11279e-06	-0.984	1.0737e-13	-1.046	3.47574e-48	-0.157	0.000475717	-0.686	9.70522e-22	0.134	0.417834	0.4	0.000750367
ABCD4	0.175	0.189004	-0.643	8.61492e-49	-0.594	5.06671e-08	0.57	5.13223e-08	-0.081	0.306942	0.085	0.0737192	-0.174	4.1093e-06	-0.483	4.27903e-19	-0.018	0.7849	0.066	0.486309
ABCE1	0.318	0.0125521	0.078	0.0439368	0.94	6.32411e-15	1.059	3.15417e-07	0.175	0.0522372	0.076	0.0312927	0.54	2.96919e-18	0.729	4.89709e-20	0.617	0.00982308	0.11	0.240099
ABCF1	0.093	0.218858	0.351	2.12058e-25	0.323	4.81243e-05	0.869	2.14997e-06	0.262	6.90576e-05	-0.439	1.53014e-33	0.413	6.7555e-18	0.462	2.63371e-13	0.79	0.012324	0.557	2.77701e-07
ABCF2	0.276	0.00058929	0.305	2.06159e-23	0.525	6.16117e-17	0.566	1.37279e-07	0.176	0.0237418	-0.186	9.18501e-10	0.587	5.66144e-35	0.762	8.61367e-27	0.554	0.000581562	0.49	2.74355e-07
ABCF3	0.619	0.000538685	0.495	3.57835e-24	0.212	0.000991818	-0.074	0.353227	0.376	5.52934e-13	-0.255	3.0535e-12	0.284	3.99322e-18	1.168	4.81025e-67	0.482	0.00996747	0.726	2.22815e-08
ABCG1	-0.038	0.885539	0.651	1.73355e-24	-0.483	0.00167167	0.608	0.000246327	0.817	2.7106e-06	1.355	3.05793e-26	-1.559	2.19023e-37	-1.129	1.59248e-21	0.297	0.11782	1.38	2.90852e-05
ABCG2	-1.203	0.00292533	-2.027	1.90709e-56	-4.7	1.64655e-15	0.322	0.0336392	-0.471	0.0144416	0.629	7.5337e-09	-2.32	1.005e-34	-2.577	3.36256e-49	-1.448	5.27803e-05	-4.676	9.90264e-10
ABCG4	0.121	0.721766	-0.011	0.88014	-0.811	2.24605e-06	-0.989	3.12004e-06	-0.595	0.0901098	-0.228	0.149986	0.235	0.0738753	0.633	4.80237e-05	0.016	0.743646	-0.305	0.332641
ABCG5	0.365	0.121622	-0.097	0.178344	0.797	0.00151378	-0.291	0.000500101	0.256	0.0370214	-0.705	3.03602e-09	-0.114	0.319553	0.121	0.224135	-0.138	0.0512483	-0.366	0.208092
ABCG8	NA	NA	-0.658	1.15657e-06	-0.165	0.584494	NA	NA	NA	NA	-1.949	7.38532e-17	NA	NA	NA	NA	NA	NA	-0.457	0.255538
AADAT	0.281	0.265129	-0.792	1.78845e-20	0.564	2.77342e-06	NA	NA	-0.537	0.00177541	-0.711	3.27152e-21	-0.493	8.02504e-10	-0.64	2.3682e-13	NA	NA	-0.314	0.153523
ACY1	0.935	0.00469484	0.15	0.00536796	-0.037	0.806777	1.131	1.84718e-07	-0.344	0.000222697	-2.091	3.95434e-14	0.744	6.13727e-23	0.119	0.0657015	0.772	0.00896327	1.478	3.54215e-07
ACY1L	NA	NA	NA	NA	NA	NA	NA	NA	NA	NA	NA	NA	NA	NA	NA	NA	NA	NA	NA	NA
ACY3	0.527	0.29817	-0.684	0.000155931	0.277	0.140404	NA	NA	1.087	0.0004367	0.082	0.793153	2.513	7.63064e-32	0.631	6.11427e-05	NA	NA	1.659	0.00626265
ADC	-0.251	0.261109	0.562	1.30821e-14	-0.775	5.74681e-07	NA	NA	0.938	4.99834e-06	0.539	1.29888e-20	1.128	1.8693e-24	-0.011	0.915633	NA	NA	-1.174	1.30953e-07
ADI1	-0.186	0.0534348	-0.444	3.84753e-19	-0.195	0.00679388	0.573	0.00624876	-0.245	0.000651436	-0.889	6.54863e-17	-0.003	0.959374	0.073	0.26625	0.032	0.815192	0.507	0.000178742
AGPS	-0.037	0.815735	-0.373	8.04566e-10	-0.177	0.000209624	0.879	1.11384e-09	0.298	2.73654e-05	0.166	0.00120308	0.007	0.874195	0.031	0.507899	0.705	0.000131798	-0.082	0.618372
AGXT	0.003	0.987996	-1.229	2.12011e-16	-1.4	4.1371e-06	-0.127	0.00119587	-0.223	0.23882	-2.787	1.37981e-10	NA	NA	0.196	0.0968241	-0.031	0.601344	0.813	0.0160769
AGXT2	NA	NA	0.123	0.0158022	NA	NA	NA	NA	NA	NA	-0.456	0.307644	NA	NA	NA	NA	NA	NA	NA	NA
AGXT2L1	-0.861	0.0301013	-0.007	0.959707	NA	NA	-4.324	3.74357e-12	-1.769	5.65644e-05	-3.015	1.35156e-14	NA	NA	0.078	0.658881	-0.021	0.82796	0.573	0.270085
AGXT2L2	-0.296	0.0471624	-0.742	1.47196e-30	-1.099	1.08033e-12	NA	NA	-0.384	6.64173e-06	1.423	9.48187e-46	-0.224	2.26604e-06	-0.762	4.02908e-26	NA	NA	-0.605	0.000718488
ASNS	0.522	0.000647685	0.679	7.7039e-25	1.162	2.06922e-17	-0.783	1.5929e-07	0.673	4.32511e-09	0.679	2.67427e-17	1.406	7.32197e-64	2.074	2.95197e-78	2.251	3.51461e-06	0.963	1.07701e-10
ASNSD1	-0.184	0.0361446	-0.296	3.99491e-23	0.289	0.00522726	0.517	0.000376845	-0.204	0.00296519	-0.23	1.14183e-13	-0.025	0.602497	-0.094	0.100531	0.135	0.212242	-0.336	0.00156966
ASPA	-4.189	1.58815e-14	-3.604	9.87046e-51	-4.093	5.67048e-32	-1.179	0.000805373	-2.898	1.87647e-14	-0.279	0.0225627	-2.902	1.69496e-50	-3.963	1.0398e-56	-0.795	0.00804342	-4.932	3.45915e-10
ASPG	-1.647	0.0050794	-1.186	5.33942e-14	-4.136	1.29641e-09	NA	NA	-1.745	0.000275255	0.255	0.509322	-3.249	1.03505e-17	-1.401	4.67643e-05	NA	NA	-1.701	0.0082512
ASRGL1	-0.275	0.30589	-0.197	0.0225485	-0.63	0.000608081	-1.424	1.50705e-08	-0.688	0.026582	-1.097	1.25138e-23	-0.573	1.33126e-08	-1.782	4.79419e-43	-2.015	0.000417371	1.81	0.00690608
CCBL1	-0.493	0.0207252	-0.112	0.0737698	0.796	1.1638e-06	0.03	0.79002	0.325	0.000540144	-0.134	0.0456217	0.208	0.000270692	0.49	6.53415e-16	-0.007	0.965254	-0.573	0.00084748
CCBL2	-0.177	0.219897	-0.295	2.708e-12	0.065	0.379933	0.614	0.0233483	-0.559	4.18127e-08	-0.707	3.04674e-22	-0.071	0.132243	-0.151	0.0045414	-0.266	0.229616	-0.114	0.255976
CRYM	-4.262	1.05191e-12	-0.321	0.0780724	-0.948	4.45862e-06	-5.131	3.93431e-19	-4.074	1.69135e-18	-1.214	4.1691e-08	-0.388	0.028013	-3.952	4.36927e-51	-0.12	0.706905	0.622	0.248633
DAO	NA	NA	NA	NA	-4.495	2.53796e-15	0.061	0.300464	0.044	0.600701	-2.773	1.90147e-08	-1.254	1.4448e-11	-1.383	3.3646e-12	0.158	0.0244074	NA	NA
DDO	-1.434	0.00094805	-0.989	1.32849e-49	-1.413	3.33771e-09	0.233	0.00550397	-1.309	0.000186774	0.401	0.0152883	-1.783	2.15099e-44	-2.758	1.42441e-81	-0.28	0.0101837	-1.176	0.000763838
GCAT	0.44	0.0430108	0.931	4.2317e-22	0.388	0.00058463	0.203	0.0872306	-0.752	5.45221e-08	-1.315	1.32473e-23	0.971	7.43034e-18	1.416	4.15301e-28	0.31	0.00795891	1.361	1.31881e-06
GCDH	0.183	0.127431	0.147	0.00959014	0.094	0.205667	0.702	0.000189884	-0.248	0.00251209	-0.928	8.03839e-15	0.221	1.62866e-05	0.475	3.67635e-13	0.611	0.000991043	0.735	3.26436e-06
GPT	0.419	0.294459	-1.682	1.9903e-23	-3.815	4.286e-24	0.027	0.742344	-3.421	9.69211e-16	-0.597	0.026518	1.172	6.25409e-13	0.869	6.38603e-07	0.22	0.0462531	1.435	0.00924074
GPT2	1.37	0.00105002	-0.737	4.78714e-11	1.638	4.04867e-13	NA	NA	-1.849	5.84623e-22	-1.202	4.29912e-15	2.896	1.91655e-73	2.605	7.62085e-50	NA	NA	1.937	2.07143e-06
ILVBL	0.259	0.167049	0.288	1.83549e-06	-0.216	0.000314142	0.974	3.38825e-06	-0.398	2.19248e-05	-0.405	3.95943e-11	-0.059	0.309707	0.29	1.46827e-06	1.459	1.06419e-06	0.167	0.222684
LGSN	0.748	0.135117	0.464	1.18392e-07	-1.49	0.000109265	NA	NA	0.363	0.0160123	-1.941	2.53833e-13	3.414	4.71644e-27	-0.397	0.0553306	NA	NA	2.423	8.72412e-07
PCBD1	0.1	0.510851	0.313	4.55963e-11	0.493	1.84327e-06	0.091	0.534574	-0.414	1.10692e-06	-0.565	9.52082e-17	0.357	9.50753e-10	-0.2	0.00250054	-0.193	0.128283	0.789	0.000124331
PCBD2	-0.272	0.0150151	0.195	1.01421e-06	0.078	0.205034	NA	NA	-0.862	5.79538e-11	0.1	0.0378623	0.169	0.000517038	-0.208	0.000131423	NA	NA	0.204	0.180269
SCCPDH	0.144	0.705622	0.701	3.01676e-31	0.052	0.468052	0.08	0.337168	0.157	0.442884	-1.044	4.7922e-13	0.346	1.10007e-06	-0.292	3.12377e-06	-0.397	0.0147722	0.161	0.117263
SCLY	-0.034	0.792715	0.457	2.31762e-37	0.901	3.89027e-14	0.241	9.02729e-05	0.239	0.000312415	-0.155	0.017758	0.541	3.02145e-22	0.625	1.53279e-22	0.183	0.0105333	0.641	5.90606e-09
SDS	0.679	0.327889	2.793	3.98304e-34	0.163	0.658372	-0.234	0.237087	1.827	4.09535e-06	4.922	4.88559e-44	1.174	1.68791e-07	0.944	7.84962e-05	0.694	0.000945955	2.882	9.13597e-06
SDSL	0.658	0.0586566	1.166	1.32292e-24	-0.588	8.50903e-05	NA	NA	0.337	0.0919436	-1.05	6.53123e-25	0.806	1.86472e-10	-0.67	2.55885e-07	NA	NA	1.597	1.60512e-05
SEPHS1	0.559	4.53203e-07	0.253	2.00571e-19	0.352	3.32405e-12	0.76	1.87567e-06	0.08	0.133133	-0.571	4.18393e-36	0.251	2.0623e-12	0.453	6.04349e-28	0.571	0.00636115	0.416	1.47327e-05
SEPHS2	0.589	7.14563e-05	1.031	9.65972e-68	-0.497	1.57741e-05	0.049	0.345654	0.278	0.000179685	-0.781	4.60476e-23	0.685	9.66504e-28	0.479	4.9291e-20	0.376	0.000153665	1.148	6.39165e-21
THNSL1	0.242	0.165063	-0.058	0.315336	0.691	2.95763e-10	-0.264	0.000324513	-0.313	0.00451941	-0.485	9.35687e-16	0.941	1.03131e-24	1.123	4.86076e-28	0.611	0.000593787	0.159	0.399887
THNSL2	-1.006	0.0111127	-0.242	0.00516172	-0.394	0.107626	-0.196	0.506299	-0.572	0.0491633	-0.01	0.958194	0.437	0.0183002	-0.243	0.185085	-0.607	0.180203	-0.959	0.0373239
TMLHE	-0.169	0.188192	-0.628	3.61024e-32	-0.098	0.145052	-0.035	0.708987	-0.39	4.4383e-05	-0.466	7.00545e-19	-0.214	0.00464556	0.496	2.52916e-11	0.126	0.18675	0.299	0.00787919
CHI3L1	1.951	0.0306804	-1.144	8.66913e-11	3.4	1.93619e-08	3.516	6.04412e-06	-0.018	0.965161	-0.344	0.300556	0.642	0.000499557	0.166	0.365695	-0.035	0.95363	2.067	0.00485834
CHI3L2	-0.409	0.500464	-1.23	9.85211e-14	-1.818	3.03475e-06	3.658	5.14168e-09	-2.008	0.000143715	2.194	1.17276e-13	-2.406	5.02964e-25	-4.171	3.23937e-35	-0.186	0.531621	0.444	0.430453
CHIA	0.388	0.0299434	-0.002	0.985184	NA	NA	-0.155	0.117546	NA	NA	-1.132	1.82996e-11	-2.276	1.57775e-18	-5.705	2.61985e-42	0.025	0.824335	0.283	0.619843
CHID1	-0.111	0.427702	0.202	1.05418e-05	0.43	3.08297e-11	NA	NA	-0.183	0.0580343	-0.042	0.301705	0.52	8.7457e-19	0.191	0.000173625	NA	NA	0.472	0.000803343
CHIT1	1.924	0.000298537	-0.563	0.0521329	0.178	0.769992	-0.124	0.150189	2.531	2.05614e-07	3.416	4.43318e-32	-0.311	0.397001	-1.666	8.65439e-07	0.132	0.0803114	1.639	0.0160029
CMAS	0.381	0.0642334	0.345	6.09538e-19	-0.37	0.000128438	-1.228	2.41664e-05	-0.296	0.00238414	0.116	1.18622e-05	0.534	5.42695e-28	1.239	1.71973e-64	0.392	0.0483275	-0.147	0.145017
GFPT1	0.493	0.000191088	0.269	1.3476e-07	0.065	0.572283	0.481	0.000594518	-0.252	0.0307798	-0.208	1.34042e-06	1.036	6.43404e-57	0.322	5.37455e-09	0.056	0.871145	0.494	0.000161578
GFPT2	-2.179	3.55382e-05	-0.499	3.1053e-05	-0.985	6.30412e-05	0.945	1.82767e-05	0.95	0.000764883	-0.243	0.087537	-0.117	0.495864	-0.565	0.00695937	-0.524	0.146172	-2.572	1.7578e-08
GNE	-0.941	4.01383e-05	-1.005	2.21655e-46	-1.448	1.30481e-13	0.182	0.0977752	-1.327	1.66934e-06	-0.337	5.3311e-05	-0.226	2.56687e-06	-0.404	5.68879e-14	-0.777	0.0034226	-1.156	2.05087e-12
GNPDA1	0.217	0.33444	0.382	8.03643e-26	0.831	1.93043e-11	0.915	7.69957e-07	0.601	2.05811e-15	-0.074	0.394101	0.401	1.04285e-08	0.535	2.21792e-12	1.4	0.000130907	0.224	0.0352075
GNPDA2	-0.411	0.0683037	-0.481	1.68657e-31	-0.343	0.0066429	NA	NA	-0.185	0.0525661	-0.199	4.26932e-07	-0.177	0.000460271	-0.413	3.07187e-10	NA	NA	-1.282	6.84772e-13
GNPNAT1	0.682	6.56956e-06	0.664	4.62844e-41	0.581	4.01905e-06	NA	NA	0.505	1.14782e-08	-0.774	3.0306e-42	1.317	1.08156e-49	1.003	5.55304e-28	NA	NA	0.888	1.18052e-09
GNPTAB	0.007	0.96904	-0.09	0.0183391	-0.943	5.11694e-13	-0.38	0.000133063	-0.036	0.729437	0.19	5.41427e-06	-0.444	2.54633e-18	-0.336	5.66039e-09	0.543	0.000897244	0.053	0.703824
GNPTG	0.106	0.297397	0.292	2.64386e-08	-0.278	1.06939e-05	NA	NA	0.058	0.563329	0.312	6.32997e-10	0.138	0.019314	-0.596	6.6963e-26	NA	NA	-0.027	0.861137
NAGK	0.269	0.110983	0.615	2.33374e-24	-0.38	6.09833e-05	0.75	0.000118892	-0.816	2.18391e-06	0.584	3.96793e-34	0.059	0.329593	0.265	5.92391e-05	0.587	0.0267879	0.392	0.00017092
NANP	0.505	0.00317955	0.129	0.000196634	1.014	1.3598e-15	NA	NA	0.264	6.67643e-05	-0.405	2.49081e-21	0.419	1.30646e-12	0.819	4.26241e-23	NA	NA	0.332	0.00309217
NANS	0.354	0.178228	1.095	1.91306e-51	-0.879	6.37476e-08	0.628	5.37238e-05	-0.18	0.0884658	0.485	8.04696e-26	0.383	7.71057e-10	0.017	0.783505	-0.105	0.729408	0.847	1.07169e-08
NPL	0.222	0.461826	0.314	0.00135885	-0.158	0.273757	2.097	4.99744e-11	0.631	0.000695484	0.46	0.0669378	-0.172	0.236791	0.718	1.10152e-06	0.457	0.0636298	1.008	5.32351e-05
PGM3	0.42	0.00307935	0.322	9.34237e-09	0.509	2.34645e-05	1.583	5.48509e-08	0.166	0.0298887	0.448	7.4174e-17	0.673	1.44807e-30	0.561	1.28556e-16	0.543	0.0436345	0.738	2.92229e-07
RENBP	-0.468	0.114239	0.25	0.0351096	-0.712	2.91399e-06	0.502	3.11446e-06	0.934	0.000152097	-0.432	0.0249573	-0.975	4.26703e-24	-1.469	1.31621e-35	0.418	0.000471549	1.418	1.43072e-05
UAP1	-0.496	0.0376049	0.365	4.19901e-13	-0.803	1.26591e-10	0.392	0.0210172	-0.432	4.37846e-06	-0.129	0.0231304	0.739	6.62248e-14	0.225	0.0140338	0.163	0.309365	0.156	0.319886
UAP1L1	0.23	0.273016	0.418	7.40532e-14	0.46	0.000479139	0.863	1.54125e-05	0.888	1.77993e-10	0.439	4.94074e-07	-0.165	0.0531471	0.495	4.64316e-07	0.336	0.00215974	0.95	5.19794e-05
LDHA	0.396	0.0765471	0.443	6.8336e-14	0.625	1.17444e-07	0.339	2.32201e-07	0.532	8.58643e-06	1.762	3.17495e-37	1.288	2.33338e-38	1.362	3.47592e-31	0.301	0.194409	1.274	2.28389e-07
LDHAL6A	0.445	0.15243	-0.588	2.84982e-12	-0.513	0.000189132	NA	NA	0.022	0.841266	-0.837	5.0825e-12	-0.404	0.000971337	-0.548	7.53271e-08	NA	NA	-0.488	0.127123
LDHAL6B	-0.448	0.124415	-0.58	1.40607e-14	-0.728	0.00126265	-0.034	0.344778	0.362	0.0099168	0.307	0.000460638	0.06	0.630072	-0.194	0.0997994	-0.073	0.248464	-0.374	0.205479
LDHB	-0.251	0.0965474	-1.621	1.1617e-61	0.538	3.63734e-05	-0.264	1.25387e-06	0.271	0.0203974	-1.589	3.8605e-49	0.587	2.69759e-16	0.581	4.90726e-16	-0.043	0.732382	0.514	1.40431e-05
LDHC	0.657	0.101987	0.419	0.00947231	-0.269	0.562943	-0.231	0.0362005	0.344	0.291181	-1.745	1.50868e-12	0.588	0.0232134	1.033	2.95157e-05	0.39	1.83485e-06	1.086	0.0246227
LDHD	0.157	0.768946	-1.799	1.11573e-29	-3.394	1.90435e-22	NA	NA	-2.367	9.84442e-15	-2.723	7.96834e-30	-0.72	8.86802e-15	-1.297	2.94512e-29	NA	NA	-0.14	0.676057
ATP13A1	0.893	0.000141036	0.831	3.53321e-34	0.541	5.76413e-06	0.945	7.50632e-06	0.194	0.00920055	0.098	0.0172169	0.496	2.10195e-15	0.396	6.12271e-09	0.516	0.0549452	0.909	9.01973e-06
ATP13A2	1.133	1.00751e-05	0.855	2.51432e-30	0.386	0.00133534	-1.483	2.1113e-06	0.429	5.6231e-05	0.359	1.19231e-13	0.44	1.48218e-13	0.295	2.43518e-05	0.06	0.697437	1.222	1.04202e-09
ATP13A3	0.471	0.0282029	0.15	0.0171139	0.528	4.34849e-09	0.966	5.26391e-06	0.858	1.17306e-10	0.232	1.80177e-05	0.329	1.40652e-07	1.05	2.48193e-29	1.02	1.4255e-05	0.144	0.430459
ATP13A4	-0.652	0.410498	-2.154	1.19382e-14	-3.48	2.28508e-16	NA	NA	-3.916	1.65797e-17	-0.175	0.302351	-2.703	5.08271e-67	-4.106	1.78889e-114	NA	NA	0.798	0.0936348
ATP13A5	NA	NA	-3.297	6.67528e-23	NA	NA	NA	NA	-2.451	5.28371e-07	-1.362	4.61884e-13	-0.798	1.00153e-06	1.009	5.46302e-07	NA	NA	NA	NA
MMAB	0.326	0.0586566	-0.262	2.69185e-07	0.219	0.044224	NA	NA	-0.44	4.74538e-06	-0.217	1.47978e-05	-0.448	9.40835e-10	-0.008	0.919644	NA	NA	0.31	0.039658
MMACHC	0.904	0.000111664	-0.024	0.580904	0.158	0.0948468	-0.138	0.218227	-0.065	0.54562	-0.959	6.76824e-24	1.07	1.15883e-25	1.039	5.75028e-20	0.455	0.00311064	1.159	3.38697e-06
MMADHC	-0.184	0.0242579	-0.044	0.105219	-0.029	0.724025	NA	NA	-0.139	0.0104646	-0.127	2.34126e-05	0.246	2.14234e-06	0.578	2.45845e-22	NA	NA	0.03	0.804118
MTRR	-0.144	0.358857	-0.016	0.690996	-0.022	0.700625	0.466	0.00215591	0.174	0.0934097	0.136	0.000371501	-0.478	2.35666e-13	-0.606	3.15795e-14	0.186	0.0931631	-0.832	1.86426e-10
BCAT1	0.336	0.28924	0.371	0.00916946	-0.562	9.70467e-05	1.3	1.47528e-12	1.41	4.76648e-07	1.257	3.13384e-18	-0.077	0.575619	-0.768	4.8228e-10	1.773	1.34852e-06	0.546	0.0975723
BCAT2	0.521	0.0846601	0.693	8.41957e-25	-0.474	1.15132e-06	0.635	9.98028e-06	-0.201	0.0633271	-0.075	0.111704	-0.03	0.587908	0.012	0.836397	0.137	0.330892	0.764	4.81661e-05
BCKDHA	-0.044	0.801095	0.154	0.00295137	-0.088	0.103781	0.231	0.158263	-0.656	9.6438e-10	-0.173	0.000690074	-0.051	0.268194	0.027	0.600456	-0.06	0.815192	0.334	0.0132883
BCKDHB	-0.343	0.0331738	-0.683	1.03907e-26	-0.298	0.000149714	0.704	7.70302e-07	-1.144	5.03323e-10	-1.427	3.81351e-46	-0.07	0.0975088	-0.144	0.00727325	-0.072	0.829972	-0.147	0.446553
DBT	-0.13	0.524533	-0.359	4.3596e-13	-0.532	4.2027e-10	0.229	4.69765e-05	-0.378	0.000183429	-1.564	4.74607e-50	-0.142	0.00523584	0.122	0.087649	0.335	0.00277617	0.062	0.579968
HIBADH	-0.417	0.00470259	-0.641	2.98491e-26	0.238	0.00159964	NA	NA	-0.165	0.413356	-1.079	8.44625e-32	0.575	1.21147e-21	0.279	2.04197e-07	NA	NA	-0.48	9.83583e-06
HIBCH	-0.461	0.00825597	-0.573	3.66702e-25	-0.637	1.43928e-09	0.979	1.76296e-08	-0.954	2.19381e-14	-1.247	1.27459e-17	0.24	3.3862e-08	0.195	0.000712667	0.431	0.0576273	0.399	0.00612697
IVD	-0.195	0.114953	-0.147	0.00954997	-0.355	1.06887e-06	0.135	0.0215434	-0.538	0.002679	-0.986	5.37007e-28	-0.453	1.03649e-14	-0.708	9.8147e-25	0.086	0.12146	0.149	0.291584
MCCC1	0.109	0.651431	-0.755	1.00278e-21	-0.17	0.0108389	0.353	0.00672073	-0.272	0.000362328	-1.151	4.31087e-33	-0.299	2.98459e-06	0.507	9.60018e-09	0.714	0.00708859	0.684	2.25487e-05
MCCC2	0.656	0.00314458	0.529	2.95429e-14	0.424	6.50994e-07	0.607	2.8609e-05	-0.309	0.00156947	-0.895	6.19072e-31	0.618	7.86745e-39	0.404	1.24744e-16	0.433	0.00224147	1.138	4.70242e-07
GCH1	-0.076	0.880468	0.65	2.38154e-18	-0.129	0.296336	0.595	0.00129707	-0.091	0.502958	-1.033	1.48139e-15	-0.042	0.627889	-0.229	0.0276766	0.692	0.0117591	0.933	0.000685636
PTS	0.128	0.319035	0.62	6.15726e-33	0.207	0.108659	-0.571	0.00453805	-0.081	0.397737	-0.525	7.02398e-16	0.791	4.54102e-18	1.364	4.00958e-28	0.664	0.0316451	0.699	1.35101e-05
QDPR	-0.118	0.24829	0.093	0.185016	0.194	0.00731704	-1.542	1.7926e-09	-0.546	7.39487e-06	-0.817	1.03753e-10	-0.873	1.64401e-33	-0.941	3.54506e-33	-0.159	0.29971	-0.024	0.855391
SPR	0.388	0.0162533	0.733	3.08585e-33	0.008	0.934171	0.445	0.00244565	0.301	0.00118572	-0.344	8.38728e-10	0.601	4.50795e-19	0.502	1.78619e-14	-0.258	0.175663	0.491	0.0147602
BAAT	0.686	0.000698342	0.138	0.0648158	1.806	5.52996e-16	-0.29	0.000237575	-0.005	0.980885	1.732	6.24557e-16	0.643	0.00766196	-1.177	2.12314e-06	0.193	0.0147223	0.256	0.480986
CYP27A1	-2.055	6.07253e-10	-0.126	0.0712222	-1.033	1.62053e-10	0.704	1.04125e-05	-1.407	9.54312e-07	0.524	0.000615147	-1.956	2.50379e-37	-2.893	9.44941e-74	-0.76	0.00230804	-1.135	8.49665e-07
CYP7A1	-0.533	0.0236433	-1.184	1.92658e-36	-0.234	0.0598135	-0.104	0.042713	-0.277	0.0269206	-0.031	0.736734	-0.937	4.98424e-13	-1.017	1.07588e-14	-0.139	0.135856	-0.879	0.00027402
CYP7B1	-1.162	4.76382e-05	-1.311	1.21591e-41	-0.822	3.167e-05	-0.371	0.000258092	-1.393	4.94467e-12	-0.723	1.36503e-19	0.355	0.000147317	-0.612	1.47358e-07	-0.342	0.00115995	-1.788	2.95089e-08
CYP8B1	0.571	0.0921875	-1.505	6.95126e-28	-0.97	1.53964e-06	NA	NA	-0.785	0.000242576	-1.554	1.06429e-06	0.124	0.372094	-0.935	8.00455e-13	NA	NA	0.367	0.24965
HSD3B7	-0.011	0.956282	0.469	4.98424e-11	0.331	0.00237652	NA	NA	0.22	0.0720972	1.896	1.79452e-48	0.623	3.42313e-10	-0.172	0.029849	NA	NA	0.554	0.00246314
FBP1	0.064	0.947564	0.753	3.19354e-11	-0.078	0.527448	0.664	1.11446e-05	-0.33	0.371119	-2.289	2.79778e-22	-1.7	3.31231e-24	-3.82	1.08754e-65	-0.039	0.70839	0.948	0.020076
FBP2	-1.504	0.00129496	-0.288	0.0569547	-0.159	0.627673	-0.091	0.0712571	-3.035	4.99342e-05	NA	NA	-1.011	4.90986e-09	-1.11	5.34806e-10	0.047	0.496334	0.334	0.0146165
G6PC	NA	NA	NA	NA	-1.521	0.00118263	-0.125	0.030614	NA	NA	-3.39	6.67238e-11	NA	NA	NA	NA	-0.097	0.0870622	NA	NA
G6PC2	NA	NA	-0.554	9.36892e-08	-0.53	0.00522923	-0.01	0.861894	NA	NA	0.482	9.53406e-05	-1.042	2.22821e-08	NA	NA	0.028	0.457325	NA	NA
G6PC3	0.604	3.9936e-05	0.573	1.14559e-33	0.58	4.90548e-15	0.949	3.52766e-06	-0.144	0.220481	-0.217	9.26127e-07	0.254	2.32284e-06	-0.245	3.32425e-06	-0.369	0.0439282	0.547	0.00110931
GBE1	-0.479	0.00174915	-1.21	2.75115e-20	-0.015	0.801319	2.54	1.74323e-18	-0.789	6.16507e-10	-0.32	1.46798e-10	-0.084	0.0643337	-0.093	0.0666968	-0.377	0.0426311	-0.398	0.0126798
GYG1	-0.723	0.0176736	0.075	0.124685	-0.503	0.0199392	0.799	0.000459607	-0.346	0.0642607	0.001	0.985848	-0.044	0.48408	0.248	0.000196132	-0.34	0.0294169	-0.774	0.000760132
GYG2	-1.086	0.00976962	-3.436	3.04319e-31	0.581	0.000886425	0.856	3.48115e-11	-0.79	0.00498366	-2.929	5.53373e-69	2.138	1.78057e-26	1.309	3.96069e-16	-0.074	0.680707	0.254	0.430669
GYS1	0.273	0.00604182	-0.097	0.12671	-0.122	0.0828805	1.437	2.54617e-09	-0.214	0.181137	0.862	1.58513e-34	0.25	9.76819e-10	0.88	1.60725e-35	0.064	0.756601	0.745	1.82477e-09
GYS2	-1.087	0.0603903	-2.902	8.05861e-23	-0.256	0.0962875	-0.034	0.452905	-3.555	5.57304e-10	0.228	0.023004	0.224	0.0487014	-0.018	0.867578	-0.091	0.29851	-0.283	0.276093
PCK1	-1.361	0.00666009	-5.549	6.31189e-38	-3.189	2.72958e-12	-0.245	0.0172126	-3.088	5.90524e-14	-3.473	2.81153e-19	0.196	0.42873	-0.434	0.0999667	0.512	0.381242	-0.205	0.768538
PCK2	1.194	0.000294588	0.632	2.99585e-12	-0.566	6.78408e-05	0.746	2.96341e-07	0.169	0.113689	-1.474	5.81302e-09	-0.271	6.09162e-05	-0.211	0.000639117	0.703	0.00294519	1.78	4.98755e-11
UGP2	-0.634	0.0010725	-1.137	5.72777e-27	-1.849	5.0258e-17	-1.17	3.84747e-09	-0.792	3.06241e-07	-0.297	6.13637e-19	0.221	4.53514e-08	0.033	0.49542	-0.569	0.000592739	-0.365	0.0473818
CYP51A1	0.236	0.208198	0.522	1.37252e-18	0.514	0.00285934	0.553	0.000338391	-0.161	0.205762	-1.151	9.02391e-58	-0.943	7.04187e-28	-0.628	2.24096e-12	0.785	0.0113023	-0.004	0.982783
DHCR24	1.698	0.00332482	0.731	7.57783e-17	0.012	0.940166	-1.712	1.48704e-07	-0.39	0.0356768	-0.776	4.56959e-14	-1.138	2.52473e-46	-1.291	1.86001e-30	-0.07	0.745681	2.054	4.14141e-07
DHCR7	1.634	1.53237e-05	0.955	2.99171e-24	1.268	2.31546e-09	0.125	0.35318	0.686	0.000103768	-0.851	1.05521e-28	0.063	0.393749	0.844	2.66888e-16	1.271	0.000296816	1.426	4.82624e-08
EBP	1.325	0.000226106	1.011	8.66811e-41	0.508	0.000137371	0.106	0.268785	0.1	0.50943	-0.505	3.64544e-12	0.025	0.753364	0.456	8.66969e-08	1.014	0.000571051	1.713	1.34372e-09
EBPL	0.385	0.121456	0.198	0.00330425	0.963	5.74036e-16	NA	NA	-0.221	0.0942211	0.654	2.72564e-24	0.03	0.671617	0.342	4.5168e-05	NA	NA	0.464	0.000197915
FDFT1	0.239	0.14024	-0.299	2.74603e-08	0.136	0.256387	-1.001	1.07343e-05	-0.486	1.55445e-07	-1.019	5.1251e-35	-0.458	1.76175e-12	-0.089	0.166249	-0.851	0.00247401	0.346	0.00254144
FDPS	0.709	5.41614e-05	0.616	3.02965e-31	0.298	0.024	NA	NA	-0.072	0.625376	-0.015	0.617529	-0.016	0.804727	0.139	0.0360538	NA	NA	1.11	7.92776e-28
HSD17B7	1.163	0.00139211	1.133	4.14482e-37	0.825	1.51474e-06	NA	NA	-0.153	0.170958	1.258	7.15761e-81	0.469	8.22222e-10	0.216	0.0157308	NA	NA	0.916	3.90558e-08
LBR	-0.505	0.0197808	-0.337	6.89119e-08	0.397	6.15511e-05	2.222	4.6706e-09	0.336	0.00158558	-0.07	0.186413	0.508	1.95061e-24	0.67	6.20137e-24	0.582	0.00976204	-0.474	0.0273361
LCAT	-0.459	0.00683762	-1.362	2.35225e-70	-0.382	0.0380668	0.484	5.54636e-07	0.625	0.000466267	1.378	1.32371e-34	-0.946	5.21509e-13	-1.262	8.13845e-20	-0.016	0.823424	-1.155	3.16776e-05
LSS	-0.219	0.066218	-0.265	4.93632e-05	0.018	0.907098	-0.058	0.361641	-0.11	0.294187	-0.472	1.96282e-22	-0.907	2.41895e-30	-0.624	4.22717e-14	0.08	0.352075	-0.026	0.884833
NSDHL	0.646	0.0050279	0.471	2.58288e-27	0.905	4.54862e-11	0.383	0.00402354	-0.122	0.405999	0.153	7.84462e-06	0.327	9.20227e-12	0.76	1.12005e-26	0.447	0.0557348	0.677	1.438e-09
SC4MOL	0.697	0.0344135	0.561	9.87971e-10	0.512	0.016591	-0.469	0.0236498	-0.451	0.034518	-0.604	3.87062e-19	-1.159	7.81952e-24	-0.975	1.77744e-13	0.003	0.993064	0.239	0.122752
SC5DL	-0.23	0.169197	-0.932	4.17211e-29	0.099	0.425466	-0.603	3.72705e-06	-0.123	0.371517	-1.032	6.22836e-64	0.096	0.152951	0.35	9.93197e-06	0.309	0.00028687	-0.053	0.71958
SQLE	1.84	0.000263576	2.114	5.71442e-45	1.827	2.45811e-09	0.04	0.721886	1.05	1.63974e-05	-0.731	9.04811e-20	-0.186	0.00997725	0.721	9.62942e-18	0.584	0.0614133	1.207	3.55864e-05
TM7SF2	0.835	0.0491059	-0.501	2.32301e-05	0.766	6.23632e-07	-0.258	0.0654133	-2.291	4.18062e-17	-1.386	1.24823e-47	0.121	0.12389	-0.456	2.18049e-06	0.981	0.00186548	2.818	1.10737e-06
AACS	0.608	0.00050845	-0.23	0.0113005	0.042	0.705228	-1.629	3.27662e-08	-0.267	0.0162568	-0.757	1.48595e-22	0.565	1.51824e-22	0.759	5.1701e-28	0.42	0.151559	0.772	1.39922e-07
ACOT1	-0.727	0.0292306	-0.545	9.0432e-08	-0.97	1.27581e-15	NA	NA	-0.399	0.0951911	-1.016	1.50382e-17	-0.788	1.89325e-12	-1.622	8.12069e-30	NA	NA	-0.442	0.028903
ACOT11	0.048	0.877759	0.365	0.000151795	-0.901	3.08572e-08	0.085	0.0432611	-0.414	0.0271912	-2.574	6.17494e-61	1.39	2.16344e-24	1.359	7.75578e-24	0.208	0.0435298	1.1	7.84055e-05
ACOT12	NA	NA	-0.084	0.0524697	NA	NA	NA	NA	NA	NA	-4.773	1.08583e-52	NA	NA	NA	NA	NA	NA	NA	NA
ACOT2	-0.641	0.0439751	-0.509	6.43319e-08	-0.975	1.87517e-18	NA	NA	-0.129	0.497243	-1.103	7.64457e-25	-0.587	7.33169e-12	-1.201	4.91978e-28	NA	NA	-0.353	0.0544537
ACOT4	1.264	2.75042e-05	0.72	8.8931e-15	-0.876	9.58136e-06	NA	NA	-0.068	0.724784	-0.294	0.0129041	-0.05	0.649495	-1.166	8.9189e-20	NA	NA	1.573	2.79189e-09
ACOT6	-0.205	0.448055	-0.397	0.00258401	-0.3	0.0245204	NA	NA	-0.696	0.00133361	-0.994	2.54294e-09	-0.021	0.858884	-0.771	4.41062e-12	NA	NA	0.687	0.00432017
ACOT7	0.701	0.00512123	1.236	3.00432e-47	0.141	0.0998161	-2.076	2.4057e-08	1.185	2.50147e-10	0.538	0.00159412	0.118	0.120381	0.842	2.9262e-21	0.693	3.45566e-06	1.177	2.97321e-10
ACOT8	0.658	3.76607e-06	0.637	3.34674e-43	-0.225	0.0516619	-0.685	0.00114668	-0.11	0.148041	-0.354	4.91645e-10	0.216	0.000163508	0.149	0.00323431	0.541	0.00675644	0.997	5.54915e-09
ACOT9	-0.201	0.377148	-0.386	2.61923e-12	0.542	1.20419e-08	1.51	4.59076e-08	0.939	4.82834e-09	0.055	0.150442	-0.126	0.00240952	-0.387	7.87083e-12	0.251	0.379127	0.044	0.797214
COASY	1.008	1.60389e-05	0.355	2.46751e-12	0.408	7.00612e-06	0.325	0.000446511	0.167	0.0124888	-0.375	7.55346e-12	0.836	2.27398e-45	0.835	3.55909e-35	0.097	0.769494	0.781	7.2456e-07
PANK1	0.759	0.0025246	0.194	0.00792772	-0.073	0.657924	NA	NA	-0.897	8.45216e-08	-1.781	7.35965e-37	0.414	6.91787e-07	0.433	0.000111654	NA	NA	1.528	2.17578e-07
PANK2	0.253	0.00749861	0.022	0.38899	0.153	0.000268524	-0.245	0.0199324	-0.014	0.856991	-0.275	0.00011712	0.005	0.892808	0.365	5.83376e-21	0.044	0.721357	0.429	1.32642e-06
PANK3	-0.01	0.955783	0.356	9.92067e-06	-1.033	7.50451e-12	-0.255	0.0687835	0.017	0.886091	-0.863	1.16906e-36	0.14	0.0181973	0.654	3.80985e-19	0.089	0.558162	0.983	9.98304e-06
PANK4	0.019	0.879723	0.113	0.0135526	-0.436	9.83234e-10	-0.105	0.292547	0.061	0.442497	-0.216	4.06223e-07	-0.016	0.677217	0.092	0.0257635	-0.005	0.976687	-0.16	0.0161964
PPCDC	0.627	0.00232748	0.535	1.53353e-22	-0.247	0.0163692	0.846	8.05399e-07	-0.384	0.00207313	0.167	0.000461928	0.205	0.00156682	0.208	0.00027866	0.207	0.0913943	0.796	7.12247e-08
PPCS	0.301	0.00609247	0.276	3.76144e-18	-0.445	5.58715e-05	0.263	0.0463306	-0.18	0.00489761	-0.313	1.03261e-12	0.429	1.04083e-09	0.164	0.00958542	0.103	0.441486	0.358	3.84793e-05
AHCY	0.779	1.62444e-09	0.754	1.20008e-23	1.28	5.84437e-13	1.083	0.000127618	-0.039	0.699628	-0.302	0.00590761	0.929	5.25557e-23	1.582	8.6715e-39	-0.146	0.516826	1.133	1.84684e-07
AHCYL1	-0.336	0.0129313	-0.177	2.0709e-07	-0.275	1.89325e-08	0.075	0.20642	-0.392	2.84892e-07	-0.79	1.00947e-50	0.047	0.0814151	-0.263	6.99702e-16	-0.348	0.0140919	-0.14	0.180267
AHCYL2	-0.36	0.114925	-0.134	0.0028939	-2.663	1.15693e-17	NA	NA	-0.679	5.08564e-05	-1.148	7.29235e-30	-0.78	1.58959e-17	-2.679	1.61188e-57	NA	NA	-0.551	0.000274173
BBOX1	0.242	0.697331	-3.845	1.01134e-41	-0.142	0.483102	1.343	3.34348e-06	-1.248	0.00036759	-0.149	0.665973	0.257	0.1993	1.61	3.71662e-11	-0.467	0.0682638	2.237	0.00414196
BTD	-0.412	0.00313806	-0.574	3.81449e-14	-1.01	1.36901e-20	0.54	2.49219e-05	-0.766	1.33767e-09	-0.946	4.34902e-37	-0.624	3.73838e-29	-1.431	4.47082e-67	-0.187	0.01684	-0.771	0.00132946
CEL	0.389	0.603485	0.35	0.0322944	3.803	1.75741e-31	0.056	0.522146	-0.874	0.0124373	-4.575	4.68751e-34	0.798	0.000156922	3.647	2.59675e-30	-1.72	0.0202292	1.458	0.00934206
CRAT	-0.526	0.0144407	0.425	4.73301e-06	-1.027	2.61371e-14	-0.056	0.531182	-1.666	2.94449e-07	-0.316	0.00021202	0.361	2.34221e-11	-0.159	0.0173863	-0.412	0.0753145	-0.54	0.000874165
CUBN	-0.889	0.000896148	-1.895	2.60484e-43	-0.726	1.07123e-06	0.171	0.0160734	-0.316	0.0992092	0.31	0.39146	-0.574	4.90889e-06	-1.651	3.6866e-23	-0.226	0.0634555	-1.117	0.000790416
CYP24A1	0.856	0.507042	-1.235	5.32448e-07	1.656	9.37977e-05	0.067	0.220557	0.612	0.192485	-3.252	1.32213e-18	5.201	5.50369e-36	3.767	4.72326e-17	0.146	0.108334	-0.182	0.880362
CYP27B1	2.63	6.21211e-06	1.109	2.51765e-14	1.783	3.85302e-13	0.509	5.3795e-06	2.388	3.70319e-14	-2.936	2.54596e-14	2.26	6.46344e-33	1.976	6.90313e-23	0.147	0.126214	1.835	0.000135933
DAK	0.524	0.00709974	0.554	8.32147e-18	0.535	1.45762e-08	-0.177	0.125916	-0.025	0.722767	-1.081	2.06442e-16	0.536	3.14357e-21	0.736	1.16732e-25	-0.09	0.554938	0.795	1.10858e-05
FLAD1	1.115	9.24526e-07	1.097	4.95153e-88	0.482	4.1114e-08	0.918	1.35396e-05	0.394	3.87128e-08	0.126	0.000164854	1.349	8.15853e-61	1.492	1.55017e-60	1.21	5.00484e-06	1.511	2.06611e-10
FOLH1	0.562	0.12944	-1.322	7.00591e-16	0.639	0.00429665	-0.474	0.0107484	-0.462	0.22428	1.039	4.98126e-07	0.711	3.53114e-06	1.488	1.41169e-17	-0.621	0.250488	1.58	9.38401e-05
GPHN	-0.351	0.00109556	-0.551	9.18759e-28	0.289	2.44388e-05	-0.625	0.00255098	-0.497	1.84234e-08	-1.328	6.76259e-27	-0.211	4.90605e-07	-0.339	1.43492e-10	-0.765	0.00133182	-0.285	0.0120356
HLCS	0.227	0.0399967	0.222	1.69271e-08	0.645	4.76153e-09	0.293	0.000178615	-0.288	0.00568309	-0.376	2.14111e-11	0.245	1.46879e-08	0.101	0.0370641	0.294	0.000265725	0.978	4.54975e-09
MOCOS	1.31	0.00814636	0.224	0.0027172	0.671	0.000241763	0.365	4.63002e-08	0.297	0.0880305	-1.341	5.04778e-21	0.844	9.92312e-15	0.54	4.3376e-07	-0.386	0.431118	1.4	0.00568116
MOCS1	-0.166	0.356685	-1.951	4.24028e-43	-1.696	2.89092e-14	0.051	0.3848	-0.489	0.0127052	-0.255	0.000213315	-1.452	1.8796e-38	-1.891	4.73363e-47	0.395	0.000578891	-0.26	0.0685652
MOCS2	-0.371	0.0360798	-0.207	5.24625e-09	-0.37	0.00218729	-0.048	0.796027	-0.253	0.0112053	-0.673	3.55742e-28	-0.177	0.00197805	-0.493	2.70888e-12	0.142	0.58682	-0.537	7.886e-07
MOCS3	0.639	0.00103281	0.628	7.16627e-41	0.792	1.33926e-28	-0.169	0.0176219	0.13	0.0649244	0.261	4.68683e-09	0.385	6.99267e-10	0.827	2.80175e-31	0.046	0.624323	0.435	0.00229221
NAGS	2.13	2.39562e-06	0.43	0.00128528	-0.562	0.017348	NA	NA	1.295	1.2025e-09	-1.249	2.1642e-21	-0.038	0.718453	-0.881	1.59367e-16	NA	NA	-0.149	0.518036
RFK	-0.255	0.0393068	0.099	0.0264986	-0.531	0.00159148	-0.504	0.000460965	-0.493	4.1408e-05	-0.313	1.29833e-07	0.242	0.00145023	-0.403	7.54765e-07	-0.023	0.885802	-0.039	0.829493
THTPA	-0.37	0.00111714	-0.122	0.000491323	-0.678	5.49786e-13	-0.748	9.38379e-05	-0.577	4.89088e-09	-0.668	2.16998e-27	-0.1	0.0286293	-0.32	1.05144e-12	-0.024	0.907386	-0.034	0.748684
TPK1	-0.755	0.000185113	-0.693	3.4145e-24	-0.862	8.10215e-08	0.193	0.053916	-0.488	0.000349839	0.728	1.24681e-30	-1.272	3.4307e-51	-2.028	4.66538e-75	0.167	0.320098	0.067	0.736881
VKORC1	-0.035	0.827402	0.603	4.43574e-24	0.042	0.621038	1.129	1.56693e-06	0.489	0.000190496	0.945	3.60667e-34	0.396	1.68878e-09	0.121	0.0200713	0.172	0.149223	-0.025	0.849176
VKORC1L1	0.187	0.230742	-0.83	1.15428e-12	0.349	7.02883e-08	NA	NA	0.101	0.14806	0.005	0.910635	-0.003	0.954775	-0.356	2.84958e-08	NA	NA	0.048	0.679487
MT-ND1	NA	NA	NA	NA	NA	NA	NA	NA	NA	NA	NA	NA	NA	NA	NA	NA	NA	NA	NA	NA
MT-ND2	NA	NA	NA	NA	NA	NA	NA	NA	NA	NA	NA	NA	NA	NA	NA	NA	NA	NA	NA	NA
MT-ND3	NA	NA	NA	NA	NA	NA	NA	NA	NA	NA	NA	NA	NA	NA	NA	NA	NA	NA	NA	NA
MT-ND4	NA	NA	NA	NA	NA	NA	NA	NA	NA	NA	NA	NA	NA	NA	NA	NA	NA	NA	NA	NA
MT-ND4L	NA	NA	NA	NA	NA	NA	NA	NA	NA	NA	NA	NA	NA	NA	NA	NA	NA	NA	NA	NA
MT-ND5	NA	NA	NA	NA	NA	NA	NA	NA	NA	NA	NA	NA	NA	NA	NA	NA	NA	NA	NA	NA
MT-ND6	NA	NA	NA	NA	NA	NA	NA	NA	NA	NA	NA	NA	NA	NA	NA	NA	NA	NA	NA	NA
NDUFA1	0.129	0.369196	0.359	1.07133e-11	-0.51	8.62226e-06	-0.388	1.08941e-05	-0.549	3.67908e-07	-0.26	6.64399e-06	0.257	0.000113905	0.364	2.61534e-06	-0.167	0.0735339	0.606	0.000126614
NDUFA10	-0.227	0.0438066	0.047	0.156255	-0.332	1.38257e-05	-0.609	0.000105819	-0.519	2.67982e-12	-0.524	1.16318e-21	0.338	7.58182e-21	0.473	2.82613e-31	0.082	0.648902	0.481	6.80972e-07
NDUFA11	0.059	0.690644	0.458	2.2773e-15	-0.194	0.126779	NA	NA	-0.314	0.00741307	-0.117	0.0779189	0.146	0.0829446	0.385	1.06232e-06	NA	NA	0.592	0.000237226
NDUFA12	0.192	0.0757194	0.273	1.86893e-08	-0.236	0.00812887	NA	NA	0.012	0.889888	0.117	0.0130947	0.403	5.21712e-10	0.519	3.77748e-14	NA	NA	0.425	3.90773e-05
NDUFA13	0.233	0.176429	0.726	1.41514e-21	-0.399	0.000763995	-0.082	0.541401	-0.419	0.000479532	-0.133	0.0378328	0.235	0.00239518	0.314	4.75936e-05	-0.103	0.367146	0.982	4.90181e-08
NDUFA2	0.404	0.0109537	0.578	4.14518e-25	-0.554	0.000107175	0.179	0.285219	-0.468	3.41879e-05	0.072	0.290969	0.242	0.00388734	-0.14	0.102587	0.153	0.0532774	0.987	3.44008e-06
NDUFA3	0.515	0.00338433	0.559	3.5074e-15	-0.135	0.190705	-0.673	3.92329e-05	-0.61	7.96663e-06	-0.316	1.26432e-05	0.114	0.120243	-0.111	0.172867	-0.466	0.00399229	1.072	1.32192e-05
NDUFA4	-0.168	0.121593	0.296	2.04207e-08	0.12	0.392152	-0.4	0.0017854	-0.588	3.33412e-06	-1.187	1.64669e-42	0.092	0.281906	-0.119	0.156133	-0.027	0.79837	0.271	0.0202058
NDUFA4L	NA	NA	NA	NA	NA	NA	NA	NA	NA	NA	NA	NA	NA	NA	NA	NA	NA	NA	NA	NA
NDUFA4L2	1.072	0.0400447	-0.085	0.390574	1.103	4.27411e-09	1.126	3.37822e-08	0.788	0.0281094	6.66	1.95573e-75	-0.777	1.0164e-10	1.787	4.20293e-36	0.948	1.19156e-07	0.67	0.0831895
NDUFA5	-0.427	0.000489192	0.175	4.6245e-05	-0.573	1.51405e-06	-0.412	5.13768e-05	-0.71	2.99444e-08	-0.628	6.56767e-24	-0.061	0.250964	-0.148	0.0352236	0.689	0.00708859	-0.169	0.0353085
NDUFA6	-0.018	0.891878	0.283	2.40241e-08	-0.755	8.98727e-08	-0.142	0.284437	-0.22	0.00999704	-0.583	5.37357e-22	0.142	0.0498707	0.537	4.00385e-12	-0.163	0.194937	0.538	1.18931e-05
NDUFA7	0.482	0.00124893	0.835	9.64701e-37	0.099	0.369614	0.494	0.0332711	-0.374	9.38827e-05	0.161	0.00485265	0.07	0.33408	0.243	0.000941269	0.002	0.990772	1.162	6.13252e-06
NDUFA8	0.045	0.749267	0.453	3.46e-20	-0.211	0.00740475	-1.002	5.64615e-11	-0.025	0.779545	-0.225	0.000176971	0.293	1.62011e-07	0.543	1.12647e-16	-0.262	0.0515962	0.576	1.22551e-05
NDUFA9	0.357	0.000475197	0.343	7.78608e-16	-0.278	0.0046062	0.057	0.669038	-0.147	0.0763146	-0.548	1.41259e-22	0.393	4.34621e-09	0.863	6.24797e-27	0.297	0.00118836	0.892	8.86567e-15
NDUFAB1	0.214	0.154145	0.676	2.03342e-31	-0.2	0.0535064	-0.697	4.40862e-06	-0.113	0.286019	-0.221	3.80786e-05	0.488	2.53464e-10	0.763	4.38821e-18	-0.416	0.00477493	0.767	9.81365e-10
NDUFAF1	-0.099	0.265671	0.025	0.534306	-0.255	0.00019305	-0.359	0.00951987	-0.568	8.54867e-09	-0.489	1.05233e-23	-0.125	0.0109692	-0.049	0.285963	-0.567	0.00078519	0.122	0.149139
NDUFAF2	-0.181	0.219694	-0.196	6.72943e-06	0.524	0.000138715	NA	NA	-0.287	0.00184848	0.192	4.78745e-05	0.453	5.13325e-09	-0.036	0.698336	NA	NA	-0.084	0.548012
NDUFB1	0.106	0.462538	0.229	1.17213e-05	-0.772	1.56778e-06	-0.181	0.203123	-0.572	9.08857e-07	-0.624	2.8625e-17	0.014	0.883018	0.059	0.526368	-0.072	0.623853	0.735	1.21088e-05
NDUFB10	0.092	0.503855	0.667	4.21566e-23	-0.537	1.61125e-07	NA	NA	-0.252	0.0387991	0.043	0.456157	0.386	1.97786e-10	0.321	5.38745e-08	NA	NA	0.454	0.000307026
NDUFB11	0.597	0.00300969	0.722	1.48505e-30	0.188	0.0245089	-0.223	0.058578	-0.338	0.00236981	-0.095	0.079368	0.51	2.16813e-12	0.491	6.23201e-15	-0.004	0.972004	1.153	1.16343e-09
NDUFB2	0.175	0.161593	0.613	2.87157e-22	-0.336	0.00033947	-0.022	0.777074	-0.444	9.16632e-05	-0.593	4.83338e-21	0.153	0.0458784	0.113	0.107907	-0.038	0.712392	0.716	2.44967e-06
NDUFB3	0.102	0.385578	0.406	1.50189e-15	-0.452	0.000287855	-0.218	0.0468922	-0.48	1.58863e-06	-0.705	2.31346e-28	0.359	1.6726e-06	0.537	2.36248e-09	0.099	0.255143	0.993	2.12848e-12
NDUFB4	0.314	0.0160894	0.559	8.16147e-29	-0.3	0.000895457	-0.254	0.00303432	-0.027	0.735577	0.056	0.233862	0.491	6.4365e-15	1.021	2.20953e-30	-0.085	0.268496	0.607	5.48665e-08
NDUFB5	-0.021	0.808139	0.089	0.0783134	-0.401	0.00145777	-0.007	0.951482	0.079	0.3767	-0.526	6.63969e-19	0.216	0.00740284	1.235	1.12117e-24	0.404	3.66508e-05	0.639	5.54884e-08
NDUFB6	0	0.997107	0.343	1.2623e-17	-0.26	0.0273267	-0.112	0.351306	-0.217	0.0101492	-0.367	5.24953e-13	0.033	0.655503	0.266	0.00106984	0.111	0.409612	0.265	0.00213654
NDUFB7	0.171	0.293744	0.371	1.0994e-06	-0.516	9.72345e-05	0.24	0.245068	-0.43	0.000325945	-0.096	0.207151	0.046	0.593121	0.306	0.00026036	0.118	0.309731	0.689	0.000150352
NDUFB8	-0.246	0.0381337	0.13	0.00633733	-0.618	2.33248e-07	-1.366	1.23013e-08	-0.511	5.72937e-08	-0.312	2.15682e-08	0.085	0.180605	0.014	0.836034	-0.216	0.00953334	0.344	0.00344874
NDUFB9	0.317	0.0227144	0.735	8.74044e-33	-0.246	0.0192543	NA	NA	0.198	0.0849742	-0.632	5.09148e-20	0.523	4.44964e-10	0.887	4.48604e-20	NA	NA	1.021	3.58762e-14
NDUFC1	0.133	0.309069	0.274	9.16284e-10	-0.532	6.61562e-08	-0.128	0.0458974	-0.562	1.60743e-09	0.104	0.039654	0.178	0.00186627	0.113	0.0644169	-0.617	3.00061e-07	0.407	0.000242817
NDUFC2	0.439	0.00161286	0.49	5.07918e-22	-0.139	0.114926	-0.161	0.0605939	-0.293	0.000867032	-0.538	8.37987e-25	0.26	5.45752e-06	0.328	2.6212e-07	0.573	0.000480813	0.676	2.94077e-09
NDUFS1	-0.398	0.00658934	-0.148	0.00898911	-0.526	1.18364e-11	-0.34	0.0360436	-0.724	1.96433e-06	-1.358	4.86659e-52	0.483	1.26698e-30	0.406	5.30664e-21	0.855	0.00688999	0.423	0.000220072
NDUFS2	0.321	0.00036435	0.711	1.28965e-38	-0.466	2.29664e-09	-0.648	4.33832e-06	-0.417	3.09209e-05	-0.774	3.34796e-30	0.577	1.51791e-46	0.545	1.62416e-36	0.011	0.937489	0.602	2.53847e-11
NDUFS3	0.219	0.113867	0.388	8.96694e-18	-0.459	5.61909e-06	-0.425	0.0029414	-0.396	1.34677e-05	-0.478	3.89712e-14	0.291	1.54164e-05	0.453	1.94491e-11	0.071	0.436372	0.855	2.03086e-08
NDUFS4	-0.538	3.23925e-08	-0.383	4.66547e-16	-0.624	5.46105e-07	-0.289	0.055912	-0.497	1.10407e-06	-0.07	0.10742	-0.01	0.880359	-0.087	0.219568	-0.351	0.0535643	-0.428	0.000927985
NDUFS5	0.291	0.053843	0.271	3.40844e-08	0.033	0.770778	-0.347	3.32577e-06	-0.198	0.0276436	0.286	2.30378e-07	0.515	2.06684e-12	0.46	2.03394e-10	0.111	0.207325	0.721	2.65642e-05
NDUFS6	0.583	0.00361651	0.921	1.35304e-24	-0.046	0.565084	0.231	0.000568646	0.14	0.144104	-0.308	1.09291e-06	0.869	5.29663e-32	1.345	7.06843e-38	0.408	0.0138213	1.152	1.83221e-10
NDUFS7	0.059	0.706645	0.369	3.72064e-06	-0.543	2.78542e-09	0.198	0.14555	-0.705	1.23074e-07	-0.181	0.0140605	-0.103	0.0854402	0.065	0.256228	0.155	0.1696	0.323	0.0501169
NDUFS8	0.557	0.00736668	0.801	1.57938e-24	-0.189	0.017242	0.188	0.203118	-0.057	0.6097	-0.608	9.09711e-16	0.72	1.43491e-18	0.554	1.56993e-14	0.646	0.00942495	1.153	3.09082e-07
NDUFV1	0.03	0.856958	0.063	0.35209	-0.468	1.14328e-08	-0.856	5.38932e-09	-0.284	0.00425323	-0.777	2.95461e-23	0.417	3.58384e-25	0.549	3.73605e-18	0.012	0.911906	0.491	0.000104571
NDUFV2	0.294	0.00408776	0.404	7.32871e-17	-0.679	9.24743e-08	-0.037	0.69557	-0.43	2.86237e-06	-0.116	0.0114895	0.388	3.53198e-09	0.189	0.0028146	0.262	0.0717427	0.826	4.92549e-08
NDUFV3	0.116	0.322724	0.109	0.00703789	-0.203	0.00312082	NA	NA	-0.527	7.41204e-08	-0.176	0.000201889	0.256	1.54656e-09	0.055	0.300549	NA	NA	0.545	3.66292e-07
SDHA	-0.004	0.968631	0.076	0.157851	-0.759	6.91422e-14	-0.266	0.0200673	-0.013	0.93485	-0.256	2.28324e-05	0.574	1.99842e-43	0.648	1.29184e-43	0.552	0.00563745	0.537	6.37053e-06
SDHB	0.141	0.0842831	0.029	0.534164	-0.669	2.41211e-08	0.329	0.0566459	-0.211	0.0123785	-0.831	6.94127e-24	0.176	0.00224954	0.263	8.92112e-07	0.468	0.0199569	0.428	1.90284e-10
SDHC	0.396	2.61726e-06	0.603	1.56921e-36	-0.283	0.000500156	0.702	0.000195457	-0.142	0.0140673	-0.816	1.03982e-28	0.544	4.89919e-20	0.618	3.14969e-23	0.163	0.308872	0.586	5.32478e-08
SDHD	-0.522	0.0002228	-0.602	2.62888e-30	-1.049	3.92113e-12	1.246	1.3682e-06	-0.689	2.32098e-10	-1.037	7.89388e-40	-0.123	0.0521693	0.184	0.002753	0.476	0.000575657	-0.675	4.08101e-13
CYC1	0.241	0.0307452	0.793	8.28488e-30	-0.34	0.00606889	0.077	0.622422	-0.134	0.198145	-0.477	1.68803e-10	0.856	3.9783e-22	1.311	6.25856e-37	0.906	5.01409e-09	0.881	1.11412e-10
CYCS	0.055	0.707652	0.526	1.42373e-20	-0.528	6.6161e-05	-0.149	0.00666175	-0.124	0.230788	-1.003	1.28163e-30	0.524	6.4662e-13	0.973	7.54356e-22	0.742	0.000976194	0.728	1.27192e-06
MT-CYB	NA	NA	NA	NA	NA	NA	NA	NA	NA	NA	NA	NA	NA	NA	NA	NA	NA	NA	NA	NA
UCRC	NA	NA	NA	NA	NA	NA	-0.192	0.109549	NA	NA	NA	NA	NA	NA	NA	NA	-0.091	0.378522	NA	NA
UQCR	NA	NA	NA	NA	NA	NA	0.319	0.0108063	NA	NA	NA	NA	NA	NA	NA	NA	-0.442	0.00139102	NA	NA
UQCRB	-0.496	0.000549314	0.064	0.185665	-0.178	0.0334038	-0.649	1.45428e-05	-0.373	0.000806831	-0.313	5.8899e-11	0.121	0.045195	0.045	0.506351	0.202	0.0678189	-0.075	0.491482
UQCRC1	0.244	0.0376507	0.339	2.01394e-09	-0.657	3.34996e-09	-0.482	2.32564e-05	-0.507	4.54378e-07	-1.189	2.34557e-38	0.316	1.22812e-08	0.556	3.0796e-22	-0.413	0.0045777	0.94	3.28716e-09
UQCRC2	-0.653	2.16573e-06	-0.349	8.77672e-14	-0.687	1.00689e-10	-0.496	0.000909328	-0.768	2.68731e-11	-0.578	6.92681e-21	0.137	0.00351152	0.173	3.67382e-05	-0.359	0.0026431	-0.195	0.132272
UQCRFS1	-0.225	0.0251162	-0.024	0.628883	-0.888	1.94925e-11	-0.659	2.26226e-09	-0.64	9.41438e-08	-1.357	4.81999e-45	0.164	0.00820012	0.647	4.73067e-19	0.066	0.499286	0.743	3.68807e-07
UQCRH	0.365	0.00964042	0.256	3.75134e-07	-0.178	0.111283	NA	NA	-0.16	0.039573	-1.019	3.0851e-36	0.779	1.62412e-17	1.103	9.69663e-28	NA	NA	0.52	0.000642943
UQCRQ	0.215	0.248008	0.738	1.29923e-27	-0.343	0.0100888	0.204	0.117086	-0.622	2.26353e-07	-0.039	0.605086	0.577	1.49701e-09	0.271	0.00198462	0.029	0.745399	1.261	1.45496e-09
COX1	NA	NA	NA	NA	NA	NA	NA	NA	NA	NA	NA	NA	NA	NA	NA	NA	NA	NA	NA	NA
COX10	-0.062	0.634271	-0.165	4.01211e-06	-0.524	7.21418e-13	-0.042	0.530982	-0.318	7.47884e-05	-0.574	1.48474e-27	0.294	3.27859e-14	0.391	6.94232e-17	0.013	0.898857	0.312	0.000280937
COX11	-0.143	0.274597	-0.052	0.186278	-0.132	0.19644	0.002	0.985519	-0.268	0.000983583	-0.514	4.90994e-26	0.184	0.000760355	-0.028	0.628397	0.108	0.626395	-0.165	0.031583
COX15	-0.19	0.0412542	-0.184	1.99385e-13	-0.156	0.000349926	0.232	0.00432503	-0.158	0.00146499	-0.266	3.67246e-17	0.215	9.3158e-10	0.104	0.0095741	0.137	0.261019	0.121	0.185553
COX16	0.518	0.00231471	0.352	3.80578e-20	0.082	0.384122	NA	NA	-0.089	0.161047	-0.453	1.85447e-23	0.18	0.00399224	0.265	0.000108095	NA	NA	0.617	3.41742e-07
COX17	0.578	0.000391323	0.73	1.66548e-35	0.063	0.506884	-0.075	0.550664	0.173	0.149908	-0.079	0.15309	0.198	0.00188278	0.348	4.40918e-05	-0.297	0.119503	0.701	4.59717e-07
COX18	0.376	0.00170112	0.075	0.0210051	-0.029	0.782288	NA	NA	-0.272	0.000213648	-0.476	6.26353e-18	0.545	3.60377e-16	0.139	0.0192059	NA	NA	0.327	0.00625041
COX19	0.65	3.7185e-05	-0.033	0.395105	0.724	1.23885e-15	NA	NA	0.288	0.000211679	0.47	1.9304e-23	0.31	6.27113e-07	0.565	7.85268e-16	NA	NA	0.187	0.181269
COX2	NA	NA	NA	NA	NA	NA	NA	NA	NA	NA	NA	NA	NA	NA	NA	NA	NA	NA	NA	NA
COX3	NA	NA	NA	NA	NA	NA	NA	NA	NA	NA	NA	NA	NA	NA	NA	NA	NA	NA	NA	NA
COX4I1	-0.069	0.660844	-0.175	0.0014136	-0.523	1.52534e-05	-0.5	1.64693e-05	-0.438	3.46015e-05	-0.105	0.0777837	0.091	0.196187	0.237	0.000497975	-0.378	2.60847e-05	0.367	0.0166761
COX4I2	-1.155	0.00330682	-0.951	1.33273e-13	-0.297	0.071094	NA	NA	0.656	0.0155753	2.553	2.8597e-35	-2.63	1.18672e-35	-3.487	6.38638e-57	NA	NA	-1.646	0.000417056
COX5A	0.419	0.0168759	0.435	4.7158e-14	-0.767	7.01332e-08	-0.59	1.91116e-10	-0.62	4.59788e-10	-0.764	3.70996e-21	0.484	5.17974e-11	0.924	6.798e-25	0.314	0.0032784	1.362	8.62406e-13
COX5B	0.287	0.111716	0.423	1.53606e-10	-0.537	8.76097e-05	-0.421	0.00690879	-0.448	7.94179e-05	-0.309	0.000103897	0.479	4.11673e-09	0.919	7.37648e-22	0.41	0.00150072	1.161	3.64296e-07
COX6A1	0.596	0.000857161	0.775	2.6636e-33	-0.478	0.000246529	-0.316	0.00943154	0.096	0.4403	-0.219	0.000828781	0.528	1.27055e-10	0.701	6.19461e-16	0.098	0.212468	1.028	6.77337e-08
COX6A2	NA	NA	0.374	0.0125421	NA	NA	-0.245	0.00288473	-3.055	0.000787425	-0.211	0.316217	0.16	0.0457015	NA	NA	0.106	0.212242	-0.59	0.155243
COX6B1	0.482	0.0137727	0.512	5.55282e-19	-0.266	0.00820734	-0.286	5.10262e-05	-0.427	8.89285e-06	-0.221	0.000279565	0.555	1.10236e-12	0.8	1.89912e-21	0.212	0.0359585	1.072	8.20774e-08
COX6B2	0.793	0.210464	-0.955	3.04214e-09	-1.742	4.7901e-10	NA	NA	1.271	4.31033e-05	-0.053	0.652917	1.985	2.18879e-26	3.584	2.90483e-58	NA	NA	1.228	1.07501e-06
COX6C	0.326	0.0367948	1.982	2.1819e-101	-0.274	0.000462009	-0.606	3.80966e-07	-0.002	0.982587	-0.019	0.739218	0.571	9.8665e-16	0.75	2.89365e-22	-0.007	0.92948	0.36	0.00230058
COX7A1	-3.014	5.90314e-08	-2.429	4.03393e-41	-2.105	1.17016e-09	-2.479	3.18527e-07	-2.448	1.89468e-07	-0.606	2.02987e-08	-1.991	2.16259e-31	-2.647	6.7506e-51	-2.087	0.00130489	-3.051	1.24734e-09
COX7A2	0.193	0.107465	0.586	1.46777e-29	-0.578	0.000103083	-0.129	0.318503	-0.366	2.0698e-05	-0.339	7.72127e-08	0.24	0.00518315	0.467	6.79531e-07	0.426	0.0128883	0.947	1.29731e-14
COX7A2L	0.01	0.906424	0.127	0.00018946	-0.111	0.281298	-0.738	1.08015e-06	0.209	0.000844391	-0.339	1.01069e-13	0.18	0.0071602	0.558	1.60188e-12	0.092	0.374309	-0.078	0.469261
COX7B	0.075	0.628408	0.305	2.65212e-08	-0.538	0.000753251	-0.072	0.601496	-0.52	1.22689e-06	-0.637	8.48963e-16	0.303	0.000943651	0.667	5.42948e-11	0.188	0.115382	0.816	2.13704e-07
COX7B2	NA	NA	NA	NA	NA	NA	NA	NA	NA	NA	NA	NA	NA	NA	NA	NA	NA	NA	NA	NA
COX7C	-0.232	0.0228919	0.195	4.44655e-05	-0.574	1.04659e-06	-0.313	0.000865631	-0.859	1.82268e-14	-0.214	7.73183e-05	0.246	0.000594632	-0.096	0.168129	-0.417	7.74463e-06	0.483	3.1392e-05
COX8A	0.323	0.0318007	0.741	9.44465e-29	-0.66	4.26105e-08	-0.036	0.726235	-0.393	2.35104e-05	-0.68	1.24199e-17	0.229	0.00118469	0.58	7.4069e-14	0.189	0.0235004	1.007	2.66102e-07
COX8C	0.014	0.937209	-0.091	0.0392012	NA	NA	NA	NA	NA	NA	-0.095	0.0715496	0.019	0.853443	0.473	1.65977e-08	NA	NA	0.345	0.0449123
CKB	-2.89	1.21253e-06	-0.513	1.88503e-05	-2.655	1.10719e-17	-1.37	2.81127e-22	0.147	0.448478	-1.543	2.60297e-24	-0.753	4.99286e-16	-0.999	2.75433e-17	-2.289	7.5479e-05	-0.777	0.0642012
CKBE	NA	NA	NA	NA	NA	NA	NA	NA	NA	NA	NA	NA	NA	NA	NA	NA	NA	NA	NA	NA
CKM	-1.372	0.060991	0.603	0.0037212	-1.432	0.00414145	-0.29	0.000790675	-3.351	0.00214951	-2.069	1.13562e-11	1.923	4.56382e-18	0.519	0.000615506	-0.21	0.0769461	2.002	4.29299e-08
CKMT1A	NA	NA	NA	NA	NA	NA	NA	NA	NA	NA	NA	NA	NA	NA	NA	NA	NA	NA	NA	NA
CKMT1B	2.038	0.0685356	0.968	6.09105e-07	-1.01	1.38836e-07	NA	NA	-0.84	0.00109621	-4.838	8.51997e-84	2.012	9.16494e-20	4.035	7.42175e-42	NA	NA	4.318	3.68807e-07
CKMT2	-3.56	1.37188e-06	-3.328	1.04285e-47	1.07	0.000948986	-0.444	0.000173124	-4.183	4.28046e-09	-3.726	3.44843e-56	-0.67	2.94651e-06	-2.211	8.56369e-31	0.34	0.151883	-2.037	1.51223e-10
GAMT	-1.455	5.66784e-10	0.414	3.35142e-05	-1.471	9.74651e-13	0.035	0.685395	-1.374	9.49886e-06	0.503	5.06788e-05	0.916	1.23596e-17	1.312	1.51455e-35	-0.075	0.581393	-1.079	0.00140844
GATM	-1.464	8.79785e-06	-0.829	6.72266e-28	-1.237	3.51252e-08	1.327	3.80221e-07	-2.2	5.51139e-15	-1.593	7.75419e-08	0.169	0.0875345	0.418	0.000209171	0.473	0.0356195	-1.024	0.0221854
ADO	0.15	0.065355	0.015	0.64804	0.408	8.35211e-11	NA	NA	0.212	0.000346847	-0.264	1.17019e-13	-0.132	0.000336988	0.185	1.46792e-06	NA	NA	-0.29	0.000886712
CBS	0.693	0.0328668	1.152	2.60583e-18	-0.377	0.025105	0.733	6.83253e-07	1.73	5.71513e-06	-0.704	1.20215e-10	0.65	1.79118e-07	0.954	1.00235e-15	1.429	0.00281798	1.749	0.00105882
CDO1	-3.646	4.60241e-10	-3.971	2.7805e-58	-2.485	4.08744e-11	0.471	0.02709	-2.264	4.39891e-10	-2.796	1.49575e-60	-3.205	1.01163e-51	-3.938	2.43954e-60	-1.324	0.0119225	-4.707	3.31164e-38
CSAD	0.377	0.123012	-0.639	1.54717e-16	0.026	0.854318	0.622	0.00510285	0.024	0.835775	1.087	1.90451e-31	0.353	0.0057792	0.565	7.46289e-05	1.342	0.00202388	0.08	0.787182
CTH	0.008	0.980181	-0.526	6.26062e-15	-0.458	0.000633556	0.664	1.01582e-09	0.147	0.358723	-2.028	4.47558e-37	0.958	1.13898e-22	-0.093	0.415982	0.095	0.442413	0.755	0.00209588
NFS1	0.551	6.4603e-05	0.329	2.10599e-27	0.595	2.71386e-18	-0.288	0.0105157	0.229	6.98195e-06	-0.584	5.57971e-20	0.693	2.32405e-49	0.936	8.96711e-55	0.27	0.0525068	0.427	0.00013786
PCYOX1	-0.317	0.0471807	-1.039	3.30154e-29	-0.342	0.000644167	0.566	0.00731583	-0.534	3.2887e-05	-0.888	7.40372e-44	-1.132	1.58209e-29	-1.083	1.13996e-20	0.904	0.0113857	-0.621	0.00197373
PCYOX1L	0.258	0.111932	0.399	1.29415e-15	0.46	1.2386e-07	-0.85	4.04281e-07	0.321	0.00122684	0.327	2.14086e-09	-0.174	0.00203498	0.077	0.220771	-0.336	0.0310226	-0.044	0.735468
SUOX	-0.167	0.3023	-0.112	0.00559186	-0.411	2.27156e-07	-0.044	0.726077	-1.074	5.43507e-12	-1.067	5.425e-38	0.14	0.0037674	-0.557	7.45315e-17	-0.454	0.09496	0.176	0.170327
AADAC	-0.181	0.82763	-3.405	9.13993e-22	1.58	8.4949e-11	0.093	0.179039	-3.067	5.95728e-07	0.312	0.000121738	-3.418	1.57458e-36	-1.47	1.06159e-09	1.113	1.18494e-05	0.837	0.0582983
AADACL1	NA	NA	NA	NA	NA	NA	NA	NA	NA	NA	NA	NA	NA	NA	NA	NA	NA	NA	NA	NA
AADACL2	-1.663	0.00382395	NA	NA	NA	NA	NA	NA	-1.929	0.000519063	NA	NA	NA	NA	1.495	8.51628e-11	NA	NA	NA	NA
AADACL3	NA	NA	NA	NA	NA	NA	NA	NA	NA	NA	NA	NA	NA	NA	NA	NA	NA	NA	NA	NA
AADACL4	NA	NA	NA	NA	NA	NA	NA	NA	NA	NA	-1.161	5.96608e-17	NA	NA	NA	NA	NA	NA	-0.209	0.532614
AKR7L	0.616	0.013799	1.038	1.06192e-15	-0.189	0.295132	NA	NA	-0.105	0.30306	-0.4	0.00673266	1.718	3.09105e-20	0.712	4.10839e-11	NA	NA	0.758	0.00965423
BCHE	-3.992	3.08891e-06	-2.569	2.58566e-36	-5.086	2.32627e-18	2.917	3.1107e-14	0.404	0.159325	-2.221	3.04e-20	-3.045	1.00687e-34	-1.761	2.05159e-14	-2.782	0.00112158	-5.846	1.79722e-09
CAT	-0.856	0.00027584	-1.796	9.65911e-38	-0.936	1.9847e-11	1.162	3.70553e-11	-0.633	9.68017e-05	-1.359	1.41292e-35	-2.007	3.6776e-75	-2.249	5.66077e-60	-1.189	6.41065e-05	-0.563	0.00147285
CES1	-4.719	3.36648e-11	-4.232	2.06677e-48	-2.148	1.7285e-09	0.051	0.642551	-2.376	2.62466e-08	-1.747	1.44191e-16	-2.757	1.43769e-63	-1.665	1.91892e-22	-1.901	0.0136319	-3.679	2.5898e-10
CES2	-0.448	0.0526412	-0.667	1.41147e-49	-1.96	2.45846e-16	-0.04	0.73537	-1.108	1.18702e-06	0.619	3.94766e-07	-0.368	7.82211e-15	-0.193	0.000177414	-1.025	0.000175843	-0.547	2.83748e-07
CES3	0.432	0.386532	-0.687	7.81873e-05	-2.634	6.21119e-18	-0.257	0.000780271	-1.895	1.50488e-09	1.694	1.64553e-08	-0.3	0.025636	-0.294	0.0485585	-0.586	0.118948	2.052	0.00380455
CES7	0.08	0.540448	0.169	0.00554965	NA	NA	NA	NA	0.147	0.577596	-0.513	0.000165995	NA	NA	NA	NA	NA	NA	NA	NA
DHDH	0.927	0.0428034	0.949	2.36909e-13	1.052	0.000140209	NA	NA	0.587	0.00392033	-1.002	0.00366236	-0.431	0.00723866	-1.041	2.57837e-09	NA	NA	2.136	3.31493e-06
DPEP1	0.368	0.490251	2.157	1.05945e-38	6.313	9.78886e-18	0.333	0.0037001	1.118	0.00039086	-4.592	1.86255e-19	2.266	1.78003e-12	0.294	0.400926	0.094	0.218194	0.394	0.476812
DPEP2	-0.877	0.0485224	-0.379	0.00201912	-2.086	2.19311e-20	0.283	0.00200876	0.141	0.518757	2.519	3.26053e-29	-2.652	3.43097e-74	-3.499	6.3318e-92	-0.311	0.0235834	-1.15	0.00222753
DPEP3	-0.665	0.0154971	-0.471	1.21858e-07	-1.164	9.13343e-07	-0.276	0.00242606	0.316	0.0372145	0.886	1.88939e-29	-0.255	0.0419863	-0.412	0.0201143	1.092	1.31321e-09	0.084	0.805366
EPHX1	-1.227	6.46695e-08	-0.444	1.22547e-05	-1.144	3.30361e-28	-0.789	3.14465e-05	-1.215	1.97251e-18	-0.311	5.19859e-06	-0.351	9.19484e-06	-0.957	3.9303e-24	-1.102	0.000126576	0.465	0.00998345
EPHX2	-2.379	3.09016e-13	-0.946	2.07981e-45	-1.698	3.62676e-18	-0.132	0.135125	-2.086	3.45353e-24	-1.529	3.46899e-25	-1.07	4.8294e-33	-1.023	3.39978e-26	-1.572	5.5145e-05	-1.342	4.72718e-05
FMO1	-0.447	0.43903	-1.504	1.37707e-37	-0.137	0.534855	-0.011	0.891666	-1.817	4.42558e-09	-0.169	0.687885	1.099	6.17817e-10	1.555	8.5677e-09	-0.223	0.311051	-2.721	0.000147392
FMO2	-2.092	0.00051521	-4.372	1.19729e-122	-2.783	1.38164e-10	0.024	0.874667	-5.165	2.32409e-25	-0.131	0.374932	-3.674	4.85973e-56	-4.046	2.19741e-51	-2.082	0.0430477	-4.023	1.07239e-06
FMO3	0.064	0.898017	-1.163	2.14115e-15	0.918	0.000172621	0.227	2.41047e-05	-0.685	0.0171315	0.738	0.00646851	-1.488	9.45707e-23	-1.345	7.14756e-22	-0.625	0.0581222	-0.524	0.436636
FMO4	-0.503	0.00295635	-0.84	8.0741e-47	-1.633	1.36605e-15	0.428	5.23374e-05	-0.616	3.28423e-06	-1.218	1.6719e-14	-0.693	4.00924e-26	0.052	0.544323	-0.452	0.00106513	-0.709	2.68263e-05
FMO5	-0.346	0.386106	-0.924	9.68385e-11	-2.021	1.16414e-13	0.026	0.632801	-1.639	1.33272e-06	-2.989	3.47788e-45	-0.467	0.000288675	-3.854	1.51263e-46	-0.271	0.00603774	-1.217	2.04227e-05
SOD1	0.081	0.586998	0.374	8.91319e-16	0.012	0.893425	-0.645	6.40204e-09	0.009	0.92986	-0.464	9.25457e-17	0.453	1.13754e-14	0.536	2.18911e-18	-0.327	0.00561787	0.493	9.94021e-05
SOD2	-0.937	0.0034621	-0.971	2.01787e-35	0.069	0.450117	2.747	4.76356e-18	-0.187	0.403887	1.094	7.06226e-28	-0.356	0.00184634	-0.642	1.94056e-05	-0.034	0.967516	0.092	0.798703
SOD3	-2.967	3.09016e-13	-2.836	2.18261e-50	-0.306	0.0327534	0.044	0.598837	-1.525	4.67303e-08	-1.737	3.28056e-36	-1.378	3.14718e-36	-2.898	3.92113e-58	-1.832	0.000831319	-1.946	2.8075e-09
TPMT	0.203	0.193921	0.631	1.8345e-29	-0.632	2.63743e-06	-0.193	0.0035431	0.249	0.00010162	-0.64	3.39363e-12	0.575	7.89749e-18	0.401	8.79217e-11	0.429	0.00602974	0.794	6.95262e-07
UGT1A1	-0.29	0.807607	NA	NA	-3.606	3.57738e-13	NA	NA	0.45	0.0713648	2.36	8.03402e-19	NA	NA	3.249	1.11345e-41	NA	NA	NA	NA
UGT1A10	1.242	0.290449	NA	NA	-4.181	6.19732e-25	NA	NA	-2.826	2.97086e-05	1.004	0.000141103	NA	NA	3.429	1.54977e-29	NA	NA	NA	NA
UGT1A3	0.852	0.0270705	NA	NA	-0.179	0.60949	NA	NA	0.113	0.510117	2.761	1.47647e-32	NA	NA	NA	NA	NA	NA	NA	NA
UGT1A4	0.311	0.321025	NA	NA	NA	NA	NA	NA	NA	NA	1.02	1.61622e-20	NA	NA	NA	NA	NA	NA	NA	NA
UGT1A5	0.35	0.120773	NA	NA	NA	NA	NA	NA	NA	NA	NA	NA	NA	NA	NA	NA	NA	NA	NA	NA
UGT1A6	1.36	0.3073	-0.593	0.00612073	0.673	0.105511	NA	NA	-1.808	9.98552e-05	0.237	0.270247	1.198	0.000674695	5.397	1.8644e-29	NA	NA	1.957	0.000524593
UGT1A7	0.492	0.610401	NA	NA	NA	NA	NA	NA	-3.779	8.93665e-07	0.878	0.000169409	NA	NA	NA	NA	NA	NA	NA	NA
UGT1A8	-1.694	0.156759	NA	NA	-5.017	7.64714e-24	0.096	0.193631	-2.926	8.79434e-06	0.379	0.278812	NA	NA	NA	NA	0.137	0.104361	NA	NA
UGT1A9	0.919	0.413475	NA	NA	-3.276	3.7761e-16	NA	NA	-1.567	0.00130783	0.254	0.60678	1.218	3.53923e-06	5.255	5.41714e-41	NA	NA	NA	NA
UGT2A1	0.059	0.905202	NA	NA	NA	NA	0.041	0.486752	-0.985	0.0676365	-4.248	1.65117e-16	0.039	0.879734	2.149	5.77377e-11	-0.142	0.0139651	NA	NA
UGT2A2	NA	NA	NA	NA	NA	NA	NA	NA	NA	NA	NA	NA	NA	NA	NA	NA	NA	NA	NA	NA
UGT2A3	0.695	0.0695816	NA	NA	-5.08	8.92195e-29	-0.028	0.567431	NA	NA	0.339	0.108607	NA	NA	0.171	0.204817	-0.098	0.0763432	NA	NA
UGT2B10	NA	NA	-0.212	0.24812	-1.155	0.000153819	NA	NA	NA	NA	-0.192	0.393734	NA	NA	NA	NA	NA	NA	0.458	0.0712829
UGT2B11	0.364	0.0937631	-2.689	2.06652e-11	-0.934	0.000644511	NA	NA	NA	NA	0.063	0.699248	NA	NA	NA	NA	NA	NA	0.082	0.662875
UGT2B15	-0.243	0.762093	-1.096	7.76203e-05	-4.262	2.36394e-07	-0.076	0.186259	-0.051	0.829318	0.486	2.29949e-05	1.546	4.30529e-11	0.624	0.000222942	-0.291	0.0266812	0.931	0.0499943
UGT2B17	NA	NA	NA	NA	NA	NA	-0.068	0.26896	NA	NA	NA	NA	NA	NA	NA	NA	-0.819	0.372762	NA	NA
UGT2B28	0.244	0.578541	-2.191	1.70808e-08	NA	NA	NA	NA	NA	NA	-0.173	0.150848	NA	NA	NA	NA	NA	NA	NA	NA
UGT2B4	0.163	0.297629	-1.054	6.28368e-08	0.701	2.99874e-06	-0.022	0.667201	-0.344	0.0479988	-0.505	0.00376724	-1.116	9.00435e-06	-3.109	7.79563e-22	-0.019	0.825246	NA	NA
UGT2B7	0.111	0.903069	-1.34	6.71658e-11	-1.542	7.91731e-07	NA	NA	-1.136	0.000309647	-0.851	0.00796864	0.063	0.788218	-0.276	0.220385	NA	NA	0.847	0.345944
UGT3A1	NA	NA	0.003	0.978043	NA	NA	NA	NA	-1.051	0.00127228	-3.315	6.69743e-47	0.433	0.00537047	0.911	5.07242e-09	NA	NA	NA	NA
UGT3A2	0.918	0.0956236	0.183	0.257738	-1.088	9.67e-06	NA	NA	0.015	0.957128	-3.299	2.70884e-36	0.763	1.72986e-07	1.216	1.90654e-10	NA	NA	2.026	2.24799e-07
ACAA1	0.25	0.306628	-0.029	0.6307	-0.823	2.13628e-09	0.772	1.67042e-05	-0.972	3.23593e-16	-1.378	1.94477e-18	-0.404	1.3438e-12	-0.894	1.63603e-35	0.506	0.00133887	0.654	5.36116e-06
ACAA2	-0.594	0.0552839	-1.11	2.42744e-27	-1.469	9.20749e-13	0.605	0.00131078	-0.62	0.0345087	-0.483	1.23052e-08	-0.82	4.49335e-34	-1.658	6.66968e-69	0.366	0.133016	-0.151	0.341896
ACACA	-0.104	0.595797	-0.187	0.023649	0.72	4.22033e-06	-0.973	5.38904e-06	0.189	0.116855	-0.686	3.78703e-19	-0.191	0.00510358	-0.087	0.25428	-0.21	0.521154	0.693	3.5228e-07
ACACB	-2.889	9.29835e-08	-3.442	8.11706e-46	-2.07	1.11578e-15	-0.123	0.0627845	-1.88	8.66644e-08	-0.996	7.30307e-19	-1.632	1.68984e-28	-2.335	6.87443e-40	-0.052	0.68783	-2.285	3.60023e-11
ACAD10	0.225	0.054786	-0.049	0.200407	-0.22	0.0336341	0.297	0.000727034	-0.224	0.00135169	-0.816	2.22805e-22	0.352	9.65626e-10	0.098	0.0639745	0.08	0.37721	0.38	0.01857
ACAD11	0.055	0.677495	-1.147	4.11848e-37	0.194	0.0731701	NA	NA	0.156	0.166747	1.255	4.4615e-16	-0.339	3.3194e-06	0.102	0.182325	NA	NA	-0.324	0.180749
ACAD8	0.121	0.307459	-0.512	1.12734e-35	-0.543	6.5886e-14	0.9	9.20069e-10	-1.049	1.37208e-12	-1.166	7.84361e-38	0.956	1.21787e-35	-0.303	1.27098e-08	0.342	0.0533257	0.011	0.902729
ACAD9	0.4	0.000137522	0.012	0.758713	0.198	1.0904e-05	NA	NA	0.154	0.026505	-0.041	0.147516	0.107	0.00100856	0.712	7.75808e-56	NA	NA	0.365	7.40585e-07
ACADL	-0.48	0.233056	-4.555	5.21194e-54	-1.474	8.9783e-07	-0.013	0.865621	-3.115	2.22611e-14	0.064	0.541229	-4.429	3.36796e-129	-4.291	3.32649e-67	-0.282	0.00122566	-1.395	0.0091524
ACADM	-0.686	1.86001e-05	-0.671	6.79716e-18	-1.262	8.06129e-13	1.123	2.33413e-06	-1.169	1.04625e-08	-1.549	1.67543e-31	-0.119	0.0207358	-0.424	1.20862e-10	0.292	0.00598167	-0.369	0.0196651
ACADS	-0.123	0.411495	-1.439	9.00702e-32	-2.128	8.72609e-16	0.142	0.0892244	-0.793	2.05473e-05	0.033	0.686083	-0.389	6.7552e-10	-0.733	9.1312e-20	0.03	0.820836	0.353	0.0194696
ACADSB	-1.029	1.77551e-06	-0.517	3.71722e-09	-0.943	3.50411e-15	-0.116	0.088105	-1.64	7.08867e-14	-1.946	1.79433e-29	-0.634	6.3277e-17	-0.985	2.40667e-26	-0.094	0.0581222	-1.034	1.20709e-09
ACADVL	-0.086	0.582924	-0.802	6.33666e-32	-0.737	4.62605e-10	1.054	1.61731e-05	-1.004	9.11404e-17	0.156	0.00373854	0.087	0.0515807	-0.172	0.00109249	0.429	0.107511	0.657	0.000198448
ACAT1	-1.117	0.000164114	-0.737	5.0725e-15	-1.33	2.8198e-21	0.352	0.00897258	-1.134	1.90903e-08	-1.501	6.00801e-28	-0.62	8.39951e-25	-1.003	4.56047e-36	-0.667	0.00624738	-0.801	5.88562e-05
ACAT2	0.653	0.00546608	0.521	6.03926e-20	-0.106	0.499723	0.436	0.0418955	-0.359	0.0546783	-0.585	5.89419e-26	-0.435	3.30824e-08	0.533	2.438e-08	0.631	0.0223427	0.843	6.36538e-09
ACBD3	0.075	0.636745	0.596	3.87621e-39	0.077	0.184526	0.82	0.000145175	-0.212	0.025903	0.054	0.146508	0.413	2.71109e-20	0.282	1.64138e-13	0.598	0.0087045	-0.101	0.407482
ACBD4	-0.375	0.0412987	-0.657	9.8221e-26	-0.695	1.6039e-11	-0.222	0.0177879	-0.652	0.000117588	0.384	1.06373e-06	-0.093	0.0933777	-1.121	9.54977e-32	0.022	0.835164	-0.621	2.26969e-05
ACBD5	0.341	0.0285519	0.077	0.0795835	-0.003	0.968882	NA	NA	-0.274	0.00104518	-0.83	6.39734e-33	0.029	0.51141	-0.368	1.65163e-11	NA	NA	0.139	0.201833
ACBD6	0.328	0.000255735	0.722	7.28296e-53	0.704	2.05253e-13	NA	NA	0.329	1.09942e-07	0.417	3.21817e-28	0.606	1.7014e-28	0.709	3.89033e-26	NA	NA	0.348	0.000135955
ACBD7	1.161	0.0209958	0.339	0.0213822	1.749	1.27064e-12	NA	NA	-0.852	0.00103188	-1.564	2.4671e-34	0.742	5.21176e-05	0.532	0.00188605	NA	NA	3.421	2.80612e-07
ACOX1	0.378	0.0422897	-0.548	5.61341e-14	-1.058	4.22437e-07	0.797	5.11688e-06	-0.887	2.80759e-13	-0.907	8.57887e-23	0.03	0.357403	-0.274	1.70979e-10	0.407	0.0132743	0.358	6.46462e-09
ACOX2	-3.623	2.21803e-09	-0.767	2.87493e-17	-0.531	1.86727e-05	1.182	1.93317e-11	-2.175	1.21706e-10	-1.49	9.83235e-10	-0.317	0.00029433	-3.038	1.18235e-85	-0.926	0.0064955	-2.886	1.11567e-18
ACOX3	-0.007	0.965155	0.066	0.226298	-0.329	1.2658e-07	0.54	5.2853e-05	-1.006	1.18424e-12	-0.133	0.00179945	-0.039	0.323663	-0.413	1.30069e-20	0.039	0.721144	0.443	0.00227944
ACOXL	0.261	0.804826	0.677	8.70637e-16	-0.411	0.0482028	-0.16	0.0188504	0.619	4.27177e-05	-0.358	0.000463588	-3.057	6.60467e-80	-4.742	1.00163e-72	-0.118	0.0672347	1.764	5.52497e-06
ACSBG1	-0.893	0.00713989	-1.572	3.01545e-62	-1.821	1.48228e-10	-1.625	1.47122e-11	-1.345	0.000556012	-0.073	0.584702	-2.031	1.08574e-14	-1.759	1.25966e-13	-1.007	0.000774926	-2.077	6.34836e-08
ACSBG2	0.169	0.368687	-1.078	8.13475e-25	0.354	0.00445797	0.087	0.200236	0.107	0.329285	-1.618	2.37406e-09	-0.511	2.0954e-07	-0.477	9.28096e-05	0.077	0.15793	-0.25	0.3345
ACSF2	0.658	0.127548	-0.43	2.06478e-10	-1.34	4.70224e-09	NA	NA	-0.601	0.000547059	-2.94	9.65803e-22	-0.304	1.05366e-06	-1.301	2.02291e-33	NA	NA	0.941	0.00016216
ACSF3	-0.151	0.2798	-0.057	0.312787	-0.138	0.0889625	NA	NA	-0.045	0.58547	-0.413	1.04404e-12	0.025	0.57673	0.016	0.782824	NA	NA	0.094	0.33105
ACSL1	-0.038	0.83779	-2.35	1.75716e-28	0.045	0.822344	0.619	0.00148632	-1.195	1.53929e-10	-0.988	3.42443e-23	-1.011	2.10951e-20	-1.375	1.45615e-27	0.154	0.25669	-0.779	7.86559e-05
ACSL3	-0.106	0.350177	0.106	0.169886	0.211	0.00405073	-0.278	0.0470924	-0.357	1.38976e-05	-1	1.81642e-48	0.173	0.00013758	0.151	0.000713446	0.2	0.427055	0.274	0.0594133
ACSL4	-0.434	0.0342717	-1.427	1.58879e-48	0.717	1.48517e-07	0.192	0.0619788	0.163	0.176007	-1.479	1.29672e-35	-1.141	1.63136e-28	-1.59	4.54313e-27	0.464	0.0829762	-0.367	0.0570373
ACSL5	0.253	0.679307	-1.342	7.42646e-80	0.034	0.818749	0.195	0.154336	-0.322	0.0559227	0.443	2.48901e-08	0.357	5.56013e-07	-2.697	3.62947e-120	-1.895	0.000554663	-1.182	0.0113643
ACSL6	-0.546	0.0803714	0.589	3.70926e-06	3.303	2.86692e-39	-1.324	1.48055e-07	-1.038	1.7417e-07	-3.221	7.35807e-48	0.494	4.11141e-05	-0.381	0.015101	-0.143	0.110347	-0.177	0.698742
ACSM1	-1.054	0.0700553	-0.722	0.0101999	-1.567	5.23035e-08	-0.36	0.00053314	-1.683	1.0363e-09	-0.034	0.860215	-1.129	1.95763e-11	-2.081	2.4611e-21	-0.369	0.00838552	-1.666	0.000618795
ACSM2A	NA	NA	-1.406	1.69442e-23	NA	NA	NA	NA	-0.264	0.0677363	-0.068	0.873039	NA	NA	NA	NA	NA	NA	NA	NA
ACSM2B	NA	NA	NA	NA	NA	NA	NA	NA	NA	NA	-0.053	0.909835	NA	NA	NA	NA	NA	NA	NA	NA
ACSM3	-0.703	0.196483	-1.682	1.61143e-16	-0.912	8.37026e-09	0	0.995478	-2.298	1.49791e-13	-1.592	1.38975e-27	-0.32	0.0032245	-2.604	4.56822e-44	-1.72	0.00454874	0.029	0.949697
ACSM4	NA	NA	NA	NA	NA	NA	NA	NA	NA	NA	NA	NA	NA	NA	NA	NA	NA	NA	NA	NA
ACSM5	-1.988	1.28485e-05	-3.55	2.35911e-40	-2.808	7.18644e-13	NA	NA	-1.545	2.79876e-06	1.368	5.6888e-07	-1.735	2.58579e-28	-2.88	8.3302e-42	NA	NA	-1.462	3.02662e-05
ACSS1	-0.357	0.0644161	0.23	0.0012235	0.488	3.65739e-06	NA	NA	-0.1	0.474119	-0.926	8.49753e-20	-0.664	1.21312e-19	-0.226	0.00379454	NA	NA	0.161	0.339657
ACSS2	0.186	0.133607	-1.507	7.01835e-34	-0.907	5.25749e-10	NA	NA	-0.805	1.0153e-08	-0.698	2.25622e-13	-0.775	3.25592e-22	-1.098	3.10879e-25	NA	NA	-0.161	0.0837964
ACSS3	-2.188	8.94391e-08	-1.561	1.76238e-27	-1.493	4.67222e-09	NA	NA	-1.899	7.75663e-07	-1.148	5.79301e-26	-2.294	1.80026e-76	-3.114	1.42593e-97	NA	NA	-2.469	5.68077e-16
CLYBL	-1.513	2.4461e-16	-0.998	2.92128e-54	-0.737	2.59003e-07	NA	NA	-1.82	8.61676e-20	-0.862	5.35531e-19	0.003	0.976395	-0.241	0.00122907	NA	NA	-0.375	0.0200572
CPT1A	-0.704	1.89789e-05	-0.148	0.00577143	-1.196	6.42721e-11	-0.113	0.0069039	-0.047	0.648651	-0.818	1.62688e-21	-0.657	4.18928e-14	-0.425	1.58069e-09	-0.168	0.122105	-0.513	1.45859e-05
CPT1B	0.382	0.239678	-0.279	0.000920751	0.346	0.0522719	0.233	0.0101897	-0.833	0.0214381	-0.1	0.47543	1.506	8.6805e-13	1.554	1.12208e-14	-0.001	0.993479	1.684	0.000562734
CPT1C	-0.066	0.800576	0.031	0.700629	-0.415	0.0273839	NA	NA	0.438	0.0349334	0.847	4.41928e-10	0.443	0.00066494	0.481	0.00157057	NA	NA	-0.702	0.0273011
CPT2	0.198	0.182038	0.137	0.00019918	-1.21	4.50834e-13	1.083	6.50803e-07	-0.659	8.70924e-14	-0.735	7.73993e-23	0.06	0.205724	-0.266	4.47882e-07	0.494	0.0190618	1.003	6.41697e-09
CYP4A11	-0.176	0.436923	-0.998	1.42862e-11	NA	NA	-0.054	0.141298	-0.163	0.275975	-2.223	6.30564e-06	-1.051	8.90217e-13	-1.213	1.17821e-17	-0.003	0.948531	0.364	0.185681
CYP4A22	-0.078	0.605671	0.242	0.000727991	NA	NA	NA	NA	NA	NA	-1.85	1.26779e-05	-0.37	0.00118191	-0.423	1.00226e-05	NA	NA	NA	NA
CYP4B1	-1.69	0.0559734	-1.345	7.26505e-13	-3.385	1.92834e-11	-0.19	0.237275	-5.304	1.57515e-28	-1.806	2.33262e-17	-4.353	1.53936e-80	-6.526	1.07492e-74	-0.362	0.608807	-0.954	0.283613
CYP4F11	0.74	0.495752	0.071	0.763438	1.23	0.0468531	0.026	0.731548	-0.073	0.849368	-0.731	0.00260617	1.21	0.000399569	3.737	1.46932e-17	-0.168	0.287615	2.262	0.000747305
CYP4F12	-1.593	0.00864937	-2.192	7.38028e-42	-1.461	9.15628e-12	-0.267	0.000596425	-3.418	7.40897e-18	-0.551	0.0128107	-1.001	1.28982e-10	-0.81	2.83756e-06	-0.076	0.390321	-2.688	1.28623e-06
CYP4F2	0.229	0.619303	0.14	0.158851	-0.187	0.595853	-0.069	0.382574	0.056	0.882293	-4.694	6.49156e-14	NA	NA	1.096	1.3283e-29	0.108	0.182405	-0.268	0.174394
CYP4F22	0.052	0.968118	-1.851	3.4513e-11	-0.439	0.0012979	NA	NA	-1.818	0.00327004	0.953	1.06471e-10	-0.977	1.18477e-08	-0.408	0.0252239	NA	NA	-0.496	0.0646207
CYP4F3	-0.187	0.830687	0.492	0.00914032	1.131	6.0195e-07	NA	NA	-1.418	0.000230789	-2.743	4.16117e-10	0.715	0.00630725	3.164	1.84125e-19	NA	NA	1.413	0.00257993
CYP4F8	0.598	0.565431	-0.328	0.279542	0.923	1.42016e-08	-0.26	0.0101661	-0.633	0.0785328	NA	NA	NA	NA	NA	NA	-0.11	0.126133	0.394	0.025156
CYP4V2	-0.822	3.635e-05	-0.616	1.24956e-25	-0.776	5.48228e-13	NA	NA	-0.797	1.17758e-05	-0.533	2.23053e-16	-0.798	1.25194e-35	-1.741	1.18673e-50	NA	NA	-0.771	1.22088e-07
CYP4X1	-0.979	0.112831	-1.016	7.70649e-08	1.46	2.4587e-14	NA	NA	-2.705	1.48496e-15	-0.994	8.03753e-20	-1.218	1.44024e-17	-1.12	6.86584e-16	NA	NA	1.071	0.00764027
CYP4Z1	-0.282	0.561682	-0.976	0.00110415	NA	NA	NA	NA	-1.003	0.000172802	-0.161	0.0512171	-1.694	3.42036e-15	-1.431	2.92938e-11	NA	NA	1.439	0.00119077
DCI	0.119	0.489444	0.822	4.65963e-25	-0.627	2.21758e-07	1.07	3.88539e-06	-0.366	0.00233424	-0.213	0.00310438	0.377	1.07337e-07	0.308	2.04155e-05	0.095	0.494836	0.792	0.000285427
DECR1	0.35	0.0792754	-0.178	0.00504814	-0.477	1.54224e-06	1.152	1.70295e-05	-0.46	1.16348e-08	-0.775	7.07982e-30	-0.165	0.00206292	-0.337	1.57709e-10	-0.111	0.489829	0.755	2.77831e-10
DECR2	0.224	0.156119	0.632	5.75157e-21	-0.089	0.448053	0.461	0.00712431	-0.22	0.0634937	0.738	4.41169e-08	1.18	1.15931e-28	0.443	1.67539e-07	0.864	3.05654e-05	0.9	0.000402481
DGAT1	0.523	0.000343764	-0.064	0.513394	-0.236	0.0266988	0.03	0.703001	-0.073	0.334236	-0.201	4.0633e-05	0.791	1.8903e-43	0.319	3.30666e-12	1.211	0.000322542	0.885	1.26862e-06
DGAT2	0.725	0.105083	-2.964	1.44653e-27	1.855	2.26535e-10	NA	NA	-1.416	4.51877e-05	-1.724	8.71398e-38	0.549	3.12939e-10	0.054	0.642603	NA	NA	2.34	2.61007e-09
DGAT2L3	NA	NA	NA	NA	NA	NA	NA	NA	NA	NA	NA	NA	NA	NA	NA	NA	NA	NA	NA	NA
DGAT2L4	NA	NA	NA	NA	NA	NA	NA	NA	NA	NA	NA	NA	NA	NA	NA	NA	NA	NA	NA	NA
DGAT2L6	NA	NA	0.125	0.00833572	NA	NA	NA	NA	NA	NA	NA	NA	NA	NA	NA	NA	NA	NA	NA	NA
DGAT2L7	NA	NA	NA	NA	NA	NA	NA	NA	NA	NA	NA	NA	NA	NA	NA	NA	NA	NA	NA	NA
ECH1	-0.06	0.639565	-0.304	2.79438e-06	-1.006	5.52687e-23	0.344	0.0116176	-0.614	2.0595e-06	0.162	0.0126485	-0.024	0.64596	-0.003	0.954123	0.029	0.783039	0.323	0.0112886
ECHDC1	-0.205	0.0142805	-1.338	2.09595e-54	-0.519	1.46471e-08	0.436	0.00436906	-0.27	0.00203964	-0.768	7.89937e-22	-0.838	2.84687e-34	-0.995	3.6002e-31	0.082	0.563264	0.079	0.458373
ECHDC2	-0.371	0.0568494	-0.834	5.35562e-31	-0.791	1.50372e-13	0.238	0.0375199	-1.505	3.67011e-20	0.049	0.537625	-0.212	0.00546547	-0.578	3.25328e-09	-0.66	0.0197187	-0.365	0.10696
ECHDC3	-1.522	9.17225e-05	-1.344	1.25307e-30	-1.383	0.000459193	-0.077	0.442123	-1.95	3.95332e-07	-0.91	1.60669e-13	-0.729	6.95803e-18	-1.738	4.28593e-46	0.455	0.0286236	-0.817	0.0197912
ECHS1	0.343	0.0205056	-0.236	0.0033351	-0.467	3.33377e-06	-0.757	6.63949e-09	-0.65	7.89474e-13	-1.152	2.53015e-16	0.5	2.23457e-16	0.396	5.57996e-13	-0.02	0.861234	1.19	4.91954e-11
EHHADH	0.401	0.0463115	-1.156	1.42429e-32	-0.941	4.19576e-09	0.335	0.000335344	0.344	0.000813263	-0.641	4.00869e-05	0.041	0.505464	0.968	1.08198e-22	0.563	0.000258803	0.003	0.987391
ELOVL1	0.605	0.0228394	0.236	1.56762e-09	-0.179	0.0205473	0.872	0.000215351	-0.41	0.00628431	0.089	0.0238139	0.095	0.0223834	-0.154	0.000284846	0.89	0.000259712	0.531	4.15101e-08
ELOVL2	-1.314	0.0079806	0.02	0.906511	-0.315	0.257324	1.219	2.17541e-14	0.632	0.00403831	2.939	2.61071e-38	1.319	1.74545e-09	1.896	4.0815e-11	0.152	0.00621653	-0.387	0.252706
ELOVL3	0.909	0.000988114	-1.833	1.81178e-19	0.361	0.0743718	NA	NA	1.352	0.00471673	-1.406	2.06672e-20	-1.052	1.60594e-16	-0.706	2.49092e-10	NA	NA	1.633	4.44496e-05
ELOVL4	-0.64	0.0985613	-0.391	1.02352e-07	-1.917	2.10255e-12	-1.901	4.00384e-06	-1.205	0.000376217	-0.112	0.538292	0.989	9.79085e-13	2.811	2.01091e-45	0.221	0.00952523	-1.407	0.000213706
ELOVL5	-0.128	0.606198	-0.344	0.000168075	0.68	0.000102552	0.854	4.96874e-05	0.356	0.00857355	0.867	1.18912e-15	-0.034	0.528566	-0.018	0.735878	-0.769	0.00859222	-0.152	0.290304
ELOVL6	0.758	0.0457954	0.403	0.00255415	-0.996	9.62296e-07	0.724	1.599e-07	-1.145	2.6695e-05	-0.709	2.49652e-11	0.927	3.86782e-16	1.412	4.4438e-20	0.982	8.2825e-05	1.272	1.33358e-06
ELOVL7	0.12	0.690473	-0.971	3.91157e-15	0.051	0.727154	NA	NA	0.057	0.778468	0.211	0.00248889	-0.282	0.00122616	-0.51	4.21181e-09	NA	NA	0.245	0.611225
ETFA	0.073	0.441141	-0.418	4.2164e-09	-0.781	7.98907e-09	0.849	0.000126468	-0.446	1.66721e-06	-0.594	1.93086e-13	0.326	4.99228e-08	0.639	2.18178e-18	0.483	0.0178641	0.421	7.35255e-05
ETFB	-0.069	0.741688	-0.709	6.38525e-11	-0.345	2.71576e-05	0.029	0.833213	-0.357	0.00734581	-0.353	2.20137e-05	0.024	0.714636	0.508	1.80579e-09	-0.301	0.249263	0.576	0.000690545
ETFDH	-0.748	3.14727e-05	-0.781	1.161e-21	-1.772	1.03914e-21	0.31	5.54415e-05	-1.364	2.17564e-15	-0.795	1.06549e-26	-0.076	0.0327761	-0.373	1.38039e-14	0.07	0.458089	-0.179	0.0372444
FA2H	-0.39	0.709007	0.734	0.0001312	-0.353	0.0202817	-1.675	9.70561e-05	-1.661	0.00013178	-3.431	3.68532e-51	1.822	7.84192e-37	-0.299	0.0071783	-0.158	0.0701762	2.543	3.51158e-05
FAAH	1.157	0.0452947	0.746	3.61992e-21	-0.06	0.651333	-1.243	8.41704e-07	-0.738	9.90255e-08	-0.246	0.0015444	-0.074	0.287855	-1.252	1.68255e-29	-0.004	0.927083	1.536	0.00016423
FAAH2	0.712	0.30085	1.123	3.67467e-09	0.868	5.02674e-07	NA	NA	-1.493	1.72461e-11	-1.08	1.88754e-45	0.642	1.91628e-14	-0.246	0.00252258	NA	NA	2.221	0.000437856
FADS1	0.613	0.0308385	-0.024	0.836816	0.924	2.22457e-05	0.309	0.0588653	2.024	5.61196e-10	0.393	3.19199e-08	-0.232	0.00347998	-0.132	0.132936	1.096	0.000265712	0.084	0.73468
FADS2	0.401	0.258377	1.152	9.28638e-14	0.963	2.09181e-05	0.389	0.00526029	1.76	1.71224e-05	0.657	1.22916e-09	-0.175	0.0865449	0.267	0.0192872	0.426	0.00686279	0.967	0.0117901
FADS3	0.494	0.00896188	-1.243	4.16352e-18	0.517	1.05741e-05	-0.142	0.137011	1.97	2.7035e-12	1.077	1.09554e-31	-0.93	1.02566e-24	-1.209	2.84621e-24	0.793	0.000789295	0.47	0.00735565
FAR1	-0.292	0.0539377	-0.035	0.438499	-0.376	3.66245e-06	NA	NA	-0.407	0.00588683	-0.062	0.11742	-0.148	0.000376215	0.379	3.5332e-10	NA	NA	-0.339	0.0086332
FAR2	0.411	0.26527	0.212	0.029877	-0.484	3.88596e-06	NA	NA	-0.176	0.586175	0.962	1.21277e-24	-1.807	1.69463e-37	-2.08	3.63196e-42	NA	NA	0.377	0.323423
FASN	1.299	7.74032e-08	0.034	0.826339	1.448	1.7124e-07	-0.629	0.00109472	-0.06	0.806928	0.048	0.488813	-0.697	4.40579e-08	-0.611	1.04127e-05	0.483	0.00949479	1.714	1.75447e-12
GPSN2	NA	NA	NA	NA	NA	NA	-0.101	0.398024	NA	NA	NA	NA	NA	NA	NA	NA	-0.05	0.795847	NA	NA
HACL1	0.044	0.667352	-0.554	1.89445e-28	0.231	0.000911191	NA	NA	-0.542	2.12431e-06	-1.003	1.05984e-29	-0.474	7.71368e-17	-0.356	1.9358e-11	NA	NA	0.064	0.668842
HADH	-0.176	0.119442	-1.103	6.55612e-28	-0.961	2.98492e-11	1.053	1.67248e-06	-1.043	5.62087e-11	-1.707	5.98763e-33	-0.047	0.436934	-0.041	0.434156	-0.517	0.0120207	-0.466	0.0152097
HADHA	-0.404	8.96976e-07	-0.601	6.55423e-32	-0.704	8.09213e-13	0.826	2.17498e-05	-0.406	1.86386e-06	-0.174	7.12977e-06	-0.152	3.25013e-08	-0.11	0.000861715	-0.329	0.0197431	-0.042	0.646935
HADHB	-0.386	2.59413e-07	-0.313	1.0181e-09	-0.871	1.91881e-16	0.527	1.56876e-05	-0.684	8.9701e-07	-0.71	8.09803e-29	-0.009	0.800767	0.027	0.404662	-0.272	0.00149147	-0.021	0.734816
LIPC	0.609	0.245126	-1.294	7.79231e-24	-2.853	2.37234e-14	-0.138	0.0184342	0.194	0.411786	-0.313	0.00465614	-0.417	0.00296655	-0.961	1.78227e-11	-0.179	0.0591869	-0.909	0.0125111
LIPF	NA	NA	NA	NA	NA	NA	-0.18	0.00383205	NA	NA	-0.295	0.0143886	NA	NA	NA	NA	-0.027	0.690632	0.112	0.747313
LIPG	2.358	0.000914526	-0.562	0.000213112	1.273	1.70621e-08	0.953	0.000231295	1.037	0.00386167	-2.178	3.38808e-28	0.403	0.00434742	-0.035	0.867733	0.04	0.835529	3.045	4.31263e-06
LIPH	0.482	0.686571	0.324	0.134004	-1.199	2.15566e-09	NA	NA	-1.783	5.47403e-08	-5.403	4.64764e-74	-0.386	0.000168349	-2.166	1.07692e-49	NA	NA	2.09	0.000134197
LIPI	-0.512	0.102036	0.004	0.944822	-0.332	0.0223198	NA	NA	NA	NA	NA	NA	NA	NA	NA	NA	NA	NA	-1.004	0.000426207
LIPJ	-0.028	0.833206	-0.612	4.57569e-15	NA	NA	NA	NA	-0.178	0.0615102	-0.136	0.115631	-0.001	0.9869	0.121	0.0689999	NA	NA	-0.283	0.255299
LIPK	NA	NA	-0.611	2.99885e-08	NA	NA	NA	NA	-0.092	0.848845	NA	NA	NA	NA	NA	NA	NA	NA	NA	NA
LIPM	NA	NA	NA	NA	NA	NA	NA	NA	-0.046	0.921912	NA	NA	NA	NA	NA	NA	NA	NA	NA	NA
LIPN	-0.108	0.708652	NA	NA	0	0.99911	NA	NA	-0.649	0.0878862	0.344	9.00316e-09	-1.804	5.39883e-14	-1.979	1.28025e-12	NA	NA	NA	NA
LPL	-0.819	0.131829	-4.68	3.48656e-47	0.031	0.94001	3.155	4.91672e-08	-1.369	0.0011423	-1.035	1.87427e-07	-3.157	9.12952e-71	-4.69	1.02767e-87	0.523	0.0120517	-1.095	0.000582548
LPPR2	-0.44	0.00317683	0.721	2.81577e-35	-0.218	0.224838	-0.68	8.48574e-05	0.617	2.14704e-06	0.554	2.06784e-14	0.162	0.00504638	-0.226	0.000514162	0.121	0.0370619	-0.195	0.346166
MCAT	0.471	0.00501157	0.443	1.49376e-19	0.288	0.000114861	-0.347	0.0147534	-0.158	0.0527725	-0.368	1.28669e-07	0.317	5.4739e-08	0.445	1.76012e-12	-1.121	0.00166761	0.774	1.68342e-05
MECR	0.49	9.37879e-05	-0.266	4.42635e-08	0.224	0.000183398	-0.245	0.0360317	-0.317	0.00135502	-0.179	1.30545e-06	0.489	1.93783e-20	0.344	4.60168e-13	0.581	0.000322007	0.255	0.00849993
MGLL	-2.399	5.42743e-13	-2.169	1.52025e-36	-1.194	3.40413e-13	-1.226	2.36273e-05	-2.048	1.09738e-18	0.616	8.71232e-23	-0.954	3.31434e-37	-2.711	2.35593e-80	-2.135	0.000878361	-1.048	0.0017139
MLYCD	-0.528	0.00518934	-0.766	3.38342e-26	-0.459	1.27218e-12	0.151	0.0147297	-0.857	4.11087e-07	0.29	1.97106e-06	-0.285	1.75137e-08	-0.416	1.5835e-14	-0.481	0.00356696	-0.421	0.00314298
MTTP	-2.23	0.00396153	-0.607	4.78127e-07	-0.078	0.897845	0.469	1.85778e-05	-0.574	0.0143577	-3.853	3.22179e-32	-0.184	0.368155	-0.248	0.162035	-0.191	0.0148019	0.386	0.391255
OLAH	0.151	0.448288	-1.232	1.91057e-18	0.343	0.000252044	0.126	0.0163752	-0.967	0.00440129	-1.356	1.53308e-27	-1.326	1.14739e-13	-1.843	4.08001e-21	0.049	0.415675	-0.051	0.873381
OXSM	0.86	1.35128e-05	0.319	5.5225e-18	-0.037	0.755249	1.372	6.79983e-06	-0.514	2.54583e-11	-0.428	3.65661e-14	0.443	9.62252e-11	0.359	8.99841e-08	0.616	0.00565918	0.796	1.28623e-06
PECI	-0.58	1.31136e-06	-0.39	2.89318e-11	-1.483	1.0485e-23	1.357	1.98675e-06	-0.08	0.696434	-1.06	7.08672e-23	-0.245	4.3798e-05	-0.402	4.5691e-12	-0.871	1.91375e-05	-0.279	0.0576111
PECR	-0.072	0.728701	-0.892	2.79962e-10	-0.887	3.90647e-10	0.441	5.03244e-06	-0.6	0.00400085	-0.63	7.81257e-18	-0.64	1.1622e-21	-1.251	7.61316e-28	-0.1	0.275521	0.39	0.0504893
PHYH	-0.275	0.210464	-0.415	3.46632e-06	-0.967	6.76787e-10	0.214	0.173583	-1.256	6.15454e-05	-1.107	1.83195e-14	-0.015	0.827192	-0.899	5.62141e-32	1.043	0.0001623	0.202	0.20595
PHYHD1	-2.843	2.40412e-18	-1.597	7.36374e-62	-2.299	3.3395e-13	NA	NA	-2.571	7.21523e-20	-3.329	2.4711e-66	-1.544	8.34659e-43	-2.692	5.25415e-78	NA	NA	-0.717	0.00493038
PNLIP	NA	NA	NA	NA	NA	NA	-0.35	0.000214033	NA	NA	NA	NA	NA	NA	NA	NA	-0.022	0.781968	NA	NA
PNLIPRP1	NA	NA	NA	NA	-0.734	0.00231998	-0.228	0.00435433	NA	NA	NA	NA	NA	NA	NA	NA	0.021	0.709643	NA	NA
PNLIPRP2	NA	NA	1.041	1.49728e-33	-2.758	2.85353e-06	-0.287	0.00191105	NA	NA	NA	NA	NA	NA	NA	NA	-0.194	0.00665181	NA	NA
PNLIPRP3	0.089	0.902021	-1.313	3.38958e-08	NA	NA	NA	NA	0.051	0.933935	NA	NA	NA	NA	0.821	6.53821e-10	NA	NA	NA	NA
PNPLA1	1.443	0.000210683	0.439	8.87055e-13	1.039	2.14985e-05	NA	NA	1.399	0.00163818	-1.819	1.98739e-08	-0.556	4.20673e-05	0.263	0.0796704	NA	NA	0.072	0.693932
PNPLA2	-0.161	0.46828	-1.414	2.29744e-21	-0.333	0.00154684	-0.114	0.00152755	-0.815	7.76804e-07	0.051	0.403135	-0.741	3.81264e-28	-1.423	1.02747e-38	0.191	0.0117171	-0.015	0.926463
PNPLA3	1.473	1.44167e-06	0.143	0.414669	1.99	2.57053e-17	-0.306	0.00169285	1.269	3.63786e-05	-0.766	0.0256073	-0.642	0.000607526	0.588	0.00136679	-0.171	0.393406	2.598	1.55289e-06
PNPLA4	-0.144	0.368247	-0.156	0.000303084	-0.148	0.305609	-0.18	0.172456	-0.602	2.94263e-09	-0.864	1.4301e-26	-0.145	0.0799536	0.318	0.000181335	-1.037	0.000324622	-0.519	0.00424939
PNPLA5	NA	NA	NA	NA	NA	NA	NA	NA	NA	NA	NA	NA	NA	NA	NA	NA	NA	NA	1.657	4.1066e-05
PNPLA6	0.158	0.0734768	0.249	6.35401e-06	-0.173	0.0376999	-0.315	0.0189567	-0.029	0.690047	-0.29	3.10428e-07	-1.515	5.29277e-32	-1.605	2.97986e-30	-0.085	0.633114	0.129	0.227529
PNPLA7	-2.249	2.74049e-08	-1.534	4.46952e-59	-1.424	1.58256e-09	NA	NA	-2.292	2.82684e-13	1.22	9.31721e-20	-1.046	1.01813e-15	-2.324	3.87304e-38	NA	NA	-2.065	3.01949e-07
PNPLA8	-0.415	0.0103284	-0.268	1.95222e-11	-0.171	0.0432253	NA	NA	-0.269	0.0062113	-0.721	5.19875e-45	-0.083	0.138922	-0.142	0.0154764	NA	NA	-0.684	8.07143e-06
SCD	1.72	8.42553e-05	-0.773	0.000527665	2.39	1.57011e-10	-0.658	0.000417456	0.719	0.00121581	3.424	9.83703e-36	-1.174	2.66275e-25	-0.403	0.000171121	0.831	3.38406e-05	2.619	1.46488e-06
SCD5	-1.118	0.000217081	-0.794	2.65593e-15	-0.641	0.00377817	0.535	3.15614e-06	1.134	4.52383e-06	-2.664	7.29837e-80	-2.097	6.76808e-58	-0.571	1.00407e-08	0.328	0.00283876	-0.663	0.0174318
SCP2	-0.179	0.113632	-0.343	2.66921e-09	-0.908	6.95382e-15	1.52	6.82059e-09	-0.683	5.08805e-15	-0.585	8.1518e-31	-0.107	0.0130705	-0.661	5.56586e-23	-0.044	0.644079	-0.3	0.00615243
SDR16C6	NA	NA	NA	NA	NA	NA	NA	NA	NA	NA	NA	NA	NA	NA	NA	NA	NA	NA	NA	NA
SDR39U1	0.125	0.260034	-0.016	0.728683	0.032	0.626543	NA	NA	-0.289	0.0135112	-0.502	4.94725e-16	0.197	5.7936e-05	0.232	3.97307e-05	NA	NA	0.398	0.00670541
SDR42E1	0.378	0.611866	-0.458	0.00153232	-0.963	5.46602e-10	NA	NA	0.016	0.937177	-1.803	3.55148e-65	0.06	0.541966	1.029	3.50565e-23	NA	NA	-1.21	0.000155656
SDR9C7	0.501	0.503157	0.101	0.0159879	NA	NA	NA	NA	-0.248	0.684705	NA	NA	NA	NA	NA	NA	NA	NA	-0.573	0.0132367
DHFR	0.51	0.0328234	0.174	0.00749063	0.375	0.000275388	2.162	2.6825e-12	0.254	0.0233709	-0.25	0.000270596	0.799	4.71242e-24	1.088	1.72256e-18	1.479	2.17133e-05	1.331	3.45577e-08
DHFRL1	-0.282	0.182714	-0.29	1.47009e-11	-0.371	5.07249e-05	NA	NA	0.178	0.117893	-0.649	9.63597e-38	-0.5	2.83747e-14	-0.109	0.107703	NA	NA	-1.459	2.10304e-09
FPGS	0.37	0.060928	0.282	6.92301e-09	0.796	1.85034e-12	0.386	8.20453e-05	0.525	4.41845e-07	-0.009	0.828931	0.275	2.11263e-06	-0.089	0.121884	0.28	0.192839	0.547	0.00121478
MTHFD1	0.489	9.41522e-06	-0.306	2.58568e-05	0.805	3.42143e-14	0.723	2.7506e-05	0.303	0.000121537	-0.381	1.20246e-09	0.581	6.03775e-27	0.742	1.65998e-27	0.394	0.0208342	0.842	1.97665e-11
MTHFD1L	1.483	1.82614e-06	0.256	9.7929e-05	2.406	3.8906e-17	NA	NA	1.301	1.55424e-09	0.584	4.20006e-10	0.819	8.11017e-20	0.924	2.10538e-17	NA	NA	1.327	6.39972e-06
MTHFD2	0.958	0.00610237	1.318	2.47099e-54	1.286	3.25046e-10	2.661	1.21038e-05	0.777	5.19533e-09	0.978	4.70591e-17	1.44	1.494e-23	1.95	1.39766e-29	1.619	0.00156573	1.311	4.02488e-05
MTHFD2L	0.197	0.0305885	-0.221	0.000822024	-0.047	0.65968	0.213	0.0243368	-0.105	0.157613	-1.114	4.63483e-27	0.134	0.0495492	0.031	0.736227	0.276	0.00184996	0.9	8.38971e-06
MTHFR	-0.811	1.7499e-06	-0.106	0.0172615	-0.672	6.78977e-09	-0.217	0.00124825	-0.573	1.47743e-08	0.167	0.00656534	-0.574	1.42393e-13	-1.329	2.12241e-36	-0.103	0.103652	-0.472	0.0013999
MTHFS	0.444	0.00138605	0.273	2.93127e-10	0.118	0.221623	0.774	0.000160042	0.486	2.19833e-05	0.04	0.680399	0.026	0.735309	-0.152	0.0721161	0.045	0.767268	0.704	0.000624126
MTHFSD	0.379	0.00184832	-0.284	2.13989e-14	0.303	2.31151e-05	0.538	1.42742e-06	0.16	0.00349178	0.059	0.0957748	0.326	1.68752e-09	0.238	4.80981e-05	-0.2	0.110316	-0.267	0.0409738
SHMT1	0.28	0.198124	-1.014	1.16132e-33	-0.132	0.12741	0.413	8.68724e-05	-1.136	9.81942e-12	-0.977	2.57491e-14	0.247	7.54825e-06	0.19	0.00656623	0.495	0.00140217	1.176	1.11804e-05
SHMT2	1.391	9.55171e-07	0.821	3.02501e-35	1.344	4.1148e-19	1.688	1.06161e-11	0.563	4.59319e-12	1.989	5.64035e-41	1.381	1.14944e-45	1.962	4.51423e-44	1.062	0.000107286	1.532	6.97131e-17
ALDH18A1	0.671	4.78249e-09	0.922	3.09867e-47	0.19	0.166319	0.855	3.55227e-06	-0.07	0.53181	0.318	8.73541e-09	1.597	3.31282e-59	1.315	4.88742e-30	0.243	0.334103	1.179	1.48789e-08
ALDH5A1	0.248	0.518361	-0.566	1.01731e-17	0.226	0.0244824	-1.216	1.89336e-07	-0.982	1.07615e-07	-1.176	2.80958e-32	-0.074	0.285266	-0.376	6.98206e-07	-0.545	0.0462619	0.093	0.733179
GAD1	1.106	0.104255	0.944	1.76381e-13	3.624	1.06928e-31	-0.902	4.53843e-06	1.774	1.60347e-09	-2.708	1.33907e-34	3.021	1.33541e-32	3.425	3.3685e-36	0.063	0.35264	2.073	0.000709204
GAD2	NA	NA	NA	NA	NA	NA	-1.48	3.00497e-08	NA	NA	NA	NA	NA	NA	NA	NA	0.005	0.89368	NA	NA
GADL1	-0.459	0.174573	NA	NA	-0.075	0.522634	NA	NA	-1.55	0.00134786	-4.604	2.20309e-29	-0.873	9.29268e-08	-1.397	3.07577e-11	NA	NA	-0.236	0.391098
GLS	-0.195	0.421361	-0.473	1.41397e-15	0.518	1.42002e-07	-2.246	1.40142e-08	0.823	1.61759e-11	-1.046	6.12146e-25	-0.301	1.48615e-05	-0.905	2.10694e-27	0.105	0.243709	-0.935	1.90926e-07
GLS2	0.386	0.464598	-0.026	0.852026	2.761	6.54981e-32	-2.332	3.44102e-08	-1.076	4.05116e-05	-1.902	2.08847e-39	0.211	0.0541749	0.28	0.0110988	-0.479	0.0573403	0.041	0.926008
GLUD1	-0.227	0.0163575	-0.274	1.19083e-14	-0.285	7.17021e-05	-0.87	9.09447e-06	-0.212	0.00577672	-0.482	3.00053e-10	-0.253	3.26599e-08	-0.096	0.0562218	0.254	0.196958	-0.685	6.95631e-12
GLUD2	-0.489	0.0436024	-0.423	4.59047e-19	-0.452	1.59916e-07	-0.093	0.198446	-0.33	0.027518	-0.758	2.51026e-18	-0.34	2.65532e-10	-0.149	0.00426953	0.121	0.0538155	-1.183	8.95601e-07
GLUL	-0.746	0.00228335	0.139	0.108643	-0.367	1.31386e-06	0.006	0.97347	-1.112	2.74103e-10	0.143	0.0148744	-0.526	4.92739e-10	-0.536	8.47092e-10	-0.006	0.979578	-0.44	0.0171399
OAT	-1.386	3.55069e-05	-0.156	0.00572991	-0.506	3.9024e-07	-1.278	1.90417e-20	-0.885	4.64788e-12	-1.201	1.34436e-36	0.722	1.93582e-31	0.52	2.31635e-21	0.112	0.623937	-1.144	3.5689e-08
GCLC	-0.611	0.0280921	-0.471	9.19101e-14	0.208	0.00068176	0.612	0.000761241	0.353	0.0327765	0.081	0.250372	1.238	7.13149e-28	2.71	1.97993e-56	-1.349	0.0462902	-0.478	0.181829
GCLM	0.516	0.0853237	-0.499	5.33536e-23	0.4	0.000824775	1.185	4.25371e-21	0.017	0.922373	0.008	0.89435	0.755	7.51355e-16	1.741	7.02754e-47	-0.718	0.0825544	0.59	0.0307649
GPX1	0.59	0.00526283	0.022	0.778505	0.396	0.00267751	0.783	0.000735775	-0.413	0.000181555	0.721	6.76765e-19	0.036	0.717288	-0.529	2.7758e-09	0.116	0.522838	1.155	1.20328e-06
GPX2	0.084	0.954288	-2.26	2.53098e-18	0.956	5.2077e-06	0.127	0.140754	-0.617	0.128563	-2.731	3.28821e-27	2.874	6.20592e-24	6.039	8.08933e-43	-0.589	0.121978	0.377	0.596682
GPX3	-2.286	2.91536e-07	-3.433	7.85957e-38	-3.104	1.20301e-20	1.423	9.817e-05	-2.802	3.23593e-16	-0.982	0.000278412	-2.59	5.98101e-43	-3.959	6.3528e-63	-0.534	0.487765	-0.562	0.366126
GPX4	0.136	0.377234	-0.204	0.0166039	0.295	0.000592905	-0.3	0.000910773	-0.084	0.519673	0.455	1.1792e-08	0.257	0.000133868	-0.049	0.446565	-0.356	0.0206198	0.93	0.00030048
GPX5	NA	NA	NA	NA	NA	NA	-0.174	0.00313982	NA	NA	NA	NA	NA	NA	NA	NA	0.05	0.439384	NA	NA
GPX6	NA	NA	NA	NA	NA	NA	NA	NA	NA	NA	NA	NA	NA	NA	NA	NA	NA	NA	NA	NA
GPX7	0.076	0.732426	-0.021	0.736168	-0.187	0.26588	2.406	3.28207e-12	0.726	0.00014128	0.433	9.26368e-11	0.403	1.50655e-05	0.813	3.35415e-13	0.631	0.010909	0.35	0.0921894
GPX8	0.149	0.594761	0.271	7.93323e-06	0.221	0.176382	NA	NA	1.179	2.55663e-09	0.88	6.17885e-16	1.06	1.27503e-16	0.825	8.06018e-08	NA	NA	-0.844	8.33636e-06
GSR	-0.61	0.00585921	0.478	1.01526e-16	-0.723	7.88583e-08	0.52	4.57228e-08	-0.711	0.000326356	-0.936	8.69717e-58	0.599	2.1178e-14	0.86	1.18508e-27	-0.069	0.748897	0.874	1.93863e-05
GSS	0.899	0.000352247	0.484	2.38789e-23	0.427	8.37635e-06	0.561	1.80285e-05	0.314	0.000143069	-0.011	0.871222	0.75	8.84895e-37	1.131	3.93529e-47	0.133	0.640256	1.011	6.92018e-06
GSTA1	-0.707	0.560077	-3.439	3.95129e-26	-3.956	4.22399e-18	0.133	0.0333734	-3.812	6.33948e-08	0.9	0.0501193	-0.771	0.0314288	0.685	0.0646756	-1.939	0.00573934	1.171	0.300574
GSTA2	0.485	0.415962	-0.142	0.22775	-1.158	2.45132e-06	NA	NA	-2.095	0.000255315	0.421	0.395882	-0.919	0.0295788	-1.943	0.000187826	NA	NA	0.163	0.826466
GSTA3	NA	NA	0.4	0.000120117	NA	NA	0.033	0.336805	-0.622	0.0616415	NA	NA	-2.775	5.06763e-17	-2.24	2.43539e-12	-3.612	0.000367782	-0.851	0.283044
GSTA4	-0.933	0.000273782	-0.646	1.25407e-33	-0.65	7.69452e-07	-0.776	5.29072e-08	-1.058	1.07724e-09	-0.077	0.0692861	-1.095	1.10447e-24	0.105	0.325594	-0.556	0.164565	-0.495	0.00762136
GSTA5	NA	NA	0.07	0.0553359	NA	NA	NA	NA	NA	NA	NA	NA	NA	NA	NA	NA	NA	NA	NA	NA
GSTCD	0.307	0.0590395	0.518	6.49724e-18	0.475	7.96419e-07	NA	NA	0.326	0.00201723	-0.428	1.52848e-19	0.51	9.87004e-19	0.677	1.09649e-16	NA	NA	0.437	0.0113053
GSTK1	0.465	0.0208955	-0.219	6.86726e-10	-0.159	0.125311	1.817	3.44524e-06	-0.776	5.63203e-16	0.165	0.00186182	-0.07	0.169546	-0.456	3.64261e-15	-0.28	0.0446031	0.478	0.000296858
GSTM1	0.24	0.870574	-0.467	0.326561	-2.237	0.0036932	NA	NA	0.037	0.964948	1.014	0.0351445	-0.213	0.728489	1.503	0.00788925	NA	NA	-2.563	0.0255294
GSTM2	-0.45	0.381295	-1.473	1.10646e-35	-2.208	1.64567e-16	NA	NA	-0.987	2.58943e-05	-0.217	0.0291239	-0.454	1.2757e-05	1.044	3.92938e-14	NA	NA	-1.487	0.000100888
GSTM3	-1.514	5.19969e-05	-0.444	3.99795e-06	-1.685	8.36338e-10	-0.41	0.193631	-0.633	0.00613676	-3.458	1.8865e-48	-0.796	1.5557e-10	0.732	2.07136e-07	0.182	0.612278	-0.525	0.108101
GSTM4	-0.387	0.334554	-0.355	5.05445e-12	-1.035	2.72347e-19	0.385	0.000930876	-0.922	5.02541e-11	-0.449	9.02345e-16	-0.187	0.00439001	0.692	5.84283e-14	0.206	0.0954739	-0.476	0.024747
GSTM5	-4.812	1.37026e-16	-4.126	5.02481e-55	-3.695	1.74296e-26	-1.902	5.64186e-06	-1.953	3.33083e-09	-1.829	6.57605e-22	-2.803	3.94768e-47	-3.444	1.47264e-71	-1.82	0.0021576	-5.796	3.82044e-11
GSTO1	0.14	0.343995	0.298	9.4642e-12	0.18	0.243629	-0.743	0.000880011	0.545	6.22683e-06	0.328	1.11376e-08	-0.542	4.01696e-07	-0.019	0.843618	-0.713	0.00044037	0.249	0.0236388
GSTO2	1.427	0.0576532	0.483	0.00687345	0.429	0.0111548	NA	NA	-0.975	2.30113e-06	-2.684	1.09623e-50	0.122	0.270165	0.532	3.20951e-05	NA	NA	1.057	0.000792156
GSTP1	0.473	0.104142	-0.97	6.57187e-40	0.794	5.0286e-13	1.182	3.10909e-06	0.428	0.0126593	-0.621	7.91316e-10	0.304	9.01172e-06	0.79	5.50675e-21	-0.047	0.833707	1.181	5.32182e-07
GSTT1	-1.439	0.0382873	-0.722	0.0478303	-0.982	0.191172	-0.34	0.340649	-0.688	0.26597	-0.951	0.0289639	-1.309	0.00778768	-1.871	0.000452071	-0.941	0.130964	-0.406	0.73535
GSTT2	-0.559	0.107715	-0.497	0.00391672	0.14	0.717341	NA	NA	-0.458	0.137195	-0.429	0.0236275	-0.207	0.33338	-0.24	0.21648	NA	NA	-0.431	0.272261
HAGH	-0.077	0.464379	0.719	2.96037e-17	-0.337	5.46444e-07	-1.235	6.57216e-06	-0.368	0.00244081	-0.664	3.75946e-10	-0.272	1.23694e-08	-0.737	1.32254e-21	-0.072	0.808138	0.527	3.39833e-05
HAGHL	1.477	0.00155748	3.56	1.06817e-57	2.928	4.74709e-20	NA	NA	1.326	2.21276e-07	0.241	0.120509	1.211	8.06633e-10	0.785	5.53401e-05	NA	NA	2.287	0.000255843
MGST1	0.22	0.424166	-1.152	7.31242e-15	-0.735	4.30722e-06	NA	NA	-3.202	3.88615e-18	0.774	0.000350638	0.729	2.62286e-13	-0.417	0.000711544	NA	NA	1.047	0.00733022
MGST2	0.077	0.781568	-0.2	5.66532e-06	-0.207	0.029758	1.279	2.5046e-06	-1.205	2.41605e-17	0.192	0.000175265	-0.049	0.422116	-0.124	0.047407	-0.692	0.000119187	0.598	7.37294e-05
MGST3	-0.128	0.434589	-0.084	0.301939	-0.987	1.5456e-11	-1.243	4.61329e-10	-0.393	0.00124236	-0.092	0.0501193	-0.257	0.000261423	-0.603	2.18687e-17	-0.555	0.00051833	0.43	0.00461195
A4GALT	-1.135	1.03544e-08	-0.383	1.1796e-05	-0.93	1.06621e-06	-0.283	0.0157666	-0.104	0.621552	0.674	1.1488e-12	-0.274	0.00320926	1.002	5.0466e-16	-0.281	0.0627606	-0.154	0.593675
A4GNT	0.212	0.252055	-0.685	2.28347e-11	0.129	0.113791	0.012	0.844651	NA	NA	0.976	3.36015e-10	-0.945	2.38299e-11	-1.05	9.71625e-10	0.153	0.197035	-0.107	0.519682
ABO	-0.658	0.293912	-1.663	7.65869e-35	-1.197	1.30928e-05	-0.381	0.000474085	-2.43	7.86115e-08	-1.533	5.20393e-12	-0.446	0.0029637	-1.088	5.01753e-10	-0.342	0.00937466	-2.834	1.62669e-06
ALG1	0.377	0.00914803	0.866	1.14242e-62	0.417	1.80697e-07	NA	NA	0.334	0.000166373	0.119	0.00252868	0.586	1.43829e-19	-0.013	0.814651	NA	NA	0.493	0.000194341
ALG10	0.572	0.00133064	0.054	0.300263	0.449	8.63433e-08	NA	NA	0.469	2.34353e-07	-0.108	0.0298338	0.646	5.60906e-24	1.273	9.77669e-39	NA	NA	0.717	0.000156111
ALG10B	0.152	0.301731	-0.252	2.29418e-05	-0.08	0.371951	NA	NA	0.266	0.0078858	-0.162	0.00101269	0.275	8.84761e-06	0.429	2.22516e-07	NA	NA	-0.078	0.594555
ALG11	0.483	0.00757908	0.709	1.75461e-29	0.733	2.36672e-11	NA	NA	0.781	2.24414e-12	0.328	4.29708e-08	0.254	0.000534437	-0.08	0.196695	NA	NA	0.396	0.0231649
ALG12	0.452	0.000131495	0.336	1.56752e-13	-0.365	5.97426e-08	0.433	0.000103016	0.151	0.0364485	0.141	0.00107933	0.189	2.88602e-06	0.194	2.79644e-06	-0.138	0.271634	0.126	0.338222
ALG13	-0.096	0.363829	-0.172	5.2588e-08	-0.148	0.104644	NA	NA	-0.127	0.0194988	0.263	5.04044e-16	0.208	1.00155e-05	0.001	0.982604	NA	NA	-0.505	5.27588e-05
ALG14	0.315	0.0301524	0.068	0.124065	-0.322	0.00657557	NA	NA	-0.358	3.10849e-05	-0.014	0.743289	0.224	0.00108394	-0.117	0.0569369	NA	NA	0.32	0.00308231
ALG2	0.099	0.469884	0.061	0.0733558	0.124	0.0241743	NA	NA	0.124	0.0267646	-0.163	2.30581e-06	-0.101	0.00304698	-0.341	5.40784e-11	NA	NA	-0.299	0.00485496
ALG3	1.252	1.95502e-07	0.986	1.16194e-60	0.831	2.11237e-13	1.082	3.66078e-07	0.987	3.26465e-20	0.277	1.84624e-10	1.088	9.98037e-36	2.018	6.67143e-49	1.271	9.6108e-05	1.443	2.62579e-09
ALG5	0.212	0.107248	0.056	0.0825897	0.479	0.001247	1.002	0.000836631	-0.101	0.307287	0.061	0.0974451	0.08	0.257588	-0.355	1.9516e-06	-0.612	0.00142104	0.015	0.84802
ALG6	0.912	0.000357285	0.529	5.09493e-29	0.118	0.159884	2.054	8.46848e-08	0.017	0.85368	0.141	0.00142152	0.714	2.26046e-37	0.887	3.62954e-32	0.718	0.00917221	0.981	1.37885e-10
ALG8	0.897	9.35862e-06	0.546	1.3313e-26	0.679	4.09287e-13	1.485	1.4752e-08	0.213	0.0073972	0.102	0.00483378	0.904	2.21652e-69	0.658	9.69371e-34	0.787	0.00118763	0.631	3.2446e-07
ALG9	-0.298	0.0343316	-0.401	3.34201e-24	0.16	0.000316316	1.041	2.27962e-06	-0.398	7.04713e-10	0.187	5.83165e-09	0.13	3.57207e-05	-0.119	0.000241751	0.097	0.669423	-0.165	0.0509765
B3GALNT1	0.115	0.557541	0.614	2.49629e-19	-0.37	0.0423696	0.453	0.000829663	-0.543	0.0002174	-0.355	4.64395e-13	-1.574	1.29554e-33	-0.817	4.78154e-13	1.15	0.000143612	0.235	0.190203
B3GALNT2	-0.606	0.00204956	0.404	1.42419e-21	0.284	0.000782741	NA	NA	-0.003	0.976192	-0.333	6.42586e-14	0.731	6.58486e-31	1.25	7.06451e-48	NA	NA	0.19	0.261869
B3GALT1	-0.354	0.138765	-3.105	3.43328e-47	-4.282	3.68563e-41	-0.348	0.000255257	-1.437	0.00022103	0.299	0.000522743	-0.495	0.000511894	-0.309	0.0662653	-0.072	0.358083	0.487	0.0705246
B3GALT2	-3.354	9.00123e-10	-1.303	1.80634e-34	-1.482	1.60525e-08	-1.609	6.22089e-05	-0.84	9.70963e-06	-1.869	8.17761e-25	-1.659	1.22736e-20	-2.928	5.64299e-28	-0.084	0.17858	-2.236	2.4266e-05
B3GALT4	-0.184	0.394289	0.282	0.000124997	-1.527	7.28647e-23	0.049	0.688158	-0.723	5.52745e-07	-0.248	0.00336666	-0.351	8.72002e-09	-0.425	1.39331e-09	-0.094	0.489758	0.038	0.856811
B3GALT5	-0.49	0.450251	-0.77	0.00191675	-3.367	2.8217e-16	0.066	0.0288488	-3.012	2.40398e-11	-0.594	0.00199796	0.443	0.0284983	1.309	3.25954e-12	0.009	0.89999	-0.01	0.980118
B3GALT6	0.799	0.000281421	0.47	5.88275e-16	0.706	1.10444e-11	NA	NA	0.476	2.24308e-05	0.353	3.6989e-13	0.235	4.00667e-06	0.301	9.39387e-07	NA	NA	0.465	0.000831041
B3GALTL	0.334	0.00776494	-0.267	3.19707e-11	0.224	0.00143894	NA	NA	0.411	1.01159e-07	-0.221	0.000294907	-0.169	0.000383676	0.142	0.00408691	NA	NA	-1.176	3.27615e-05
B3GAT1	-0.579	0.324954	-2.265	8.04841e-24	-0.721	1.56388e-06	-1.683	2.59674e-08	-0.335	0.128995	-0.718	2.67406e-07	0.88	3.57817e-08	-1.239	6.01699e-13	-0.011	0.935942	-0.324	0.509991
B3GAT2	-1.097	0.0209025	-0.715	3.84495e-17	-0.364	0.0463406	NA	NA	0.267	0.104927	0.908	1.26469e-15	-0.076	0.507679	0.185	0.114224	NA	NA	-0.125	0.596961
B3GAT3	0.753	0.000159491	0.862	1.41499e-24	0.291	1.39019e-05	0.235	0.000722368	0.75	5.86956e-08	0.335	6.69913e-10	0.68	5.1144e-27	0.532	9.25019e-13	0.441	0.000213535	1.004	4.44035e-06
B3GNT1	-0.539	0.036309	-0.495	2.18471e-29	-0.598	5.54413e-06	-1.968	1.87768e-15	0.031	0.847682	0.089	0.035798	-0.85	8.19821e-21	-1.185	3.24408e-27	-0.43	0.0819837	-1.211	5.29995e-08
B3GNT2	0.013	0.959866	-0.133	0.0154842	-0.178	0.091721	-0.056	0.622422	-0.153	0.0851712	-0.312	5.55719e-14	-0.904	5.38021e-28	-0.318	6.84223e-06	0.244	0.03096	-0.242	0.165233
B3GNT3	1.808	0.0739177	-1.633	5.14595e-12	-0.055	0.739419	-0.23	0.0173714	-0.596	0.134954	-0.783	0.00103551	4.266	1.52381e-35	2.28	1.30658e-18	0.581	0.000618753	3.68	6.683e-06
B3GNT4	3.253	2.23153e-10	0.985	2.80333e-19	0.938	5.25848e-06	-0.564	0.00223001	1.759	1.20683e-09	1.765	3.59466e-12	2.297	3.35821e-37	3.189	3.95272e-47	0.14	0.0630209	3.521	9.45995e-13
B3GNT5	-0.22	0.713926	-1.541	3.48962e-48	-0.63	0.000666908	NA	NA	0.363	0.094204	1.086	1.17965e-17	-0.412	0.000218935	1.175	9.844e-19	NA	NA	0.081	0.694661
B3GNT6	-0.324	0.468658	0.059	0.277076	-4.625	3.92496e-34	NA	NA	-3.499	1.41984e-09	-0.075	0.316808	4.281	3.00511e-34	0.015	0.952494	NA	NA	-0.005	0.975278
B3GNT7	-0.42	0.301697	-0.028	0.745713	-4.227	1.7533e-14	NA	NA	-1.114	0.000463549	-0.463	9.55273e-08	-0.605	6.64904e-10	-2.758	7.22286e-52	NA	NA	0.825	0.0317488
B3GNT8	-0.002	0.997107	0.123	0.110425	-1.362	8.32755e-11	NA	NA	-0.856	0.00122902	-1.493	9.1302e-21	-1.013	2.03449e-19	-1.624	1.2175e-34	NA	NA	-0.157	0.510182
B3GNT9	0.162	0.427489	0.228	5.09982e-06	0.167	0.154885	NA	NA	0.902	6.14744e-09	0.803	6.50032e-27	-0.008	0.909183	-0.021	0.777594	NA	NA	-0.992	1.19415e-05
B3GNTL1	0.828	0.00023326	0.584	1.3871e-18	1.417	9.45207e-15	-0.029	0.721169	-0.085	0.420042	1.212	5.44173e-38	1.245	3.73835e-21	0.426	8.81313e-08	0.178	0.166499	0.472	0.058978
B4GALNT1	-0.326	0.353109	0.544	2.8237e-11	-1.023	2.32942e-05	-1.51	1.92655e-09	2.466	1.08032e-09	2.412	5.18147e-34	1.554	2.534e-22	3.415	2.48576e-45	0.098	0.24619	-0.687	0.037622
B4GALNT2	NA	NA	0.827	1.4409e-06	-5.826	2.40894e-19	NA	NA	0.494	0.0813232	-4.95	7.11718e-39	0.954	1.30363e-05	1.22	1.31e-08	NA	NA	NA	NA
B4GALNT3	-0.156	0.841331	1.218	6.43703e-12	-0.788	5.96405e-05	NA	NA	0.235	0.30692	-3.829	9.29996e-81	0.506	1.53487e-05	0.354	0.00481033	NA	NA	0.904	0.0574403
B4GALNT4	1.528	0.00100666	2.303	4.52175e-17	1.255	9.67598e-06	NA	NA	0.185	0.496297	1.681	2.51016e-17	3.832	1.93019e-40	5.947	9.88898e-45	NA	NA	0.476	0.263704
B4GALT1	0.254	0.290648	0.468	4.54646e-12	-0.231	0.134932	-0.039	0.242146	0.337	0.00129331	-0.355	1.88571e-09	0.411	4.46374e-08	0.067	0.404341	-0.04	0.609366	1.171	1.68926e-08
B4GALT2	0.336	0.0223835	0.505	1.70518e-19	0.248	0.0143617	-0.1	0.479145	0.474	6.12893e-09	0.109	0.0321548	1.211	2.89452e-35	1.387	6.31097e-30	0.57	0.000300248	0.495	0.00939188
B4GALT3	1.132	9.10574e-05	1.099	1.5665e-64	0.391	8.1357e-05	0.532	0.000921996	0.33	2.28067e-06	0.153	9.75868e-07	0.972	2.39988e-48	0.709	4.14358e-30	0.768	0.00220954	1.157	1.87354e-10
B4GALT4	0.446	0.127006	0.413	1.43189e-36	-0.313	0.000885096	1.151	9.52429e-13	0.431	0.00608832	0.041	0.46961	0.849	3.02394e-50	1.827	3.64129e-85	-0.184	0.434342	0.175	0.168285
B4GALT5	-0.523	0.0155155	-0.346	1.02435e-21	0.089	0.320096	0.628	0.000496018	-0.552	0.00356354	0.465	5.82086e-13	0.09	0.291081	-0.014	0.885992	0.744	0.0433332	0.459	0.0231919
B4GALT6	-0.195	0.441141	-1.445	2.55893e-46	0.219	0.0451914	-1.102	3.47673e-05	-0.714	5.69176e-06	-1.052	1.59922e-34	-0.185	0.0401763	0.903	4.0756e-15	-0.06	0.456153	-1.29	1.76984e-09
B4GALT7	0.604	0.00140176	0.522	1.05483e-19	0.426	2.85351e-07	0.453	2.97765e-05	0.241	0.00757739	0.548	3.03629e-26	0.69	5.8341e-22	0.538	1.72394e-16	0.12	0.426564	0.747	2.66828e-07
C1GALT1	0.659	0.00318518	-0.386	2.5046e-12	0.658	1.27637e-07	0.854	2.18557e-07	-0.209	0.0445673	-0.178	0.000436004	0.789	4.26955e-23	0.281	0.000654599	-0.278	0.193708	1.305	3.51334e-07
CTBS	0.13	0.185724	-0.001	0.976753	-0.545	5.19415e-07	1.566	6.97915e-14	-0.079	0.439498	-0.442	7.15092e-16	-0.012	0.830869	-0.35	1.90487e-08	0.066	0.672431	-0.516	7.81094e-05
DAD1	0.261	0.00584152	0.316	1.00296e-12	-0.075	0.365368	0.678	0.000334231	-0.009	0.898038	-0.209	6.70032e-08	0.291	1.21031e-06	0.11	0.0516447	-0.583	0.00143584	0.296	6.18444e-05
DDOST	0.975	4.41197e-06	0.411	1.30337e-24	0.268	0.000587635	1.185	1.40626e-07	0.387	1.50306e-08	0.503	2.26982e-41	0.758	7.02814e-30	0.613	1.36335e-23	0.172	0.100686	0.885	9.78477e-11
DHDDS	-0.01	0.90837	-0.742	2.58815e-16	-1.164	4.75431e-18	-0.193	0.0997479	-0.319	3.06648e-05	-0.335	2.48515e-20	0.352	1.79078e-25	0.03	0.416848	-0.123	0.458336	0.182	0.000898578
DOLK	0.496	0.000171423	0.431	4.23478e-24	0.252	8.74129e-07	0.843	4.79062e-06	0.387	2.86555e-09	-0.327	2.7485e-15	0.136	0.00206511	0.086	0.0709953	-0.029	0.880596	0.423	4.19287e-05
DOLPP1	1.046	0.00036211	0.628	1.31252e-41	-0.753	3.02195e-08	0.524	1.59865e-05	0.38	0.000294543	-0.365	2.50587e-18	0.903	4.38579e-29	1.025	9.27433e-37	0.355	0.0215365	1.074	2.078e-12
DPAGT1	0.587	1.05913e-05	0.346	2.09319e-20	0.508	3.01379e-08	0.742	4.69765e-05	-0.045	0.584336	0.004	0.926294	0.652	3.67132e-35	0.261	2.34323e-07	-0.09	0.729707	0.546	6.68881e-06
FN3K	-0.045	0.788693	0.49	5.48781e-20	-0.424	8.38127e-05	NA	NA	-1.072	1.72596e-05	-0.815	2.54522e-10	0.395	2.3076e-11	-0.666	6.68917e-15	NA	NA	0.432	0.0172909
FN3KRP	-0.012	0.919636	0.213	4.75944e-06	-0.048	0.585614	-0.335	0.0011684	0.406	1.44541e-08	0.028	0.532884	0.467	1.41924e-14	0.549	3.50942e-15	0.266	0.308995	-0.141	0.226068
FUT1	0.419	0.239678	-0.392	2.42476e-10	2.463	1.84408e-22	-0.714	1.42932e-05	0.439	0.00429778	-0.426	7.08125e-07	-0.869	2.47663e-18	-0.275	0.00472194	0.138	0.0603633	0.581	0.0509392
FUT10	-0.456	0.0128583	-0.857	2.14363e-54	0.009	0.911008	NA	NA	-0.231	0.0171124	-0.868	2.12722e-40	-0.081	0.204738	-0.001	0.98496	NA	NA	-0.056	0.706599
FUT11	0.103	0.646368	-0.281	1.87998e-06	-0.189	0.00900982	NA	NA	0.237	0.0506686	1.032	1.31278e-40	-0.356	9.26063e-09	-0.477	3.41057e-10	NA	NA	-0.071	0.731191
FUT2	-0.055	0.947162	1.354	7.52344e-14	-0.278	0.139739	-0.145	0.00747633	-1.742	3.178e-10	-1.561	6.81319e-10	3.086	1.76243e-31	2.092	8.264e-19	-0.444	0.048215	2.01	0.000322082
FUT3	2.612	0.0177187	0.344	0.0845647	-0.577	0.000618164	-0.204	2.74066e-06	-2.402	6.57935e-12	-2.212	1.94813e-10	1.909	3.3665e-42	0.721	1.07776e-06	-0.378	0.0205133	3.114	8.1642e-06
FUT4	-0.232	0.167215	-0.788	1.5913e-35	0.461	0.000632759	0.43	1.17706e-06	0.241	0.169678	0.62	1.58375e-13	0.105	0.0500316	-0.243	5.11979e-06	0.052	0.453162	-0.562	0.000206965
FUT5	0.052	0.762201	0.104	0.147646	0.273	0.194988	0.067	0.428524	-0.552	0.00300869	-0.05	0.582401	NA	NA	0.843	6.31293e-14	0.064	0.408604	1.317	2.03573e-05
FUT6	1.692	0.100926	-1.251	1.37564e-07	-0.51	0.0015712	0	0.994881	-4.103	3.17764e-20	-1.143	0.000250411	2.487	4.81989e-38	1.098	8.98288e-09	-0.118	0.104262	0.794	0.13293
FUT7	-0.444	0.436583	1.438	7.87095e-29	0.673	0.000123664	-0.211	0.0101417	0.344	0.222873	1.709	6.17436e-20	0.121	0.407293	-0.681	3.0659e-05	0.035	0.587255	1.303	0.000121223
FUT8	-0.054	0.822139	0.692	2.55366e-34	0.675	2.54699e-14	0.501	0.00205844	0.359	0.0241978	-0.022	0.726375	1.242	1.61537e-49	0.597	4.4048e-13	0.397	0.270331	-0.164	0.317996
FUT9	-0.002	0.997107	-1.186	1.19754e-07	NA	NA	-2.092	4.65057e-09	-0.504	0.00382088	-2.148	6.73743e-11	2.524	1.05764e-45	1.632	1.08161e-36	-0.358	0.00940499	-0.684	0.365008
GALE	1.333	0.00516469	1.519	1.63466e-43	0.083	0.586583	0.466	0.000474043	-0.7	1.57891e-05	0.298	3.17522e-07	0.977	1.55626e-23	-0.265	0.00231661	0.671	0.00337727	1.978	7.1368e-07
GALNT1	0.661	0.0018803	0.205	4.06369e-06	-0.464	3.19562e-09	0.964	8.11053e-08	-0.367	0.00029206	0.586	6.10155e-17	0.382	5.1638e-14	0.722	1.27578e-31	-0.127	0.293368	0.426	0.00013182
GALNT10	-0.182	0.434589	0.152	0.0054187	-0.125	0.119197	1.321	5.06192e-28	0.801	2.22935e-06	-0.316	1.22622e-05	0.277	0.000135769	-1.142	4.74699e-27	-0.742	0.120339	0.309	0.245771
GALNT11	-0.308	0.0528955	-0.343	5.52083e-46	0.091	0.181101	-0.801	3.30697e-05	-0.289	0.00126866	-0.316	0.00132992	0.034	0.39358	-0.068	0.157247	-0.066	0.488738	-0.162	0.110837
GALNT12	-0.733	0.000127381	-1.454	6.66364e-28	-1.403	7.56084e-16	0.29	0.000697235	-2.08	1.20443e-14	0.334	1.59744e-07	-0.247	0.000776667	-1.39	1.67666e-43	-0.386	0.352853	1.134	0.00597769
GALNT13	-1.499	0.000284502	-1.123	1.24434e-10	-2.348	1.20831e-14	NA	NA	-0.739	0.0290539	-1.006	2.25202e-10	-3.223	7.22925e-40	-1.996	5.1134e-17	NA	NA	-2.951	5.06807e-06
GALNT14	2.008	0.00761439	0.157	0.221103	0.105	0.680686	-1.377	5.82352e-06	0.283	0.240232	0.874	7.82356e-20	3.153	1.53461e-42	3.726	2.51449e-45	0.151	0.798417	2.608	9.66499e-05
GALNT2	0.626	3.99723e-10	0.414	1.99165e-19	0.285	0.000168304	0.997	3.90954e-06	0.975	1.22828e-17	0.641	1.27331e-19	0.712	2.17039e-31	0.843	1.71539e-22	0.178	0.208593	0.387	0.000641542
GALNT3	1.93	0.0263112	-0.326	0.0942642	0.193	0.200503	0.673	1.07925e-06	-0.115	0.507377	-3.262	1.7469e-49	0.531	1.58044e-10	0.89	2.11158e-20	-0.291	0.327062	1.867	0.00334965
GALNT4	0.062	0.801856	0.006	0.910825	0.478	0.000129463	0.047	0.388664	-0.414	0.0523445	-0.09	0.0402853	0.917	3.42526e-40	0.257	2.15009e-06	-0.878	0.0057147	0.252	0.511642
GALNT5	0.197	0.820097	0.66	1.02145e-05	0.047	0.846361	NA	NA	-2.297	4.74298e-09	0.757	0.0036774	-1.196	5.73044e-24	-2.201	4.44247e-54	NA	NA	1.348	0.00132634
GALNT6	1.826	1.96167e-05	1.331	1.42204e-12	2.187	6.09188e-16	0.063	0.653882	1.608	6.788e-06	-1.156	4.6632e-15	1.272	3.37092e-27	0.746	1.96635e-13	0.626	0.0371915	2.362	7.19712e-06
GALNT7	0.379	0.0526628	0.992	9.19101e-17	-0.585	2.6666e-05	1.403	2.36173e-06	-0.51	0.00295182	-0.331	4.97258e-06	1.57	2.1369e-60	0.978	6.77247e-32	-0.792	0.0396641	0.625	0.00223473
GALNT8	-0.108	0.600154	-0.644	1.50342e-11	-1.717	1.03144e-07	-0.197	0.00807835	-0.066	0.588792	0.092	0.214514	-0.117	0.258384	0.475	2.27461e-05	0.149	0.152987	-0.328	0.157714
GALNT9	-0.447	0.173423	-0.167	0.0089051	-0.696	0.000567577	NA	NA	0.344	0.0508816	-0.32	0.0352563	-0.088	0.719988	-0.384	0.199348	NA	NA	-1.71	0.00709808
GALNTL1	-2.684	1.22713e-05	-1.639	1.51723e-55	-3.47	1.55003e-16	NA	NA	-2.714	1.36013e-09	-1.694	1.28382e-27	-2.044	4.06834e-31	-3.229	1.44575e-51	NA	NA	-0.596	0.136543
GALNTL2	-2.991	3.3833e-06	-3.366	2.50554e-51	-2.749	1.63308e-14	NA	NA	-0.368	0.27041	-0.356	0.00127979	-0.771	0.00110447	-1.89	2.36892e-12	NA	NA	-3.647	2.73195e-07
GALNTL4	-0.595	0.00437196	0.193	0.00136799	-0.18	0.327051	NA	NA	1.185	7.85976e-11	-0.351	3.90531e-05	-1.565	1.02749e-53	-1.396	1.66761e-35	NA	NA	-0.851	0.00509871
GALNTL5	NA	NA	NA	NA	NA	NA	NA	NA	NA	NA	NA	NA	NA	NA	NA	NA	NA	NA	NA	NA
GALNTL6	-0.911	0.0507249	0.174	0.111568	-0.689	0.000902042	NA	NA	-0.977	0.00161862	-0.483	1.94678e-07	-0.055	0.740384	-0.509	0.000290604	NA	NA	-0.333	0.0763169
GANAB	0.556	1.78809e-07	0.321	4.67591e-24	0.354	2.47273e-05	1.576	3.78265e-10	0.646	2.01967e-13	0.055	0.0570732	0.42	3.91239e-28	0.637	3.45605e-20	0.822	0.00186409	0.422	3.73255e-07
GANC	-0.187	0.206212	-0.643	9.22149e-35	-0.338	8.61888e-08	NA	NA	-0.087	0.295477	0.129	0.000575403	-0.88	5.58198e-30	-1.25	1.37408e-36	NA	NA	-0.527	4.42449e-06
GBA	0.796	8.26379e-07	0.8	4.07823e-53	-0.593	1.83222e-09	0.407	0.000366226	0.185	0.0717059	0.319	5.6872e-19	0.576	1.20757e-19	0.027	0.597769	0.635	0.00345639	0.847	1.63571e-06
GBA2	-0.398	0.000371872	-0.085	0.00790293	-0.799	3.7283e-11	NA	NA	-0.257	0.000440579	-0.599	7.88252e-19	-0.121	0.0178103	-0.452	2.90403e-16	NA	NA	0.003	0.978798
GBA3	0.9	0.000682425	-0.626	6.10423e-07	-4.79	3.73924e-17	-0.055	0.399463	-0.121	0.412629	-0.638	0.00717148	-2.032	8.29241e-19	-1.807	3.82629e-13	-1.488	0.0024877	-0.308	0.596431
GBGT1	-0.391	0.165552	-0.293	3.98255e-06	-0.366	0.00486728	NA	NA	-0.288	0.0519078	0.958	3.13896e-26	-0.256	0.00199067	-1.076	6.1319e-23	NA	NA	-0.662	0.000227477
GCNT1	0.003	0.992885	-0.06	0.582818	0.228	0.11302	0.082	0.34231	-0.022	0.925347	0.379	0.000129064	0.059	0.502394	-0.365	0.000522805	0.451	0.00434594	1.006	0.0266962
GCNT2	-0.707	0.0197648	-0.483	7.76337e-05	-4.119	9.44464e-38	0.026	0.685395	-1.557	4.45761e-12	-0.73	3.40368e-23	-0.356	1.76728e-08	-0.671	9.96721e-11	-0.129	0.116317	1.68	2.48804e-05
GCNT3	-1.308	0.23085	0.67	1.13598e-06	-2.876	1.55448e-24	-0.136	0.116065	-3.191	7.64221e-11	-0.847	0.00301642	4.002	8.18392e-40	1.239	2.76777e-09	-1.775	0.0134515	1.264	0.0553846
GCNT4	-0.967	0.0199105	-1.966	3.56832e-52	-2.383	9.43369e-18	-0.205	0.00310418	-0.659	0.00367067	-2.338	3.04095e-50	-1.692	9.81691e-32	-1.59	1.49412e-28	-0.157	0.0265888	-2.268	2.25761e-10
GCNT6	NA	NA	NA	NA	NA	NA	NA	NA	NA	NA	NA	NA	NA	NA	NA	NA	NA	NA	NA	NA
GCNT7	-0.18	0.537849	-0.245	0.000760553	-0.001	0.995202	NA	NA	0.112	0.138144	0.28	1.92071e-05	-0.082	0.427171	-0.064	0.523715	NA	NA	NA	NA
GCS1	NA	NA	NA	NA	NA	NA	0.668	2.21716e-09	NA	NA	NA	NA	NA	NA	NA	NA	0.739	0.000465286	NA	NA
GLT1D1	-0.537	0.149285	-1.356	3.74282e-25	-0.993	2.57204e-05	NA	NA	-0.667	0.0410911	-0.145	0.377275	-1.456	1.8567e-17	-1.913	1.35278e-23	NA	NA	-3.16	1.40806e-06
GLT25D1	0.75	6.46096e-05	0.683	9.93741e-31	0.701	2.99069e-12	1.151	1.35048e-08	1.444	2.94231e-24	1.728	2.0733e-52	-0.114	0.110293	0.539	4.46258e-11	0.991	0.000363973	0.833	6.9292e-07
GLT25D2	-3.062	4.10809e-08	-1.879	9.82035e-54	-1.482	0.000176574	0.46	0.017801	-0.829	0.00711822	-1.203	4.66974e-14	-2.483	4.2291e-41	-0.623	5.12022e-05	-0.149	0.365161	-1.195	0.00272938
GLT6D1	NA	NA	NA	NA	NA	NA	NA	NA	NA	NA	NA	NA	NA	NA	NA	NA	NA	NA	NA	NA
GLT8D1	0.603	0.000436987	0.034	0.222051	0.209	0.000355615	0.99	3.42334e-09	0.049	0.606051	-0.449	5.63601e-29	0.094	0.0222377	-0.174	1.73277e-05	-0.49	0.0227787	-0.088	0.400276
GLT8D2	-1.771	1.7685e-06	-1.137	1.00091e-56	-0.894	1.461e-07	-0.145	0.0586053	0.843	0.00154626	-0.397	0.00167306	-0.548	1.62348e-08	-0.853	2.50223e-15	-0.472	0.24902	-2.9	8.6367e-11
GLT8D3	NA	NA	NA	NA	NA	NA	NA	NA	NA	NA	NA	NA	NA	NA	NA	NA	NA	NA	NA	NA
GLT8D4	NA	NA	NA	NA	NA	NA	NA	NA	NA	NA	NA	NA	NA	NA	NA	NA	NA	NA	NA	NA
GTDC1	-0.002	0.983708	-0.746	3.79873e-22	-0.174	0.00241094	-0.413	3.60439e-05	0.334	7.05408e-05	0.239	1.07811e-06	-0.292	9.17004e-08	0.054	0.230461	-0.111	0.309731	0.094	0.537298
GYLTL1B	2.212	0.0303119	0.685	0.00469039	4.163	4.34876e-21	NA	NA	0.969	7.00873e-07	-2.244	2.89789e-44	2.088	2.89092e-59	2.893	8.99568e-69	NA	NA	3.182	0.000216064
HAS1	-3.979	9.16202e-06	-1.428	1.07208e-06	-0.938	0.0113878	-0.408	3.51821e-05	0.542	0.285628	0.496	0.00812097	-2.116	1.25116e-06	-2.248	8.38131e-07	0.084	0.423434	-2.668	0.000614659
HAS2	-1.491	0.000578144	-0.693	0.000125189	-0.172	0.28229	1.304	5.5856e-17	1.196	8.86195e-05	-1.255	1.1844e-08	-0.911	8.57566e-05	-1.211	1.84567e-06	0.149	0.0812584	-1.456	0.00303872
HAS3	0.176	0.868221	-3.534	9.20948e-48	0.37	0.318422	NA	NA	1.266	0.000946318	0.618	2.97587e-07	-0.975	3.0452e-09	1.197	9.99581e-14	NA	NA	0.658	0.0196937
LARGE	-1.538	1.40725e-05	0.093	0.0477395	-1.205	1.929e-12	-1.139	1.13719e-06	-0.325	0.0778783	-0.712	3.71787e-21	-0.718	3.70546e-16	-0.523	4.92229e-11	-0.195	0.0284879	-1.435	2.65661e-09
LYCAT	NA	NA	NA	NA	NA	NA	NA	NA	NA	NA	NA	NA	NA	NA	NA	NA	NA	NA	NA	NA
MFNG	-1.265	8.64134e-05	-1.189	3.84497e-31	-1.275	7.06552e-17	0.306	2.8922e-07	0.056	0.743282	1.126	5.35017e-30	-1.681	5.26757e-48	-2.565	8.5573e-114	-0.067	0.286343	-1.207	0.00034804
MGAT1	0.54	0.000901836	-0.133	0.0131205	-0.466	3.39238e-09	1.266	4.18663e-08	0.043	0.574413	0.863	3.2992e-36	-0.579	4.73793e-17	-0.698	2.28786e-25	0.298	0.16395	0.219	0.0519978
MGAT2	0.313	0.00802801	0.269	7.34136e-14	-0.445	2.16736e-07	0.887	2.89379e-08	0.497	1.7496e-12	0.308	1.66937e-12	0.417	3.33255e-13	0.382	5.07621e-11	0.045	0.587415	0.05	0.545101
MGAT3	-0.254	0.50925	-2.028	3.35086e-47	-0.65	0.000634112	-0.688	4.30475e-05	-0.475	0.0672212	0.816	1.28477e-11	-3.829	4.75885e-80	-3.105	7.95537e-55	-0.065	0.505819	-0.573	0.118413
MGAT4A	-0.089	0.629479	0.466	5.56428e-12	-0.97	2.65574e-09	1.357	3.34301e-06	-1.201	1.15122e-09	-0.743	1.36637e-33	-0.492	2.30097e-12	-1.715	4.9283e-72	0.755	0.00137916	0.578	0.0308071
MGAT4B	0.965	0.000103139	0.654	7.79377e-42	-0.331	0.0130521	0.64	3.85406e-05	0.111	0.0931979	0.436	3.50971e-17	0.482	2.73075e-21	0.046	0.3619	0.447	0.168505	1.099	6.5516e-08
MGAT4C	-0.668	0.031176	-0.757	5.62048e-08	-2.11	3.88557e-12	-0.47	0.000688404	0.379	0.0147557	-1.754	7.36628e-29	-1.087	5.21878e-13	-0.136	0.414662	0.01	0.855793	-1.132	0.000454997
MGAT5	-0.744	0.0514393	-0.663	4.20725e-10	0.665	0.000107917	-0.338	0.00051477	-0.072	0.732435	-1.636	6.72508e-40	-0.043	0.667946	-0.15	0.10309	-0.039	0.558907	-0.615	0.144545
MGAT5B	-0.229	0.409935	0.606	1.30378e-09	-1.527	2.88861e-13	NA	NA	1.162	4.6194e-07	0.463	0.000519999	-0.877	3.06382e-05	-0.761	8.2152e-06	NA	NA	-0.285	0.449125
NAGA	0.311	0.00927769	0.431	5.78827e-25	-0.469	1.13537e-13	1.264	3.71481e-12	0.096	0.246139	0.24	2.85476e-13	-0.09	0.0613853	-0.254	3.10124e-06	-0.29	0.0758362	0.172	0.00787359
NAGPA	0.426	0.00706497	0.326	2.9568e-10	-0.211	0.0150474	-0.856	4.52795e-05	0.44	1.75213e-07	0.495	1.26487e-19	0.112	0.100781	-0.223	0.00023689	0.228	0.035937	0.283	0.0154759
POFUT1	0.321	0.0522214	0.132	4.77991e-06	0.731	2.29097e-18	0.402	1.35736e-07	0.693	1.6659e-16	-0.059	0.0419377	0.314	3.06299e-13	0.801	6.80697e-34	0.218	0.00748999	0.237	0.0215107
POFUT2	0.183	0.16432	0.078	0.0300291	0.162	0.00738307	0.434	2.1886e-06	0.519	4.08224e-06	0.668	5.79532e-38	0.484	8.29209e-15	0.19	0.00168458	-0.173	0.0231576	-0.249	0.0217663
POMGNT1	0.551	0.00212588	0.278	1.99909e-15	0.398	1.15249e-08	0.906	0.000134787	0.333	0.000375686	0.216	1.39852e-07	0.185	6.21059e-08	0.247	1.39808e-11	0.825	0.0014077	0.655	4.98907e-07
POMT1	0.188	0.0674625	0.039	0.279543	-0.247	0.000767739	0.142	0.065762	-0.314	0.000747341	-0.398	1.46014e-21	-0.037	0.318311	-0.367	1.15671e-17	-0.509	0.00246539	0.233	0.0135177
POMT2	0.448	0.000294362	-0.088	0.00926251	0.141	0.0841761	0.324	0.00147195	0.503	9.73883e-07	-0.19	6.25163e-06	0.45	1.67727e-14	0.381	1.65257e-11	0.267	0.0129271	0.564	0.000214972
ST3GAL1	-0.618	0.000595144	0.539	6.75128e-19	0.429	0.000535917	0.193	0.0347229	-0.746	5.74799e-06	-0.106	0.500263	-0.41	3.3194e-06	-0.683	3.18955e-12	0.328	0.520952	-0.493	0.0256473
ST3GAL2	-0.478	0.0419156	-0.329	7.4005e-08	0.706	6.14024e-08	-0.13	0.0752793	0.929	1.11092e-06	0.576	1.11536e-25	-0.72	2.88097e-20	-0.966	1.59378e-26	-0.031	0.672604	-0.899	1.30486e-06
ST3GAL3	-1.085	4.59878e-05	-0.967	2.03615e-33	-1.262	3.76639e-08	NA	NA	0.118	0.619372	0.135	0.000673048	-0.407	5.24447e-15	-0.072	0.169645	NA	NA	-1.238	2.11279e-10
ST3GAL4	-0.206	0.49738	0.841	1.41404e-31	-1.719	6.21513e-07	0.23	0.0108825	-1.025	1.7663e-05	-1.374	7.38752e-18	0.072	0.320857	-0.212	0.00282432	0.245	0.0815708	-0.489	0.0420714
ST3GAL5	-1.137	0.00798354	-0.564	2.21155e-11	-0.708	2.64772e-07	-0.295	6.39996e-05	0.659	0.00122916	0.876	9.26811e-24	-0.067	0.395409	-2.296	1.01823e-56	-0.059	0.559794	-1.708	1.57805e-08
ST3GAL6	-0.221	0.329989	-1.091	1.14796e-38	-1.196	1.49946e-07	0.535	0.000125316	-0.299	0.123874	-1.53	6.5514e-50	-1.117	3.18737e-31	-1.379	6.89777e-27	-0.042	0.832351	-0.257	0.4053
ST6GAL1	-1.046	0.00118012	-0.478	1.07849e-11	-0.036	0.807845	-0.091	0.0762943	-0.701	0.0067861	-2.312	1.45517e-38	0.013	0.866173	-1.019	5.36653e-22	-0.015	0.939112	-0.086	0.708438
ST6GAL2	-1.337	0.000848042	0.989	4.75395e-08	-1.068	0.00332047	NA	NA	-1.462	6.44337e-06	-0.154	0.287793	-1.402	2.162e-14	-0.381	0.030603	NA	NA	-1.472	0.00969484
ST6GALNAC1	-0.955	0.153838	-2.395	1.81736e-67	-2.299	7.44379e-15	NA	NA	-3.057	8.72883e-17	-0.353	0.00920554	1.433	7.91321e-13	-0.516	0.00101354	NA	NA	1.074	0.0110453
ST6GALNAC2	-0.191	0.710427	0.162	0.0833986	-1.249	1.23514e-09	0.319	0.00169837	0.707	6.96675e-09	-2.26	8.58251e-75	-2.128	9.15902e-56	0.599	2.03391e-07	-1.431	0.00762365	0.951	0.10475
ST6GALNAC3	-1.908	2.4439e-07	-2.045	6.51958e-45	-1.811	1.22444e-14	NA	NA	-0.537	0.0217233	-1.169	2.15815e-12	-2.321	5.061e-42	-2.827	1.48008e-49	NA	NA	-2.508	7.89685e-08
ST6GALNAC4	-0.42	0.00358424	0.375	1.71927e-09	-0.599	1.59588e-08	0.444	1.22842e-05	-0.215	0.0332103	0.139	0.0211995	-0.373	5.40575e-08	-1.074	2.07728e-39	-0.241	0.0132679	-0.13	0.430808
ST6GALNAC5	-1.616	0.000889432	-0.004	0.984713	-0.176	0.438508	-3.443	3.19774e-08	0.919	0.00572599	-1.849	2.61171e-21	-2.716	2.02135e-52	-2.715	7.68901e-38	0.389	0.45461	0.137	0.796546
ST6GALNAC6	-1.294	8.50136e-10	-1.056	1.29748e-25	-2.933	1.12145e-14	NA	NA	-0.558	5.67912e-08	-0.227	1.11707e-07	-1.396	4.4162e-65	-1.755	2.84853e-61	NA	NA	-1.582	1.37834e-09
ST8SIA1	-3.128	1.07377e-10	-1.755	1.31482e-46	-2.321	1.34694e-12	0.564	0.00021669	0.261	0.174259	0.431	0.00138071	-1.047	1.56412e-16	-1.017	2.51078e-15	-0.045	0.648096	-2.917	1.39862e-14
ST8SIA2	1.024	0.00378414	-2.003	3.38e-15	-0.574	0.000916178	-0.129	0.0666886	1.543	1.26039e-06	-1.73	2.69184e-17	1.371	5.80934e-16	2.562	2.32444e-28	-0.142	0.123292	1.634	0.00436495
ST8SIA3	NA	NA	NA	NA	-3.107	1.20497e-12	-0.888	5.74273e-08	NA	NA	NA	NA	NA	NA	NA	NA	-0.026	0.606835	NA	NA
ST8SIA4	0.043	0.895769	0.122	0.0857009	-1.135	1.79471e-11	0.269	0.00277712	0.143	0.495277	3.559	7.92801e-51	0.124	0.152548	-1.06	1.51003e-21	-0.498	0.015383	-0.18	0.478159
ST8SIA5	-0.159	0.52539	0.308	0.000996132	-0.505	0.00379307	-0.503	0.00922987	-0.824	0.00471281	-2.022	8.95455e-37	0.532	0.000219048	0.428	0.00287098	0.003	0.980399	1.198	0.000221367
ST8SIA6	-0.907	0.00492148	-0.495	0.00244472	-1.425	2.51822e-07	NA	NA	-1.485	3.63377e-09	-0.847	8.65146e-06	-3.699	4.22237e-35	-3.424	4.13367e-28	NA	NA	-0.238	0.40601
WBSCR17	-4.46	2.99811e-08	-1.842	4.23335e-36	-2.447	2.71701e-09	NA	NA	-1.47	4.72685e-06	-4.085	3.79787e-68	-1.457	2.22481e-23	-2.71	8.47184e-52	NA	NA	-3.853	6.245e-12
XYLT1	-1.137	0.000685997	-0.85	1.47633e-23	-0.639	7.82106e-06	-0.929	0.000363263	-0.988	2.66799e-08	0.103	0.291789	0.103	0.357292	-0.4	0.000536328	-0.527	0.00387663	-2.944	3.89222e-10
XYLT2	0.526	0.00154334	0.436	3.54795e-11	0.209	0.0252901	0.255	0.00522192	0.829	7.14701e-11	0.431	2.95331e-15	0.696	1.84781e-25	0.929	1.22271e-27	-0.225	0.0443122	0.256	0.0248415
DPM1	0.328	0.000474277	0.341	5.07855e-25	0.762	1.55739e-09	0.836	9.60208e-05	0.153	0.0170664	-0.081	0.0110812	0.238	2.33801e-05	0.722	5.42219e-19	0.973	0.000463043	0.208	0.0475679
DPM2	0.983	7.18204e-05	0.944	1.37348e-42	0.783	1.12342e-12	0.643	0.000934002	0.504	3.93448e-06	0.262	1.95903e-09	0.576	8.17976e-21	0.293	9.84812e-07	-0.19	0.351467	0.775	1.04327e-05
DPM3	0.578	0.00724674	0.731	1.45001e-23	-0.481	0.000743341	1.267	0.000270088	-0.25	0.0690996	-0.255	0.000516166	0.385	3.58689e-05	0.034	0.717899	-0.319	0.0212237	0.648	0.00246485
GPLD1	-1.19	0.00135547	-3.04	1.9984e-40	-1.405	3.00828e-07	-0.194	0.00448284	-0.655	0.00944276	-0.93	3.33237e-20	-0.551	2.58066e-06	-0.326	0.00814193	0.013	0.547578	-1.392	4.6238e-05
PIGA	-0.24	0.484121	-0.055	0.285699	0.429	2.76644e-06	0.725	2.8009e-06	0.055	0.651559	0.24	6.11305e-06	-0.455	0.00154862	-0.743	7.02491e-06	0.202	0.478042	0.229	0.180964
PIGB	0.207	0.147925	-0.151	3.71488e-05	-0.244	0.000146028	0.589	0.000123601	-0.041	0.610568	0.264	1.13587e-10	0.071	0.0735777	-0.088	0.0540067	-0.548	0.0216934	0.045	0.726561
PIGC	0.472	0.00103145	0.53	2.89757e-48	0.17	0.0808095	0.909	2.6037e-07	0.178	0.0421054	0.152	0.000160678	0.619	1.28194e-21	0.577	7.65945e-18	0.696	0.0010793	0.315	9.02703e-05
PIGF	0.714	0.0324888	0.169	2.51164e-06	0.07	0.547658	1.307	8.99208e-05	-0.191	0.00164149	-0.2	4.71007e-07	0.427	2.38487e-14	0.599	1.02665e-18	-0.052	0.788981	0.974	1.61694e-08
PIGG	0.364	0.0155596	0.004	0.899701	-0.145	0.0479117	1.146	9.0745e-07	0.219	0.00221533	-0.051	0.175908	0.258	4.53409e-17	0.076	0.0396327	0.124	0.517379	0.307	0.00132996
PIGH	0.038	0.754805	0.013	0.685106	-0.07	0.328171	0.2	0.119266	-0.156	0.0367833	-0.915	2.91126e-31	-0.019	0.708443	0.128	0.00650065	-0.515	0.00674737	-0.064	0.580271
PIGK	-0.173	0.299049	-0.341	9.22003e-17	-0.283	8.44131e-05	0.254	0.0188498	0.137	0.185017	-0.669	5.81995e-31	-0.157	0.000434012	-0.438	7.66855e-15	0.19	0.251307	-0.363	0.0209211
PIGL	0.9	0.000375894	-0.482	4.85983e-12	0.649	2.7591e-07	0.252	9.42099e-05	0.656	9.80875e-08	1.107	1.42698e-43	0.719	5.79388e-16	0.38	0.00013986	0.189	0.0734939	0.228	0.289979
PIGM	0.535	0.000360615	0.672	6.24809e-41	0.322	1.2283e-10	NA	NA	-0.216	0.00488859	-0.206	2.26073e-05	0.743	1.98767e-44	0.327	3.94399e-11	NA	NA	0.87	4.54528e-08
PIGN	0.091	0.74149	0.097	0.0570722	-0.629	2.95234e-08	1.294	1.38928e-08	-0.824	2.0086e-11	-0.339	7.90253e-12	0.153	0.000422084	0.558	8.80725e-21	-0.04	0.828988	0.22	0.0782382
PIGO	0.57	0.00641253	0.555	1.35682e-26	0.166	0.0781062	0.685	1.14772e-08	0.154	0.107331	-0.444	3.9988e-22	0.085	0.0181205	0.336	2.82382e-12	0.319	0.0320228	0.575	8.30009e-05
PIGP	-0.197	0.131829	-0.191	0.000312185	0.101	0.306503	-0.017	0.910717	-0.296	0.00207817	0.227	1.08124e-07	0.068	0.245265	-0.128	0.0519813	-0.592	5.40729e-05	0.058	0.641987
PIGQ	0.536	0.00108198	1.064	1.6687e-45	0.239	0.0012509	-0.07	0.129243	0.153	0.184413	-0.609	2.97473e-18	-0.183	0.000590945	-0.601	1.51547e-14	-0.039	0.698895	0.86	7.06545e-06
PIGS	0.369	0.00213513	-0.053	0.103175	-0.683	1.02303e-13	NA	NA	0.188	8.74575e-05	-0.55	4.77418e-26	-0.034	0.354723	0.292	4.74727e-10	NA	NA	0.805	3.81038e-05
PIGT	0.414	0.0107028	0.651	1.268e-43	0.259	8.69066e-05	1.07	5.88524e-08	0.404	6.51022e-06	0.076	0.0326265	0.592	7.82754e-27	0.396	4.73325e-14	0.103	0.630276	0.606	1.87399e-06
PIGU	0.973	3.27468e-06	0.805	1.11508e-66	0.821	1.6834e-20	NA	NA	0.211	0.00341742	-0.064	0.0930597	0.781	3.2739e-35	0.931	1.15508e-42	NA	NA	0.591	1.19264e-07
PIGV	0.214	0.181738	-0.293	6.35565e-14	-0.214	0.00200996	0.364	0.00143105	-0.098	0.333187	-0.517	7.38872e-18	0.13	0.00748987	-0.076	0.117706	-0.648	0.00284314	-0.382	0.00355964
PIGW	0.978	0.000102934	0.465	5.9271e-19	0.579	1.62441e-07	NA	NA	0.177	0.0566248	-0.521	4.13957e-15	0.619	1.19815e-18	0.849	2.20825e-18	NA	NA	0.677	0.000374339
PIGX	0.185	0.255142	0.672	4.21966e-55	0.382	1.17601e-10	NA	NA	0.577	6.25787e-09	-0.097	0.00906521	0.336	4.87623e-16	1.786	3.04194e-96	NA	NA	0.335	0.000126094
PIGY	0.03	0.768457	-0.279	7.75552e-18	-0.25	0.0159734	NA	NA	-0.189	0.00237872	-0.356	6.69082e-19	-0.187	0.00181908	0.077	0.189552	NA	NA	-0.419	2.561e-08
PIGZ	-0.032	0.912448	-0.693	4.2857e-16	-1.847	1.25691e-10	-1.709	1.71877e-07	-0.074	0.58728	0.192	0.0224233	-0.253	0.000667506	0.36	0.000149098	0.237	0.0837065	-0.204	0.540789
AGA	0.355	0.0731567	0.157	0.00013247	-0.309	8.79877e-05	1.502	1.03387e-07	-0.399	6.50877e-05	-0.14	0.000271461	0.57	2.89419e-16	0.072	0.207288	-0.008	0.968832	0.352	0.00357355
EDEM1	0.564	0.00771068	0.13	0.00387503	-0.214	0.0162786	0.391	0.00127277	0.209	0.0166918	0.244	7.46451e-10	-0.614	5.11039e-18	-1.002	1.35278e-27	-0.266	0.269517	-0.248	0.0433562
EDEM2	0.891	8.80651e-05	0.491	9.16197e-35	0.349	0.000596077	1.57	6.71776e-09	0.511	1.25892e-09	0.61	1.98861e-39	0.046	0.420024	-0.287	3.24147e-06	0.812	0.00516144	1.1	7.07223e-11
EDEM3	0.291	0.0324739	0.374	6.93782e-11	-0.442	8.00652e-06	0.704	6.33522e-09	0.053	0.562589	0.036	0.489929	0.453	4.4727e-20	0.161	0.00106468	0.64	3.68514e-06	0.062	0.638456
FLJ21865	NA	NA	NA	NA	NA	NA	0.194	0.00267831	NA	NA	NA	NA	NA	NA	NA	NA	0.417	0.0119688	NA	NA
FUCA1	-0.045	0.892405	0.023	0.680515	-1.629	1.59284e-13	0.735	5.46961e-07	-0.529	0.00273667	-0.592	2.08181e-11	0.081	0.452785	-1.039	1.73621e-18	-1.45	2.08532e-06	0.339	0.0926734
FUCA2	0.595	0.000518654	0.263	4.79502e-08	0.272	8.03543e-05	NA	NA	0.718	5.24743e-10	0.039	0.231767	0.209	1.71375e-05	-0.027	0.626084	NA	NA	0.66	9.39163e-10
GALNS	0.745	0.000300605	0.489	1.59591e-21	-0.044	0.699019	0.934	1.81008e-08	0.969	6.74049e-18	0.564	5.40501e-28	0.07	0.214205	0.576	2.46162e-15	-0.381	0.134135	0.655	0.00082944
GLA	0.834	0.000166281	0.365	8.29581e-06	0.963	5.55171e-19	1.622	1.86741e-06	0.608	7.0539e-11	0.268	6.85006e-08	0.157	0.0485659	0.429	7.94368e-09	-0.341	0.0643366	0.546	0.00671402
GLB1	0.625	0.000108199	0.575	1.05429e-35	0.25	0.000242476	1.44	1.42293e-07	0.273	0.00840541	-1.052	7.60593e-67	-0.021	0.7445	-0.648	4.16998e-20	-0.278	0.0717427	1.149	4.04056e-10
GLB1L	-0.486	0.0117918	-0.23	5.77657e-07	0.092	0.432169	0.446	0.000260037	-0.01	0.967885	1.112	1.69437e-17	-0.236	0.0150906	-0.77	1.03665e-11	-0.806	0.00429413	0.021	0.936784
GLB1L2	-0.431	0.251622	-0.204	0.212839	0.247	0.0343411	NA	NA	-2.005	1.16812e-15	-0.029	0.813635	1.265	1.81848e-16	-0.91	3.99181e-11	NA	NA	0.118	0.728861
GLB1L3	0.066	0.837649	-1.819	1.69138e-26	-0.571	0.0150939	NA	NA	-1.242	7.82833e-06	-0.1	0.652475	2.885	9.47473e-24	0.146	0.518541	NA	NA	-1.164	0.063179
GNS	-0.075	0.625288	-0.472	2.22304e-11	0.045	0.532746	1.621	7.27294e-13	0.347	0.00608482	-0.531	8.50298e-29	-0.177	0.000117733	-0.873	2.69766e-33	0.057	0.58116	-0.236	0.109774
GUSB	0.624	0.000306521	0.405	4.3822e-07	0.068	0.383689	2.215	2.66014e-10	0.14	0.168533	0.584	1.43099e-37	0.268	2.66886e-07	-0.384	4.96822e-12	-0.108	0.172798	0.443	0.00329815
HEXA	0.341	0.0300616	0.009	0.806616	-0.208	0.00674983	1.55	9.61502e-07	0.551	6.81532e-05	0.123	0.00209053	-0.147	0.0211468	-0.489	4.51922e-13	0.396	0.132963	0.32	3.93699e-06
HEXB	0.036	0.787047	-0.033	0.422575	0.173	0.0186734	1.302	1.08658e-09	0.421	0.000224262	0.47	1.72226e-19	-0.4	4.68936e-07	-0.833	7.7277e-24	-0.778	0.000126576	0.239	0.172529
HEXDC	0.31	0.229256	0.067	0.362175	0.274	0.0116504	NA	NA	-0.258	0.0404127	0.45	1.48344e-09	0.367	1.71645e-06	-0.141	0.106555	NA	NA	0.158	0.4999
HYAL1	-1.783	1.56694e-06	-2.156	1.01108e-62	-0.926	1.04698e-06	-0.154	0.00410473	0.121	0.445423	-1.231	6.3652e-30	-2.836	1.88647e-98	-3.488	1.52422e-103	-0.524	0.0499806	-1.945	2.08734e-05
HYAL2	0.044	0.825522	0.011	0.859212	0.53	4.19963e-06	1.093	4.35271e-05	-0.155	0.0617645	0.055	0.461491	-1.206	1.54514e-20	-1.727	2.55477e-27	0.205	0.0745479	-0.267	0.208616
HYAL3	0.357	0.150447	1.076	6.91335e-37	1.046	8.10544e-11	-0.391	0.00157783	-0.212	0.0783785	-0.457	5.38398e-09	0.563	4.09908e-13	0.733	1.38437e-15	0.404	0.00017797	1.066	3.31493e-06
HYAL4	0.556	0.080828	0.035	0.71808	-0.487	0.0560268	-0.173	0.00419359	-0.448	0.125668	-1.835	1.62986e-18	0.278	0.022638	0.358	0.00844669	0.064	0.330705	NA	NA
IDS	-0.665	0.000771519	-0.425	9.68416e-21	-0.456	7.80883e-08	-1.271	1.21295e-12	0.127	0.108645	0.447	7.4662e-20	-0.259	1.60576e-06	-0.762	2.86726e-34	0.012	0.882906	-1.065	8.40669e-09
IDUA	0.293	0.257474	0.324	4.95479e-06	0.239	0.0832117	0.075	0.0379673	-0.185	0.274628	1.054	8.3166e-25	0.22	0.0120555	-0.719	1.55736e-15	-0.089	0.188681	-0.289	0.26011
LYG1	0.887	0.00117186	0.037	0.718323	0.417	0.0140116	NA	NA	0.708	0.000177956	0.434	0.0433371	1.192	7.74981e-12	1.218	1.20802e-12	NA	NA	1.086	0.0125423
LYZ	-0.086	0.870574	0.944	1.76524e-09	0.346	0.161928	3.077	2.78113e-06	-2.17	0.000149162	2.605	1.58074e-24	-1.753	9.19122e-31	-2.634	4.2882e-35	0.741	0.148337	0.545	0.160067
LYZL1	NA	NA	NA	NA	NA	NA	NA	NA	NA	NA	NA	NA	NA	NA	NA	NA	NA	NA	NA	NA
LYZL2	NA	NA	NA	NA	NA	NA	NA	NA	NA	NA	NA	NA	NA	NA	NA	NA	NA	NA	NA	NA
LYZL4	NA	NA	NA	NA	NA	NA	NA	NA	NA	NA	NA	NA	NA	NA	NA	NA	NA	NA	NA	NA
LYZL6	NA	NA	NA	NA	NA	NA	-0.06	0.178277	NA	NA	NA	NA	NA	NA	NA	NA	0.064	0.236671	NA	NA
MAN1A1	-1.135	0.00114326	-1.004	7.47477e-18	-1.352	4.1362e-23	-0.197	0.00178951	-0.246	0.174624	-1.766	3.99546e-66	-0.981	1.73835e-31	-1.753	6.54441e-58	-0.165	0.155995	-2.244	1.82945e-08
MAN1A2	-0.146	0.498744	-0.359	1.56108e-06	-0.156	0.0638349	0.047	0.367389	-0.249	0.0352393	-0.698	4.59139e-25	0.334	2.31962e-07	0.28	3.62588e-05	-0.105	0.201246	-0.135	0.440051
MAN1B1	0.735	0.000292546	0.499	8.28505e-15	0.196	0.00456332	0.778	3.55495e-07	0.64	2.71366e-09	0.717	9.44542e-40	0.425	4.20162e-17	0.492	5.14522e-17	0.679	0.000582595	0.908	7.4177e-12
MAN1C1	-1.196	0.000152297	-0.495	8.18012e-10	-1.403	7.61749e-11	0.171	0.162827	-1.511	1.14017e-12	-2.923	4.82801e-80	-0.976	1.62694e-30	-1.652	5.24127e-43	-1.012	0.0175523	-2.606	3.44449e-12
MAN2A1	-0.238	0.402644	-0.353	1.86479e-05	-0.613	1.1289e-07	0.817	0.00245469	0.15	0.313378	-0.596	8.95693e-17	0.352	1.16381e-06	-0.098	0.215631	-0.826	0.00926787	-0.865	0.00559618
MAN2A2	0.007	0.968118	-0.857	1.18143e-27	0.265	0.00370349	-0.844	4.47782e-06	-0.349	0.0434618	0.158	0.000105039	-0.378	9.62674e-10	-0.361	1.23741e-09	0.077	0.576307	0.038	0.726137
MAN2B1	0.264	0.0956236	0.489	9.08652e-17	-0.389	5.08178e-07	2.042	8.66237e-16	0.362	0.000510215	1.026	1.57533e-33	-0.316	1.43249e-05	-0.611	2.40545e-12	1.105	0.00195423	1.238	7.78307e-09
MAN2B2	-0.178	0.130299	-0.016	0.734702	-0.356	2.27936e-05	-0.233	0.200046	0.075	0.435356	-0.105	0.00812901	-0.266	2.70995e-07	-0.761	5.13737e-31	-0.63	0.0181108	-0.122	0.256142
MAN2C1	-0.088	0.556923	-0.64	3.37682e-33	-0.132	0.0453203	0.317	0.00117792	-0.323	4.93203e-05	0.412	1.025e-17	-0.302	5.73157e-08	-0.364	1.68344e-09	-0.126	0.406319	-0.455	0.0154389
MANBA	0.201	0.140396	0.128	0.00225693	0.208	0.0065483	1.05	1.04899e-06	0.68	8.17988e-07	0.369	3.31543e-18	-0.271	2.97395e-07	-0.416	6.56157e-10	0.093	0.583802	0.161	0.268714
MANBAL	-0.135	0.111747	0.027	0.463844	0.113	0.27808	NA	NA	0.167	0.0251612	-0.133	0.000440935	0.118	0.0263374	0.484	4.17684e-16	NA	NA	-0.39	2.57611e-05
MANEA	-0.13	0.502601	-0.437	1.78226e-11	-0.015	0.892249	1.254	1.81301e-09	0.285	0.0375111	-0.143	0.00429071	-0.027	0.664965	0.411	4.34399e-07	0.435	0.0135205	-0.678	0.000184493
MANEAL	1.275	0.000332211	1.285	1.1675e-29	0.783	1.65597e-10	NA	NA	-1.208	1.08957e-10	-0.937	1.05887e-17	1.493	1.19737e-47	0.319	0.000519197	NA	NA	0.544	0.0487205
NAGLU	0.229	0.138675	-0.09	0.116034	0.038	0.654183	1.08	3.38658e-06	0.196	0.106056	-0.346	5.77132e-07	-0.046	0.502394	-0.372	3.62063e-09	-0.364	0.00491873	0.158	0.169256
NEU1	0.55	0.0049324	0.695	1.28953e-42	0.577	2.58882e-06	1.205	4.72273e-06	0.524	1.01237e-05	0.159	0.0011699	0.416	2.38296e-09	-0.089	0.1474	1.548	5.6993e-06	1.361	1.27717e-13
NEU2	NA	NA	NA	NA	NA	NA	-0.064	0.44591	0.398	0.1869	NA	NA	NA	NA	NA	NA	0.02	0.776683	NA	NA
NEU3	0.051	0.882287	-0.277	0.000421633	0.402	5.50472e-05	-0.234	0.000692596	-0.09	0.690321	-0.482	1.78491e-13	0.007	0.939556	0.027	0.733867	-0.018	0.729435	-0.488	0.0274092
NEU4	-0.468	0.136951	0.896	7.88588e-15	-3.029	1.36917e-19	NA	NA	-1.469	0.000891098	-2.364	1.7368e-16	-0.442	0.0284996	-0.405	0.0673677	NA	NA	0.133	0.805366
CHPF	0.892	2.64353e-06	1.308	1.87006e-41	1.693	3.63858e-19	0.717	2.03229e-05	0.926	1.96281e-10	0.659	4.64149e-12	1.149	1.94764e-36	1.04	6.0994e-19	0.24	0.174906	0.797	0.00031287
CHPF2	0.53	0.00140109	0.742	5.21999e-35	0.385	1.16873e-05	NA	NA	0.704	3.03879e-10	0.691	9.09717e-25	0.977	3.35634e-44	0.543	1.63542e-14	NA	NA	0.857	1.07466e-06
CHST1	0.136	0.626017	1.495	5.80918e-22	0.683	7.00635e-08	-2.907	3.71136e-13	1.11	0.000418147	0.854	8.08267e-12	-0.003	0.986786	0.247	0.203404	-1.273	0.0811927	-0.449	0.103263
CHST10	-0.645	0.00902922	0.316	8.77164e-10	-0.852	0.000135197	0.145	0.172002	-0.076	0.708966	-0.159	0.00453491	-0.514	3.07109e-10	-0.261	0.00132473	0.2	0.154888	-0.31	0.0121464
CHST11	0.614	0.0283578	1.096	9.88419e-35	-0.183	0.147236	0.828	1.42328e-07	1.923	2.32061e-16	1.712	1.95764e-30	-0.503	7.96616e-11	-0.679	4.13468e-15	0.21	0.224353	-0.109	0.738292
CHST12	0.22	0.131063	0.042	0.416045	-0.147	0.0815982	0.919	2.11448e-06	0.762	1.32806e-09	0.753	7.049e-25	0.015	0.784407	-0.241	0.000273717	0.245	0.115725	-0.377	0.043554
CHST13	0.529	0.0639106	0.344	0.00460147	-0.412	0.180105	NA	NA	0.809	0.000100833	2.381	3.8276e-14	-0.117	0.48727	-0.658	0.000176855	NA	NA	1.343	7.87242e-05
CHST14	0.234	0.191023	0.14	3.7847e-05	0.255	0.0124731	NA	NA	0.636	2.59231e-07	0.909	6.69306e-32	-0.225	2.05831e-06	0.4	1.73191e-13	NA	NA	-0.512	0.000133252
CHST2	-0.446	0.211078	-1.126	5.41425e-40	-0.835	1.11039e-09	0.171	0.319082	2.568	1.07691e-13	0.647	8.01219e-14	0.066	0.503441	1.134	8.59531e-17	1.341	0.000160269	0.227	0.533351
CHST3	-0.864	0.0234271	-1.78	5.24703e-100	-0.38	0.0902507	0.401	0.000548272	0.732	4.42907e-08	-0.435	4.44598e-11	-0.262	0.0279673	0.449	7.32221e-05	-0.75	0.0055388	-1.167	1.54278e-08
CHST4	0.162	0.727605	-1.147	9.18143e-14	2.299	8.0589e-15	0.099	0.0702548	-1.775	9.74524e-05	0.131	0.269759	0.733	8.92574e-05	-0.354	0.104801	-2.224	0.00937862	0.948	0.123165
CHST5	-0.052	0.831914	-0.326	0.000488322	-3.727	1.96524e-17	-0.338	0.00675485	-0.522	0.00260618	-0.41	0.00135821	-0.615	0.000440742	-0.552	0.000148032	0.099	0.143788	0.199	0.591559
CHST6	0.695	0.0765302	1.382	3.72616e-22	-1.105	1.1856e-09	NA	NA	-0.939	0.0191857	-2.281	1.82346e-12	1.09	6.1665e-05	0.922	0.00119079	NA	NA	2.817	0.000220133
CHST7	-0.542	0.0181104	-1.186	7.46039e-40	-1.005	1.40462e-12	0.977	2.03156e-05	1.47	3.34148e-15	0.478	1.06509e-07	-0.92	7.46485e-20	0.656	2.38112e-10	-0.732	0.0022103	-1.237	0.000254277
CHST8	-0.056	0.903852	0.619	0.000766598	-1.967	6.6126e-13	-0.014	0.910042	-0.898	0.000167939	0.318	0.00191227	-0.467	0.00165311	-0.171	0.228496	0.217	0.0122049	-2.453	4.18299e-12
CHST9	-4.022	3.42682e-07	-3.484	8.45321e-31	-3.267	1.82363e-14	NA	NA	-4.885	3.4808e-12	0.216	0.135043	-2.87	4.08688e-10	-1.16	0.00603298	NA	NA	-0.517	0.419272
CHSY1	-0.453	0.0438847	-0.142	0.0330073	0.506	1.49087e-06	1.92	3.15874e-06	0.291	0.0046738	0.708	8.83197e-17	-0.484	1.62009e-06	-0.173	0.129467	0.647	0.00335992	-0.665	0.00105194
CHSY3	-0.436	0.259601	0.277	8.37165e-05	1.123	8.80091e-12	NA	NA	1.458	3.39543e-10	2.367	2.93284e-32	-0.57	1.76663e-08	-0.876	2.54231e-15	NA	NA	-1.657	3.42825e-05
CSGALNACT1	-2.459	1.54005e-09	-1.17	3.06281e-51	0.201	0.099076	NA	NA	0.107	0.599126	-0.063	0.423209	-0.634	1.18091e-08	-1.52	1.73938e-26	NA	NA	-2.407	1.48003e-07
CSGALNACT2	-0.576	0.0226178	0.053	0.245513	0.163	0.123828	NA	NA	1.083	4.45121e-11	0.8	8.68937e-24	-0.389	1.00216e-12	-0.696	1.87225e-23	NA	NA	-0.989	1.07711e-05
GAL3ST1	-1.432	4.18225e-09	-1.515	7.83786e-29	-0.782	0.000330213	-0.265	0.0247787	-0.56	0.00385179	2.679	1.68145e-49	0.288	0.0155431	-2.157	1.07702e-37	0.098	0.137786	0.411	0.232045
GAL3ST2	0.027	0.931788	1.678	9.80811e-44	-1.193	3.58131e-05	NA	NA	-0.417	0.227565	-0.867	1.07113e-10	1.021	2.34166e-11	1.125	2.4961e-11	NA	NA	0.764	0.0338918
GAL3ST3	0.369	0.0651234	-0.522	3.05877e-10	NA	NA	NA	NA	-0.466	0.00728023	-5.339	1.34436e-45	0.238	0.00433135	0.22	0.0472242	NA	NA	-2.305	0.00405007
GAL3ST4	-0.456	0.0174944	0.421	9.92796e-11	-0.736	1.83399e-07	1.466	6.38973e-09	0.247	0.130717	2.948	1.07901e-46	0.523	2.93599e-07	0.622	5.2784e-05	0.413	0.0186257	-0.876	7.73915e-06
SGSH	0.266	0.0360168	-0.008	0.850243	-0.069	0.355561	0.857	6.72478e-12	-0.042	0.671504	0.27	2.20214e-10	0.096	0.0444951	-0.472	8.99973e-16	-0.04	0.816444	0.252	0.00553371
SULF1	0.16	0.705622	1.449	2.83599e-53	1.269	3.67255e-06	0.884	1.55882e-10	1.767	2.8421e-12	1.23	7.86682e-10	2.218	1.57673e-32	2.096	1.60774e-17	1.15	0.0177426	-0.175	0.677659
SULF2	-0.321	0.257473	0.717	1.13255e-25	0.434	7.9001e-06	NA	NA	0.97	1.54139e-08	0.866	1.12193e-09	0.317	0.00221225	1.295	1.7627e-16	NA	NA	-2.232	8.30692e-10
UST	-1.55	5.24327e-06	-1.716	1.72219e-66	-2.432	8.87544e-17	1.128	5.83388e-08	0.158	0.247178	-2.191	2.31528e-53	-1.613	7.12983e-60	-0.017	0.834128	-0.573	0.0015962	-3.112	1.98407e-26
AMT	-1.232	4.74444e-05	-1.643	1.30129e-53	-1.811	9.61866e-27	-0.053	0.738087	-0.599	0.0365659	-1.422	2.24796e-33	-0.348	0.000989422	-1.055	1.22114e-16	-1.154	0.00259654	-0.733	0.0420325
BHMT	-1.215	0.271795	-0.865	1.82571e-14	-1.269	0.000362707	-0.583	0.00635668	0.476	0.00810504	-0.603	0.0766115	0.474	0.00406245	0.987	4.42212e-15	0.174	0.0602469	-0.133	0.768136
BHMT2	-4.408	6.46802e-09	-2.955	1.41432e-32	-2.789	9.36833e-13	-0.335	0.000456753	-1.343	1.49342e-05	-0.673	3.79198e-06	0.93	5.47386e-08	-2.119	3.68456e-28	-0.314	0.0852325	-2.952	1.57456e-13
DMGDH	-3.27	6.80446e-07	-2.846	5.44185e-37	-1.745	1.26392e-09	NA	NA	-1.445	2.38664e-06	-0.993	6.32302e-11	0.786	1.46081e-08	-1.508	1.2874e-22	NA	NA	-2.033	5.52021e-12
GCSH	0.684	0.00838161	-0.472	1.51432e-05	1.305	2.07898e-06	0.422	0.000203976	-0.125	0.256459	-1.011	3.25652e-14	1.668	5.1306e-20	1.751	1.08959e-19	0.284	0.270725	0.689	0.0608817
GLDC	2.086	0.0145419	0.753	8.43919e-06	-0.895	0.00197684	1.102	1.16034e-07	0.473	0.327517	-3.065	2.66148e-55	1.606	4.04771e-18	0.945	7.96917e-08	2.104	1.77146e-07	3.723	5.60066e-09
SARDH	-0.733	0.0705269	0.535	4.22465e-05	-0.432	0.0140423	-0.181	0.00120724	0.393	0.174197	-1.053	1.84894e-07	0.097	0.446568	-0.971	6.13913e-14	-0.07	0.296366	-0.94	0.001893
ADPGK	0.891	4.76094e-05	0.254	9.44438e-18	0.301	0.000848444	0.932	2.04347e-08	0.659	2.50612e-16	0.762	1.80332e-55	-0.199	4.85115e-05	-0.007	0.898711	0.387	0.0106068	0.604	0.00118486
ALDOA	0.313	0.0192984	1.007	2.81492e-33	-0.068	0.326346	-0.602	9.22536e-11	-0.277	0.0336353	1.142	2.0655e-34	1.127	1.85539e-34	1.313	1.06405e-40	-0.086	0.464755	1.071	2.37511e-09
ALDOB	-0.085	0.762306	-0.983	1.10913e-15	1.225	0.00617157	-0.136	0.00238197	-0.12	0.661988	-5.312	7.87029e-17	0.268	0.185589	-0.871	5.82545e-10	-0.05	0.192365	-1.079	0.011073
ALDOC	0.066	0.781921	-2.38	2.76009e-51	0.599	0.00137411	-2.128	4.59834e-16	0.166	0.294194	2.275	1.39435e-30	0.424	6.27216e-08	1.405	5.97406e-31	0.626	0.000224079	-0.516	0.0317525
BPGM	0.82	2.80674e-05	0.228	1.15628e-10	-0.2	0.0479536	1.134	9.38697e-08	0.612	0.000312359	-0.48	3.69886e-20	0.114	0.0617214	0.176	0.0301513	0.885	5.71578e-05	0.762	8.59773e-09
DLAT	-0.066	0.58793	-0.158	0.00237147	-0.29	1.12841e-05	0.283	0.0615096	-0.73	2.91392e-11	-0.783	1.60039e-38	0.381	4.61429e-20	0.267	2.13307e-09	0.564	0.0209092	0.233	0.0162242
ENO1	0.866	1.2746e-05	0.112	0.0264553	0.759	8.00158e-11	0.383	0.000167522	0.519	4.47545e-05	0.601	3.63614e-13	1.185	2.44286e-35	1.231	2.11563e-29	0.845	0.0026331	1.813	1.29617e-17
ENO2	-0.023	0.947162	0.933	2.60601e-30	-0.038	0.86087	-2.442	9.84181e-16	2.165	3.54197e-21	3.291	3.44021e-42	0.534	1.17555e-12	0.966	2.51011e-30	0.544	0.00542267	0.508	0.0322314
ENO3	-0.241	0.578035	0.144	0.308062	0.734	1.52273e-06	0.302	0.00208408	-2.462	0.00373218	-0.648	1.14902e-09	1.494	2.48684e-19	0.587	1.31675e-06	0.317	0.00100642	1.058	0.000898578
GAPDH	0.611	0.000520824	0.944	5.18692e-31	0.551	1.30059e-11	0.221	2.85767e-06	0.185	0.134659	1.468	6.81865e-56	1.603	1.90621e-50	2.402	4.79536e-49	0.312	0.0127687	1.764	1.15028e-13
GAPDHS	0.523	0.0281866	-0.019	0.818147	0.641	4.70611e-06	-0.206	0.0332514	-0.661	0.017224	0.113	0.216683	0.719	7.31658e-12	0.73	7.64512e-11	-0.124	0.218901	0.317	0.108734
GCK	-1.604	2.00982e-06	-1.237	7.99103e-33	-1.385	3.49357e-11	-0.233	0.112006	0.47	0.0243979	-0.931	1.6435e-11	-0.669	1.39399e-06	0.11	0.411858	0.156	0.0869351	-1.812	4.0761e-09
GPI	0.367	0.00948279	0.471	7.39573e-11	0.604	3.84522e-10	-0.856	3.68669e-08	0.155	0.0380653	0.544	3.61436e-17	1.059	1.34218e-38	1.787	1.03867e-55	1.003	0.000418224	1.403	4.79706e-17
HK1	-0.54	0.00559632	0.508	5.22412e-26	-0.27	0.0067921	-1.517	2.93546e-08	-0.495	2.93279e-06	0.079	0.400719	-0.027	0.525353	0.457	2.45631e-12	-0.201	0.254046	0.243	0.0734979
HK2	0.981	0.0553431	-0.003	0.975123	-0.802	0.000430709	1.282	3.86828e-12	0.254	0.148221	3.73	7.45308e-47	-0.56	2.40213e-08	0.904	2.70661e-17	-0.007	0.982743	2.665	1.69665e-06
HK3	0.242	0.59022	0.772	5.08396e-05	-0.131	0.544908	0.436	0.000130461	1.767	1.05926e-07	2.834	4.74109e-32	-2.168	1.16874e-37	-2.69	9.65689e-36	0.078	0.517703	1.836	6.62372e-06
HKDC1	0.869	0.159597	0.029	0.775739	1.556	1.03482e-07	-0.113	0.178998	1.963	5.12916e-15	0.225	0.0598162	1.208	1.68427e-13	-2.291	4.47821e-29	-0.101	0.255457	1.905	0.0117972
PDHA1	-0.002	0.985959	-0.266	1.01106e-05	0.007	0.92126	-0.591	0.000562528	-0.448	0.000301771	-1.247	1.01527e-41	0.213	9.67769e-15	0.45	9.15975e-41	0.285	0.0599544	0.433	0.000119377
PDHA2	NA	NA	NA	NA	NA	NA	-0.246	0.00531679	NA	NA	NA	NA	NA	NA	NA	NA	-0.084	0.288459	NA	NA
PDHB	-0.169	0.142818	0.106	0.00477727	-0.349	5.05449e-06	-0.235	0.0271964	-0.895	5.62971e-15	-1.186	3.19146e-55	0.073	0.114685	-0.337	4.23805e-10	0.108	0.237791	0.297	0.00241286
PDHX	-0.163	0.180089	0.172	0.0003628	-0.118	0.0634802	-0.26	0.0453511	-0.336	0.00366277	-0.512	1.2541e-34	0.285	5.5325e-13	0.615	2.57578e-30	0.976	0.000342007	0.514	1.76606e-08
PFKFB1	0.495	0.0149892	-3.489	3.08958e-32	-0.035	0.89154	-0.145	0.0148436	-1.4	0.000175052	-1.169	3.20321e-14	0.208	0.0579386	0.545	1.26673e-07	0.151	0.0672347	0.872	0.00209208
PFKFB2	0.467	0.00178162	0.201	0.00259321	-0.656	1.97158e-05	0.184	0.00567786	-0.105	0.250333	-2.403	2.94503e-49	-0.886	2.53171e-21	-1.126	2.45043e-22	0.009	0.831765	0.854	3.4608e-07
PFKFB3	-0.655	0.0368366	-1.755	1.78533e-28	0.534	4.3002e-05	0.512	0.00929157	0.281	0.0729907	-0.673	0.00101821	-0.644	1.062e-09	-0.689	1.97345e-09	-1.063	0.00577144	-0.2	0.513696
PFKFB4	2.176	7.46049e-09	1.265	3.87789e-29	0.716	4.50371e-05	0.132	0.0376824	0.728	2.19374e-05	2.514	1.62849e-39	0.488	2.45585e-09	0.978	3.76585e-29	0.27	0.00186626	2.224	3.2609e-11
PFKL	0.396	0.0116492	0.525	1.5468e-13	-0.182	0.0653796	0.488	4.61873e-05	0.123	0.0523311	0.228	2.33088e-05	0.294	2.24074e-10	0.47	2.62186e-11	0.451	0.0296594	0.952	1.76501e-09
PFKM	-0.829	0.000275742	-0.306	3.44838e-05	0.252	0.0342169	-1.083	2.13916e-09	-0.666	0.0206083	-1.161	5.98476e-43	-0.086	0.0517987	0.324	6.3405e-10	0.44	0.0285423	-1.376	2.07693e-10
PFKP	-0.239	0.303597	0.084	0.239937	0.085	0.430933	-1.699	3.22255e-10	0.186	0.0636257	2.058	2.66172e-35	1.883	1.79747e-44	1.741	1.1957e-26	0.782	0.041312	0.306	0.173741
PGAM1	0.073	0.577438	0.447	1.41522e-23	-0.158	0.0175959	NA	NA	0.303	0.0200951	0.733	2.3004e-35	0.449	1.3782e-13	1.095	1.46641e-43	NA	NA	0.476	0.000237226
PGAM2	-0.228	0.387017	-0.417	0.00623912	-0.77	1.80931e-07	0.541	7.21676e-05	-2.44	3.05878e-05	-2.121	1.04678e-22	0.769	5.09794e-11	0.637	1.49359e-05	0.138	0.18473	0.656	0.0265848
PGAM4	-0.199	0.312699	0.108	0.0108602	-0.268	0.00546887	NA	NA	0.242	0.0678421	0.356	2.67709e-08	0.372	5.09943e-08	0.816	8.45152e-20	NA	NA	0.133	0.487656
PGAM5	0.725	3.08469e-06	0.753	1.0025e-38	0.665	7.70185e-07	NA	NA	0.319	0.00741307	-0.494	2.16692e-24	0.96	3.70197e-41	1.397	8.53413e-41	NA	NA	0.964	3.79744e-08
PGK1	0.453	8.74597e-05	0.7	4.44654e-47	0.567	9.28548e-07	0.571	2.55581e-06	0.455	3.99359e-07	0.841	1.05222e-34	0.695	1.76844e-20	1.188	4.05145e-39	0.553	0.024571	1.037	6.59825e-12
PGK2	0.24	0.106646	NA	NA	NA	NA	-0.163	0.00302335	NA	NA	NA	NA	NA	NA	NA	NA	0.008	0.908868	NA	NA
PGM1	-0.544	0.00336795	-1.079	9.15435e-24	-1.485	8.92312e-25	0.387	0.000586335	-0.781	0.000113715	0.258	4.86804e-06	-0.642	9.97133e-15	-0.964	8.14687e-23	0.849	0.00425607	0.458	0.0224687
PGM2	0.326	0.168859	0.241	2.57215e-07	0.194	0.00051915	NA	NA	-0.299	0.198854	-0.033	0.462639	0.029	0.614894	1.237	1.73188e-55	NA	NA	-0.404	0.0119099
PGM2L1	-0.986	0.00810134	0.349	1.33062e-06	0.299	0.00148256	NA	NA	0.659	0.00833976	0.954	1.19136e-17	1.667	2.26046e-37	1.069	3.00299e-19	NA	NA	0.107	0.770577
PGM5	-6.075	6.07253e-10	-3.261	1.45051e-99	-4.163	4.89257e-14	-0.3	0.00134952	-2.457	7.17708e-12	-1.513	2.09983e-37	-2.435	2.7251e-58	-4.41	4.29094e-93	-0.287	0.0331308	-5.567	5.50623e-13
PKLR	1.02	4.96829e-07	0.295	1.66681e-05	-0.423	0.210199	-0.016	0.742619	0.17	0.708297	-0.209	0.62664	0.37	1.02774e-05	0.63	6.80556e-12	0.056	0.0677182	0.657	0.0182377
PKM2	0.483	0.00245598	0.917	2.32176e-28	0.756	1.64861e-14	0.349	0.00573421	0.559	7.94718e-10	0.741	3.73006e-11	0.889	2.26837e-31	1.364	1.15508e-42	0.927	0.00144986	1.595	1.47449e-12
TPI1	0.728	0.00022961	0.842	3.80866e-42	0.175	0.0111565	-0.145	0.0228355	0.425	1.41232e-05	0.999	1.49298e-42	1.075	4.20336e-38	1.669	2.46742e-47	0.583	0.00849117	1.693	3.92094e-22
GLO1	0.315	0.000180567	0.597	9.22314e-49	0.551	8.06395e-06	-0.109	0.237403	0.383	8.47095e-06	-0.502	6.34272e-24	0.132	0.0197283	0.225	0.000305537	0.163	0.147219	0.225	0.00820349
GLOD4	0.091	0.221787	-0.053	0.0303564	-0.355	1.52273e-06	0.84	8.87601e-06	-0.004	0.94557	-0.275	1.59882e-16	0.074	0.0452243	0.19	1.28439e-05	0.099	0.654769	0.14	0.128097
GLOD5	0.893	0.00330535	0.651	6.33126e-07	-1.555	1.38286e-13	NA	NA	-0.856	2.54449e-05	-2.943	2.58817e-41	-0.368	9.78558e-05	-2.688	1.81667e-52	NA	NA	1.589	0.00233391
HAO1	NA	NA	NA	NA	NA	NA	-0.085	0.108245	NA	NA	NA	NA	NA	NA	NA	NA	0.029	0.611438	NA	NA
HAO2	-0.113	0.515859	-0.521	0.000456811	-0.027	0.828543	-0.333	0.00110831	-0.813	0.0217575	-2.317	8.39275e-08	-0.026	0.744014	-0.032	0.662059	-0.051	0.369535	-0.006	0.968483
EXT1	0.12	0.323648	-0.139	0.00031066	-0.42	6.93467e-06	0.364	0.00446585	1.292	3.00152e-19	0.035	0.418756	-0.103	0.0398832	0.597	3.99067e-16	0.808	0.000440496	0.375	0.000705025
EXT2	0.244	0.00906122	-0.162	7.82584e-09	0.089	0.057191	0.985	1.42708e-06	0.678	9.56903e-17	0.086	0.0166543	0.023	0.536166	0.401	3.47793e-16	-0.151	0.373707	-0.332	0.0049034
EXT3	NA	NA	NA	NA	NA	NA	NA	NA	NA	NA	NA	NA	NA	NA	NA	NA	NA	NA	NA	NA
EXTL1	-1.34	0.000378845	-0.361	0.0854129	-1.78	8.74575e-10	-0.793	1.82886e-05	-2.777	9.35662e-07	-1.299	7.74825e-12	0.168	0.198013	-0.769	4.76945e-07	0.081	0.236459	-2.598	4.95866e-08
EXTL2	0.005	0.983732	-0.67	1.30185e-44	-0.13	0.366175	0.235	0.124133	0.745	8.77068e-07	-0.46	1.56252e-17	-0.332	1.34921e-08	-0.095	0.155059	0.466	0.023075	-0.863	3.07267e-06
EXTL3	-0.393	0.015276	-0.461	5.24594e-42	0.217	0.0392761	0.067	0.492886	0.645	1.03334e-10	-0.161	7.42911e-05	0.002	0.977949	0.241	0.000364063	-0.062	0.343476	-0.153	0.157643
GLCE	0.337	0.0125304	-0.051	0.290831	0.387	7.79621e-06	-0.142	0.249081	-0.435	0.000193793	-0.516	3.37249e-15	0.065	0.212642	0.175	0.00490736	0.043	0.715261	-0.056	0.745343
HGSNAT	-0.095	0.435588	-0.12	0.000639321	-0.08	0.34685	0.206	0.0543645	-0.112	0.163908	0.077	0.0403262	0.309	1.02762e-08	-0.188	0.000158845	-0.451	0.0748084	-0.652	3.61662e-09
HPSE	0.761	0.156909	0.748	2.12331e-10	-1.073	1.4513e-06	1.379	2.24285e-10	-0.616	0.0131564	-0.322	0.000381759	0.611	5.79724e-09	0.714	3.38375e-10	0.725	0.0351255	-0.186	0.503976
HPSE2	-4.906	9.41653e-07	-4.205	4.86115e-65	-3.671	1.02289e-23	-0.305	0.00181113	-1.003	0.00106405	-2.457	3.93024e-23	-2.731	1.79436e-24	-3.22	3.31962e-25	-0.027	0.775254	-4.19	6.18087e-10
HS2ST1	0.367	0.00704701	-0.139	0.000226033	0.566	3.41568e-12	1.127	3.63357e-09	0.182	0.0023596	0.168	8.4682e-06	0.156	0.000323248	0.209	1.79993e-05	0.69	3.91841e-05	0.058	0.55718
HS3ST1	-0.992	0.176611	-0.509	1.31486e-08	0.569	5.85936e-06	0.439	3.27988e-06	-1.831	2.20515e-08	-0.602	0.000123246	1.202	3.27019e-16	0.543	0.000107118	-0.054	0.323863	-0.487	0.186522
HS3ST2	-0.307	0.43667	-0.534	0.000685427	-0.515	0.0897846	-4.133	4.33403e-06	-0.734	0.0339291	3.89	2.39628e-49	-0.645	0.000998413	-1.876	3.64218e-14	0.135	0.0947516	0.088	0.861229
HS3ST3A1	0.077	0.806087	1.161	4.79917e-32	0.139	0.332268	1.029	8.03606e-11	0.033	0.904339	-1.649	9.95708e-28	0.436	0.000309539	1.47	3.11239e-17	0.594	0.0910898	-0.062	0.89215
HS3ST3B1	-0.31	0.413888	-0.01	0.917231	-0.674	0.000161032	0.127	0.00935674	-0.414	0.0202337	-1.713	4.14921e-34	-0.186	0.14061	0.322	0.0263393	-0.05	0.500484	-0.385	0.280419
HS3ST4	-2.158	0.00438448	-4.261	3.13116e-41	0.543	0.0049483	NA	NA	-2.453	1.01414e-10	-0.044	0.532555	-0.537	3.64159e-05	0.819	5.18409e-06	NA	NA	-0.32	0.215119
HS3ST5	-1.508	0.0574964	0.378	0.000649187	-1.485	3.64565e-07	NA	NA	-0.452	0.220267	-1.478	5.46835e-09	-0.825	8.39631e-06	-0.401	0.0681163	NA	NA	0.594	0.0419521
HS3ST6	-0.462	0.625356	0.399	0.0011679	-3.037	2.68109e-08	NA	NA	-1.542	0.000548325	NA	NA	-1.228	1.3085e-05	0.269	0.346362	NA	NA	0.906	0.168096
HS6ST1	0.452	0.10943	0.619	2.37164e-18	-0.104	0.186166	-0.157	0.00132207	0.026	0.754308	-1.967	1.7486e-27	0.179	0.00514542	1.273	1.39928e-27	0.079	0.00341794	1.411	2.13147e-07
HS6ST2	0.811	0.265808	-0.823	5.42493e-06	1.949	3.95533e-17	NA	NA	-0.345	0.224806	-7.438	1.71249e-61	3.522	8.55192e-31	2.631	3.17636e-25	NA	NA	-1.691	6.22296e-05
HS6ST3	-0.484	0.413205	1.561	9.5157e-16	-2.395	2.64756e-09	NA	NA	-0.753	0.000939591	-3.387	8.79846e-70	-0.214	0.348745	0.054	0.80285	NA	NA	-2.719	0.000106176
NDST1	-0.181	0.325751	-0.705	1.19833e-41	-0.522	1.64176e-05	-0.182	0.0188268	-0.333	0.00561798	0.187	0.00128463	-1.593	2.15326e-33	-1.547	8.63504e-25	0.125	0.0235892	-0.391	0.00404479
NDST2	-0.084	0.467486	-0.178	1.35985e-08	-0.182	0.00578998	-0.289	0.00425235	-0.269	0.00012452	0.294	1.9626e-12	-0.108	0.0264713	-0.291	2.27652e-10	0.455	0.04103	-0.195	0.0308009
NDST3	0.459	0.0580267	0.165	0.145098	-0.05	0.783121	-1.593	3.01604e-07	-0.43	0.0264416	-3.283	4.62249e-48	-0.067	0.652273	-0.173	0.233581	-0.11	0.283246	0.214	0.588614
NDST4	-0.444	0.345297	NA	NA	NA	NA	-0.264	0.0264812	NA	NA	NA	NA	NA	NA	NA	NA	0.036	0.478946	NA	NA
AMDHD1	-0.196	0.535509	-0.429	3.95772e-05	-0.153	0.564146	NA	NA	0.741	0.00411139	-0.463	0.0498294	-0.374	0.00914424	-0.925	6.43745e-10	NA	NA	-0.279	0.385821
AMDHD2	0.284	0.127818	0.722	6.27163e-19	0.006	0.944554	0.307	0.000512066	0.264	0.0397027	0.819	1.72704e-12	0.156	0.0203022	-0.093	0.275754	0.277	0.00757735	0.574	2.67216e-05
FTCD	-0.061	0.827366	0.302	0.00463827	-0.471	0.0174043	-0.355	0.00153679	0.615	0.000114588	-1.585	0.000464168	1	3.58825e-12	1.451	2.64357e-23	0.1	0.187736	0.121	0.782134
HAL	0.42	0.436011	0.206	0.0306085	-0.054	0.797271	0.072	0.324957	-1.504	0.00280857	0.839	1.4041e-14	1.711	2.64973e-18	-1.306	2.23257e-12	0.391	3.33643e-06	0.363	0.532266
HDC	-3.085	4.04253e-07	-1.043	7.45846e-12	-2.171	1.79226e-13	0.038	0.532902	-0.16	0.615134	1.852	8.83972e-17	-1.575	5.86847e-18	-2.253	3.58162e-26	0.092	0.222387	-2.158	0.000158832
HNMT	-0.543	0.0230126	-1.041	3.63367e-35	-0.558	5.79034e-05	1.02	5.12923e-16	-1.392	1.13058e-13	0.028	0.643648	-0.409	2.19802e-07	-1.871	4.28872e-48	-0.506	0.00529676	-2.318	2.87769e-16
UROC1	-0.071	0.663902	0.058	0.329252	0.476	3.55031e-06	NA	NA	0.058	0.798335	0.582	1.13135e-16	0.422	0.000303021	0.286	0.011249	NA	NA	0.688	0.0317876
AANAT	-0.008	0.975235	0.134	0.00318462	0.024	0.832483	-0.066	0.135085	0.227	0.0121952	0.354	5.77284e-09	0.251	0.00058092	0.222	0.00683466	-0.043	0.404847	0.506	0.00174974
ACE	-0.269	0.331304	-0.392	2.39833e-07	-0.296	0.0577111	0.065	0.129616	0.352	0.157475	1.584	1.41269e-11	-1.921	2.60333e-40	-2.851	3.20988e-46	-0.005	0.949273	-0.474	0.052724
ACE2	-0.435	0.417773	-2.087	4.80975e-47	-0.241	0.30655	-0.012	0.763028	-0.442	0.0636022	0.1	0.768983	0.486	0.000166435	-0.056	0.71057	0.087	0.0100056	0.557	0.0468594
ALOX12	0.992	0.231256	-0.519	6.69051e-13	-0.622	0.000983568	-0.004	0.899066	-2.282	0.000167414	0.268	0.000147368	-0.432	0.000580201	2.202	8.88962e-28	0.356	0.00348524	-0.458	0.0145605
ALOX12B	0.22	0.794206	-0.034	0.730022	-0.472	0.0559867	-0.437	0.000951525	0.558	0.438292	1.447	1.27819e-27	1.065	3.69327e-16	2.972	2.37842e-34	-0.122	0.250048	0.986	0.00550005
ALOX15	0.929	0.165824	-0.74	0.00290415	0.138	0.680805	-0.24	0.000699114	-2	0.000978195	0.003	0.977563	-3.043	3.91817e-12	-2.512	7.51702e-09	-0.162	0.00174061	0.703	0.393517
ALOX15B	0.932	0.367295	-1.159	0.00031041	-0.41	0.180309	0.322	1.84421e-05	-1.169	0.00209386	3.825	5.79684e-44	-1.642	6.12497e-17	-3.724	1.49968e-35	-0.292	0.364984	1.85	0.00268778
ALOX5	0.044	0.942238	-0.252	0.0121963	-0.117	0.48939	0.481	2.70747e-12	-0.415	0.00478858	2.279	5.5695e-22	-2.09	2.09881e-37	-3.241	1.28617e-50	0.064	0.72238	0.125	0.71388
ALOX5AP	-1.215	1.82893e-05	0.085	0.298971	-0.606	1.25243e-05	1.57	0.000117752	-0.216	0.126673	1.154	1.68245e-15	-2.181	1.49271e-33	-3.302	2.6626e-51	-1.592	0.00443536	-0.091	0.781793
ALOXE3	1.48	0.00676986	0.334	0.0214839	1.206	8.99247e-14	-0.254	0.000192258	1.277	0.0165213	-0.162	0.138361	1.556	1.45933e-25	3.189	1.50288e-42	-0.018	0.409867	0.724	0.0612723
AOF1	NA	NA	NA	NA	NA	NA	NA	NA	NA	NA	NA	NA	NA	NA	NA	NA	NA	NA	NA	NA
AOF2	NA	NA	NA	NA	NA	NA	0.902	3.73067e-06	NA	NA	NA	NA	NA	NA	NA	NA	0.759	0.00336395	NA	NA
ASMT	-0.437	0.0926659	-0.147	0.0215245	-0.053	0.718039	NA	NA	0.356	0.00012184	0.473	2.67775e-15	0.142	0.141242	-0.032	0.734392	NA	NA	-0.586	0.0200212
ASMTL	-0.692	0.000316936	-0.118	0.0516764	-0.17	0.0328475	NA	NA	-0.333	0.000397034	-0.153	0.0010683	-0.25	1.33416e-08	-0.441	9.72105e-13	NA	NA	-0.763	2.60901e-10
CYP20A1	-0.69	1.32267e-12	-0.416	4.94737e-26	-0.274	1.81266e-06	1.44	2.26588e-10	-0.583	6.67442e-16	-0.468	2.52478e-18	-0.395	1.06407e-14	-0.626	1.41897e-23	0.774	2.4615e-07	-0.331	0.000673987
DIO1	0.823	0.0268215	1.899	4.88228e-20	-0.546	0.00549468	-0.19	0.0019919	-1.436	2.26885e-05	-5.087	9.9369e-19	-0.111	0.631916	-1.63	4.67199e-12	-0.404	0.08943	0.667	0.299439
DIO2	-0.328	0.496607	0.481	0.00521477	1.842	6.22364e-13	-1.906	7.41143e-07	-1.615	8.22851e-08	-0.896	0.000185988	2.201	2.92391e-16	3.113	1.00863e-23	-0.038	0.605742	-0.09	0.914409
DIO3	-3.056	3.87003e-15	-1.315	5.07484e-20	0.258	0.301974	-0.179	0.0192039	-0.709	0.0226514	-0.185	0.244592	-1.309	2.57494e-16	-1.275	1.5212e-14	-0.096	0.0924006	-4.053	1.04118e-12
HPGD	-1.927	0.000223101	-1.675	5.62455e-17	-3.283	8.10544e-25	-0.035	0.532291	-3.142	8.25229e-12	-2.896	5.75434e-34	-1.61	4.5179e-17	-3.651	2.22804e-39	-0.146	0.522823	-1.991	0.00319813
IYD	0.943	0.0875119	0.915	5.64385e-05	0.189	0.317123	NA	NA	-2.246	9.3262e-10	-4.351	3.22773e-25	-0.342	0.0215629	-3.501	7.90209e-56	NA	NA	1.793	3.26619e-07
LNPEP	-0.352	0.223853	-0.725	1.37621e-08	-0.355	0.00226037	0.257	0.000332959	-0.246	0.136476	-0.82	1.86173e-16	-0.379	4.54377e-07	-0.274	0.00254952	0.364	0.000177673	0.57	0.0266529
LTA4H	0.005	0.971688	-0.284	4.6537e-13	0.292	1.41895e-06	0.194	0.0468929	-0.543	6.47966e-07	0.302	5.30001e-19	-0.855	1.43914e-17	-1.748	4.771e-35	-1.027	0.000101457	-0.101	0.58055
LTC4S	-2.1	2.53352e-08	-0.928	1.39795e-17	-2.304	4.3772e-16	0.222	0.041359	-1.464	1.44134e-10	1.34	5.53138e-14	-1.92	2.46706e-30	-2.988	1.44543e-43	-1.553	0.00164113	-2.973	3.75506e-09
MME	0.688	0.175466	-4.236	8.49442e-144	1.823	1.75915e-07	0.114	0.0897324	0.917	0.00765089	-0.789	0.0345256	-3.6	6.74071e-71	-2.596	2.04355e-33	0.192	0.0234799	-1.911	0.00635058
MMEL1	0.474	0.403359	1.034	6.1749e-21	0.132	0.526741	NA	NA	-1.52	3.66036e-08	-1.696	8.77115e-19	-0.768	1.37417e-05	-1.847	1.06586e-23	NA	NA	1.711	0.00214682
PGDS	NA	NA	NA	NA	NA	NA	1.129	5.43783e-05	NA	NA	NA	NA	NA	NA	NA	NA	-0.9	0.00281996	NA	NA
PTGDS	-3.5	1.47963e-08	-2.106	4.45276e-44	-2.08	3.99032e-12	-2.972	6.87102e-14	-2.063	4.49508e-10	-2.379	1.40584e-11	-2.152	1.12523e-38	-3.394	3.57457e-66	-1.842	0.000943879	-2.513	3.00143e-07
PTGES	0.454	0.199116	-0.108	0.200589	0.436	0.0093874	-0.135	0.0314972	0.126	0.457118	-1.783	2.42913e-22	2.436	8.93725e-52	1.801	9.08723e-24	-0.065	0.734049	-0.613	0.0526084
PTGES2	0.411	0.0110316	0.692	6.64696e-22	0.402	8.81112e-07	-0.591	0.000267867	-0.041	0.639521	-0.506	3.51914e-19	0.803	3.57292e-27	0.959	1.65011e-22	0.21	0.197023	0.946	7.31609e-07
PTGES3	0.262	8.14531e-06	0.335	5.20468e-23	0.475	5.41376e-09	0.291	0.000478168	0.333	8.13882e-09	0.04	0.265121	0.35	6.83089e-11	0.727	2.64291e-27	-0.297	0.00206292	0.15	0.242092
PTGIS	-4.614	6.26161e-08	-2.165	1.5206e-33	-2.599	1.4996e-13	-0.06	0.264198	-1.973	1.81187e-06	-1.152	6.95282e-13	-1.7	2.93875e-23	-2.511	6.08382e-28	-0.62	0.00470026	-6.151	1.70034e-16
PTGR1	-0.786	0.0357344	-0.489	3.26752e-22	-0.575	6.77384e-07	NA	NA	-0.891	9.33682e-07	-1.394	7.14278e-35	0.779	1.40916e-22	1.287	6.13047e-33	NA	NA	0.57	0.00231889
PTGR2	-0.136	0.386532	-0.053	0.210417	-0.29	0.000832649	NA	NA	-0.716	2.55381e-09	-0.746	5.3419e-17	0.171	0.00418796	-0.074	0.341645	NA	NA	0.347	0.144161
PTGS1	-4.326	3.68764e-06	-0.097	0.125282	-3.105	1.33706e-12	1.184	2.97457e-05	0.021	0.943054	0.051	0.852517	-0.73	2.92463e-14	-1.117	2.09338e-17	-0.059	0.758317	1.023	0.0545934
PTGS2	-2.848	3.89959e-06	-3.088	4.07522e-39	-0.372	0.257251	-0.021	0.895683	0.897	0.00121175	-1.602	1.71278e-12	-1.134	1.84122e-08	-1.801	5.67461e-14	-1.558	0.0503648	-1.474	0.00331029
TBXAS1	-0.965	0.00034207	-0.172	0.0347618	0.617	3.08138e-06	0.917	9.14062e-08	-0.093	0.577075	1.979	1.40662e-32	-0.847	3.13979e-16	-2.132	3.15609e-71	-0.375	0.0166573	0.475	0.0685494
TPO	-2.343	0.000438748	-3.229	1.87365e-68	-2.767	9.35833e-12	-0.178	0.0126262	-1.124	0.000263995	0.225	2.93928e-06	0.276	0.0448181	0.959	2.12789e-13	-0.1	0.136096	-1.419	0.0098575
CDIPT	0.097	0.34698	0.138	0.000148361	-0.156	0.0171358	-0.285	0.000323964	0.286	0.000107606	0.169	5.0117e-05	-0.154	8.25676e-05	-0.093	0.0372122	0.219	0.0242158	-0.441	0.000985452
FIG4	-0.268	0.00877498	0.019	0.52135	-0.431	2.05196e-15	-1.259	3.06707e-08	-0.776	1.22487e-17	-0.206	3.04519e-10	-0.979	4.45067e-34	-1.192	6.79212e-37	-0.322	0.18916	0.339	6.33208e-06
IMPA1	-0.198	0.151349	-0.029	0.534249	-1.04	4.28639e-11	-0.177	0.00505946	-0.117	0.276615	-0.099	0.0124498	-0.006	0.919772	0.228	0.000128437	-0.235	0.0393119	-0.316	0.00167985
IMPA2	-1.251	0.000853451	-0.056	0.441746	-1.144	2.3041e-11	0.896	4.55113e-06	-0.046	0.800897	-0.286	0.00255174	0.425	4.12786e-09	0.567	6.1605e-11	0.222	0.176132	1.028	1.62669e-06
IMPAD1	-0.123	0.416885	-0.032	0.619145	0.179	0.0108406	0.923	1.11715e-05	0.139	0.0792368	-0.323	2.20689e-15	0.117	0.00135401	0.164	2.79471e-05	0.76	0.00429685	0.075	0.573208
INPP1	-0.682	0.0313163	-1.284	4.04063e-96	-0.132	0.174495	-0.505	0.00264665	-0.489	0.00099384	0.518	8.49163e-22	-0.691	6.39447e-16	-0.362	4.36465e-05	-0.42	0.0549451	-0.933	2.72068e-06
INPP4A	-0.313	0.121789	-0.146	3.65043e-05	-0.558	2.48637e-06	-1.087	4.75293e-06	0.561	4.09982e-09	0.233	1.67606e-06	0.081	0.105213	-0.196	0.000270714	0.25	0.000433848	-0.288	0.00971764
INPP4B	0.467	0.0875119	-0.326	0.00476559	0.072	0.49009	-0.793	4.63085e-05	0.122	0.57497	0.138	0.105514	1.078	2.63237e-16	-0.398	0.00128299	-0.164	0.381382	-0.858	0.000632147
INPP5A	-1.235	1.54399e-05	-0.477	2.52839e-23	-0.982	1.47425e-10	-2.222	5.23366e-07	-0.6	4.759e-07	-0.215	1.37461e-06	-0.947	3.68158e-41	-0.868	2.6469e-30	-0.563	0.0371643	-1.45	2.51348e-09
INPP5B	-0.556	0.000149414	-0.598	6.94033e-51	-0.379	1.77556e-06	0.286	0.000105399	0.168	0.00208829	0.267	2.35661e-09	-0.587	1.84665e-13	-0.945	1.09808e-29	0.226	0.0266812	-0.577	2.63292e-05
INPP5D	-0.469	0.204306	-0.762	8.15343e-22	1.155	7.34207e-10	NA	NA	-0.553	0.00130679	1.671	2.39371e-40	-0.28	0.00110167	-1.456	2.76076e-29	NA	NA	-0.788	0.000763458
INPP5E	0.39	3.03391e-05	-0.098	0.00367656	0.464	8.92049e-08	0.062	0.458371	0.291	1.36755e-05	0.285	6.77929e-08	-0.021	0.766267	0.124	0.0447241	-0.375	0.0547151	-0.406	0.00965882
INPP5F	-0.377	0.0393068	-0.244	6.06543e-11	-0.297	0.000298739	-3.275	5.5115e-12	0.346	1.84122e-06	-0.408	3.28982e-24	0.349	9.37708e-13	0.377	1.47958e-12	0.332	0.0181108	-1.335	1.95254e-07
INPP5J	-0.36	0.321671	0.369	0.0429984	-0.763	4.91805e-05	NA	NA	-0.758	0.00874544	-5.164	1.04695e-53	-0.628	6.30522e-13	-0.677	5.43894e-11	NA	NA	0.903	0.0010523
INPP5K	-0.136	0.211053	-0.609	2.8585e-22	-0.743	1.89866e-17	NA	NA	-0.182	0.0035096	0.108	0.00129043	-1.103	1.36302e-41	-1.222	3.48325e-35	NA	NA	-0.195	0.0932246
INPPL1	0.118	0.374778	0.433	9.26853e-24	0.156	0.0383056	0.871	1.20446e-06	0.076	0.563103	0.169	7.92274e-06	0.483	1.99518e-16	-0.303	2.07083e-07	0.593	0.000693588	0.41	0.00293978
IP6K1	-0.038	0.677607	-0.247	1.3079e-13	-0.267	4.03434e-06	NA	NA	-0.239	8.43433e-06	-0.624	4.64013e-45	-0.384	2.48663e-25	-0.692	8.77433e-30	NA	NA	-0.509	2.03033e-07
IP6K2	0.632	0.0160952	-0.187	7.56539e-05	-0.11	0.275323	NA	NA	-0.352	9.2929e-05	-0.162	0.000187494	0.165	3.35547e-07	0.063	0.122685	NA	NA	0.116	0.348528
IP6K3	-0.973	0.0717656	-0.264	0.124849	-1.966	1.84464e-09	NA	NA	-1.753	0.00302565	-0.512	0.0273375	-0.937	4.6869e-08	-2.125	1.27241e-25	NA	NA	-1.57	0.000138911
IPMK	-0.071	0.866166	-0.606	8.3868e-08	-0.658	7.89278e-07	NA	NA	-0.125	0.580222	0.301	0.000751763	0.066	0.497241	0.099	0.166323	NA	NA	0.249	0.414185
IPPK	0.149	0.629784	0.668	7.90498e-38	0.242	0.000550839	NA	NA	-0.037	0.845452	-0.373	2.43284e-23	0.08	0.064206	0.97	4.27691e-36	NA	NA	-0.032	0.740802
ISYNA1	1.059	0.0134285	0.763	1.08733e-14	0.168	0.139922	0.521	0.000111683	0.356	0.105571	-0.548	3.76269e-06	0.963	1.45958e-24	0.835	6.75069e-17	-1.021	0.0221063	0.568	0.0126554
ITPK1	-0.63	0.0149807	-0.078	0.389831	-0.314	1.56644e-05	-0.783	1.33132e-07	0.509	4.22122e-08	-0.402	2.42159e-15	-0.73	1.47102e-25	-0.81	3.13245e-28	-0.191	0.020409	-0.379	0.0159141
ITPKA	0.612	0.0255624	2.368	1.73676e-59	-1.643	1.16825e-11	-2.488	1.43078e-06	1.245	8.9701e-07	2.525	1.10645e-39	3.949	8.56797e-56	2.982	3.12834e-39	0.099	0.235577	0.503	0.245287
ITPKB	-1.705	8.28882e-05	-0.482	3.4966e-26	-0.887	6.30669e-05	0.192	0.133708	0.128	0.300905	-0.965	9.61355e-23	-0.685	2.73421e-20	-0.435	2.08987e-06	-0.682	0.0229638	-1.667	5.50029e-07
ITPKC	-0.676	0.0576286	-0.244	0.00133274	0.202	0.0217216	0.705	6.76487e-06	-0.859	1.41445e-06	0.739	1.95073e-11	-0.675	0.000285035	-0.595	0.0054576	0.071	0.714796	-0.053	0.846258
MINPP1	0.659	0.000572902	0.263	1.19656e-14	-0.176	0.0641469	0.808	8.14291e-06	0.886	1.45302e-12	0.085	0.061258	0.412	3.28424e-14	0.27	1.8434e-06	-0.053	0.775543	0.373	0.000239515
MIOX	NA	NA	0.66	5.26585e-31	0.805	7.19737e-12	NA	NA	1.22	4.10079e-24	-1.733	0.000263034	2.314	7.684e-35	1.149	6.28375e-20	NA	NA	2.138	1.53018e-19
PGAP1	-0.369	0.0698575	-1.309	5.502e-45	0.043	0.732336	0.562	0.000409365	0.104	0.376768	-0.716	6.85397e-24	-0.928	5.91334e-17	0.827	1.4945e-16	0.195	0.0397792	-1.132	4.37062e-07
PI4K2A	0.192	0.0386518	-0.001	0.966499	0.063	0.19971	-0.297	0.00221116	0.31	2.47954e-05	-0.661	4.85719e-56	-0.306	9.33521e-08	-0.192	4.91582e-05	0.177	0.0158972	-0.012	0.899607
PI4K2B	0.151	0.378962	0.253	1.02998e-05	0.345	0.000572066	NA	NA	0.064	0.502399	-0.241	4.58917e-08	0.185	7.99579e-05	-0.205	0.000117845	NA	NA	0.341	0.00511972
PI4KA	-0.269	0.0640155	0.086	0.0206818	-0.437	7.05992e-06	-2.834	3.91687e-09	0.004	0.965359	-0.536	9.02409e-27	-0.232	5.36381e-05	-0.221	4.76571e-05	0.169	0.437947	-0.49	4.92829e-05
PI4KB	0.05	0.540273	0.213	2.98884e-18	-0.246	3.26666e-08	0.392	0.000261125	-0.072	0.0331115	0.049	0.064916	0.25	1.98324e-17	0.128	6.00439e-05	0.298	0.0213414	0.095	0.303053
PIK3C2A	-0.522	0.0256206	-0.528	9.42191e-14	0.103	0.152765	NA	NA	-0.173	0.0662216	-0.634	1.64653e-32	-0.452	2.24316e-12	-0.618	1.61069e-17	NA	NA	-0.745	2.78601e-05
PIK3C2B	-0.114	0.562899	-0.559	8.0122e-27	0.008	0.945587	-0.028	0.839337	-0.93	1.13241e-10	0.385	7.07906e-08	-0.497	3.21001e-07	-1.025	4.85506e-20	0.642	0.0031671	-0.51	0.0592756
PIK3C2G	-0.312	0.606328	-3.994	1.08912e-31	NA	NA	-0.247	0.011477	-2.427	1.07856e-11	-7.589	2.89996e-77	-0.484	0.0742421	0.632	0.0309522	-0.576	0.0111724	-1.05	0.0575233
PIK3C3	-0.169	0.0853368	-0.27	4.19203e-18	-0.521	6.57642e-20	1.461	1.55086e-08	-0.234	1.18736e-06	-0.165	2.80895e-07	-0.174	2.99064e-07	0.035	0.363395	-0.19	0.335015	-0.148	0.0939968
PIK3CA	-0.091	0.694971	-0.764	5.31187e-24	-0.235	0.00963984	1.137	7.20029e-05	0.577	1.7957e-07	-0.299	6.48832e-08	-0.274	6.75582e-08	0.748	2.31221e-23	1.129	0.000637357	-0.431	0.0308115
PIK3CB	0.078	0.486482	-0.049	0.175779	-0.049	0.503666	0.001	0.986499	-0.048	0.562525	-0.292	7.82323e-12	0.069	0.132782	0.372	2.71106e-12	0.179	0.145466	0.359	0.0218901
PIK3CD	-0.768	0.0031409	-0.508	3.13361e-13	-1.171	1.61356e-08	0.027	0.655534	1.117	1.95131e-11	0.803	9.90297e-28	-0.193	0.0204704	-0.687	9.0463e-15	-0.002	0.985124	-0.737	0.000173512
PIK3CG	-0.92	0.0117569	-0.406	9.6685e-05	-2.22	1.31783e-18	0.269	0.000701572	0.199	0.351733	1.104	5.20006e-16	-0.975	1.20152e-17	-2.018	7.93403e-32	0.019	0.758087	-1.352	1.57525e-06
PIK3R1	-1.113	0.000453774	-1.722	3.03966e-64	-0.552	4.87425e-06	-0.932	1.78255e-07	-1.135	2.61631e-07	-0.229	8.35368e-05	-1.165	1.58152e-29	-0.986	5.03644e-18	-1.679	0.00408059	-1.438	1.79141e-10
PIK3R2	0.496	0.0125703	1.12	1.61243e-41	0.513	4.04071e-07	-0.159	0.131731	0.063	0.43909	0.074	0.0481538	0.532	1.5622e-17	1.116	7.48236e-30	0.181	0.0568804	0.841	2.9128e-05
PIK3R3	-0.676	0.000265793	0.559	1.3891e-20	0.15	0.213665	-0.002	0.968823	-0.159	0.436925	0.386	1.63018e-06	-0.934	2.78855e-15	-0.971	1.47944e-14	0.821	0.000312367	0.855	0.0195225
PIK3R4	-0.025	0.836648	-0.248	3.24243e-16	0.111	0.141665	0.12	0.172913	0.463	5.33459e-08	-0.448	3.92872e-29	-0.118	0.00516849	0.419	1.05051e-12	0.48	0.0169033	-0.324	0.0119827
PIK3R5	-1.043	0.00180999	0.219	0.0292548	-1.344	4.79693e-12	0.086	0.0625148	0.22	0.146097	3.181	6.90158e-34	-1.432	5.68313e-27	-2.27	3.7812e-41	0.115	0.0162838	0.307	0.201245
PIK3R6	-0.745	0.0100404	0.672	5.37488e-11	-0.919	4.78835e-07	NA	NA	0.447	0.0128053	3.434	3.0705e-43	0.224	0.0965181	-1.067	4.45172e-11	NA	NA	-0.46	0.244786
PIP4K2A	-0.908	0.000122742	0.078	0.0679474	-0.352	5.29828e-05	-1.292	2.83388e-06	0.284	0.000343136	0.696	4.8095e-14	-0.253	6.55675e-06	-0.792	3.26658e-26	-0.33	0.0562183	-0.154	0.352329
PIP4K2B	-0.011	0.945872	-0.329	2.24717e-20	0.1	0.350089	-0.743	2.68686e-05	0.051	0.647913	0.182	1.09179e-08	-0.048	0.322642	-0.321	6.97057e-08	-0.025	0.836681	-0.719	1.52077e-09
PIP4K2C	0.524	0.00050245	0.707	7.36833e-27	-0.165	0.0168132	-0.793	6.77156e-05	0.409	0.000139627	-1.426	1.30048e-66	0.55	1.16349e-36	0.48	1.95469e-19	0.186	0.437446	0.473	0.000353752
PIP5K1A	-0.015	0.92573	0.499	4.81652e-41	0.109	0.021112	0.126	0.00586263	0.175	0.0351578	-0.288	5.89494e-09	0.405	1.56422e-12	0.327	6.24646e-08	0.542	0.000892683	0.308	0.00572991
PIP5K1B	-2.222	3.19484e-07	-2.388	3.38326e-72	-0.965	8.08566e-09	-0.658	1.71542e-05	-1.323	0.000772617	-2.283	5.71071e-50	-2.986	2.92463e-103	-3.429	1.84459e-79	-0.62	0.000176862	-1.382	0.00248727
PIP5K1C	-0.788	0.000616804	0.209	2.50045e-08	-0.624	5.27109e-05	-1.349	1.6533e-06	0.088	0.242587	0.291	1.0737e-09	-0.334	1.34771e-07	-0.441	4.80985e-10	-0.459	0.0585289	-0.84	5.06704e-06
PIP5K3	NA	NA	NA	NA	NA	NA	0.795	1.9889e-05	NA	NA	NA	NA	NA	NA	NA	NA	0.749	0.00641011	NA	NA
PIP5KL1	0.815	0.000610111	0.167	0.182148	0.159	0.303685	NA	NA	0.878	3.64169e-05	-1.213	1.72996e-19	1.14	1.89352e-22	-0.14	0.221461	NA	NA	0.274	0.434456
PTEN	-0.442	3.02538e-05	-0.712	5.12567e-30	-0.616	4.13127e-16	0.372	0.00185322	-0.059	0.361555	0.057	0.188334	-0.364	2.19345e-16	-0.628	5.13307e-27	0.208	0.190112	-0.939	2.04943e-11
SYNJ1	-0.186	0.16432	-0.377	8.81881e-12	-0.739	7.73604e-10	-1.892	4.26389e-07	-0.146	0.102862	-0.374	6.11383e-15	-0.443	8.13461e-12	-0.992	3.81173e-38	0.059	0.39141	-1.047	3.493e-10
SYNJ2	-0.532	0.0964656	-0.007	0.940869	0.178	0.0629616	-1.022	1.10578e-06	-0.484	0.00158099	-0.513	5.54065e-11	1.539	3.1896e-25	1.149	4.27574e-14	-0.251	0.0304468	-0.977	0.000135459
ATP11A	0.571	0.0073923	-0.673	2.43729e-22	1.995	3.29519e-18	0.175	0.00911941	0.093	0.514525	1.234	1.14695e-45	-0.284	0.00243954	-2.52	1.45435e-54	-0.122	0.0158439	-0.225	0.236613
ATP11B	0.024	0.907508	-0.915	7.41711e-45	-0.239	0.00118211	0.849	4.77585e-06	0.231	0.114502	-0.126	0.00336479	-0.04	0.37479	1.342	3.03331e-66	0.259	0.0569476	-1.206	2.61736e-10
ATP11C	-0.476	0.0137246	-0.642	9.9468e-23	0.234	0.0034777	NA	NA	0.356	4.0189e-05	-0.062	0.246542	0.181	0.000560846	0.23	0.000237653	NA	NA	-0.722	0.000131922
ATP12A	1.724	0.00119459	-0.419	0.000849571	-0.842	0.0464766	-0.12	0.0705667	-2.273	0.00063493	-7.304	3.65499e-46	-1.071	0.00267674	1.044	0.00991013	0.06	0.518053	1.182	3.01118e-05
ATP1A1	0.236	0.321808	0.025	0.712234	-0.232	0.13582	-0.272	0.0212208	0.117	0.408548	-2.779	1.41158e-50	-0.36	4.03696e-08	-0.281	0.000109361	0.365	0.105578	0.747	1.08797e-05
ATP1A2	-6.698	1.97274e-09	-5.291	3.38208e-65	-6.018	1.95881e-17	-1.983	5.08261e-27	-3.927	3.52543e-08	-0.869	4.16587e-07	-3.013	1.22462e-35	-4.743	1.5293e-48	-0.553	0.0216196	-4.347	6.25993e-10
ATP1A3	0.757	0.0122288	2.248	8.41407e-55	-1.681	1.16814e-06	-2.76	7.73962e-08	-0.616	0.048301	1.545	4.58869e-16	1.011	2.92987e-11	0.352	0.034879	0.06	0.453637	1.08	6.10967e-05
ATP1A4	-0.263	0.777123	0.07	0.700797	-0.295	0.0288527	NA	NA	-0.217	0.234104	0.362	2.22614e-05	0.159	0.164455	-0.073	0.563437	NA	NA	0.371	0.142768
ATP1B1	-0.302	0.358036	0.231	0.0597895	0.028	0.843214	-2.021	5.38698e-61	-0.771	1.11e-05	-1.37	1.99532e-33	0.93	7.14843e-33	0.199	0.00857168	-0.238	0.205628	0.097	0.726462
ATP1B2	-2.873	2.10086e-10	-2.006	8.55795e-91	-2.759	9.12082e-17	-0.664	2.05959e-07	-0.573	0.0126089	-0.619	1.30654e-06	-1.855	1.75519e-29	-2.693	5.23691e-39	-0.472	0.0844164	-3.722	3.97183e-14
ATP1B3	0.238	0.334727	0.214	0.00019779	-0.662	1.2231e-05	0.407	0.00050257	1.011	1.41396e-08	-0.625	1.15885e-20	-0.558	1.22374e-11	1.427	1.23388e-38	0.51	0.0236402	0.482	0.00203117
ATP1B4	NA	NA	NA	NA	NA	NA	-0.088	0.101247	-1.279	0.0470872	NA	NA	NA	NA	NA	NA	-0.205	0.0863606	NA	NA
ATP2A1	0.311	0.334365	0.367	0.0319076	0.759	0.000990719	-0.114	0.0346973	-3.083	0.001564	2.158	1.42902e-44	1.351	1.23675e-17	2.029	4.81862e-25	0.003	0.960039	1.217	0.000460308
ATP2A2	-0.364	0.0361226	0.039	0.496534	0.1	0.377718	-0.982	1.67755e-05	-0.503	0.00981663	0.158	1.81315e-05	0.69	6.99388e-25	0.955	7.03154e-27	-0.869	0.00280518	0.077	0.483189
ATP2A3	-1.107	0.00019323	1.039	1.40747e-30	-1.959	1.57221e-15	-0.062	0.0155832	-0.86	0.00924423	0.322	0.00750308	0.152	0.104525	-1.22	6.89532e-18	-0.043	0.462646	-0.038	0.904003
ATP2B1	-0.107	0.641316	-0.67	3.98909e-25	-0.72	1.42701e-06	-1.505	2.23802e-07	0.606	1.83208e-09	-0.428	3.85773e-17	-0.516	1.53725e-12	0.341	6.37327e-05	0.981	0.00589291	-0.348	0.0149549
ATP2B2	-1.068	0.000230324	-1.236	1.53169e-16	-2.051	9.14173e-14	-2.045	1.60494e-06	-2.913	5.35116e-08	3.108	2.3351e-36	-0.245	0.0749641	-0.127	0.271752	-0.16	0.359143	-0.762	0.246972
ATP2B3	-0.597	0.068644	0.281	3.21817e-06	-2.407	2.83814e-09	-1.424	4.8268e-07	-0.455	0.0554106	-2.94	4.73861e-26	-0.485	0.00607122	-0.072	0.664641	-0.15	0.051797	0.1	0.880037
ATP2B4	-1.62	0.000424062	-1.035	1.03161e-23	-1.921	1.44325e-06	-0.598	1.97511e-05	0.507	4.01291e-06	0.712	5.55017e-18	-0.748	8.00127e-21	-0.91	1.1749e-22	0.296	0.0579308	-1.684	9.00494e-07
ATP2C1	0.589	7.56092e-05	0.035	0.254688	0.39	1.00029e-12	-0.066	0.476792	0.754	1.04537e-13	-0.417	1.2986e-22	-0.545	2.45246e-34	0.398	1.87363e-17	0.668	0.010138	0.493	9.80514e-07
ATP2C2	1.574	0.0912152	1.407	2.18872e-09	-0.3	0.0859658	-0.516	4.85153e-05	-0.337	0.278632	-2.989	1.31444e-39	-0.811	1.95622e-15	-1.891	8.50434e-34	-1.48	0.000846652	2.367	0.00601682
ATP3	NA	NA	NA	NA	NA	NA	NA	NA	NA	NA	NA	NA	NA	NA	NA	NA	NA	NA	NA	NA
ATP4A	NA	NA	-0.454	1.64467e-09	NA	NA	-0.155	0.0101475	-0.468	0.0182062	NA	NA	NA	NA	NA	NA	0.025	0.677967	1.589	4.06265e-16
ATP4B	-0.086	0.624591	0.083	0.0349347	-0.132	0.349244	-0.149	0.0280585	-0.022	0.791049	-2.457	3.95657e-31	0.537	3.22106e-06	-0.221	0.0141557	-0.621	0.0572562	-0.54	0.383065
ATP7A	-0.536	0.00471019	-0.433	6.31133e-11	-0.038	0.620453	0.909	6.27635e-10	-0.535	1.95483e-05	-0.299	2.8002e-08	-0.078	0.0980078	-0.328	1.52472e-08	-0.304	0.129339	-0.577	6.13138e-06
ATP7B	-0.108	0.619032	0.472	9.64217e-11	0.687	2.27811e-07	-0.15	0.160359	-0.99	0.00219926	0.174	0.00269392	-0.326	0.00151316	-1.062	5.67227e-16	0.764	0.00246998	0.768	2.27827e-06
BEST1	-1.038	6.54688e-05	-0.928	3.12229e-21	-0.674	8.61769e-07	-0.58	0.0023436	0.241	0.234772	1.957	8.06952e-41	-1.254	6.9064e-35	-1.797	4.6703e-43	-0.048	0.545147	-1.711	8.74838e-09
BEST2	NA	NA	0.018	0.634195	-5.999	1.02097e-25	0.1	0.239975	1.056	9.13568e-05	NA	NA	NA	NA	0.857	3.56253e-21	0.096	0.275259	NA	NA
BEST3	0.79	8.38631e-05	-0.015	0.921636	1.192	1.38264e-10	NA	NA	-1.711	0.00683471	0.791	1.15533e-09	0.398	0.000788892	0.944	7.28074e-18	NA	NA	NA	NA
BEST4	0.815	0.0214741	-0.154	0.155245	-6.599	2.77531e-27	NA	NA	0.582	0.00238235	1.495	7.01113e-27	1.136	2.83443e-09	0.319	0.0311272	NA	NA	0.297	0.508215
BSND	0.225	0.0270032	0.189	0.00130237	-0.026	0.76178	NA	NA	-1.101	0.00435656	-7.901	1.02271e-76	0.389	4.44562e-06	0.504	1.05753e-08	NA	NA	NA	NA
C14orf68	0.213	0.0654731	0.184	0.00111932	0.265	0.103552	NA	NA	0.316	0.00781294	-1.76	4.51854e-15	0.056	0.533772	0.082	0.353187	NA	NA	0.261	0.235146
C20orf59	NA	NA	NA	NA	NA	NA	-0.016	0.744379	NA	NA	NA	NA	NA	NA	NA	NA	0.395	0.00272763	NA	NA
C6orf192	-0.224	0.245809	-0.874	1.9784e-40	-0.337	2.23069e-06	NA	NA	-0.894	2.56447e-12	-0.928	5.17793e-35	0.289	8.90567e-05	0.291	0.000106101	NA	NA	0.605	0.00215974
CACNA1A	0.677	0.0444319	-0.244	0.00091027	-1.612	2.24352e-09	-1.198	5.13223e-08	0.593	0.00841475	0.773	4.36213e-10	0.167	0.163881	0.744	3.2624e-08	0.566	2.61341e-09	-0.232	0.537972
CACNA1B	0.496	0.0962781	0.833	3.01222e-13	-2.256	4.24524e-10	-0.405	0.000495426	1.999	3.05611e-12	0.015	0.88263	0.907	1.95707e-05	4.916	1.28412e-59	0.228	0.000615702	0.898	0.193606
CACNA1C	-2.523	0.00041267	-1.014	8.95468e-24	-1.108	0.00595375	-0.318	0.00122985	0.789	0.00298093	0.768	4.82574e-11	-1.058	3.62923e-15	-1.999	3.98242e-37	-0.068	0.278352	-3.512	3.23956e-07
CACNA1D	-0.373	0.611615	1.102	3.97079e-08	1.425	2.6227e-12	-0.399	0.000277268	-1.703	2.22272e-09	-0.549	2.9317e-08	-1.122	1.35873e-15	-3.863	3.93035e-73	-0.031	0.72779	-1.409	0.0146762
CACNA1E	0.683	0.00531837	0.971	1.21827e-20	0.015	0.948887	-0.167	0.00321505	0.376	0.12643	0.38	0.00871883	1.481	1.86482e-18	1.337	1.70161e-15	0.05	0.470522	0.793	0.0541462
CACNA1F	0.428	0.251725	-0.106	0.437839	-0.149	0.471537	-0.279	0.00254935	0.161	0.299959	1.786	9.20473e-30	-0.159	0.246316	-0.962	1.54687e-10	0.028	0.563836	-0.13	0.766773
CACNA1G	-0.822	0.000583723	-1.65	5.24294e-20	-0.767	0.000108307	-0.42	9.66491e-06	0.009	0.974475	0.305	0.00702079	0.404	0.00476851	-0.306	0.11764	-0.083	0.0164524	-3.544	3.98588e-06
CACNA1H	-3.67	1.17308e-06	1.199	5.52714e-19	-2.098	1.76527e-07	-0.264	0.005326	1.071	0.00041075	-0.798	1.0955e-11	-0.62	9.99717e-07	-1.926	9.20242e-28	-0.252	0.00963252	-4.841	6.98797e-18
CACNA1I	0.497	0.414778	0.518	1.36648e-05	-0.735	0.00390416	-0.456	9.29696e-06	-0.235	0.192646	1.208	1.32675e-15	1.099	5.89137e-11	1.056	8.67591e-09	-0.1	0.046381	1.222	0.00010637
CACNA1S	-0.29	0.217232	-0.152	0.32562	-0.129	0.262441	-0.365	2.24541e-05	-2.429	0.00683956	-1.541	1.25131e-08	-2.79	1.66995e-20	-2.419	6.40594e-16	-0.047	0.450685	0.342	0.0449654
CACNA2D1	-2.637	0.00500886	-2.669	4.034e-34	-2.916	2.62816e-08	-0.37	0.00485958	-1.023	0.00996007	-0.595	5.22431e-06	-0.724	3.82571e-06	0.305	0.0661637	0.024	0.742598	-3.936	1.25979e-08
CACNA2D2	-0.642	0.00302497	0.416	0.000965302	-1.428	1.30855e-09	-1.349	3.41316e-09	-1.287	3.1136e-06	-2.823	2.90016e-48	-3.921	1.91629e-92	-5.9	3.17298e-97	0.552	3.05414e-05	-0.592	0.10664
CACNA2D3	-0.885	0.00409163	-0.622	1.1898e-09	-1.556	9.20264e-08	-3.813	1.28449e-09	-0.942	0.000508272	-2.515	1.30287e-45	-0.806	1.22935e-10	0.996	7.64029e-11	0.217	0.155526	-0.19	0.620698
CACNA2D4	-0.116	0.592009	-0.596	8.46964e-16	-0.544	4.40239e-06	NA	NA	-0.115	0.449115	1.516	2.12194e-30	-0.22	0.000293397	-0.858	4.0244e-24	NA	NA	-0.933	4.50036e-06
CACNB1	0.588	0.000311521	0.053	0.599223	-1.065	1.29665e-11	-1.149	1.42238e-07	-0.998	0.0136013	1.041	1.33483e-28	0.322	0.0045587	-0.624	1.13872e-10	0.129	0.0296405	0.006	0.976059
CACNB2	-2.941	7.32519e-05	-0.785	3.08588e-18	-2.235	1.75937e-28	-2.838	2.09171e-08	-0.649	0.0185529	0.075	0.602618	-0.532	4.4143e-08	-1.541	1.32015e-34	-0.762	0.00272452	-4.312	3.42376e-14
CACNB3	1.01	1.96695e-07	1.314	2.19457e-37	-0.074	0.252454	-2.136	5.09704e-07	-0.02	0.86834	0.416	5.4798e-08	1.054	1.30956e-22	0.345	1.47533e-05	-0.092	0.65168	-0.726	0.000246064
CACNB4	-2.925	2.72096e-05	-1.648	3.30662e-41	-0.632	4.34734e-05	-2.668	5.11064e-08	-3.441	5.50118e-26	-2.156	1.38561e-24	-2.363	3.92272e-44	-2.306	9.42924e-33	0.129	0.00484666	-1.276	8.66845e-06
CACNG1	NA	NA	1.6	4.37163e-18	NA	NA	-0.299	6.39996e-05	-1.595	0.0245856	NA	NA	-1.003	3.58185e-10	-1.004	4.03537e-10	-0.114	0.137242	0.431	0.234513
CACNG2	NA	NA	NA	NA	NA	NA	-1.381	7.74598e-07	NA	NA	NA	NA	NA	NA	NA	NA	0.018	0.512135	NA	NA
CACNG3	NA	NA	NA	NA	NA	NA	-5.386	2.87617e-09	NA	NA	NA	NA	NA	NA	NA	NA	-0.101	0.160129	NA	NA
CACNG4	1.129	0.0386447	1.938	6.71717e-13	1.194	9.05944e-06	0.161	0.0276412	0.192	0.599243	-1.518	2.64848e-17	-2.342	4.24659e-26	-3.186	4.68406e-32	0.386	0.00732156	1.374	0.042884
CACNG5	NA	NA	NA	NA	NA	NA	-0.228	0.0116139	NA	NA	0.124	0.17206	NA	NA	NA	NA	0.028	0.677967	NA	NA
CACNG6	0.036	0.854599	0.508	0.00293046	-0.729	0.000109815	NA	NA	-2.281	0.000245605	-0.088	0.300934	-2.381	3.57938e-10	-2.885	7.4002e-12	NA	NA	0.274	0.75376
CACNG7	NA	NA	NA	NA	-1.067	7.70224e-07	NA	NA	NA	NA	-0.375	0.000468012	NA	NA	NA	NA	NA	NA	0.235	0.277668
CACNG8	NA	NA	NA	NA	NA	NA	NA	NA	NA	NA	NA	NA	NA	NA	NA	NA	NA	NA	NA	NA
CATSPER1	2.284	4.63085e-10	1.236	5.20638e-29	0.946	6.9444e-07	NA	NA	0.836	5.50638e-06	1.508	1.07549e-29	-0.441	0.0103204	-2.753	1.77917e-34	NA	NA	0.761	0.0576317
CATSPER2	0.261	0.322189	-0.761	3.20936e-19	0.306	0.0267465	NA	NA	0.021	0.887143	0.614	2.24386e-16	0.311	0.0119179	0.524	0.00104467	NA	NA	-0.074	0.765377
CATSPER3	-0.132	0.607417	0.485	1.41708e-12	0.1	0.326083	NA	NA	-0.44	0.00101168	0.867	9.63583e-19	0.385	0.000700802	-0.124	0.142535	NA	NA	0.495	0.0568594
CATSPERB	1.243	0.0106666	0.248	0.140652	0.082	0.73787	NA	NA	-0.453	0.0521702	0.516	2.97777e-07	2.002	3.95222e-21	0.176	0.222227	NA	NA	0.205	0.737991
CFTR	-0.155	0.771957	-1.648	1.04434e-14	-0.329	0.0578317	-0.134	0.00621144	-4.718	1.77115e-14	-3.641	1.10039e-21	-2.657	1.77998e-43	-4.057	2.15973e-68	-0.529	0.00905519	0.345	0.69956
CHRNA1	2.215	3.07962e-09	1.858	2.17643e-16	-1.795	3.22101e-07	0.219	0.0059798	0.439	0.507556	2.524	6.22721e-84	0.648	0.00857726	0.014	0.96189	0.154	0.00235833	3.093	1.92376e-15
CHRNA10	0.06	0.832557	0.074	0.437641	0.113	0.435906	0.024	0.61489	-0.937	0.00386331	0.43	1.20312e-07	-0.85	6.69024e-10	-1.129	7.41212e-13	-0.164	0.13628	0.202	0.547105
CHRNA2	-0.029	0.870229	-1.378	3.32027e-10	-0.117	0.320683	-0.128	0.0108719	-0.289	0.0657544	-0.304	0.000229604	-3.281	1.71713e-34	-2.919	6.95624e-27	0.15	0.0449375	NA	NA
CHRNA3	-0.837	0.021753	0.11	0.194911	-2.981	4.48392e-17	-0.336	1.12925e-14	-0.274	0.221629	-0.45	0.00344493	-0.352	0.0166912	0.031	0.860599	-0.015	0.825246	-1.094	0.0703483
CHRNA4	-0.432	0.178369	0.163	0.0610641	NA	NA	-0.099	0.0130772	-0.248	0.137834	-3.475	1.63975e-16	-1.59	4.40863e-16	-0.507	0.00206699	0.052	0.282063	-0.746	0.267194
CHRNA5	1.205	0.000181055	0.279	0.00519579	0.759	2.56805e-06	0.163	0.0488665	0.866	2.29517e-08	0.902	3.43999e-10	2.876	3.54298e-38	3.091	1.70041e-39	0.276	0.00681256	1.303	0.000168689
CHRNA6	0.509	0.0153148	2.468	4.98022e-71	0.515	5.11529e-05	0.03	0.653882	1.228	1.54812e-12	1.734	6.28336e-34	1.081	1.37271e-14	0.929	1.67388e-08	0.124	0.0819837	0.085	0.798561
CHRNA7	-1.145	0.0198805	-1.143	3.41866e-20	-2.174	1.85125e-13	NA	NA	-0.381	0.182015	-0.6	1.40459e-05	-0.042	0.794186	1.265	3.51822e-08	NA	NA	-0.637	0.0116055
CHRNA9	0.615	0.000183673	1.211	3.09601e-40	0.045	0.596137	1.242	1.3081e-06	1.085	0.000864529	0.014	0.893587	1.278	2.77907e-11	0.447	0.0016133	-0.129	0.2395	1.14	0.00177572
CHRNB1	1.171	6.77286e-06	-0.337	8.66013e-09	-0.109	0.342035	0.598	0.000822364	-0.299	0.215308	0.591	1.26561e-17	1.132	1.50465e-31	0.153	0.0852345	0.181	0.0619946	0.215	0.196455
CHRNB2	0.764	0.0029149	-1.064	6.51655e-09	-1.555	1.22496e-11	0.025	0.670669	-1.169	5.7097e-06	-0.673	3.49182e-11	0.419	0.00725753	1.978	3.97441e-30	0.331	0.00107886	0.651	0.0544652
CHRNB3	NA	NA	NA	NA	NA	NA	0.066	0.0359951	NA	NA	NA	NA	NA	NA	NA	NA	0.106	0.0970426	NA	NA
CHRNB4	0.295	0.512881	0.267	0.00414116	-2.136	1.18832e-08	-0.143	0.00504895	0.591	0.0222339	-1.281	1.37224e-18	1.73	4.27028e-29	3.878	2.58581e-38	-0.026	0.640145	-0.572	0.126862
CHRND	NA	NA	NA	NA	NA	NA	-0.162	0.0171366	-0.871	0.159389	NA	NA	NA	NA	NA	NA	0.104	0.0501214	NA	NA
CHRNE	-0.454	0.195057	-0.526	5.57096e-13	0.012	0.946112	-0.801	7.37219e-06	-0.402	0.063276	0.892	3.49664e-14	0.073	0.599345	-0.313	0.0534723	-0.335	0.0162397	-0.562	0.0883855
CHRNG	0.54	1.80993e-05	0.051	0.598863	0.442	2.79506e-07	0.024	0.71804	-0.103	0.847494	0.231	2.28968e-11	0.295	0.000110066	0.6	7.48816e-14	0.253	0.000403783	NA	NA
CLCA1	NA	NA	NA	NA	-6.845	5.25253e-34	0.047	0.347031	NA	NA	NA	NA	0.199	0.108352	NA	NA	-0.737	0.412885	NA	NA
CLCA2	0.903	0.447976	-2.878	3.49084e-28	-2.649	6.01211e-13	-0.03	0.427991	1.047	0.0521147	0.063	0.636377	-1.207	0.000151265	5.949	1.11986e-29	-0.011	0.724969	1.045	1.41394e-05
CLCA3	NA	NA	NA	NA	NA	NA	-0.222	0.0193107	NA	NA	NA	NA	NA	NA	NA	NA	0.001	0.980003	NA	NA
CLCA4	-2.482	0.10369	-4.033	4.95354e-39	-8.615	2.67381e-35	-0.871	0.00239813	-4.227	2.73089e-09	NA	NA	-0.188	0.260168	3.957	1.10891e-36	-0.349	0.159792	1.374	2.41281e-05
CLCC1	-0.066	0.574824	-0.14	5.03438e-09	0.08	0.0606011	1.071	1.61727e-11	-0.284	0.000289919	0.5	1.06703e-36	0.022	0.48727	-0.216	4.48198e-09	0.839	0.000628423	-0.119	0.0985812
CLCN1	0.221	0.660826	-1.412	2.8139e-20	1.369	3.10203e-10	-0.365	0.00312218	-1.892	9.06778e-07	-1.156	1.88761e-07	0.41	0.00149037	0.793	1.08604e-07	-0.162	0.188898	-0.58	0.101023
CLCN2	1.543	2.45242e-07	1.293	1.45871e-38	-1.202	9.38015e-08	0.227	0.000461566	0.836	4.74475e-09	-0.076	0.260104	1.529	1.92086e-30	2.306	6.69796e-43	0.557	0.0001701	1.11	0.000172106
CLCN3	-0.257	0.347523	-0.255	4.85157e-06	-0.296	0.00337368	0.203	0.150899	-0.902	1.08559e-07	-0.756	9.6525e-33	0.081	0.094442	0.011	0.848066	-0.234	0.28689	0.072	0.651801
CLCN4	-0.357	0.181546	-1.58	3.33493e-37	1.402	2.76984e-18	-1.25	5.84025e-06	-1.414	9.33077e-05	-0.008	0.899291	-1.207	4.01113e-43	-1.949	1.55019e-53	0.06	0.10331	0.422	0.152639
CLCN5	0.6	0.00153886	0.108	0.06403	1.038	6.43002e-11	0.179	0.149536	-0.1	0.192731	-1.597	2.88308e-32	-0.39	1.67286e-08	-0.13	0.0374242	0.296	0.109548	-0.096	0.669675
CLCN6	-0.416	0.021949	-1.152	2.17035e-70	-0.394	0.0046521	-0.825	4.80404e-05	0.213	0.0169589	0.211	0.000793175	-0.467	2.43396e-08	-0.945	2.72137e-32	0.346	0.0345684	-1.053	1.78798e-10
CLCN7	0.486	0.00011719	0.674	1.41501e-29	0.627	1.45877e-09	-0.031	0.738434	0.567	1.15449e-08	-0.064	0.250597	0.454	1.56578e-11	-0.044	0.50218	0.404	0.00712566	0.537	0.000193673
CLCNKA	-0.359	0.213459	-0.961	2.06226e-15	-1.138	5.27646e-05	NA	NA	-1.223	0.0057401	-8.21	7.30249e-57	0.21	0.222015	-0.606	2.09883e-06	NA	NA	0.212	0.602461
CLCNKB	0.221	0.437102	-1.282	1.42793e-26	-2.324	2.06977e-06	-0.091	0.270654	-2.347	0.000178151	-8.449	1.04851e-75	-0.434	0.00466477	-1.855	9.13754e-20	0.291	0.00105914	0.279	0.441558
CLIC1	0.292	0.0932063	0.531	2.72572e-22	0.504	7.53894e-06	2.605	2.19455e-06	0.13	0.239558	0.75	5.50117e-29	0.382	5.66833e-08	0.036	0.555529	-0.206	0.0682407	0.68	9.25349e-09
CLIC2	-1.468	2.51353e-07	-1.467	8.51752e-42	-1.803	2.8341e-17	0.656	1.68145e-06	-0.037	0.859855	0.834	2.45453e-21	-1.158	1.23573e-35	-2.357	3.52328e-62	-0.23	0.25881	-2.786	3.46459e-09
CLIC3	2.378	0.00567784	1.191	3.44777e-16	1.053	0.000295375	0.153	0.00070523	-1.707	0.000296161	1.418	3.09953e-17	-2.587	2.18937e-90	-3.595	2.64011e-70	0.958	0.000405531	1.603	0.000390343
CLIC4	-1.706	0.001825	-0.547	4.01572e-19	-0.958	6.80751e-07	2.166	5.97877e-15	1.098	1.79448e-09	0.113	0.204597	-0.899	3.3952e-27	-0.826	9.17411e-21	0.672	0.0199896	-1.974	3.90441e-06
CLIC5	-1.433	9.68594e-06	-2.407	4.20442e-52	-1.827	5.04707e-14	-0.337	3.22865e-07	-2.117	6.50877e-06	-3.394	6.73748e-20	-4.568	7.02526e-131	-6.262	1.30518e-76	1.216	0.00134076	0.015	0.97343
CLIC6	-1.593	0.0812082	-0.695	6.09376e-06	-1.353	8.11354e-07	NA	NA	-2.054	2.45797e-08	-1.545	2.66668e-16	0.549	0.000747947	-1.597	9.70803e-21	NA	NA	-0.849	0.187378
CNGA1	0.39	0.617054	-2.422	3.49614e-52	-1.639	2.33342e-07	-0.082	0.199869	-1.451	9.70793e-11	-2.925	2.79081e-34	1.222	3.25351e-15	0.661	5.51888e-06	-1.866	0.00646529	0.193	0.718517
CNGA2	NA	NA	NA	NA	NA	NA	NA	NA	NA	NA	NA	NA	NA	NA	NA	NA	NA	NA	NA	NA
CNGA3	-2.271	0.00233068	0.339	0.0108749	-4.085	7.90458e-15	1.975	3.66272e-18	-0.817	0.00103612	-1.258	2.49709e-13	2.466	1.8472e-20	-0.922	2.04627e-06	-0.081	0.216439	-1.011	0.0410602
CNGA4	-0.078	0.804147	-0.201	0.0150811	-0.007	0.964843	NA	NA	-0.64	0.0687404	-0.03	0.816137	-2.113	6.70255e-10	-2.632	2.06068e-12	NA	NA	-0.794	0.221469
CNGB1	2.909	4.03496e-08	-0.304	0.00240662	-2.977	4.09991e-12	-0.45	7.69194e-05	3.414	1.51904e-13	-0.756	1.31855e-07	1.541	1.03449e-21	1.199	3.20183e-13	0.153	0.0119688	1.708	7.8746e-05
CNGB3	2.263	1.1855e-05	-0.447	2.07856e-05	-0.106	0.39074	-0.401	0.000360385	2.009	6.4246e-17	-0.512	0.000280567	1.009	2.25302e-16	2.903	2.2748e-38	0.08	0.121824	-1.958	0.0053013
GABRA1	NA	NA	NA	NA	NA	NA	-5.668	5.1936e-24	NA	NA	NA	NA	NA	NA	0.318	0.00143982	-0.12	0.025688	NA	NA
GABRA2	-1.643	5.88146e-05	-2.419	1.53964e-29	-1.967	1.53997e-10	-4.808	2.06867e-13	-0.414	0.0203434	-7.016	2.43014e-64	-0.444	0.00408154	-0.284	0.064739	-0.211	0.0503082	-1.197	0.0110845
GABRA3	1.342	0.0567303	0.895	4.91087e-26	-0.392	0.0456312	-1.817	3.52226e-06	0.367	0.247911	-0.256	0.107039	1.747	2.95146e-29	5.547	4.18068e-136	-0.053	0.586012	0.825	0.0823213
GABRA4	NA	NA	-1.956	4.84151e-24	-0.767	0.000815456	-2.11	3.01381e-08	-2.164	6.1591e-08	-2.374	1.33564e-17	NA	NA	-0.983	4.16712e-10	-0.059	0.156835	NA	NA
GABRA5	0.287	0.0379338	0.765	1.20227e-33	NA	NA	-2.125	1.06442e-06	0.113	0.473418	-0.52	0.00238517	NA	NA	2.155	1.17703e-44	-0.05	0.229502	0.642	0.00203039
GABRA6	NA	NA	NA	NA	NA	NA	-0.035	0.474874	NA	NA	NA	NA	NA	NA	NA	NA	0.025	0.132963	NA	NA
GABRB1	NA	NA	-0.324	5.89098e-05	0.518	0.00423439	-3.924	4.28151e-17	-0.197	0.220542	-1.692	2.92801e-23	0.263	0.000325958	0.209	0.00104448	-0.012	0.847253	NA	NA
GABRB2	-0.298	0.456257	-0.208	0.14487	-2.258	4.20365e-16	-1.056	3.18641e-05	-1.55	7.05116e-06	-2.721	1.21196e-33	-1.413	4.9604e-17	-2.555	2.39685e-25	0.056	0.626395	-1.32	1.63892e-05
GABRB3	-1.38	0.00643246	-1.486	3.24546e-24	-3.124	2.93575e-31	-1.895	3.80129e-06	-2.297	2.65501e-11	-1.459	8.48833e-26	-0.853	1.93169e-05	-0.906	1.04297e-05	-0.239	0.00263064	-3.224	2.04416e-15
GABRD	1.646	0.000298487	3.276	1.90039e-64	2.403	1.95908e-26	-1.624	1.41559e-06	1.323	6.21348e-10	5.847	7.79021e-58	1.169	1.87951e-08	0.261	0.219498	0.178	0.00133127	1.009	0.0175781
GABRE	0.016	0.978207	-3.615	2.1066e-52	1.796	1.354e-13	-0.277	0.0143032	0.907	4.52424e-06	2.237	9.03088e-37	0.183	0.225788	1.788	4.77863e-21	0.875	2.01665e-05	-1.474	0.00207985
GABRG1	NA	NA	-1.304	3.18002e-18	NA	NA	NA	NA	NA	NA	-0.327	0.0880159	-0.245	0.087851	-0.052	0.706201	NA	NA	-1.831	4.44117e-05
GABRG2	NA	NA	NA	NA	-3.137	7.48983e-14	-4.348	4.58138e-08	0.833	1.33255e-07	NA	NA	NA	NA	NA	NA	-0.019	0.644079	NA	NA
GABRG3	NA	NA	-0.908	4.27391e-10	NA	NA	-0.37	0.004977	0.106	0.635959	-1.275	4.25735e-11	0.704	3.13737e-11	1.944	2.27249e-44	-0.041	0.518479	1.37	1.38499e-05
GABRP	-0.043	0.971688	-3.714	3.80448e-23	1.259	2.7074e-05	-0.028	0.735541	-4.151	1.7704e-09	-3.558	2.32536e-36	-0.046	0.835903	1.625	1.53257e-11	-0.383	0.211889	-0.738	0.537435
GABRQ	0.921	0.0522657	0.872	1.30732e-31	-0.043	0.707095	-0.056	0.246117	0.88	0.0100286	1.148	4.12643e-09	NA	NA	4.083	3.79879e-99	-0.029	0.664139	-0.925	0.133158
GABRR1	0.709	0.137708	-0.558	3.3252e-05	0.207	0.281034	0.038	0.51552	0.462	0.110864	0.987	4.41219e-18	0.713	2.04666e-07	4.051	9.48778e-104	0.24	0.000359341	0.895	0.000270912
GABRR2	-0.071	0.764392	-0.363	1.45451e-05	-0.03	0.862042	-0.31	0.00153181	0.304	0.00805718	0.77	1.77625e-10	0.679	9.46703e-08	0.292	0.0237433	-0.168	0.226339	-0.545	0.098252
GABRR3	NA	NA	NA	NA	NA	NA	NA	NA	NA	NA	NA	NA	NA	NA	NA	NA	NA	NA	NA	NA
GLRA1	NA	NA	NA	NA	NA	NA	-0.117	0.198258	NA	NA	NA	NA	NA	NA	NA	NA	-0.104	0.181806	NA	NA
GLRA2	0	0.999364	-0.121	0.0410138	-1.832	2.00348e-07	-0.496	0.000140316	NA	NA	0.124	0.335342	NA	NA	0.282	6.18633e-05	0.012	0.899054	0.202	0.580693
GLRA3	0.548	0.0416394	-2.581	6.75237e-13	-0.223	0.122254	-0.196	0.00610949	0.435	9.26462e-05	-0.391	0.00227056	1.565	1.04991e-29	1.311	1.20157e-32	-0.082	0.2183	NA	NA
GLRA4	-0.067	0.674818	-2.748	5.06292e-37	-2.132	2.42939e-10	NA	NA	-0.667	0.00936249	NA	NA	NA	NA	0.241	5.10679e-05	NA	NA	NA	NA
GLRB	-1.18	0.00235674	-0.926	1.78919e-21	-1.109	0.00196649	-1.52	4.40912e-06	-1.319	0.00133361	-2.632	6.67638e-50	0.374	9.64231e-05	-0.838	3.7956e-16	-0.554	0.011904	-0.294	0.335164
GRIA1	-2.218	3.97072e-09	-3.096	2.42205e-41	-2.244	6.22224e-11	-1.025	6.56716e-05	-1.319	1.10701e-05	0.347	0.0279159	-5.102	2.51081e-73	-6.034	2.36668e-54	-0.183	0.0142987	-2.681	2.82916e-05
GRIA2	-0.456	0.189347	-0.714	0.00110961	-1.58	1.10741e-08	-2.658	3.82884e-21	-1.134	0.0008302	-1.827	1.1748e-15	0.015	0.929376	0.793	2.04633e-11	-0.66	0.0972171	-2.034	0.00514959
GRIA3	-1.562	0.000639867	-1.981	2.94966e-45	-2.51	5.42404e-21	-1.521	2.58737e-08	1.523	4.31067e-08	-0.508	0.0597292	-0.802	3.41797e-07	-0.145	0.461406	-0.236	0.0150894	-3.947	1.92206e-09
GRIA4	-0.165	0.506636	-4.709	1.05638e-43	-2.757	1.34012e-17	0.204	0.00809334	-1.418	2.61744e-05	2.025	6.00366e-12	0.264	0.032179	-0.398	0.0115445	0.106	0.0691094	-1.356	0.0331702
GRID1	-0.46	0.0858163	-1.443	2.24729e-51	-1.197	2.82971e-10	NA	NA	0.318	0.165213	1.132	1.32209e-17	-1.828	2.08676e-35	-2.598	9.4928e-47	NA	NA	-3.527	2.14028e-10
GRID2	NA	NA	NA	NA	NA	NA	-0.332	0.000282127	NA	NA	-0.929	7.91622e-16	NA	NA	-0.365	0.00375738	-0.032	0.68258	-0.433	0.343356
GRIK1	-1.165	0.00492948	-2.885	1.90904e-26	-2.785	1.95699e-14	-0.389	0.000272826	-0.302	0.0589283	-0.001	0.992629	-0.434	0.0018031	-0.412	0.00105229	-0.136	0.104361	-0.777	0.0955765
GRIK2	-1.717	7.42316e-06	-0.078	0.406553	-1.812	9.54258e-12	NA	NA	-0.818	0.00722385	-3.09	1.01013e-34	1.734	7.95776e-16	1.182	1.20527e-10	NA	NA	0.515	0.30983
GRIK3	-3.859	1.2689e-14	-1.038	1.67486e-06	-3.963	1.47078e-14	-0.23	0.00939666	-2.451	2.82761e-09	5.432	4.38017e-44	-0.136	0.549358	-0.476	0.0465131	-0.184	0.0583991	0.216	0.573321
GRIK4	-0.316	0.383238	0.673	9.12948e-06	-0.69	0.00101182	-0.507	0.000245129	-0.836	1.14635e-06	0.66	0.000271691	-3.01	7.09481e-38	-3.672	2.11504e-51	-0.169	0.0993838	0.069	0.90585
GRIK5	-3.032	3.23906e-07	-1.546	8.22462e-20	-3.54	1.30988e-11	-0.485	5.86226e-06	-0.41	0.0425778	-5.09	6.48099e-76	0.525	0.00103543	0.248	0.141942	0.167	0.0326546	-1.888	7.94196e-07
GRIN1	1.236	0.00160622	0.343	0.0455364	-0.862	1.54022e-05	-1.446	1.0943e-07	-0.264	0.355703	0.086	0.266527	2.201	1.01366e-29	1.176	1.37221e-14	-0.033	0.40027	2.023	8.54363e-07
GRIN2A	-2.569	1.58973e-05	-1.827	1.75383e-34	-3.14	1.36898e-16	-2.485	1.77318e-06	-0.658	0.0409995	0.494	0.0140117	-0.656	0.000767002	-0.557	0.00452652	-0.153	0.133502	-3.865	9.16605e-08
GRIN2B	0.212	0.134551	-2.089	7.714e-33	2.125	1.42098e-12	-0.588	5.6419e-05	-0.005	0.964149	-0.891	9.20204e-10	NA	NA	0.031	0.714538	0.037	0.558907	NA	NA
GRIN2C	-0.549	0.0320481	0.23	0.00626373	-0.252	0.157029	-0.676	1.71622e-05	0.191	0.532897	0.728	7.05616e-11	0.073	0.551943	-0.126	0.323344	0.11	0.127652	-0.001	0.996733
GRIN2D	3.522	5.77641e-07	1.648	2.19119e-50	5.078	1.27269e-25	-0.112	0.0650408	3.254	1.27842e-27	1.526	5.75831e-31	1.605	1.68368e-22	2.144	1.15116e-29	-0.113	0.0792033	3.607	1.37949e-14
GRIN3A	-0.184	0.331276	-0.684	2.55372e-19	-1.509	1.89419e-08	NA	NA	-0.205	0.142144	0.462	3.74085e-05	-0.357	0.000452964	-0.558	1.58727e-08	NA	NA	-0.583	0.0176788
GRIN3B	1.461	8.33371e-11	0.499	1.17825e-20	0.464	7.8011e-05	NA	NA	1.08	0.00185186	-0.637	0.000208428	-1.332	0.000122445	-1.47	3.90981e-05	NA	NA	0.607	0.435667
HCN1	-0.354	0.131065	-1.435	1.97053e-16	0.628	0.00603963	NA	NA	-1.167	2.82408e-05	0.139	0.086974	0.48	0.00899091	-0.527	0.000312338	NA	NA	-1.32	0.0104715
HCN2	0.581	0.0307912	2.503	9.09592e-83	-0.508	0.00522193	-0.418	0.000336194	0.055	0.835414	-2.192	7.73873e-26	1.529	3.43542e-20	1.362	8.01193e-18	-0.184	0.0674278	1.219	9.77913e-05
HCN3	1.183	2.73182e-09	0.657	1.20885e-27	0.375	0.0125732	-0.134	0.0193321	0.117	0.397534	1.073	8.0672e-28	1.524	4.04309e-34	1.283	4.03416e-27	0.022	0.773042	0.25	0.356088
HCN4	0.553	0.0608807	0.194	0.0741423	-1.444	2.54845e-10	-0.018	0.851877	-0.046	0.877244	-1.864	4.74225e-30	-0.334	0.201694	-1.639	2.96599e-10	0.073	0.327353	1.375	0.00316446
HTR3A	-1.148	0.031129	0.485	9.95956e-06	-3.056	7.81268e-12	-0.299	0.000377636	-2.125	4.44761e-06	0.128	0.312199	4.245	3.7915e-47	1.985	4.80441e-17	1.405	6.58735e-17	2.714	1.8071e-11
HTR3B	NA	NA	NA	NA	NA	NA	-0.413	0.00139822	-2.715	2.82565e-08	NA	NA	NA	NA	NA	NA	-0.021	0.58835	NA	NA
HTR3C	0.12	0.47286	NA	NA	-2.183	1.68766e-07	NA	NA	0.185	0.129713	NA	NA	-3.916	8.73332e-23	-3.765	3.22664e-21	NA	NA	-0.309	0.138623
HTR3D	NA	NA	NA	NA	NA	NA	NA	NA	NA	NA	NA	NA	NA	NA	NA	NA	NA	NA	NA	NA
HTR3E	0.11	0.764523	NA	NA	-3.335	3.3527e-11	NA	NA	NA	NA	NA	NA	-0.401	0.000970499	0.255	0.00846705	NA	NA	NA	NA
ITPR1	-2.609	1.13809e-05	-1.477	1.18082e-36	-1.724	3.6863e-10	-2.185	1.47479e-07	-0.882	7.27148e-05	-0.982	1.27133e-29	-1.023	8.44161e-30	-1.943	3.95242e-46	-0.68	0.0330474	-3.44	1.009e-09
ITPR2	-0.084	0.598032	-0.974	1.54433e-26	-0.023	0.867742	0.864	7.32876e-12	-1.046	1.04457e-09	-1.525	3.84708e-54	-0.355	3.95867e-06	-1.203	3.62387e-32	-0.258	0.0601071	-0.992	4.92372e-08
ITPR3	1.435	2.33024e-05	0.619	6.14519e-14	0.533	0.00455991	0.204	0.00219246	1.128	5.74719e-09	0.511	9.40709e-06	0.159	0.101779	-0.401	5.36489e-06	0.252	0.185517	1.421	0.000197243
KCNA1	-2.035	0.000438868	-2.736	8.85104e-41	-2.942	2.51938e-07	-0.424	4.40874e-05	-1.325	0.000791834	-1.488	2.60066e-22	-0.627	0.0113524	-0.429	0.0750892	0.048	0.368836	-2.492	2.25252e-06
KCNA10	NA	NA	NA	NA	NA	NA	-0.103	0.127801	NA	NA	NA	NA	-1.169	1.16218e-11	-1.484	1.33555e-18	0.054	0.288906	NA	NA
KCNA2	-1.269	3.9479e-05	-2.088	1.54425e-26	-1.112	2.51393e-05	-0.164	0.00121599	-0.991	3.38901e-06	0.139	0.231653	-0.144	0.259549	-0.329	0.011065	0.006	0.90293	0.054	0.829493
KCNA3	-1.171	0.00242908	-0.765	4.16418e-11	-2.565	3.60883e-22	-0.848	1.72062e-06	0.026	0.926496	1.422	1.80919e-12	-1.5	1.90572e-21	-3.413	8.01408e-61	-0.074	0.311761	-0.655	0.0469622
KCNA4	NA	NA	-2.036	4.22345e-24	NA	NA	-0.642	4.0828e-07	-0.674	0.00237515	-2.359	1.45786e-26	-4.302	1.54499e-30	-4.243	5.71536e-35	0.205	0.00229823	-2.811	4.37739e-06
KCNA5	-3.407	4.36857e-08	-1.219	2.71724e-20	-2.588	6.96398e-09	-0.723	0.00278035	-0.866	0.0020061	-0.102	0.52967	-2.259	1.70702e-20	-3.391	3.22087e-29	-0.099	0.455806	-2.15	0.000186243
KCNA6	-1.768	1.12913e-06	-2.471	2.74094e-50	-2.127	6.4084e-20	NA	NA	-0.842	0.0113605	-0.103	0.402083	-1.071	3.78815e-12	-0.704	6.75143e-06	NA	NA	-2.018	5.35872e-07
KCNA7	1.005	1.20466e-05	-0.388	0.00239955	NA	NA	NA	NA	-1.108	0.0720206	0.439	4.63355e-17	NA	NA	1.829	1.11322e-62	NA	NA	0.522	0.00908753
KCNAB1	-1.76	4.63327e-07	-2.087	3.8877e-50	-2.15	6.53592e-11	-1.865	1.72288e-06	-1.638	3.11222e-10	1.49	1.28846e-22	-2.006	2.98077e-30	-2.296	2.05138e-28	-0.161	0.0124281	-2.792	3.14941e-10
KCNAB2	-0.725	0.00188496	0.267	0.00276563	0.565	5.25043e-05	-1.351	1.39291e-07	0.574	8.2606e-05	0.621	0.0054316	-1.259	1.71125e-25	-1.658	8.52602e-32	-0.054	0.462628	-0.631	0.00383923
KCNAB3	1.347	0.0101034	-0.264	0.00955657	0.169	0.371204	-0.048	0.580964	0.887	1.59501e-06	0.944	5.06809e-16	0.758	2.37732e-06	0.653	0.000231801	-0.07	0.356728	-2.636	4.55107e-05
KCNB1	-3.745	8.16787e-05	-3.86	8.18267e-60	-3.759	2.98689e-11	-2.744	3.83277e-07	-2.185	1.12648e-06	0.249	0.0906252	-1.302	4.72811e-10	-2.453	2.7578e-23	-1.243	0.00178825	-5.108	3.57039e-12
KCNB2	-0.95	0.0141438	-1.642	6.45364e-30	-1.557	8.98906e-13	-0.795	3.79004e-05	-0.484	0.0240554	-1.481	2.64634e-24	-0.426	0.00502221	0.661	5.59587e-05	-0.037	0.682751	0.069	0.85715
KCNC1	-0.497	0.116528	-0.455	0.00236541	-1.691	3.74509e-08	-2.306	1.4697e-08	-0.946	0.00172814	0.621	1.24807e-11	0.151	0.233941	1.157	3.44365e-16	-0.057	0.561885	-0.774	0.0250468
KCNC2	NA	NA	-2.006	3.27899e-12	-0.368	0.0465983	-0.298	0.00113845	NA	NA	NA	NA	NA	NA	NA	NA	-0.179	0.0672347	-0.059	0.87162
KCNC3	1.555	0.000550978	-0.255	0.0656195	0.448	0.00862329	-0.074	0.213398	0.458	0.00883105	-0.622	2.5403e-11	-0.035	0.739425	-0.498	1.12938e-06	0.036	0.542795	0.238	0.739432
KCNC4	-0.469	0.00486933	-1.211	2.97107e-54	0.357	0.00114356	-0.388	0.00365803	-0.267	0.144385	-0.788	8.75946e-19	-0.492	6.39943e-08	-0.282	0.00309574	-0.004	0.906735	-0.928	2.83767e-09
KCND1	-0.618	0.00387051	-0.701	4.8205e-34	-0.687	0.000294781	0.091	0.186832	0.57	0.000175596	-0.282	0.0106085	0.585	1.46106e-09	0.164	0.109357	0.018	0.914418	-0.854	0.000566469
KCND2	0.93	0.0544511	-0.509	8.01967e-05	-1.135	7.01311e-06	0.428	0.0700467	0.535	0.0994003	0.313	0.0336982	1.504	1.40038e-18	1.683	1.14259e-18	0.276	0.0490657	-3.308	3.00857e-12
KCND3	-3.467	2.02937e-07	-1.463	2.42482e-22	-1.767	2.95363e-07	-0.548	3.79011e-06	-0.832	0.000215	-2.132	5.94653e-33	-1.004	4.23395e-13	-1.378	3.78157e-15	-0.146	0.0130855	-3.248	2.26097e-06
KCNE1	0.069	0.863507	-3.987	3.03095e-52	-1.182	9.73017e-05	-0.033	0.52813	-0.504	0.253361	-5.231	4.99857e-50	-2.896	1.33456e-26	-2.942	1.76541e-25	-0.158	0.0684296	0.72	0.341311
KCNE1L	-0.412	0.0908902	-1.481	1.93883e-24	0.397	0.00934006	0.213	0.240636	-0.291	0.205365	-0.289	0.0336834	0.242	0.02344	-0.446	1.88508e-05	0.173	0.0826458	0.438	0.200263
KCNE2	0.137	0.593853	0.073	0.255097	-2.089	7.85129e-12	-0.147	0.0585557	-0.199	0.134326	-0.589	4.52831e-10	0.752	1.10951e-09	0.767	1.79564e-13	-0.035	0.724911	0.498	0.0219292
KCNE3	0.151	0.591501	-0.452	3.46169e-05	0.737	0.000577414	NA	NA	-0.047	0.875178	2.009	3.39892e-41	-0.33	0.00296087	-0.173	0.186973	NA	NA	0.299	0.191746
KCNE4	-2.726	9.31693e-05	1.282	1.2778e-20	-0.094	0.586859	1.408	3.18194e-13	1.574	5.50123e-06	2.016	1.08907e-34	1.35	2.8916e-13	0.039	0.835431	-0.002	0.989637	-3.871	1.81607e-07
KCNF1	-1.119	0.0379185	1.596	1.65916e-18	-1.837	1.49422e-10	-0.694	0.000904868	1.205	3.73472e-06	1.102	9.10181e-08	0.323	0.0321236	-0.287	0.0541807	0.016	0.917575	0.166	0.823681
KCNG1	1.576	0.000278491	0.01	0.951758	-2.522	1.20946e-14	-0.814	2.3745e-06	-0.467	0.0723635	-0.643	4.00493e-05	0.362	0.0376278	4.307	5.69117e-45	-0.135	0.20007	-1.901	0.000250003
KCNG2	-0.082	0.775165	0.53	2.22315e-12	-0.387	0.0059151	0.045	0.222981	0.041	0.824339	-0.758	2.73165e-07	1.346	4.79862e-19	0.016	0.911903	0.035	0.668468	-0.339	0.159528
KCNG3	0.285	0.216486	1.402	8.50188e-43	-2.26	1.75593e-12	NA	NA	0.881	4.51287e-05	-2.488	1.00793e-30	-0.333	0.0315201	0.869	4.15331e-07	NA	NA	1.17	0.0232199
KCNG4	NA	NA	NA	NA	NA	NA	NA	NA	NA	NA	NA	NA	NA	NA	NA	NA	NA	NA	NA	NA
KCNH1	-0.888	0.0021059	1.708	4.45016e-40	-1.499	2.18723e-12	-0.652	0.000173905	-0.272	0.259412	-2.02	9.18523e-34	0.517	2.72039e-05	2.126	5.34213e-32	-0.157	0.121043	-1.66	0.000567042
KCNH2	-3.845	6.28746e-07	0.955	2.76715e-12	-0.855	0.00720331	0.243	0.001751	-0.235	0.391347	-0.536	0.0006609	0.283	0.0442466	-0.176	0.196599	0.575	0.000288451	-2.218	1.28962e-06
KCNH3	-0.251	0.561682	-1.718	1.18268e-18	-0.235	0.171498	NA	NA	1.033	0.0012169	-3.116	2.7359e-72	-1.176	2.42929e-05	-0.852	0.000987477	NA	NA	2.823	7.05617e-06
KCNH4	-1.027	0.14255	-0.919	2.58907e-16	1.14	2.59201e-10	-0.182	0.00221419	0.188	0.199327	1.018	1.04766e-18	0.61	7.53129e-07	0.076	0.568877	0.092	0.271891	-0.966	0.00220967
KCNH5	-0.627	0.183333	NA	NA	NA	NA	NA	NA	-0.164	0.317677	NA	NA	0.033	0.800369	0.566	0.000455243	NA	NA	0.429	0.101243
KCNH6	0.165	0.351442	0.778	1.37915e-24	-0.5	0.0317756	-0.222	0.000165166	-0.215	0.237348	-1.27	0.00169424	-1.489	2.52504e-12	-2.472	8.17852e-19	-0.055	0.143286	0.776	0.0210164
KCNH7	0.508	4.20407e-06	-0.128	0.061984	-0.095	0.457285	NA	NA	-0.206	0.0630337	-0.984	4.41415e-13	0.12	0.276493	-0.274	0.00317648	NA	NA	0.105	0.563197
KCNH8	-0.475	0.196002	-2.955	6.14596e-34	2.02	8.64921e-20	NA	NA	-0.583	0.0300517	0.38	0.00160637	0.698	3.40581e-05	1.703	4.3611e-14	NA	NA	-1.552	0.00166053
KCNJ1	0.346	0.0575112	-0.507	1.12987e-08	-0.096	0.386092	-0.146	0.138593	0.151	0.401299	-8.823	2.85316e-68	0.066	0.632148	-0.582	6.23474e-08	0.056	0.202323	1.024	0.000100817
KCNJ10	0.753	0.0589273	1.564	2.18321e-35	-0.749	0.000144275	-0.269	0.0608184	0.951	3.01333e-05	-7.213	1.26789e-55	1.591	3.59707e-16	1.479	3.19839e-10	-0.044	0.460369	1.251	0.000233156
KCNJ11	-1.187	0.0152112	1.115	3.51987e-14	1.194	9.5272e-13	NA	NA	-1.774	8.00192e-06	-1.674	2.74555e-36	0.184	0.125659	-0.597	6.19157e-06	NA	NA	1.443	8.80549e-05
KCNJ12	-1.9	1.00096e-06	-1.503	9.89118e-23	-2.027	1.92115e-18	-0.305	1.0418e-08	-0.307	0.452146	-2.591	3.69367e-38	-1.179	9.98772e-20	-1.336	2.36802e-20	0.032	0.731885	-0.783	0.0968482
KCNJ13	0.147	0.679237	-0.675	8.06913e-07	-0.256	0.103459	-0.319	0.000218354	-0.897	0.00151717	-4.83	1.66969e-51	-0.012	0.909007	-0.146	0.133342	-0.043	0.460348	0.791	0.0288861
KCNJ14	0.429	0.0230053	-0.257	0.00123097	1.669	6.55971e-13	0.055	0.231506	0.039	0.761831	0.987	3.31318e-23	0.421	9.94842e-05	1.294	8.49384e-23	0.049	0.353405	0.581	0.0173239
KCNJ15	1.35	0.102424	-0.358	0.000526519	1.138	0.000184834	-0.066	0.286181	0.177	0.352622	-1.752	6.72988e-28	-2.247	4.41263e-60	-2.036	2.00592e-43	-0.054	0.673451	1.441	0.000956221
KCNJ16	-0.27	0.39514	-4.856	4.70526e-67	-1.72	3.44329e-07	0.666	0.00216987	-2.706	5.56544e-07	-1.96	7.16623e-81	-2.202	3.09459e-14	-0.912	0.00120782	-1.419	0.00317666	0.65	0.366827
KCNJ2	-0.154	0.667467	-1.756	1.56459e-46	-0.595	0.000344266	-0.071	0.676064	-0.761	0.000368381	1.811	2.04353e-26	-1.073	2.45388e-14	-0.086	0.549153	-3.157	0.000196035	-0.789	0.0642035
KCNJ3	-2.75	4.90812e-05	1.511	1.80246e-12	-0.616	0.000997593	-1.582	4.43245e-08	NA	NA	-1.498	7.18014e-28	-0.651	8.24195e-05	-0.766	3.95883e-06	-0.096	0.312989	-0.761	0.114504
KCNJ4	NA	NA	0.359	1.72504e-12	-0.115	0.441293	-0.957	1.29065e-05	0.428	0.00212498	0.863	1.04785e-07	0.276	9.63813e-05	0.995	8.48563e-23	-0.036	0.611145	0.137	0.835734
KCNJ5	-0.598	0.0679168	-0.597	2.19811e-08	-1.414	1.73183e-05	0.016	0.76223	0.101	0.71149	-1.233	9.62197e-07	-2.404	5.38991e-44	-2.582	2.12474e-32	0.041	0.500034	0.157	0.703876
KCNJ6	0.392	0.0104121	0.587	3.55854e-10	-0.587	0.00248043	-2.448	9.60119e-07	0.426	0.0005949	-0.907	7.84422e-11	0.607	2.6883e-06	0.32	0.00397222	0.099	0.0620076	NA	NA
KCNJ8	-1.923	5.82212e-05	-1.369	3.93162e-34	-0.612	0.0539091	1.039	2.35364e-05	1.425	1.39413e-05	0.481	1.28073e-05	-1.628	6.95322e-35	-2.038	5.83922e-32	-0.071	0.767268	-2.712	8.85114e-08
KCNJ9	0.186	0.271814	0.058	0.365836	-0.899	4.6794e-06	-0.823	0.000564291	0.091	0.346392	-1.266	2.94803e-15	0.108	0.0897481	0.452	1.18507e-08	-0.209	0.00949479	0.399	0.00334018
KCNK1	0.418	0.204724	1.12	8.92739e-16	-0.511	0.00224421	-4.296	1.94013e-11	0.517	0.00438781	-0.266	0.000705157	1.015	1.07678e-16	1.109	6.1724e-16	-0.725	0.0257567	0.625	0.0527656
KCNK10	-0.321	0.473336	0.316	0.000507112	-2.189	3.24014e-15	-1.034	8.59275e-07	0.01	0.984125	-2.661	2.76194e-14	0.363	0.0343385	0.945	6.33313e-09	0.044	0.491209	0.28	0.148464
KCNK12	0.551	0.141448	0.959	4.60471e-28	-0.926	5.96882e-05	-2.02	5.2467e-08	-0.321	0.224806	0.176	0.0368645	1.779	1.91164e-28	1.456	2.57792e-17	0.022	0.748402	0.258	0.407092
KCNK13	1.323	0.00045394	0.456	0.00016817	-0.767	7.30764e-05	-0.067	0.435404	0.609	0.000355968	-2.686	3.19122e-42	0.335	0.00655157	0.062	0.613022	0.072	0.294639	1.146	0.000578447
KCNK15	-0.017	0.956599	2.104	2.41182e-38	0.069	0.800879	-0.254	0.00386088	-1.539	2.22837e-08	-1.588	9.48759e-14	0.669	9.20048e-06	-0.226	0.117552	-0.285	0.234787	0.368	0.404234
KCNK16	NA	NA	NA	NA	NA	NA	NA	NA	NA	NA	NA	NA	-0.018	0.888297	NA	NA	NA	NA	NA	NA
KCNK17	-0.436	0.447232	-0.804	2.12967e-06	-0.079	0.69007	NA	NA	0.005	0.984688	1.606	1.39471e-20	-1.924	3.29007e-24	-2.909	1.54456e-41	NA	NA	-0.395	0.331963
KCNK18	NA	NA	NA	NA	NA	NA	NA	NA	NA	NA	NA	NA	NA	NA	NA	NA	NA	NA	NA	NA
KCNK2	-3.295	6.18916e-08	-1.817	2.90036e-26	-2.678	1.08488e-19	-0.246	0.0285997	-0.663	0.0332661	-0.083	0.770039	0.489	0.00458548	2.058	1.46804e-16	0.163	8.83597e-06	-0.249	0.53091
KCNK3	-3.508	1.70471e-06	-1.949	6.17119e-38	-3.809	2.6433e-18	-1.9	7.92104e-07	-0.931	0.00134998	2.363	9.88979e-19	-3.12	6.03245e-56	-4.602	1.59879e-62	0.018	0.858014	-2.823	5.92609e-06
KCNK4	-0.285	0.30343	-0.33	0.000103017	-0.088	0.487104	NA	NA	0.398	0.00300887	0.53	3.84407e-10	-0.342	0.0241956	-0.345	0.0106773	NA	NA	-1.088	0.118298
KCNK5	0.434	0.301376	-0.18	0.136958	-0.474	0.00822775	0.06	0.249367	-1.475	1.89895e-07	-0.567	0.000166361	1.116	1.71252e-20	-1.735	6.8182e-30	0.982	5.415e-06	1.404	0.000162657
KCNK6	-0.822	0.0056239	1.092	3.6179e-30	-0.58	6.78185e-08	NA	NA	-0.533	0.00935463	0.168	0.048822	-0.087	0.214114	-0.052	0.483579	NA	NA	-1.639	2.30997e-05
KCNK7	-0.636	0.163844	-0.641	2.7452e-12	-0.122	0.299224	-0.04	0.50025	-0.783	0.0513025	1.157	2.79549e-27	-0.243	0.0427009	0.896	4.73677e-09	0.111	0.118945	-0.182	0.440892
KCNK9	1.532	0.000211821	0.905	1.72183e-32	1.533	6.99329e-07	NA	NA	1.421	5.01067e-12	3.302	1.37932e-54	0.98	8.10345e-13	2.044	2.96588e-39	NA	NA	1.926	1.9319e-07
KCNMA1	-3.801	1.84875e-05	-1.167	4.44747e-25	-4.045	5.97254e-16	-1.402	2.37212e-06	-0.198	0.596544	2.341	8.3698e-24	-0.806	1.5027e-09	-0.872	1.19253e-08	-1.195	0.0154753	-4.343	4.69842e-15
KCNMB1	-4.099	4.99208e-07	-2.817	4.82567e-39	-3.632	4.7068e-11	1.182	8.71707e-10	-0.765	0.0145032	1.442	5.65205e-16	-0.582	1.94534e-07	-1.378	6.37235e-20	-1.832	0.00234564	-4.947	8.77314e-09
KCNMB2	-0.704	0.0170026	-1.958	9.93186e-33	-2.393	1.2244e-09	-0.613	8.3489e-05	-0.025	0.919224	-3.489	3.41393e-58	-2.182	2.62797e-19	-0.812	1.99196e-06	-2.043	0.00664698	-2.724	4.33676e-05
KCNMB3	0.788	3.09269e-05	0.201	6.35617e-06	0.397	0.000594345	0.378	1.48698e-05	1.078	4.14236e-09	0.508	1.03868e-08	1.107	1.46242e-28	1.549	4.95482e-38	0.708	1.7548e-06	0.141	0.266076
KCNMB4	-0.026	0.924293	-0.454	4.9033e-13	-0.237	0.294939	-1.745	7.26719e-11	0.511	0.053029	-0.866	3.34838e-23	-0.264	0.0703631	-0.931	2.3808e-12	0.697	0.00203711	-0.886	0.00423121
KCNN1	-0.165	0.664211	-0.036	0.794301	-0.914	8.61612e-06	-1.537	4.85377e-06	0.002	0.993226	2.85	1.82572e-63	0.625	9.45051e-06	1.349	2.9601e-16	0.302	0.000466477	1.16	0.0356292
KCNN2	-1.818	0.00626929	0.543	1.59261e-07	-0.558	0.0337596	0.111	0.414653	-0.493	0.0717568	-0.858	9.42194e-13	-0.639	1.13736e-05	-1.85	7.81793e-18	-0.011	0.812879	-1.888	0.000497048
KCNN3	-1.329	0.00218731	-0.316	0.00114093	-2.285	3.80922e-13	0.366	0.00123334	0.512	0.0521147	0.094	0.427521	-0.194	0.162051	-0.615	3.94408e-05	-0.866	0.00282018	-1.282	0.00238183
KCNN4	1.36	0.111486	-0.777	0.00010509	1.337	6.43631e-12	-0.119	0.254945	-0.351	0.319626	1.636	2.1062e-16	2.868	4.74136e-33	0.65	0.000127245	-0.16	0.470509	1.133	0.0384058
KCNQ1	-0.651	0.206413	-0.351	1.30084e-05	0.895	3.25796e-08	0.005	0.946562	-0.406	0.244629	-2.09	5.88939e-47	-1.07	3.54471e-29	-2.423	3.92335e-63	-0.45	0.00317503	-0.041	0.914021
KCNQ2	NA	NA	0.318	6.23707e-07	-0.39	0.04042	0.55	3.96689e-08	0.206	0.153018	-0.917	1.21656e-05	NA	NA	0.826	1.04682e-13	-0.06	0.181864	0.946	0.0592569
KCNQ3	0.451	0.0301725	0.545	5.65507e-09	0.242	0.345223	-0.814	0.000219812	-0.037	0.832251	0.909	1.04177e-10	2.107	1.74915e-20	-1.454	5.79279e-14	0.126	0.0935388	1.192	1.84455e-05
KCNQ4	-2.375	0.00397502	-1.62	1.15752e-32	-1.956	2.9191e-08	-0.185	0.0256451	-1.865	2.58635e-10	0.118	0.256064	0.032	0.808007	-0.881	3.97637e-10	0.051	0.360623	-2.453	6.0384e-06
KCNQ5	-3.024	1.99857e-05	0.66	4.29768e-05	-2.496	1.45564e-13	NA	NA	-0.442	0.085615	1.593	1.93986e-16	1.574	3.42084e-24	2.157	1.34119e-33	NA	NA	-2.022	6.0067e-08
KCNS1	1.795	0.00105002	-2.497	3.00718e-25	0.427	0.044135	-1.651	2.69162e-06	0.536	0.140767	-1.701	2.00117e-11	-1.972	2.46065e-26	-1.466	8.98757e-14	0.528	0.000356514	3.089	1.28779e-12
KCNS2	-2.171	1.20862e-06	-0.456	0.000155791	-1.676	1.53397e-09	NA	NA	-0.02	0.915647	-0.854	0.000130873	-0.04	0.807213	-0.901	3.04974e-06	NA	NA	-2.255	2.08864e-05
KCNS3	0.696	0.038901	0.767	2.6493e-17	-1.3	3.67772e-07	-0.282	0.00952413	0.179	0.337876	0.668	5.38058e-09	-0.15	0.0345403	-0.649	8.21734e-13	-0.056	0.803693	-0.381	0.251115
KCNT1	-0.635	0.0509102	-0.488	3.15105e-06	0.226	0.293727	NA	NA	-1.371	0.00373261	0.964	7.20943e-20	-0.077	0.590551	-0.436	0.000950442	NA	NA	0.435	0.473718
KCNT2	-2.325	4.39902e-10	-1.633	1.65272e-30	-2.202	2.51598e-21	NA	NA	-0.957	0.000278925	0.464	0.000874295	-3.497	5.68609e-46	-3.945	1.2491e-51	NA	NA	-1.757	0.00114288
KCNU1	NA	NA	-0.291	0.000993176	NA	NA	NA	NA	-0.26	0.0101015	NA	NA	NA	NA	NA	NA	NA	NA	NA	NA
KCNV1	NA	NA	-0.027	0.737388	-1.917	3.60584e-11	-2.62	1.52089e-05	-0.266	0.0609565	0.43	0.00801049	1.047	4.90678e-15	0.898	3.92399e-14	-0.046	0.303249	NA	NA
KCNV2	0.148	0.428849	-0.102	0.0886428	0.518	5.70961e-05	NA	NA	0.209	0.052719	0.967	1.28993e-37	0.144	0.0835928	0.299	0.00017433	NA	NA	-0.326	0.128104
KCTD1	-0.068	0.853499	-0.092	0.344761	-1.003	1.82482e-11	NA	NA	-0.154	0.312733	-2.211	2.00985e-60	0.581	3.89811e-08	2.379	1.48585e-40	NA	NA	1.489	1.57799e-06
KCTD10	-0.819	0.000464407	-0.635	2.15782e-39	-0.535	2.40448e-09	NA	NA	-0.118	0.0732717	0.15	0.000293022	-0.705	3.27218e-32	-0.796	1.13953e-32	NA	NA	-0.972	5.38541e-05
KCTD11	-0.523	0.116208	-0.04	0.309503	-0.032	0.669437	NA	NA	-0.045	0.823531	0.975	4.66694e-39	-0.165	0.00165693	0.344	2.3044e-06	NA	NA	-0.274	0.00128655
KCTD12	-1.575	8.70492e-06	-1.799	1.52827e-59	-1.948	4.63936e-24	1.022	1.65065e-11	-0.488	0.00173624	-0.815	4.78724e-20	-1.564	7.96517e-60	-2.165	1.26469e-53	-1.113	3.52675e-05	-2.997	1.23561e-14
KCTD13	0.395	0.00349854	0.971	9.46031e-43	0.499	6.18496e-10	-0.913	3.62534e-06	0.149	0.116462	1.051	3.41107e-40	0.889	5.67198e-28	0.694	1.37149e-18	-0.301	0.258183	0.288	0.164057
KCTD14	0.84	0.0342282	-2.575	1.05391e-39	1.126	3.03639e-11	0.604	1.66666e-08	-0.323	0.30144	-0.209	0.0124498	-0.465	1.08398e-05	-2.012	1.06173e-34	-0.338	0.192307	1.354	0.00195384
KCTD15	-0.986	0.00272336	0.499	6.91551e-15	-0.963	2.79606e-06	-0.117	0.0423916	0.371	0.0446413	0.456	1.06585e-07	-0.739	3.90351e-13	1.049	3.75533e-21	0.241	0.0759741	-1.768	1.76338e-12
KCTD16	0.192	0.425408	-0.951	9.11579e-17	0.494	0.0191786	NA	NA	0.206	0.19308	-1.421	1.79464e-13	-1.753	2.43188e-24	-2.264	4.20796e-28	NA	NA	-1.428	0.000424255
KCTD17	-0.388	0.0225936	0.64	1.48771e-14	-0.089	0.285883	-0.441	0.000155101	0.771	6.49312e-06	0.761	7.42298e-11	-0.149	0.02796	0.089	0.305389	0.105	0.116078	-0.807	3.98588e-06
KCTD18	-0.425	0.0561599	-0.388	3.0095e-39	-0.365	9.15127e-07	NA	NA	-0.376	2.56106e-05	0.041	0.165378	-0.125	0.000741623	0.026	0.634087	NA	NA	-0.705	7.54851e-07
KCTD19	0.094	0.645017	-0.065	0.47127	0.295	0.0375275	NA	NA	0.306	0.00311241	1.34	1.84851e-39	-0.794	2.30008e-06	-0.786	1.32366e-06	NA	NA	-0.586	0.0971694
KCTD2	-0.381	0.00123517	-0.338	3.71188e-32	-0.508	1.15734e-08	-0.402	0.0016082	-0.224	0.0037854	-0.339	1.04766e-18	-0.212	5.70704e-10	-0.509	3.73846e-20	0.442	0.00226178	-0.462	0.002001
KCTD20	-0.804	0.00119834	-0.47	8.45078e-14	0.068	0.458862	0.205	0.00151651	-0.362	0.00935106	0.292	1.74196e-07	-0.082	0.0812407	-0.237	1.7962e-05	0.032	0.684303	-1.088	9.21403e-05
KCTD21	-0.114	0.560533	0.242	8.26882e-06	-0.302	0.000599006	NA	NA	-0.108	0.378486	-0.187	0.00401262	0.332	3.05361e-10	-0.144	0.00211443	NA	NA	-0.36	0.0052684
KCTD3	-0.512	0.0135249	0.388	1.21292e-11	-0.09	0.199837	1.688	3.58334e-09	-0.529	3.86222e-07	0.656	1.3499e-52	-0.219	0.00271254	0.323	7.02636e-08	0.628	0.00118908	-0.701	1.63409e-11
KCTD4	-0.346	0.166248	-1.803	2.24271e-34	-3.001	5.00797e-11	NA	NA	-0.955	0.000887139	0.129	0.314244	-0.044	0.655503	0.002	0.988604	NA	NA	NA	NA
KCTD5	0.651	0.00388531	0.965	4.24631e-73	-0.188	0.108066	1.441	1.7267e-10	0.333	0.00139873	0.362	9.91178e-18	0.55	5.2702e-17	0.716	2.13276e-28	0.641	0.00157218	0.482	3.568e-05
KCTD6	-0.225	0.132889	0.502	6.58274e-21	0.183	0.0404117	NA	NA	-0.972	7.38221e-13	-0.722	3.57683e-22	0.376	4.4166e-13	-0.271	3.2928e-05	NA	NA	-0.344	0.000748074
KCTD7	-0.784	0.0166279	-0.601	2.6243e-33	-0.265	0.0669414	NA	NA	0.571	6.19538e-05	0.118	0.0190171	0.172	0.00519682	-0.307	1.0573e-05	NA	NA	-1.693	1.6133e-09
KCTD8	-1.101	0.0110962	-1.36	1.49143e-24	-1.886	5.75569e-07	NA	NA	-1.074	7.48229e-05	-3.807	7.65553e-53	-0.136	0.392856	-0.262	0.146976	NA	NA	-3.743	1.44906e-07
KCTD9	-0.787	9.16513e-05	-0.946	1.18521e-65	-1.226	1.13211e-18	1.123	6.88265e-13	-0.32	0.000595116	0.459	1.86425e-15	-0.547	2.13948e-28	-0.207	7.83033e-05	0.412	0.0238982	-0.756	5.19715e-07
P2RX1	-5.27	6.7356e-07	-0.743	3.39133e-08	-2.958	4.31853e-39	-0.269	0.00650195	0.253	0.343617	0.751	0.000329513	-1.61	2.7139e-24	-2.299	1.93564e-43	-0.055	0.464176	-2.774	6.03931e-07
P2RX2	-0.888	0.0467092	0.149	0.302206	-3.583	2.28767e-14	-0.227	0.000248869	-0.693	0.00850538	-1.555	1.97695e-16	-2.488	1.78711e-25	-2.717	7.83012e-23	0.016	0.743132	-0.657	0.276426
P2RX3	NA	NA	NA	NA	0.05	0.561929	-0.044	0.292988	NA	NA	NA	NA	NA	NA	NA	NA	0.011	0.840216	NA	NA
P2RX4	0.534	0.00744264	0.689	2.62517e-19	-1.239	6.9489e-11	1.038	5.43434e-06	0.646	0.00213047	0.844	3.56895e-34	0.184	0.00463481	-0.536	2.26476e-15	-0.015	0.949273	0.807	2.83364e-05
P2RX5	-0.088	0.862102	0.312	0.000607435	-0.595	0.0118922	-1.926	3.62381e-07	0.414	0.0950766	-0.014	0.839731	0.549	1.43468e-05	0.329	0.0451492	0.322	0.00116331	0.633	0.000205929
P2RX6	-1.108	0.000375894	-2.307	4.29913e-30	-1.317	4.67714e-10	NA	NA	-0.652	0.097698	-0.985	1.21383e-10	-1.844	8.83035e-29	-1.066	3.99114e-13	NA	NA	-1.253	0.000577591
P2RX7	-1.18	0.0166002	-0.596	6.45187e-12	-1.539	1.86056e-07	0.485	0.00160097	0.135	0.598122	2.75	1.49224e-36	-1.466	2.22347e-38	-2.239	2.16951e-43	0.026	0.574668	-2.731	1.24956e-09
SCN10A	NA	NA	NA	NA	NA	NA	-0.451	0.00016203	NA	NA	NA	NA	-0.267	0.00198746	-0.224	0.015517	-0.117	0.13919	NA	NA
SCN11A	-3.217	0.00182951	-2.415	3.38702e-53	-3.524	6.69644e-17	0.142	0.00729023	-1.549	3.44102e-08	-0.985	7.64907e-18	-1.282	7.11435e-22	-1.383	4.23107e-17	0.02	0.768202	-0.604	0.0283272
SCN1A	0.324	0.045012	0.468	1.33731e-05	-0.381	0.0162323	-0.784	3.68959e-07	-0.178	0.336267	0.55	3.89314e-06	-3.197	1.47772e-53	-4.444	2.54984e-56	-0.849	0.001971	0.469	0.536497
SCN1B	-2.05	8.59824e-07	-0.462	5.91023e-06	-1.688	3.01274e-14	-1.361	4.78846e-06	-1.091	0.0106275	1.914	2.45932e-35	0.348	0.000280308	-0.823	2.43865e-11	-0.138	0.21845	-1.652	1.70839e-07
SCN2A	-1.139	0.00167447	-3.324	3.66437e-44	-0.897	0.0026387	-4.081	2.55529e-14	0.243	0.439797	-4.502	5.42419e-77	-0.709	1.17128e-05	0.465	0.00540435	0.075	0.384043	-1.675	0.000461898
SCN2B	-3.398	2.49166e-08	-3.826	1.38351e-91	-3.993	1.96205e-15	-0.856	2.13498e-05	-2.345	7.68958e-10	-3.815	4.0612e-62	-2.373	2.86914e-37	-3.278	1.13239e-37	0.014	0.892087	-4.46	9.28423e-16
SCN3A	-1.952	1.82993e-05	-3.854	1.47179e-79	-2.716	1.34338e-23	-0.612	5.60056e-06	-0.285	0.237817	-2.808	5.72091e-61	-0.207	0.229557	-0.683	7.18389e-06	-0.226	0.0159424	-2.306	6.26556e-07
SCN3B	-2.221	1.92442e-06	-2.991	2.07014e-91	-2.575	4.63423e-18	-5.432	2.60403e-22	-1.262	5.12853e-07	-0.673	8.85356e-11	-1.359	4.66393e-15	-1.346	3.59984e-15	0.008	0.944605	-3.021	3.56206e-17
SCN4A	-1.478	3.47583e-05	-3.608	2.24729e-51	-2.251	3.20388e-09	-0.149	0.0259623	-2.318	0.00153004	1.084	7.80377e-13	1.318	3.63102e-12	0.159	0.313196	0.057	0.19843	-0.11	0.728527
SCN4B	-2.555	1.18024e-07	-3.136	4.18247e-181	-2.683	1.42721e-34	NA	NA	-0.849	0.00106169	1.681	4.32812e-30	-3.279	4.96846e-57	-3.11	9.37993e-42	NA	NA	-3.985	3.28807e-08
SCN5A	-0.354	0.500915	-2.758	5.43798e-48	-0.993	3.32747e-05	-0.466	0.00266157	-0.013	0.969221	-0.164	0.141054	0.47	0.000236785	1.52	4.02029e-21	0.219	0.085897	-1.273	0.00285141
SCN7A	-5.234	1.19552e-08	-2.924	3.85261e-48	-6.118	5.9153e-18	-0.056	0.305218	-2.777	7.43507e-10	-4.349	4.99965e-27	-3.195	1.39377e-49	-5.553	1.10707e-73	-0.181	0.0768686	-5.21	2.87499e-07
SCN8A	1.675	0.000227868	-0.612	5.42394e-06	0.148	0.441168	-1.542	1.50758e-05	1.367	6.48392e-09	0.359	0.00881502	2.23	1.15082e-31	2.54	2.25698e-38	0.067	0.377718	-0.093	0.750414
SCN9A	-1.034	0.0016714	-2.503	1.1712e-40	-4.318	4.78709e-38	0.15	0.00441913	0.219	0.332071	1.172	5.23713e-09	-0.457	6.65038e-06	-0.474	0.000721037	0.173	0.0944396	-1.098	0.000542908
SCNN1A	0.597	0.500745	0.639	0.00272354	-0.698	7.7717e-05	-0.336	0.0132952	-2.296	2.3468e-18	-4.952	2.70481e-131	0.161	0.0411991	-1.367	2.52598e-28	-0.239	0.119039	2.571	0.000584804
SCNN1B	-0.168	0.849286	-1.277	4.5117e-29	-5.792	3.44993e-29	0.215	0.0338951	-3.509	1.11199e-23	-6.817	2.64652e-91	-1.542	2.14636e-36	-3.092	2.47219e-81	-0.124	0.304772	0.691	0.145629
SCNN1D	-0.234	0.450358	0.247	0.0200251	0.02	0.905767	-0.16	0.00186376	1.225	3.0571e-05	1.944	1.18091e-29	1.133	1.21168e-13	0.714	0.00029367	0.014	0.861519	-0.267	0.546939
SCNN1G	1.797	0.0911172	-0.445	0.0354753	-4.621	7.11828e-10	NA	NA	-1.895	1.52198e-08	-9.002	1.4939e-108	-2.058	4.89022e-41	-2.952	8.95214e-59	NA	NA	1.444	0.0811436
SLC11A1	0.773	0.0449997	1.493	2.04125e-24	1.683	3.75974e-11	0.731	9.90255e-08	1.884	1.0217e-10	2.034	3.56774e-55	-2.12	6.93621e-31	-2.79	5.97552e-35	0.137	0.0627785	1.901	5.23854e-07
SLC11A2	0.369	0.0123399	0.005	0.931124	0.942	2.53237e-18	0.255	0.00104777	-0.998	4.85628e-11	-0.651	5.04101e-35	0.064	0.107185	-0.295	6.63637e-09	0.017	0.923257	0.644	0.000501527
SLC12A1	-0.046	0.783624	-0.142	0.448427	0.062	0.462743	-0.033	0.438176	-0.086	0.477036	-11.37	1.92987e-66	-0.485	0.00260631	-0.127	0.308405	0.277	0.00661613	0.554	0.0820787
SLC12A2	-0.132	0.47286	-0.699	5.00446e-09	1.332	6.30697e-15	0.396	9.89132e-05	-0.833	0.00444773	-0.285	5.15859e-05	0.174	0.0191395	-0.733	4.41948e-16	0.332	0.509515	0.066	0.703445
SLC12A3	0.033	0.944337	0.501	0.000119973	-0.394	0.0352718	-0.234	0.000543168	0.371	0.0442459	-8.534	2.50355e-40	0.452	0.000993492	-0.184	0.280119	-0.134	0.0318146	1.873	7.62082e-08
SLC12A4	-0.531	0.0109698	-1.06	9.56141e-51	-0.131	0.438779	0.091	0.0257404	0.45	0.00240949	0.586	5.18303e-20	-1.115	1.58103e-52	-1.337	1.45139e-44	-0.042	0.300113	-1.447	4.80061e-11
SLC12A5	0.397	0.119409	0.536	1.11771e-10	-0.429	0.00471975	-5.384	6.54495e-17	1.015	4.51332e-15	1.966	2.62389e-33	-0.428	0.00014977	-0.708	3.54953e-08	-0.07	0.206117	0.704	0.000119803
SLC12A6	-0.201	0.491978	-1.071	1.30742e-50	-0.38	0.00072209	-0.47	0.000828806	-0.257	0.161432	-0.245	0.00387648	-0.619	4.2465e-15	-0.071	0.328133	-0.135	0.142942	-1.003	5.47851e-07
SLC12A7	0.446	0.102609	0.599	3.17246e-23	0.33	0.00241787	0.387	0.0571919	0.273	0.166886	0.867	3.38034e-27	0.968	4.14141e-40	0.062	0.41212	0.078	0.720638	0.766	4.75345e-05
SLC12A8	2.46	1.55471e-05	1.588	4.24588e-25	1.264	4.30743e-08	-0.458	1.05967e-05	0.754	5.35386e-06	-1.427	5.32589e-25	1.136	1.0188e-34	1.673	5.21735e-25	1.298	2.47419e-05	2.151	4.48349e-05
SLC12A9	0.737	0.000138047	0.529	1.32909e-15	0.799	2.2833e-09	0.751	4.21626e-05	0.404	1.13017e-05	0.43	1.08412e-13	0.248	5.63631e-05	0.154	0.0318545	0.507	0.000705975	0.449	0.000154872
SLC13A1	NA	NA	NA	NA	NA	NA	-0.087	0.224166	NA	NA	-1.857	2.97575e-05	NA	NA	NA	NA	-0.032	0.539518	NA	NA
SLC13A2	0.025	0.942194	-3.216	2.09623e-21	-3.754	1.96397e-12	0.027	0.708524	-2.759	0.000167333	-6.738	4.05246e-37	-1.924	3.57565e-09	-1.828	3.91173e-09	0.308	0.00133538	NA	NA
SLC13A3	0.053	0.88728	-0.19	0.0221517	2.149	1.64867e-14	-0.719	6.02488e-07	-0.975	0.000145495	-5.204	1.5279e-16	0.464	1.02952e-05	-0.416	0.000204506	-0.195	0.489305	-0.331	0.207572
SLC13A4	-0.261	0.701201	-0.057	0.526714	-0.283	0.0443091	-1.068	0.00403555	-2.511	6.44318e-08	0.544	2.47146e-07	-0.396	0.0275354	0.19	0.335635	0.128	0.226281	0.014	0.968581
SLC13A5	0.83	0.00101506	-1.475	5.33187e-36	0.685	2.16467e-05	NA	NA	0.312	0.494516	-1.476	1.67856e-08	0.86	1.28131e-08	2.789	5.79524e-41	NA	NA	-1.3	0.0879789
SLC24A1	-0.229	0.218592	-0.456	9.15072e-19	0.28	0.000839873	0.196	0.000117919	-0.06	0.607279	-0.536	7.78526e-15	-0.226	0.000158885	-0.445	1.536e-13	-0.146	0.107155	-0.831	1.83558e-07
SLC24A2	1.06	1.76599e-09	2.955	6.29452e-109	0.664	2.44583e-06	-1.219	6.42094e-05	1.539	6.94992e-13	NA	NA	NA	NA	1.891	9.89263e-87	0.121	0.040012	-1.646	0.00344334
SLC24A3	-3.028	1.52322e-11	-0.733	7.9107e-20	-1.135	3.86204e-06	-0.702	8.63386e-05	-1.407	1.86347e-10	-0.742	4.74881e-06	-1.505	9.26309e-44	-1.72	1.69382e-45	-2.173	0.000927246	-4.336	1.17327e-20
SLC24A4	-1.494	1.06537e-05	-0.838	7.16438e-10	-1.48	1.03809e-13	NA	NA	-0.043	0.838076	1.398	1.43146e-30	-2.367	3.79201e-46	-3.247	3.20998e-38	NA	NA	-0.151	0.555182
SLC24A5	0.033	0.906424	0.882	3.3004e-13	-0.21	0.419242	-0.209	0.112108	-0.976	0.00233637	0.6	9.85237e-06	0.173	0.346555	-0.592	0.000718901	-0.281	0.00509097	1.566	0.00131882
SLC24A6	0.672	0.00165058	-0.058	0.144162	-0.389	0.000154771	0.5	2.55232e-06	0.301	0.000802539	-0.128	0.0811175	0.191	0.000520328	-0.24	3.82272e-06	0.631	0.000241947	0.125	0.553233
SLC30A1	-0.143	0.402808	0.182	0.00226682	-0.313	0.00337944	NA	NA	0.22	0.0360924	-0.95	6.28899e-27	0.615	4.25113e-11	0.043	0.676693	NA	NA	0.273	0.299591
SLC30A10	0.877	0.000103472	-0.043	0.502505	-5.623	7.7322e-18	-0.793	0.000122137	0.373	0.0908622	0.635	6.6841e-07	NA	NA	1.369	1.59305e-28	-0.012	0.891434	0.446	0.253706
SLC30A2	0.446	0.483118	0.132	0.472963	0.923	0.00483371	NA	NA	-1.536	0.000200428	-4.777	1.74833e-31	1.147	2.12652e-11	-0.293	0.0292628	NA	NA	2.068	0.0040631
SLC30A3	1.206	0.00146854	0.223	0.00990874	0.185	0.379846	-3.547	9.24791e-09	1.006	3.16271e-07	0.473	7.39231e-05	0.247	0.0744078	1.364	1.51916e-18	0.257	0.00450277	-0.344	0.448712
SLC30A4	-0.927	0.0343035	-0.841	1.82735e-17	-1.893	4.47085e-25	0.144	0.00700267	-0.187	0.341052	-0.446	8.98787e-06	-0.898	4.94047e-21	-0.135	0.115228	-0.002	0.973758	-1.691	3.42247e-06
SLC30A5	0.149	0.127573	0.042	0.230662	0.062	0.264139	1.199	1.04629e-10	-0.137	0.0422966	-0.135	0.000203201	0.302	1.0433e-20	0.006	0.878845	0.187	0.111524	-0.259	0.0053223
SLC30A6	0.401	0.022694	-0.034	0.566899	0.113	0.0634588	NA	NA	0.263	0.0388386	-0.485	1.7503e-21	0.494	3.23273e-22	0.707	2.32994e-28	NA	NA	0.283	0.133963
SLC30A7	0.49	0.00343111	0.443	2.44622e-19	0.292	0.000299963	NA	NA	0.328	1.12657e-05	0.455	9.89497e-23	0.376	4.00802e-16	-0.023	0.625411	NA	NA	0.22	0.0776876
SLC30A8	-2.064	0.00138925	2.1	3.70931e-14	-2.165	7.48983e-14	NA	NA	-0.457	0.0866655	-3.739	1.04922e-21	-1.327	3.28654e-05	-0.886	0.0106759	NA	NA	-1.591	0.0167638
SLC30A9	-0.237	0.00113903	0.06	0.104433	-0.224	0.000381323	-0.47	0.000484545	-0.529	7.19793e-12	-0.946	4.2316e-59	0.033	0.35874	-0.3	3.44458e-13	0.138	0.561769	0.01	0.931775
SLC39A1	0.62	3.95027e-07	0.683	4.7508e-40	0.271	2.14237e-07	1.593	2.21129e-10	0.4	1.98803e-10	0.534	1.19862e-26	0.382	4.00314e-13	-0.002	0.974928	0.773	6.73509e-05	0.442	9.09833e-05
SLC39A10	0.701	0.000157709	0.122	0.0100653	1.726	3.52314e-29	NA	NA	0.644	8.52035e-07	-0.105	0.0365317	0.615	3.68622e-21	0.501	1.07691e-10	NA	NA	0.005	0.975281
SLC39A11	1.371	0.000748567	1.248	1.8931e-42	0.363	0.00390149	NA	NA	-0.108	0.328405	-0.055	0.254916	1.289	7.71947e-47	0.948	3.71225e-27	NA	NA	1.623	6.89573e-10
SLC39A12	0.102	0.317586	-0.998	1.36436e-13	NA	NA	NA	NA	-0.1	0.498403	0.183	1.83015e-06	-0.347	0.00211533	-0.773	1.03384e-12	NA	NA	-0.031	0.859744
SLC39A13	0.192	0.229425	0.334	3.16196e-12	0.288	0.00377076	NA	NA	0.713	1.89704e-06	-0.422	1.04216e-06	-0.126	0.0113994	-0.611	1.67106e-20	NA	NA	-0.53	8.70151e-05
SLC39A14	-0.706	0.0529847	-0.347	1.98236e-10	-0.133	0.170268	1.787	3.1974e-07	0.974	3.59039e-06	1.615	6.77364e-32	0.703	3.3429e-11	1.028	8.57306e-11	0.32	0.412371	-0.536	0.0255839
SLC39A2	1.676	0.0377722	-0.664	1.08161e-06	-1.467	1.01453e-07	-0.024	0.66602	-0.806	0.0439681	-0.118	0.286816	-0.077	0.514293	3.09	6.66658e-46	0.085	0.17724	0.597	0.118943
SLC39A3	0.605	0.000285355	0.686	1.07342e-33	0.22	0.00164886	NA	NA	0.272	0.000219391	-0.361	1.01664e-09	0.202	0.000126482	0.278	3.47092e-06	NA	NA	0.436	0.00298888
SLC39A4	2.067	5.81025e-06	1.51	9.93895e-44	0.654	0.000313726	-0.04	0.80443	1.028	1.33163e-09	-1.869	1.56515e-36	1.183	1.25021e-35	0.552	1.11464e-09	1.555	0.000141889	2.286	2.79746e-06
SLC39A5	0.703	0.000157079	0.02	0.770663	-1.676	6.99792e-13	NA	NA	0.247	0.0118114	0.01	0.984631	1.058	1.44756e-13	0.108	0.245402	NA	NA	1.394	6.39645e-07
SLC39A6	0.247	0.342864	0.904	1.65119e-13	0.704	5.47701e-09	1.104	8.47107e-06	0.653	8.81622e-07	-0.564	4.26344e-19	0.612	5.76053e-30	1.155	1.13706e-53	-0.905	0.00484635	-0.346	0.125975
SLC39A7	0.764	5.88516e-07	0.88	6.43682e-34	-0.007	0.940708	0.876	4.26422e-07	0.303	0.0007496	-0.226	2.10194e-12	0.87	9.509e-51	0.455	3.09663e-09	0.625	0.0194383	0.977	5.27584e-09
SLC39A8	0.241	0.260931	-0.243	0.00246464	-0.539	0.00193549	0.679	1.32583e-10	-0.027	0.934943	0.146	0.0508298	-2.809	5.95402e-88	-4.216	1.69493e-64	-0.16	0.308869	0.333	0.0891331
SLC39A9	0.318	0.00472081	0.255	5.56247e-12	-0.074	0.167187	0.142	0.0292346	0.043	0.608062	-0.588	3.27022e-55	0.077	0.00459089	0.152	3.31314e-05	0.37	0.000246145	0.199	0.00144037
SLC3A1	0.247	0.226693	-0.289	5.16788e-05	-1.305	0.000513161	NA	NA	-0.294	0.064379	0.05	0.743408	0.064	0.650142	-0.243	0.0648174	NA	NA	1.924	0.00232045
SLC3A2	0.814	0.000132947	0.518	7.5084e-25	1.193	5.72099e-21	1.31	7.56775e-07	0.903	3.51709e-13	-0.456	2.828e-05	0.267	6.23546e-07	1.022	4.08197e-37	0.572	0.00171852	0.476	4.38637e-06
SLC40A1	-1.131	2.9926e-06	-0.683	1.08097e-12	-0.681	0.0023608	NA	NA	-0.791	2.93204e-05	0.031	0.634871	-0.934	1.83167e-15	-1.76	2.09733e-28	NA	NA	-0.928	0.00100005
SLC41A1	-0.108	0.593599	-0.483	6.24543e-18	0.568	0.000382778	NA	NA	0.123	0.521572	-0.202	0.00126879	-0.485	3.10074e-10	-0.47	2.85372e-11	NA	NA	-0.327	0.10661
SLC41A2	0.391	0.334942	-0.529	4.78927e-10	-1.442	2.99828e-13	NA	NA	0.628	0.0225135	1.095	5.54596e-29	0.904	4.29932e-22	-1.005	1.37693e-21	NA	NA	0.698	0.00259725
SLC41A3	0.308	0.0222227	-0.394	1.82126e-23	0.469	6.89246e-09	-0.901	4.857e-06	-0.108	0.301397	-0.781	7.75362e-28	0.043	0.326548	0.294	2.77095e-10	0.168	0.294005	-0.631	8.12918e-07
VDAC1	0.701	3.19267e-05	0.562	1.91799e-30	0.63	1.49872e-07	-0.669	1.11438e-05	-0.274	0.000360427	0.309	1.16575e-12	0.629	1.27705e-28	0.727	1.02391e-29	0.17	0.355638	1.12	1.45375e-09
VDAC2	-0.491	0.00405005	0.027	0.511156	-0.368	4.15209e-06	-0.526	1.36528e-07	-0.295	0.000473635	-0.212	2.9117e-06	0.22	5.82252e-07	0.841	4.84405e-38	-0.052	0.452163	0.299	0.000707169
VDAC3	-0.106	0.393517	0.427	3.61638e-19	-0.084	0.304108	-0.357	0.00307737	-0.495	8.0759e-06	-0.225	1.4343e-08	0.468	6.24527e-16	0.894	3.47633e-30	0.077	0.293947	0.569	1.10965e-07
ZACN	0.585	0.00111886	0.345	1.1461e-10	-0.162	0.397	NA	NA	-0.272	0.15202	0.237	0.000247162	0.595	3.86476e-08	0.369	3.46812e-05	NA	NA	0.455	0.29682
HEPH	-2.457	1.97845e-06	-0.749	5.81656e-18	-0.619	7.70596e-10	-0.506	0.000982377	0.508	0.0701468	-0.087	0.359775	-0.526	3.97256e-07	-1.124	8.26878e-17	-0.155	0.673744	-2.508	5.01317e-07
LGICZ1	NA	NA	NA	NA	NA	NA	0.051	0.318249	NA	NA	NA	NA	NA	NA	NA	NA	-0.058	0.438737	NA	NA
LST-3TM12	NA	NA	NA	NA	NA	NA	NA	NA	NA	NA	NA	NA	NA	NA	NA	NA	NA	NA	NA	NA
MAGT1	0.258	0.0619576	0.077	0.0297586	0.059	0.569728	NA	NA	-0.104	0.225329	-0.176	5.19327e-07	0.167	7.84377e-05	0.175	0.000775767	NA	NA	0.161	0.198483
MCOLN1	0.373	0.00149643	0.079	0.133566	-0.651	2.04172e-13	0.392	0.00466825	0.144	0.0584874	0.337	2.81786e-12	-0.949	3.04532e-19	-1.092	2.13251e-26	0.28	0.0395402	0.026	0.847756
MCOLN2	0.212	0.70843	1.118	3.72221e-18	-1.897	1.45137e-06	NA	NA	0.532	0.00729727	0.713	2.72338e-06	-0.354	0.000457113	-0.713	4.28652e-10	NA	NA	0.768	0.11258
MCOLN3	0.349	0.510851	-1.325	1.00499e-35	-0.465	0.0102064	0.046	0.242838	0.888	0.00124024	-3.294	2.85923e-86	-1.576	6.00614e-29	-0.514	3.4667e-05	0.445	0.0021051	-1.951	1.65289e-06
MMAA	-0.186	0.118062	-0.163	1.21963e-06	-0.356	3.47401e-05	NA	NA	-0.598	1.87139e-13	-0.047	0.325126	-0.093	0.0148036	-0.467	2.67976e-17	NA	NA	0.178	0.11109
NALCN	-1.507	0.0060514	-1.566	1.23381e-17	-0.509	0.0270639	NA	NA	-0.67	0.0177119	-0.668	0.00090543	-0.516	0.000678784	-1.787	6.60054e-19	NA	NA	-2.14	6.4187e-05
NIPA1	0.28	0.0604416	0.378	1.18631e-15	0.224	0.00230945	NA	NA	0.799	1.26521e-12	-0.121	0.0184429	0.183	0.000202496	0.433	3.5125e-15	NA	NA	0.031	0.881069
OCA2	-1.328	0.0293352	-1.982	3.4879e-28	0.569	0.0303755	-1.229	5.0562e-06	-2.508	1.26853e-15	-0.155	0.298757	-1.083	6.50488e-10	-0.125	0.430474	0.266	0.00489222	1.343	0.00251226
ORAI1	0.409	0.0662587	0.391	7.87315e-11	0.256	0.000144816	NA	NA	0.321	0.002882	0.323	1.70297e-09	-0.439	1.50767e-15	-0.552	3.28013e-20	NA	NA	0.696	1.78606e-06
ORAI2	0.413	0.0716627	0.917	6.86946e-34	0.486	3.59047e-05	0.068	0.277559	0.663	0.000207652	0.04	0.591648	0.376	8.21079e-08	-0.356	0.000115775	0.176	0.202344	0.498	0.00441383
ORAI3	-0.269	0.194413	0.227	4.62218e-08	0.095	0.349426	1.056	2.0532e-05	0.407	0.00210131	1.109	1.90497e-48	0.159	0.0128571	0.345	9.10431e-06	-0.433	0.0180387	-0.173	0.261236
PKD1	-1.305	0.000135426	-0.607	1.17114e-19	-0.413	0.0216857	-0.227	4.60905e-05	-0.16	0.270092	0.774	7.56467e-22	-0.426	0.000111803	-0.493	2.13178e-06	-0.169	0.00406988	-1.552	2.79497e-13
PKD2	-0.996	0.00125437	-1.656	1.02539e-68	-0.744	0.000175111	1.077	4.40091e-08	0.175	0.162538	-0.237	0.000689917	-0.691	2.51443e-16	-0.824	1.71897e-19	-1.048	7.22944e-05	-2.563	8.33891e-11
PKD2L1	0.591	0.0358729	0.775	9.16744e-08	-0.382	0.127722	-0.251	0.00460171	0.477	0.00338021	1.611	2.87656e-28	-1.464	2.98713e-12	-1.869	2.79627e-15	0.203	0.020894	1.575	7.98367e-10
RYR1	-0.3	0.507591	-1.735	2.04602e-26	-1.834	4.79693e-12	-0.516	0.000575004	-1.195	0.0161577	-0.434	0.025905	-0.48	0.000114259	0.994	1.29789e-17	1.068	9.74582e-08	0.998	0.00148946
RYR2	-2.89	0.000727952	-0.81	2.84427e-07	-0.7	0.0348946	-2.855	4.23932e-08	0.573	0.0976957	0.563	0.00172588	-1.749	1.50427e-23	-2.424	1.72677e-50	0.116	0.114474	-2.296	1.50409e-07
RYR3	-3.505	1.43212e-07	-3.673	1.55687e-84	-3.003	1.38264e-10	-0.734	0.000163757	-1.128	0.00505597	-0.624	2.26122e-05	-0.879	4.37974e-07	0.046	0.81649	-0.611	0.00760569	-4.857	2.91064e-11
SLC22A24	NA	NA	NA	NA	NA	NA	NA	NA	NA	NA	-1.056	1.50368e-05	NA	NA	NA	NA	NA	NA	NA	NA
SLC25A25	-2.197	2.09623e-06	-0.978	6.49545e-18	0.126	0.392838	NA	NA	-1.374	3.06672e-10	-1.79	2.69817e-31	-1.344	1.64779e-14	-1.262	3.93701e-11	NA	NA	-1.556	7.56748e-09
SLC31A1	0.372	0.0286677	0.197	7.19414e-07	-0.004	0.973187	1.036	1.10779e-06	-0.187	0.218877	-0.775	1.97427e-24	-0.289	2.76621e-05	-0.468	7.90642e-11	0.246	0.0819837	1.016	1.6249e-09
SLC31A2	0.617	0.000732264	-0.741	2.17778e-25	-1.066	2.37762e-11	-0.071	0.72317	0.075	0.736632	0.455	9.94515e-07	-1.519	5.23243e-30	-1.612	3.76521e-29	0.076	0.798743	-0.117	0.507121
SLN	-0.516	0.256297	0.496	0.00627709	0.468	0.0563308	0.015	0.976939	-2.41	0.0111282	0.848	0.000133163	-0.791	0.000412111	-1.416	2.28958e-06	0.389	0.000270822	0.876	0.0378894
TCN1	2.002	0.0378282	-2.346	5.6405e-13	4.421	4.12913e-20	-0.057	0.0579136	-3.286	4.72788e-07	0.716	1.04353e-05	3.389	2.90378e-26	2.674	2.53442e-20	-1.276	0.140041	0.03	0.970551
TCN2	-0.833	0.00240998	-1.115	8.66538e-29	-1.785	2.96138e-18	0.936	1.872e-06	0.288	0.271975	0.446	7.1713e-05	-0.277	0.00071606	-0.91	9.48472e-17	0.428	0.00885601	0.174	0.520905
TF	-1.035	0.132889	-4.602	3.45918e-81	-2.339	1.83788e-08	-2.403	1.56061e-13	-4.943	9.6647e-19	1.409	5.18076e-08	1.175	1.42184e-05	0.854	0.00273942	-0.004	0.962964	-0.957	0.00653513
TRPA1	-1.716	0.120332	2.345	2.16947e-55	-2.384	1.30892e-15	-0.059	0.220339	1.82	6.73463e-11	4.048	5.65929e-36	1.095	5.4092e-10	2.357	6.76456e-21	-0.018	0.658323	-0.088	0.803213
TRPC1	-1.722	7.24092e-06	-1.585	3.00125e-67	-1.604	1.21422e-09	-0.177	0.00875196	-0.189	0.356076	0.534	4.44184e-15	-0.51	5.23453e-09	-0.679	1.02858e-12	-0.085	0.317104	-3.481	1.60362e-17
TRPC3	-3.215	1.49831e-06	-0.044	0.613458	-0.313	0.0868557	-0.139	0.00547681	0.763	2.0022e-05	-0.134	0.178652	-1.648	9.31799e-21	-2.491	3.47031e-32	-0.023	0.744009	-1.832	1.0376e-05
TRPC4	-1.7	0.000445352	0.468	4.17048e-09	-0.884	0.0083078	-0.087	0.186108	1.722	3.92648e-14	0.819	1.26478e-09	-0.993	9.93866e-10	-1.031	2.37977e-11	0.005	0.925381	-4.125	2.37297e-07
TRPC5	0.076	0.44536	-0.357	4.60983e-07	-0.048	0.598844	-0.163	0.0115702	NA	NA	-1.216	1.76772e-15	0.061	0.351258	0.051	0.46169	-0.037	0.575864	NA	NA
TRPC6	-0.627	0.175169	-1.743	1.65929e-66	-1.687	3.95081e-13	0.215	0.00152915	1.272	1.42936e-07	0.542	4.70101e-07	-1.301	3.72799e-27	-2.615	2.05042e-44	-0.387	0.0544781	-2.187	1.04058e-06
TRPC7	NA	NA	NA	NA	NA	NA	-0.155	0.022441	NA	NA	-1.093	2.41747e-06	NA	NA	NA	NA	-0.17	0.0443701	NA	NA
TRPM1	0.15	0.211022	-0.785	7.18299e-14	NA	NA	-0.174	0.00340082	-0.835	0.0154353	-0.679	9.98082e-09	-1.033	1.76413e-08	-0.433	0.0139181	-0.058	0.440399	NA	NA
TRPM2	1.418	0.0008206	1.06	4.23178e-24	1.427	1.1728e-10	-0.467	0.000191842	1.421	1.67659e-08	3.03	3.25026e-39	1.245	2.03577e-13	1.047	9.88046e-10	0.511	0.000243068	2.963	2.27982e-14
TRPM3	-1.237	0.000818022	-2.538	5.79798e-48	-0.149	0.280066	-0.743	5.58821e-06	-0.762	0.00014736	-2.234	7.67956e-23	-0.721	1.40887e-08	-0.016	0.91209	0.027	0.552078	-1.64	7.56265e-05
TRPM4	0.771	0.0233893	0.646	2.60003e-13	-1.044	2.37237e-07	0.058	0.467432	0.088	0.454237	-0.942	2.46227e-40	-0.027	0.723351	-0.194	0.0295539	-0.645	0.0789407	1.09	0.00257671
TRPM5	0.288	0.571748	0.655	4.45689e-33	-1.379	0.000515099	NA	NA	-0.055	0.747839	-1.584	3.61441e-22	0.996	2.40366e-12	0.788	9.93099e-08	NA	NA	1.535	0.00013959
TRPM6	-1.634	0.000467306	-2.877	2.2285e-80	-4.535	7.01188e-17	-0.173	0.0251123	-1.487	8.31785e-16	-2.517	1.13429e-13	-1.153	1.87601e-15	-0.787	2.08136e-07	0.007	0.919726	-1.01	0.0264262
TRPM7	-0.043	0.843606	-0.43	1.76044e-14	-0.35	2.85942e-06	NA	NA	0.032	0.758327	-0.751	3.20266e-20	-0.185	0.000139711	0.283	1.33462e-06	NA	NA	-0.664	2.85159e-07
TRPM8	0.674	0.0107192	-0.121	0.371536	0.331	0.0424157	0.028	0.602589	-0.287	0.219817	1.011	2.91474e-07	3.737	8.68869e-58	1.92	1.01737e-30	-0.049	0.584973	1.253	0.0379154
TRPV1	0.39	0.114462	-0.268	1.098e-06	-0.252	0.0859442	-0.39	0.000297089	0.329	0.0350574	0.283	0.00718971	1.247	2.16178e-15	0.358	0.00234007	0.015	0.91	0.049	0.849046
TRPV2	-0.699	0.00850254	0.016	0.880007	-0.547	5.19133e-07	0.061	0.48289	0.827	1.15351e-05	2.082	9.1995e-37	-2.015	7.92905e-41	-2.682	4.71431e-76	0.181	0.131761	-0.317	0.152259
TRPV3	0.191	0.63049	-0.732	8.57314e-09	-3.317	5.89256e-13	NA	NA	1.911	3.31331e-06	0.152	0.141272	1.017	4.15657e-12	2.037	6.15052e-22	NA	NA	0.023	0.950363
TRPV4	0.954	0.111016	-0.501	0.000289834	1.367	8.41433e-11	-0.1	0.0314347	-0.241	0.305063	-0.477	3.17351e-08	0.104	0.511948	1.931	1.80389e-22	0.012	0.807179	1.672	0.00166743
TRPV5	NA	NA	-0.16	0.0285664	NA	NA	-0.295	0.000768141	NA	NA	-4.213	2.51089e-23	NA	NA	0.116	0.0220128	0.129	0.162195	NA	NA
TRPV6	1.2	0.158414	-1.001	7.45374e-05	-0.609	0.00194889	-0.204	0.0172517	-3.566	3.11231e-15	-6.089	2.24648e-65	-1.164	1.73151e-11	0.223	0.163215	0.233	0.00268633	1.658	0.00443358
TTYH1	-0.073	0.822605	-3.343	5.59293e-41	-2.045	1.46744e-07	-0.951	1.20911e-07	-2.314	1.23781e-09	0.724	7.47694e-07	1.629	3.75203e-22	2.196	1.48686e-29	-3.511	0.00130916	-2.861	4.29739e-05
TTYH2	-1.275	1.80435e-06	-0.777	5.67493e-34	-1.245	7.48847e-10	NA	NA	0.504	0.0129076	0.987	3.42707e-25	-0.833	1.36063e-20	-0.582	1.20592e-09	NA	NA	-2.187	3.81153e-09
TTYH3	1.577	1.60764e-07	1.173	1.01569e-33	1.622	1.26081e-15	NA	NA	1.833	1.00429e-14	2.072	3.46905e-27	1.382	1.25142e-23	1.357	1.34398e-18	NA	NA	1.633	7.56918e-06
BDH1	0.607	0.0787914	0.704	2.2054e-12	-0.915	4.65171e-08	-0.809	0.000116799	-0.569	4.28822e-05	-2.98	7.00451e-87	1.162	1.95216e-20	2.097	1.9653e-32	0.27	0.0861228	1.773	1.46012e-05
BDH2	-0.587	0.000800624	-1.028	6.84041e-76	-0.925	1.026e-09	1.036	0.000412765	-0.903	7.05165e-14	-0.992	9.01321e-24	-0.795	1.4697e-29	-1.37	8.42475e-37	-1.109	0.000101804	-0.366	0.00153875
OXCT1	-1.023	0.00769438	-1.063	1.05535e-32	-0.956	2.68569e-09	-1.574	1.60467e-10	-0.513	8.98349e-07	-2.162	2.22889e-36	0.055	0.435158	0.845	9.49106e-29	0.739	0.00444943	-0.721	0.000814478
OXCT2	0.426	0.0954928	-0.199	0.0410829	-0.164	0.20509	-0.445	0.00110645	0.706	0.00168595	0.274	0.00626854	0.727	8.69174e-08	0.07	0.637001	0.01	0.903459	-1.003	0.00256924
ACLY	0.779	1.10709e-08	0.385	7.79784e-09	0.732	6.52927e-11	0.907	1.40907e-05	0.643	1.78644e-08	1.308	6.92567e-49	0.411	2.32196e-24	0.368	4.79625e-13	-0.368	0.204899	0.356	0.00365993
ACO1	-0.665	0.00143531	-1.564	1.058e-23	-0.265	8.93433e-05	1.032	2.78804e-07	-0.34	0.00756785	-1.041	4.28042e-17	-0.02	0.74884	-0.797	4.30876e-23	0.555	0.0122059	-0.596	4.73095e-05
ACO2	-0.521	5.41722e-07	-0.05	0.443787	-0.96	2.09743e-14	NA	NA	-0.611	1.77892e-05	-0.53	1.18749e-11	-0.125	0.000477805	0.292	1.33784e-11	NA	NA	0.373	0.00398481
CS	0.003	0.979408	-0.299	1.92674e-05	-0.197	0.00285588	-0.413	1.39689e-05	-0.494	8.07865e-07	-0.376	7.01617e-19	0.321	9.27528e-19	0.453	1.14503e-23	-0.261	0.0372914	0.423	2.32076e-06
D2HGDH	0.256	0.371858	0.016	0.854344	0.239	0.071295	NA	NA	-0.628	4.07428e-07	0.271	0.0139409	0.767	4.15167e-10	0.654	4.02686e-07	NA	NA	0.357	0.157646
DLST	NA	NA	NA	NA	NA	NA	NA	NA	NA	NA	NA	NA	NA	NA	NA	NA	NA	NA	NA	NA
FH	0.032	0.800238	0.533	1.97178e-28	-0.429	6.85383e-10	0.041	0.458461	-0.354	1.30011e-05	-0.928	1.36062e-33	0.592	3.99405e-34	0.674	3.53956e-40	0.505	0.00062099	0.73	2.10406e-08
HCCS	-0.003	0.980279	0.25	4.14913e-14	-0.187	0.0315587	0.349	0.000745345	-0.048	0.425167	-0.424	2.48291e-27	0.248	4.49103e-07	0.492	3.28462e-19	0.515	0.00199981	0.511	4.3396e-09
IDH1	0.124	0.74696	-0.503	3.41238e-12	-0.145	0.168339	2.425	4.9762e-08	-0.348	0.0112895	-0.499	1.70683e-05	0.74	1.02929e-11	0.677	4.18794e-10	0.883	0.00106248	1.447	3.84374e-11
IDH2	0.272	0.148413	1.242	6.30837e-32	0.18	0.0683793	0.996	8.25132e-05	-0.855	3.81006e-07	-1.081	6.98216e-19	1.094	1.04169e-36	1.272	6.00393e-30	1.014	0.0166818	1.897	4.74284e-09
IDH3A	-0.254	0.0645068	-0.128	0.010519	-0.879	3.63439e-12	-0.666	1.09108e-05	-0.534	1.77471e-06	-0.532	1.35627e-32	-0.176	3.01432e-06	0.199	2.00993e-06	0.2	0.185901	-0.229	0.00420239
IDH3B	0.086	0.327381	0.037	0.357657	-0.133	0.0210961	-0.177	0.0810135	-0.125	0.0547536	-0.015	0.718327	0.063	0.0595322	0.437	1.39332e-23	0.456	0.00122747	0.274	0.000196902
IDH3G	0.169	0.0739486	0.24	3.65536e-09	0.086	0.18161	-0.329	0.00640611	-0.166	0.00443441	-0.219	5.76916e-05	0.457	8.6003e-20	0.154	7.6246e-05	-0.047	0.764781	0.315	0.00429446
L2HGDH	0.566	0.000856306	0.335	9.53889e-08	0.158	0.0151348	0.151	0.0791332	-0.18	0.129112	-1.53	3.67602e-33	0.857	1.33874e-33	1.249	1.54655e-33	0.586	0.000628423	1.179	1.76173e-07
MDH1	-0.11	0.411595	-0.385	1.60286e-06	-0.556	3.47379e-09	-1.645	7.87631e-14	-0.473	2.71049e-05	-0.866	2.29965e-32	0.182	0.0014704	0.841	1.1982e-26	-0.305	0.00112286	0.427	0.000253103
MDH1B	-0.01	0.970422	0.176	0.166235	-0.517	0.0198444	NA	NA	-0.927	0.00189381	-1.185	2.12963e-36	-1.611	9.37078e-08	-1.441	1.94073e-06	NA	NA	0.71	0.175273
MDH2	0.188	0.111153	0.461	2.81996e-19	0.292	2.66026e-06	0.167	0.059289	-0.474	4.48893e-06	-0.396	7.0406e-16	0.738	5.05879e-28	0.979	3.12261e-43	0.258	0.0428356	0.851	1.39327e-08
ME1	-1.321	0.00557444	-1.426	1.25725e-12	0.617	0.000211989	-1.913	1.09688e-16	-0.695	0.00105869	0.042	0.708337	0.19	0.0383006	1.199	5.06936e-27	-0.805	0.205073	-1.111	4.27998e-05
ME2	-0.184	0.335851	0.205	2.19015e-06	-0.903	3.64106e-13	0.606	0.000113889	0.095	0.454356	0.098	0.0118375	0.191	0.00120095	0.269	3.49693e-05	-0.027	0.865324	0.204	0.0302373
ME3	-0.603	0.0193385	-1.31	4.03578e-68	-0.029	0.790417	-0.869	0.000527952	-1.491	3.00149e-09	-0.048	0.505409	0.517	9.60937e-13	-1.603	1.6514e-42	0.372	0.00368766	-1.16	1.77645e-06
OGDH	-0.431	0.0183904	-0.198	0.000828732	-0.515	8.64783e-07	0.292	0.0282662	-0.299	0.0146295	-0.61	9.39807e-22	-0.451	9.33457e-22	-0.504	1.80382e-15	-0.178	0.399627	-0.038	0.717936
OGDHL	-0.281	0.621339	0.162	0.230943	-2.002	4.09321e-11	-1.965	2.12994e-07	0.055	0.912591	-2.948	6.80481e-42	2.043	7.154e-19	3.672	1.47026e-26	1.218	2.04159e-09	1.762	0.00211423
PC	0.644	0.0364564	-1.152	1.85239e-16	-0.898	2.96745e-07	-0.515	0.000273204	0.322	0.010784	-1.325	1.38247e-12	1.664	1.04135e-30	1.62	6.99269e-30	0.132	0.61592	0.909	0.000466689
SUCLA2	-0.574	0.000620019	-0.846	6.644e-28	-0.156	0.0349721	-0.462	0.00146773	-0.483	0.000412164	-1.097	1.64179e-49	-0.163	5.72264e-05	-0.037	0.417246	0.654	0.000979214	-0.349	0.00580159
SUCLG1	-0.337	0.0248181	-0.538	2.99068e-21	-0.798	5.3882e-09	-0.273	0.0127646	-0.61	1.3388e-09	-1.686	5.3787e-28	0.101	0.0474845	0.3	2.29745e-07	-0.172	0.00518871	0.285	0.000797597
SUCLG2	-0.518	8.54214e-06	-0.268	1.27361e-09	-1.141	1.85772e-13	1.738	1.81515e-08	-1.125	4.85528e-18	-1.291	2.13396e-37	0.141	0.00239543	-0.836	6.91473e-31	0.146	0.241749	-0.263	0.0070006
AASDH	-0.221	0.0619576	-0.482	2.47027e-25	-0.05	0.446744	NA	NA	-0.105	0.105949	-0.631	5.52828e-28	0.014	0.77617	0.176	0.00562106	NA	NA	-0.379	0.0118931
AASDHPPT	0.35	0.0033532	0.009	0.811141	0.562	5.84571e-14	-0.827	5.0718e-06	-0.184	0.00769574	-0.104	0.00611212	0.364	5.61091e-20	0.471	2.99135e-19	0.197	0.348513	-0.389	0.000155781
AASS	-1.368	1.51926e-07	-2.026	4.00666e-77	-0.436	0.0135836	1.155	1.02214e-15	-0.948	2.76103e-13	-0.89	4.92526e-14	-0.623	3.32791e-08	-0.682	7.87485e-09	-0.186	0.0108356	-2.719	1.86733e-13
PIPOX	-2.211	7.21635e-05	0.23	0.000514239	0.076	0.837384	1.544	9.84019e-14	1.407	4.07848e-10	-2.055	1.07138e-06	-0.253	0.00896913	0.297	0.01033	-0.921	0.00964525	-2.05	1.98206e-05
AGPAT1	-0.108	0.329005	0.083	0.000473943	-0.302	1.32023e-08	0.05	0.681585	0.108	0.410488	-0.125	5.91931e-06	0.155	7.20907e-05	-0.206	2.75974e-05	0.319	0.0878176	-0.077	0.383117
AGPAT2	0.734	0.00387741	-1.079	2.1168e-10	-0.085	0.544659	0.184	0.0049861	-0.169	0.0907525	-0.317	4.52357e-05	-0.002	0.978378	-0.957	5.95812e-20	0.386	0.00280518	1.341	4.7007e-07
AGPAT3	0.224	0.0317716	0.278	4.42561e-12	-0.222	0.00982113	-0.352	0.00112186	-0.681	1.0011e-08	-0.358	3.53117e-05	-0.053	0.215621	-0.311	5.95566e-08	0.189	0.243237	0.636	8.39411e-07
AGPAT4	-0.829	8.63138e-06	-0.923	1.72295e-46	-0.528	0.0043141	-0.51	1.86604e-06	0.528	9.43388e-05	-0.794	6.02221e-16	-1.421	4.48818e-50	-1.134	8.43571e-35	-0.055	0.574668	-0.688	4.22853e-07
AGPAT5	0.311	0.00860416	0.152	0.00971343	0.099	0.238357	1.203	4.37386e-11	0.002	0.982587	0.304	1.77297e-08	0.459	2.02905e-12	0.824	8.5438e-23	-0.357	0.0212768	-0.09	0.416769
AGPAT6	0.221	0.0462951	0.346	4.81935e-19	0.581	9.23573e-10	NA	NA	0.016	0.84018	0.084	0.0586227	0.394	2.39977e-13	-0.291	1.57816e-07	NA	NA	0.219	0.0330755
AGPAT9	-2.249	3.19642e-06	-1.809	1.33998e-34	-2.688	3.55609e-27	NA	NA	-1.216	6.91658e-09	-3.162	4.20343e-38	-0.491	6.54872e-07	-0.42	0.000385453	NA	NA	-2.127	7.01531e-07
CDS1	1.546	0.0316967	1.032	3.53535e-12	-0.635	8.44019e-05	-0.745	7.3857e-08	-0.591	0.00159728	-1.652	7.17822e-43	-0.199	0.0109935	-0.598	7.2153e-10	-0.499	0.00551889	1.646	0.00594788
CDS2	-0.013	0.91363	0.021	0.505414	-0.086	0.149101	0.718	4.56002e-05	0.397	1.59846e-09	-0.054	0.0574236	-0.196	1.54559e-05	-0.018	0.645421	0.502	0.000870222	-0.042	0.651801
CEPT1	0.195	0.0586566	-0.391	4.11732e-16	0.131	0.0292329	1.059	9.57464e-09	-0.151	0.0269206	-0.046	0.195329	-0.4	2.93661e-17	-0.262	2.54637e-07	0.391	0.0533852	-0.262	0.0065701
CHKA	0.138	0.633245	-0.088	0.262012	-0.212	0.0919349	0.096	0.385019	-0.077	0.765837	-0.13	0.039411	-0.011	0.878642	-0.769	1.11439e-15	1.097	1.36903e-06	1.108	0.000275736
CHKB	NA	NA	NA	NA	NA	NA	NA	NA	NA	NA	NA	NA	NA	NA	NA	NA	NA	NA	NA	NA
CHPT1	-0.831	1.09747e-06	-0.686	1.07311e-24	-0.368	0.000318777	0.462	0.00301648	-1.725	2.30686e-10	-0.625	1.04237e-20	-1.018	8.3405e-33	-0.988	4.05973e-26	-1.38	0.00602974	-1.634	1.4142e-13
CLC	0.129	0.610646	NA	NA	-2.031	0.00254473	-0.236	0.031126	0.248	0.221777	0.067	0.595822	-1.437	1.63113e-06	-1.453	5.65893e-06	-0.16	0.41218	0.088	0.715599
CRLS1	0.478	2.94578e-08	-0.104	0.0609064	0.511	3.69796e-06	NA	NA	-0.068	0.508034	-0.351	3.17287e-13	-0.62	1.59132e-18	-0.982	5.16874e-20	NA	NA	0.45	6.40084e-05
CROT	-0.386	0.235035	-0.142	0.0470596	-1.095	4.62543e-12	1.564	3.19043e-11	-0.72	3.08764e-07	-1.328	9.92965e-55	-0.112	0.0402075	0.524	1.39759e-13	-0.21	0.16154	-0.912	1.60959e-09
DAGLA	0.417	0.185201	-0.449	1.13021e-10	0.199	0.0772522	-0.542	1.75064e-06	-1.574	1.27316e-08	-0.422	1.08356e-05	0.034	0.734877	-1.032	9.70803e-21	0.102	0.0697855	-0.348	0.13236
DAGLB	0.828	0.000138633	0.415	8.41627e-20	0.365	2.6485e-06	NA	NA	0.529	7.63549e-09	0.879	2.73234e-55	0.275	1.14594e-08	-0.223	1.61679e-06	NA	NA	0.727	4.08676e-09
DGKA	0.173	0.701206	0.002	0.979293	-0.863	1.61356e-08	-0.257	0.000606737	0.112	0.564088	1.022	1.04202e-19	0.847	2.36795e-18	1.808	3.82802e-37	0.089	0.157806	-0.14	0.465828
DGKB	-3.431	9.09588e-05	-1.095	2.21134e-19	-2.247	3.31861e-08	-2.19	2.23818e-07	-0.74	0.00812752	-1.309	5.51025e-09	0.085	0.637946	1.068	2.87528e-11	-0.216	0.0899396	-4.573	6.65648e-08
DGKD	-0.484	0.0088445	0.179	0.00424849	-0.147	0.230676	0.298	0.00103891	0.26	0.22671	2.067	1.41008e-54	0.069	0.485966	-0.933	1.48448e-15	0.22	0.165175	-0.253	0.0924312
DGKE	-0.591	0.0003251	-0.258	8.76738e-07	0.077	0.308818	-0.217	0.0178859	0.127	0.0993146	-0.146	0.0149297	-0.588	1.42347e-09	-0.178	0.0176556	-0.097	0.0675541	-1.244	9.58646e-09
DGKG	-2.573	3.09119e-05	-0.875	5.31854e-21	-0.307	0.234496	-0.039	0.730377	0.924	0.000167724	0.225	0.137208	-0.682	9.21802e-11	-0.247	0.0365547	0.11	0.443432	-1.231	0.00120406
DGKH	-0.439	0.114209	-0.394	0.000963182	0.452	0.000155006	NA	NA	0.308	0.0788658	0.22	0.022696	-0.294	0.0380241	0.615	1.03295e-05	NA	NA	-0.121	0.697902
DGKI	-0.172	0.742755	-1.231	2.48714e-16	-0.079	0.672275	-1.101	0.000209575	1.166	4.06032e-07	0.103	0.468042	1.221	9.89366e-18	1.359	1.19711e-20	-0.008	0.934678	-0.529	0.286271
DGKK	NA	NA	NA	NA	NA	NA	NA	NA	NA	NA	0.185	0.012142	NA	NA	NA	NA	NA	NA	NA	NA
DGKQ	0.347	0.116528	0.609	5.62567e-19	-0.286	0.0577196	-0.16	0.046368	0.25	0.00585078	0.435	7.24179e-17	0.388	1.09571e-06	0.079	0.331527	0.273	0.00228169	0.368	0.00709151
DGKZ	0.666	1.54791e-05	0.377	1.30821e-08	0.78	6.43346e-14	-2.367	3.84071e-09	0.244	0.010809	1.296	1.00594e-35	0.227	0.000116834	0.506	1.1527e-10	0.083	0.305378	0.618	4.15969e-05
ETNK1	0.26	0.0449877	0.233	0.000131033	-0.47	0.0331513	0.891	1.68892e-06	-0.017	0.833808	-0.629	1.24162e-30	0.091	0.0699321	-0.084	0.185227	0.356	0.0455028	-0.087	0.530446
ETNK2	-0.198	0.50218	1.168	1.29253e-18	-0.414	0.032	0.046	0.43933	-0.857	0.00160692	-1.702	7.3843e-19	1.116	1.10189e-28	2.076	2.03637e-61	-0.13	0.207021	-0.344	0.131048
GDE1	-0.026	0.852226	0.283	5.37256e-14	-0.7	7.00226e-13	NA	NA	-0.344	1.03339e-09	-0.528	7.27861e-43	0.131	0.0140516	-0.271	2.82967e-07	NA	NA	0.638	1.60537e-06
GK	0.36	0.254633	1.06	1.26863e-39	-0.141	0.347145	0.321	1.30263e-08	-1.059	4.98105e-08	-1.112	1.02365e-07	-0.234	0.0159465	-1.12	4.88141e-22	-0.286	0.00190433	0.308	0.184706
GK2	NA	NA	NA	NA	NA	NA	-0.074	0.442384	NA	NA	NA	NA	NA	NA	NA	NA	-0.045	0.620391	NA	NA
GK5	0.172	0.249554	-0.298	3.08169e-06	-0.333	5.40911e-06	NA	NA	-0.407	0.00466	-0.871	8.14343e-32	0.202	0.0088603	0.658	9.06659e-17	NA	NA	0.02	0.914021
GNPAT	0.027	0.862746	0.403	8.73824e-22	0.077	0.234586	0.576	3.04804e-07	-0.256	0.00451142	0.085	0.000733339	0.383	1.33133e-17	0.306	4.45223e-11	-0.478	0.0010703	0.31	4.77794e-05
GPAM	0.224	0.467486	-3.595	1.48733e-36	-0.058	0.709061	NA	NA	0.007	0.962949	-0.802	2.1479e-42	0.212	0.0305884	-0.204	0.0907026	NA	NA	0.19	0.137292
GPD1	-1.52	0.0311899	-6.149	6.08939e-51	0.083	0.801007	0.124	0.0989793	-4.624	3.73117e-13	-0.989	0.013448	-4.942	2.46222e-43	-6.122	3.58993e-49	0.094	0.035726	1.635	0.00104329
GPD1L	-1.249	9.85057e-08	-0.838	8.48783e-30	-1.401	5.42567e-22	-1.172	4.61656e-07	-2.546	5.75944e-20	-1.91	1.0117e-68	-1.016	5.14151e-47	-2.192	8.74366e-46	-0.3	0.192414	-0.68	0.000649305
GPD2	0.596	0.0161987	0.244	3.73124e-07	-0.39	0.000849642	0.085	0.085206	-0.402	0.00165683	-0.403	1.34965e-10	0.356	2.67426e-18	0.727	1.2414e-33	-0.147	0.358424	0.451	0.0192924
LPCAT1	1.043	1.85171e-06	1.049	3.74815e-58	0.892	5.71398e-09	NA	NA	1.549	8.6657e-16	2.351	2.00284e-75	-0.436	4.32642e-06	-2.565	3.05692e-54	NA	NA	1.122	1.52495e-08
LPCAT2	-0.255	0.267134	-1.528	3.68673e-56	0.662	4.30923e-15	NA	NA	0.498	1.08503e-05	-1.056	3.89776e-25	-0.465	4.63278e-09	0.05	0.443098	NA	NA	-1.643	3.59672e-07
LPCAT3	0.657	0.00250428	0.152	0.00117432	-0.77	1.33451e-07	NA	NA	-0.044	0.624854	0.407	2.95043e-15	-0.952	3.17571e-54	-0.317	1.09532e-08	NA	NA	0.974	1.47952e-06
LPCAT4	0.379	0.215566	-0.646	2.74845e-28	-0.966	7.85129e-12	NA	NA	-0.075	0.689055	0.237	0.000198482	0.346	2.2331e-08	0.695	4.0229e-22	NA	NA	-0.392	0.00321547
LPGAT1	0.064	0.567364	0.169	0.00173408	0.717	1.18587e-11	0.333	0.0380497	0.462	1.50168e-06	0.771	1.25912e-30	0.938	6.28462e-55	0.489	2.56825e-23	0.218	0.384043	0.24	0.0299918
LPIN1	-0.929	0.00605719	-1.257	1.84126e-39	0.398	0.00191111	-0.605	1.13815e-05	-1.532	5.94178e-12	-0.984	5.20312e-37	0.035	0.607743	-0.455	9.1682e-11	0.662	0.00343505	-0.753	0.000479253
LPIN2	-0.633	0.00522899	-0.196	1.67176e-05	-0.311	0.00162461	-0.023	0.850691	0.051	0.723233	-0.999	1.76412e-25	0.042	0.539382	-1.734	3.51712e-62	0.323	0.00198231	0.107	0.344499
LPIN3	0.648	0.0266496	-0.407	2.69699e-09	0.502	0.00230267	NA	NA	0.066	0.651983	1.221	2.15289e-39	0.646	1.45957e-10	0.93	9.79063e-20	NA	NA	0.213	0.413015
LYPLA1	0.595	0.00646487	0.835	2.87339e-31	0.402	0.00913469	2.232	3.18857e-07	0.026	0.815354	-0.795	7.52269e-33	0.814	9.58843e-18	0.969	1.98537e-19	1.223	0.000401014	0.959	2.11471e-11
LYPLA2	1.118	0.00156425	0.861	1.03898e-33	0.092	0.32234	0.221	0.00503238	0.085	0.416255	-0.443	7.97385e-22	0.828	1.9817e-28	0.349	1.30969e-10	0.205	0.201317	1.591	1.68897e-08
LYPLAL1	-0.316	0.00809802	0.352	1.65962e-16	0.145	0.22081	NA	NA	-0.284	0.000405088	-0.954	2.8871e-30	0.272	7.6277e-05	0.227	0.00574265	NA	NA	-2.646	2.05007e-14
MBOAT1	0.081	0.667991	0.41	6.50972e-08	-1.091	3.58436e-13	NA	NA	-0.214	0.200787	-0.26	0.000171612	0.676	4.88002e-20	0.489	1.81643e-11	NA	NA	0.224	0.333819
MBOAT2	0.268	0.375168	1.335	1.16079e-32	-0.38	4.79636e-05	NA	NA	-0.54	0.0322477	-1.73	4.95229e-55	0.604	6.76193e-16	0.577	6.56885e-16	NA	NA	0.13	0.422918
MBOAT4	0.036	0.906111	-0.301	2.2196e-05	-1.02	8.21665e-09	NA	NA	0.375	0.00990644	1.803	1.13864e-51	-0.032	0.804091	-0.659	2.37039e-09	NA	NA	-0.213	0.515419
MBOAT7	1.147	7.58465e-05	1.354	5.14017e-45	-0.112	0.277174	NA	NA	0.519	8.01164e-07	0.082	0.193249	0.616	1.44827e-23	0.465	2.07592e-14	NA	NA	1.144	1.97867e-09
MOGAT1	NA	NA	-0.938	2.16816e-14	NA	NA	NA	NA	NA	NA	-0.314	0.00316098	-1.446	8.7305e-20	NA	NA	NA	NA	1.429	6.65962e-06
MOGAT2	-0.289	0.633627	-0.846	3.23193e-07	-3.743	7.66615e-31	NA	NA	-0.851	0.0278453	-2.462	1.61691e-16	NA	NA	0.482	3.55527e-07	NA	NA	0.379	0.0219188
MOGAT3	NA	NA	NA	NA	-0.676	0.000181717	NA	NA	NA	NA	1.67	7.40065e-10	NA	NA	NA	NA	NA	NA	NA	NA
NAPE-PLD	NA	NA	NA	NA	NA	NA	NA	NA	NA	NA	NA	NA	NA	NA	NA	NA	NA	NA	NA	NA
PAP2D	NA	NA	NA	NA	NA	NA	NA	NA	NA	NA	NA	NA	NA	NA	NA	NA	NA	NA	NA	NA
PCYT1A	0.194	0.19722	-0.103	0.0690273	-0.282	1.12936e-06	0.173	0.00480996	0.544	5.4754e-06	-0.045	0.207855	-0.032	0.487031	1.094	2.77616e-54	0.224	0.0154153	0.255	0.042606
PCYT1B	-1.233	0.00727268	-1.51	3.57858e-19	-1.406	7.07967e-07	-0.224	0.00263727	0.464	0.170424	-0.674	5.95602e-05	-2.564	2.11639e-24	0.132	0.482991	-0.149	0.0251195	-1.405	7.80426e-06
PCYT2	0.762	0.00113157	0.221	0.000907273	0.241	0.0145074	-0.384	0.00907474	-0.245	0.00500919	-1.379	1.77991e-27	0.093	0.165356	0.137	0.0340229	-0.166	0.401964	0.916	0.000379503
PEMT	0.636	0.000518112	-0.837	4.11238e-15	0.489	3.19062e-06	0.594	0.000100476	-0.236	0.00421079	-0.087	0.176517	-0.103	0.0603515	0.02	0.711758	-0.977	0.00422325	0.176	0.535677
PGS1	0.72	5.32846e-05	0.077	0.0534208	0.183	0.00351068	0.002	0.98866	0.433	1.59733e-07	0.471	6.01723e-25	-0.221	4.92876e-06	-0.187	0.00142585	0.453	0.00816026	0.194	0.0401129
PHOSPHO1	-0.856	0.0127388	-0.971	1.73346e-15	-0.496	0.00267751	NA	NA	-0.287	0.36455	-0.037	0.699476	-2.116	3.00521e-21	-1.63	4.02815e-14	NA	NA	0.087	0.796514
PISD	0.406	0.0128052	-0.439	1.29208e-11	0.285	9.69805e-07	-0.325	0.0337339	0.181	0.00139967	-0.007	0.903422	-0.258	9.00187e-07	0.196	0.00269188	0.314	0.0709628	0.203	0.117263
PLA1A	-0.608	0.148978	0.453	0.00120906	0.689	0.00454445	-0.227	0.153684	-0.747	0.00261093	1.346	1.31663e-32	-1.579	3.59541e-21	-3.314	1.59469e-35	-1.545	0.00232511	-1.268	0.0148155
PLA2G10	-0.089	0.918146	1.878	2.57469e-33	-2.287	9.96133e-15	-0.001	0.98802	0.128	0.719909	0.058	0.346209	-0.22	0.124377	-2.647	4.44149e-35	-0.734	0.0265049	2.153	0.00147907
PLA2G12A	-0.255	0.0526628	-0.062	0.114151	-0.243	2.99567e-05	0.901	1.50033e-06	-0.732	2.95517e-13	-0.395	6.07729e-22	-0.058	0.0882895	-0.473	1.3102e-20	0.953	0.000793269	0.039	0.704377
PLA2G12B	NA	NA	NA	NA	-1.309	0.000272083	NA	NA	NA	NA	0.419	0.299586	-1.207	4.45972e-09	-3.616	4.09555e-25	NA	NA	0.179	0.179903
PLA2G15	1.071	2.3626e-06	0.308	3.74417e-08	0.333	3.84968e-05	NA	NA	0.343	0.0107808	-0.393	2.89167e-14	-0.581	8.47395e-11	-0.947	8.67316e-20	NA	NA	0.906	9.05758e-07
PLA2G16	-0.557	0.0888927	-1.275	4.61103e-20	0.911	6.12354e-05	NA	NA	-1.457	1.04386e-05	1.124	2.55619e-22	-0.549	9.447e-13	-2.275	8.98552e-77	NA	NA	-0.6	0.0182924
PLA2G1B	0.1	0.608497	0.085	0.224204	-0.3	0.0810234	-0.059	0.365128	-0.002	0.980618	0.617	8.81984e-06	-4.278	4.13395e-86	-6.305	4.50265e-66	0.051	0.660776	-0.349	0.436811
PLA2G2A	-3.569	1.50296e-05	-2.407	3.75549e-13	-2.553	7.9971e-07	2.054	2.05099e-28	-4.765	6.04973e-20	0.053	0.878826	-1.297	0.000187793	-2.713	9.82225e-10	-2.205	0.0371915	-2.749	0.00535122
PLA2G2C	NA	NA	NA	NA	NA	NA	NA	NA	NA	NA	NA	NA	NA	NA	NA	NA	NA	NA	NA	NA
PLA2G2D	-1.034	0.27678	0.755	0.000174237	-2.356	2.29722e-08	0.147	0.09824	0.872	0.0254379	2.589	8.86558e-22	1.099	3.93099e-05	0.656	0.0195578	0.149	0.0131041	0.895	0.123847
PLA2G2E	NA	NA	NA	NA	NA	NA	-0.023	0.72152	NA	NA	NA	NA	NA	NA	NA	NA	0.015	0.86327	NA	NA
PLA2G2F	2.627	0.0226664	NA	NA	0.674	0.0120875	-0.193	0.0591557	1.98	0.00016133	-0.178	0.140954	NA	NA	NA	NA	-0.176	0.108725	NA	NA
PLA2G3	0.213	0.775738	0.179	0.272815	2.322	4.0602e-09	-0.341	7.64716e-06	-1.391	0.00262891	NA	NA	-3.007	5.1542e-77	-1.358	4.0998e-17	0.179	0.0172406	3.4	1.54899e-09
PLA2G4A	-1.688	3.95011e-09	-2.601	2.46456e-93	-1.739	6.82284e-15	1.743	2.4034e-07	-0.394	0.0112218	-1.704	3.75959e-23	1.446	2.57335e-37	0	0.996721	-2.444	0.00317503	-1	0.000863499
PLA2G4B	NA	NA	NA	NA	NA	NA	-0.012	0.894866	NA	NA	NA	NA	NA	NA	NA	NA	0.199	0.0491155	NA	NA
PLA2G4C	-1.902	1.56776e-06	-0.206	0.00712642	-0.658	0.00389949	-0.943	2.62008e-06	-0.327	0.371119	0.959	1.46733e-15	-1.255	4.21108e-22	-1.863	5.57096e-31	-0.402	0.0371915	-2.118	4.19241e-09
PLA2G4D	-0.066	0.936663	0.989	4.17388e-24	0.649	0.00456104	NA	NA	0.088	0.895822	1.419	5.68203e-35	0.966	2.28461e-09	1.014	8.93465e-12	NA	NA	0.371	0.378623
PLA2G4E	0.122	0.862904	NA	NA	0.995	1.62441e-07	NA	NA	0.59	0.336422	NA	NA	-0.588	0.114785	-0.168	0.584412	NA	NA	NA	NA
PLA2G4F	1.295	0.224523	1.261	1.69704e-10	-0.886	6.7982e-06	NA	NA	-1.027	0.000116273	-7.508	2.97293e-89	-3.425	8.98297e-76	-3.208	1.35506e-48	NA	NA	3.551	9.55969e-07
PLA2G5	-2.86	0.000385731	-1.686	4.74352e-30	-2.854	2.01067e-09	1.108	1.89472e-10	-0.364	0.192176	2.139	1.63699e-30	-1.438	1.91164e-25	-2.241	6.68919e-49	-0.102	0.129048	-2.569	0.00101982
PLA2G6	0.155	0.599418	-0.538	4.6806e-17	-0.013	0.911213	-0.535	1.54888e-06	-0.206	0.0577168	0.77	1.85125e-13	0.258	0.0213709	0.764	7.65916e-10	0.082	0.47588	-0.076	0.824116
PLA2G7	1.228	0.00606685	0.202	0.143218	-0.084	0.779526	0.049	0.526423	2.348	2.73284e-11	4.146	5.50188e-36	0.782	0.00219166	-0.216	0.296673	0.218	0.420464	0.598	0.325967
PLB1	0.193	0.325539	-1.102	1.71385e-31	-0.579	0.0121818	NA	NA	0.183	0.239302	1.743	9.04308e-21	0.308	0.00669936	0.078	0.545675	NA	NA	0.168	0.526035
PLCB1	-1.179	9.16513e-05	-1.658	9.1855e-57	0.093	0.71908	-1.449	2.81645e-06	0.072	0.824989	-0.22	0.0558407	0.379	0.000647065	0.338	0.00140479	-0.065	0.824436	-0.215	0.512227
PLCB2	-0.477	0.130375	-0.055	0.498738	-0.307	0.0202182	0.053	0.0773803	0.245	0.130153	2.268	9.60342e-28	-0.699	1.71367e-09	-1.909	3.64975e-38	0.1	0.186185	0.199	0.447217
PLCB3	0.823	7.64284e-06	0.601	2.29239e-26	0.266	0.0306333	0.314	0.000103422	0.418	0.005724	0.461	1.43939e-15	0.349	3.40378e-07	0.527	7.40924e-13	0.367	0.000152663	0.263	0.140545
PLCB4	-3.788	1.13961e-08	-1.009	6.57063e-38	0.854	1.07513e-08	-0.831	3.91106e-05	-1.713	0.000116168	0.533	2.87668e-08	-1.775	2.33104e-35	-0.825	1.67076e-10	-1.412	0.00585359	-0.162	0.641269
PLCD1	-0.526	0.0464855	-0.687	1.2456e-32	-2.136	1.61988e-15	0.963	2.34208e-05	-0.765	5.42542e-06	-0.91	1.81401e-43	-0.8	2.18414e-38	-0.802	2.11399e-25	-0.07	0.441836	-0.853	3.96584e-08
PLCD3	-0.959	0.00441453	-1.005	1.00216e-44	-1.4	3.24748e-11	NA	NA	-0.254	0.147259	0.259	0.000909822	-0.917	9.73778e-22	-0.453	3.29966e-08	NA	NA	-0.68	0.00110612
PLCD4	-2.584	4.0919e-05	0.07	0.369279	-1.687	3.36597e-06	NA	NA	-0.742	0.00099002	-1.007	1.59589e-15	-0.2	0.00245381	-0.244	4.78251e-05	NA	NA	-0.241	0.0449309
PLCE1	-0.999	0.01375	-1.27	8.14832e-41	-2.126	1.42685e-17	0.837	2.85043e-08	-0.992	0.00180696	-0.71	0.00101018	-1.87	3.90276e-29	-2.207	3.58274e-38	-0.48	0.0462297	-1.694	9.09132e-07
PLCG1	0.164	0.240646	-0.171	5.83432e-06	0.883	1.13126e-11	0.521	5.58346e-07	0.717	4.89224e-12	0.585	4.9265e-23	0.074	0.330647	0.072	0.28185	0.438	0.00238131	-0.304	0.0479553
PLCG2	-0.706	0.00114577	-1.17	2.14876e-66	-1.936	3.80065e-13	0.818	6.75124e-06	0.446	0.000526186	-1.587	1.00034e-41	-0.732	6.32036e-20	-0.947	1.12261e-20	-0.289	0.28185	-0.818	0.00883316
PLCH1	0.449	0.39514	-0.378	0.0728764	0.473	0.00113603	-0.475	7.89809e-06	-1.026	0.00127381	0.464	9.15687e-07	-0.014	0.895666	-2.129	4.52161e-43	-0.467	0.000256217	1.868	0.00799501
PLCH2	0.599	0.611204	-1.639	6.38964e-11	0.313	0.168159	-0.458	7.79014e-06	0.21	0.33873	-0.104	0.70019	0.734	0.000170193	3.002	1.54772e-23	-0.052	0.624512	0.732	0.165479
PLCL1	-2.281	4.49524e-05	-0.843	1.10106e-20	-1.525	1.69096e-07	-0.754	5.76317e-05	-0.57	0.116039	-2.907	9.47531e-49	-1.971	2.6698e-48	-2.3	2.11947e-47	-0.635	0.048405	-4.324	4.53393e-13
PLCL2	-0.628	0.00751937	-1.276	5.61674e-31	-2.553	1.83533e-24	-1.324	2.24939e-05	-0.718	0.00355918	-0.887	2.5579e-29	-0.954	3.83313e-31	-1.79	4.23029e-50	-1.412	0.00110676	-1.55	7.27181e-08
PLCXD1	0.52	0.259062	-0.06	0.421948	-0.067	0.689514	NA	NA	-0.014	0.947464	0.802	6.41647e-16	-0.109	0.345861	-0.324	0.0124829	NA	NA	1.275	2.07935e-05
PLCXD2	0.183	0.413884	-0.39	2.56706e-07	-0.006	0.956319	NA	NA	0.216	0.134851	0.249	0.00412647	0.609	6.18037e-10	0.993	1.18085e-14	NA	NA	0.288	0.103372
PLCXD3	-2.012	2.01192e-07	-3.257	2.25396e-51	-3.794	1.87517e-18	NA	NA	-2.611	9.95332e-12	-2.73	2.87198e-30	-2.279	2.42364e-31	-3.211	5.91469e-37	NA	NA	-4.399	9.76519e-09
PLCZ1	NA	NA	NA	NA	NA	NA	NA	NA	NA	NA	-0.562	2.41463e-12	NA	NA	NA	NA	NA	NA	NA	NA
PLD1	-0.001	0.99709	-1.583	1.06619e-98	-0.984	1.25856e-08	-0.007	0.868319	-0.041	0.79087	0.439	0.000829566	0.045	0.494742	1.578	2.21122e-38	-0.028	0.62767	-1.24	4.15277e-05
PLD2	0.189	0.418804	-0.496	9.19483e-15	0.08	0.302016	0.389	9.32784e-05	-0.396	0.0108836	0.756	6.80649e-26	0.027	0.601634	-0.064	0.247556	0.063	0.584737	-0.502	5.25395e-08
PLD3	0.325	0.0314374	0.098	0.0811836	-0.326	5.98327e-05	-1.44	6.98513e-07	0.467	3.62449e-05	0.502	3.68937e-30	-0.276	0.000172124	-0.205	0.00380534	0.809	0.000236786	0.62	4.70344e-07
PLD4	-1.511	0.0103544	0.287	0.0976387	-1.526	5.51737e-08	NA	NA	-0.851	0.000598679	2.654	7.2981e-25	-0.149	0.296819	-1.511	1.03606e-12	NA	NA	-1.321	2.20336e-06
PLD5	-0.861	0.0396234	-2.729	3.46536e-52	NA	NA	NA	NA	-1.391	9.33488e-05	-2.107	2.21298e-19	1.488	1.42808e-13	-0.662	0.00074637	NA	NA	-2.782	2.86406e-05
PLD6	-0.53	0.0416682	-0.137	0.0529569	0.49	0.00242521	NA	NA	1.095	1.06491e-10	0.366	9.41931e-08	0.596	1.73167e-11	0.856	1.11479e-26	NA	NA	0.092	0.675609
PPAP2A	-1.085	1.40543e-07	-1.874	1.6783e-56	-1.947	4.64175e-26	0.323	0.000485603	-0.29	0.103329	0.664	1.13052e-20	-0.389	7.08353e-08	-0.857	2.01366e-25	-1.169	0.00305528	-1.961	1.07888e-05
PPAP2B	-2.38	2.29708e-07	-2.065	1.67774e-68	-1.524	1.69688e-17	-0.208	0.0382643	-1.158	2.84259e-07	0.226	0.00111721	-1.408	5.54297e-36	-1.682	8.08261e-36	-1.108	0.00492914	-2.014	4.98794e-08
PPAP2C	1.704	0.0545623	1.149	2.96945e-09	0.949	9.3459e-08	-0.214	0.1981	0.372	0.0994373	0.064	0.682246	2.753	5.97058e-21	2.454	3.10862e-20	-2.216	0.000110709	1.784	0.00480733
PPAPDC1A	2.482	5.05917e-08	4.894	6.70058e-75	2.104	1.60959e-09	NA	NA	3.418	7.25039e-22	-4.01	3.73844e-60	2.894	7.27988e-51	3.555	3.24303e-43	NA	NA	1.794	0.000220271
PPAPDC1B	0.62	0.00353445	0.805	5.87309e-27	0.053	0.623496	NA	NA	-0.29	0.0367833	-0.296	7.5354e-07	0.928	8.19957e-40	0.718	7.15098e-23	NA	NA	0.658	0.00627997
PPAPDC2	0.34	0.0586816	0.124	0.0105717	-0.238	0.00848213	NA	NA	-0.385	0.000175492	-0.494	2.05305e-31	0.408	1.07642e-16	0.421	1.81383e-12	NA	NA	0.316	0.0128392
PPAPDC3	-2.252	3.2162e-06	-1.532	1.66167e-29	-1.751	2.87032e-09	NA	NA	-0.874	0.0807752	-0.159	0.0502997	-0.965	1.6979e-17	-1.157	1.6941e-22	NA	NA	-3.228	4.09815e-12
PRG2	-0.771	0.0332144	-0.99	1.88253e-20	-0.067	0.731081	-0.117	0.0777687	-0.712	0.00194579	2.551	7.1108e-42	0.558	2.5526e-05	-1.156	3.10462e-12	-0.038	0.530831	-0.316	0.352574
PTDSS1	0.762	3.60333e-08	0.32	5.72319e-15	0.726	9.45911e-25	-0.477	0.00512472	0.682	1.72254e-24	-0.212	2.30816e-10	0.129	0.000404344	1.283	6.48586e-84	0.43	0.0080514	0.463	1.5367e-05
PTDSS2	0.107	0.409935	0.171	0.000145238	0.341	3.01629e-09	0.299	0.0118987	-0.1	0.230608	-0.076	0.0896749	0.164	0.000230053	-0.148	0.00296234	0.135	0.0545977	0.216	0.0904472
MAT1A	-0.026	0.951627	0.031	0.85248	1.787	2.37587e-11	-0.193	0.00297087	-1.31	1.66802e-07	-2.531	9.19807e-28	0.361	0.0498311	1.02	2.31598e-09	0.377	0.00157391	2.172	0.00062279
MAT2A	-1.134	0.00106508	-0.011	0.753869	0.079	0.441573	0.912	1.78194e-08	-0.511	5.10352e-05	0.059	0.331981	-0.085	0.186647	-0.243	0.0073775	0.461	0.00652228	0.071	0.676755
MAT2B	-0.223	0.0655372	-0.394	2.78649e-28	-0.454	1.66111e-05	-0.195	0.074177	-0.113	0.128407	-0.267	3.39526e-14	-0.322	8.81438e-09	-0.443	4.66761e-11	-0.443	0.00126052	-0.558	0.000300995
MSRA	-0.848	6.24346e-11	-1.236	1.66546e-74	-0.873	9.70471e-20	-0.332	0.00355551	-1.242	1.66052e-24	-1.01	1.49057e-07	-0.884	1.1158e-32	-1.873	5.19302e-92	-0.739	0.0205086	-0.647	1.24347e-06
MSRB2	-0.787	0.00103167	0.198	0.000735375	-0.25	0.00160108	-0.749	1.17709e-05	-0.604	7.53115e-06	0.194	0.000191812	0.087	0.0961763	-0.469	5.82237e-15	-0.623	0.0026538	0.078	0.55368
MSRB3	-3.285	1.29192e-05	-2.114	3.38556e-90	-2.66	9.00041e-10	NA	NA	-0.347	0.237199	0.176	0.0669764	-2.102	1.73319e-45	-2.381	4.30444e-53	NA	NA	-4.34	1.8003e-09
MTR	-0.552	0.0191285	-0.317	4.52562e-13	0.246	0.0490145	0.739	3.35363e-06	0.26	0.0567697	-0.25	6.06635e-08	-0.165	0.00398555	-0.379	1.59704e-12	0.329	0.206049	-1.118	7.26903e-17
SEPX1	0.009	0.971644	0.69	6.59015e-24	-0.134	0.280577	1.408	1.72565e-05	0.318	0.0508316	-0.144	0.310427	0.845	1.73536e-19	0.336	8.77677e-06	-0.974	0.0611414	0.545	0.00225176
HMGCR	0.375	0.155053	0.319	7.27578e-06	-0.268	0.0622696	-0.723	0.000137559	-0.292	0.141077	-1.078	2.50463e-39	-0.786	2.39048e-23	-0.254	0.000738543	0.502	0.106883	1.263	3.21686e-07
HMGCS1	0.127	0.692465	0.368	1.12901e-07	0.258	0.205802	-0.819	0.0002301	-0.402	0.0477782	-0.647	1.52457e-28	-1.096	1.57996e-17	0.209	0.0607642	0.458	0.0435117	0.651	0.000241676
HMGCS2	-0.943	0.47745	-3.115	8.22669e-15	-3.498	4.08887e-19	-0.111	0.117167	-5.127	6.53443e-16	-4.681	7.57841e-57	-2.902	9.83964e-12	-3.353	3.30649e-13	0.18	0.554966	1.687	0.00081578
IDI1	-0.132	0.535851	0.241	0.00940374	-0.153	0.359665	-1.411	3.1523e-07	-0.33	0.0032334	-1.033	1.8674e-38	-0.899	2.97586e-24	-0.614	5.84995e-10	0.495	0.115279	0.366	0.0111933
IDI2	-0.228	0.122677	-0.196	0.00735036	0.535	8.51004e-07	NA	NA	-0.328	0.0253646	0.011	0.815974	0.018	0.790138	-0.097	0.260277	NA	NA	0.128	0.211715
MVD	0.541	0.0246101	0.537	2.77111e-07	0.306	0.0555392	-0.063	0.4916	-0.186	0.288247	0.145	0.00497541	-0.247	0.000159974	0.022	0.821096	0.01	0.896435	0.858	3.2446e-07
MVK	1.089	0.000303442	0.323	4.72052e-06	0.251	0.0250836	-0.148	0.0163045	-0.515	0.00255546	-0.376	3.71338e-06	-0.15	0.0139501	0.157	0.0118694	0.177	0.00922922	0.956	2.85258e-07
PMVK	0.015	0.927906	0.829	2.373e-22	-0.321	2.88043e-09	0.121	0.365536	-0.406	0.00176158	0.058	0.289317	0.111	0.0181243	-0.072	0.275621	0.034	0.886	0.706	5.14166e-05
ABHD1	0.487	0.0123116	-0.945	1.56521e-22	0.678	0.000260648	NA	NA	-1.214	0.000636451	0.357	0.000156291	0.446	0.00012012	0.799	1.6072e-12	NA	NA	0.026	0.936293
ABHD10	0.387	0.00619275	-0.02	0.506839	0.106	0.226668	-0.586	8.7373e-05	0.105	0.348671	-0.737	9.34135e-22	0.167	0.013741	0.637	1.21598e-11	-0.301	0.104361	0.061	0.639343
ABHD11	0.655	0.0858311	1.235	9.80359e-34	0.39	0.00271452	0.68	0.000445143	-0.543	0.00017793	-0.176	0.0109221	1.289	5.27072e-38	0.822	4.65875e-24	1.161	0.00577458	2.299	1.16429e-06
ABHD12	0.955	0.000752021	0.988	5.23114e-60	0.513	1.37324e-07	NA	NA	-0.07	0.522666	0.079	0.228336	0.445	4.39043e-11	0.146	0.00641215	NA	NA	1.277	1.48509e-10
ABHD12B	-0.183	0.625187	-0.051	0.691285	-0.986	0.00991019	NA	NA	-0.451	0.295945	0.068	0.634365	-1	1.6366e-05	-1.129	6.68204e-06	NA	NA	0.235	0.553502
ABHD13	-0.318	0.0176108	-0.426	1.05408e-20	0.119	0.127853	NA	NA	-0.201	0.0025726	-0.295	2.26813e-09	-0.498	2.27437e-18	-0.572	4.8884e-18	NA	NA	-0.595	3.65493e-05
ABHD14A	0.052	0.753683	-0.231	6.11838e-05	-0.355	0.000156528	-1.172	3.6492e-05	-0.524	0.00148117	-1.119	3.52943e-24	-0.108	0.114546	-1.133	3.50401e-37	-0.404	0.102881	0.273	0.250013
ABHD14B	-0.294	0.0315814	-0.813	3.33089e-37	-0.211	0.00400575	NA	NA	-1.021	3.53406e-16	-0.832	4.72636e-31	-0.265	1.52257e-07	-0.982	6.91359e-40	NA	NA	-0.536	0.000108549
ABHD2	-0.334	0.181741	0.436	4.14913e-14	0.958	1.54989e-10	0.429	0.000702943	-0.139	0.41427	-0.531	2.30522e-21	-0.709	4.10957e-17	-0.952	9.83331e-21	-0.239	0.0402095	-0.653	0.00120375
ABHD3	0.962	0.000637861	0.65	2.71522e-22	-1.728	2.43092e-12	1.693	1.9798e-08	0.462	0.000345936	-0.699	2.28513e-34	0.473	4.00356e-14	0.854	7.51987e-26	0.354	0.100034	1.245	5.68719e-07
ABHD4	-0.129	0.490002	-0.188	1.35214e-05	-0.561	5.64874e-08	1.427	2.10188e-07	-0.084	0.436966	-0.723	6.36953e-40	0.33	2.61466e-09	0.483	2.46924e-13	0.134	0.00202388	-0.331	0.0169921
ABHD5	-0.031	0.878885	-0.672	2.93313e-19	-0.971	1.02489e-09	1.224	5.73536e-09	-1.117	1.80647e-14	-0.925	1.53084e-42	-0.869	7.3229e-22	-0.869	7.96698e-19	0.202	0.35531	0.643	3.92631e-05
ABHD6	-0.551	0.000219799	-1.209	2.1138e-31	-0.948	4.81357e-26	-0.61	0.000102169	-0.2	0.257019	0.08	0.470011	-1.305	1.93105e-31	-1.112	1.77449e-30	-1.022	0.000423837	-1.158	5.78888e-13
ABHD7	NA	NA	NA	NA	NA	NA	NA	NA	NA	NA	NA	NA	NA	NA	NA	NA	NA	NA	NA	NA
ABHD8	0.336	0.0475671	0.474	1.10914e-14	-1.159	4.58707e-10	-0.91	3.4269e-05	0.284	0.0465001	-0.284	1.47412e-06	-0.34	5.39628e-08	-0.102	0.110782	0.284	0.0197291	0.37	0.0116818
ABHD9	NA	NA	NA	NA	NA	NA	0.12	0.0619967	NA	NA	NA	NA	NA	NA	NA	NA	0.108	0.459218	NA	NA
ABP1	0.871	0.225981	1.266	1.28674e-21	-1.759	1.90811e-13	-0.136	0.0825282	-0.283	0.378395	-1.303	1.52931e-11	3.255	4.86184e-34	0.35	0.0945921	0.665	0.073627	4.351	1.41767e-07
ACYP1	1.105	1.09827e-06	0.316	1.35192e-07	0.605	1.64835e-06	-0.499	0.0070878	0.553	1.66467e-06	0.392	1.59788e-06	0.397	0.000113373	1.025	1.92071e-13	-0.093	0.68523	0.379	0.0551456
ACYP2	-0.464	4.0933e-05	-0.739	4.3505e-29	-0.218	0.0222917	-0.86	0.000183345	-1.079	3.78212e-07	-0.088	0.0751203	-0.589	6.01037e-13	-0.392	1.63097e-07	-0.243	0.109493	-0.167	0.160667
ADH1A	-3.737	6.79965e-11	-5.054	4.19979e-48	-4.271	9.82234e-34	-0.111	0.0611822	-1.92	2.86441e-08	-2.825	4.32294e-35	-3.754	7.43495e-59	-4.538	7.56946e-53	-0.17	0.119359	-3.3	7.65879e-06
ADH1B	-7.726	8.23772e-24	-6.842	4.69799e-72	-6.976	1.26906e-60	-0.05	0.322647	-5.918	1.41928e-18	-4.287	1.0243e-49	-4.791	5.26885e-106	-6.931	1.49812e-131	-2.844	0.00125242	-8.313	9.33386e-12
ADH1C	-3.092	0.000151876	-4.872	5.1933e-96	-5.629	5.87705e-37	0.052	0.140006	-3.826	1.65749e-11	-6.362	3.2212e-57	-0.933	3.4197e-06	-1.135	5.17692e-07	-0.915	0.0323766	-1.909	0.000341706
ADH4	-0.077	0.865281	-3.399	4.82116e-37	-0.647	0.0103552	NA	NA	-3.195	1.41308e-12	-2.135	2.05668e-24	-0.086	0.519786	-0.611	1.46294e-05	NA	NA	-0.003	0.993616
ADH5	-0.662	0.000509834	-0.908	3.50544e-46	-0.829	3.86232e-09	0.753	1.8747e-06	0.462	2.34107e-10	-0.583	1.73906e-21	-0.31	5.88714e-08	0.157	0.0109077	-0.344	0.0794427	-0.67	2.62358e-05
ADH6	-0.272	0.675613	-0.888	6.53916e-18	-2.151	2.20375e-18	-0.101	0.0324049	-0.865	0.0115311	-2.002	1.3023e-06	-0.703	0.00325975	-1.637	1.48431e-09	-1.113	0.00294776	0.147	0.847323
ADH7	-0.407	0.733738	NA	NA	NA	NA	0.189	0.00115176	-2.347	0.00124354	NA	NA	-0.824	0.0145646	5.057	4.73151e-20	0.064	0.283434	0.225	0.274266
ADHFE1	-2.271	9.50061e-10	-2.311	3.41788e-54	-3.601	1.90541e-22	NA	NA	-1.914	6.84018e-07	-1.48	5.59211e-28	-1.362	1.38971e-29	-1.658	1.30363e-28	NA	NA	-2.574	2.04688e-11
AKR1A1	0.589	0.00694817	0.515	1.88618e-19	0.01	0.918057	0.754	7.36344e-05	-0.463	6.54797e-06	-0.089	0.524736	0.39	6.68987e-09	0.232	0.000163285	-0.484	0.00021583	0.818	5.29995e-08
AKR1B1	0.787	0.000259455	-0.643	2.20885e-23	-1.099	4.93641e-14	0.219	0.0143439	0.573	0.00868498	-0.2	0.358144	-0.21	0.0144675	0.137	0.0707188	0.587	0.0877533	0.303	0.041196
AKR1B10	-2.917	0.000128942	-0.414	0.133566	-4.18	3.98905e-28	0.402	1.33047e-05	0.138	0.808359	-1.153	0.000253773	3.853	1.69181e-23	7.627	4.9108e-33	0.413	0.0535356	2.702	2.28116e-06
AKR1C1	-1.344	0.0042008	-4.395	1.6792e-50	-1.924	1.83165e-19	NA	NA	-0.075	0.754582	-1.141	8.30851e-10	-0.07	0.701833	2.615	4.81056e-43	NA	NA	-0.511	0.220027
AKR1C2	-0.989	0.149129	-4.583	3.04719e-47	-2.106	4.56499e-20	NA	NA	0.045	0.871785	-0.741	0.000419365	0.46	0.0374228	3.795	5.28678e-61	NA	NA	-1.061	0.0166184
AKR1C3	-0.42	0.516243	-2.669	7.35318e-44	-1.212	3.13064e-08	-0.279	0.150742	0.274	0.214853	0.612	4.44514e-07	0.226	0.143991	1.539	6.19973e-19	-2.595	2.77398e-06	-0.681	0.0764474
AKR1CL2	NA	NA	NA	NA	NA	NA	NA	NA	NA	NA	NA	NA	NA	NA	NA	NA	NA	NA	NA	NA
AKR7A2	0.17	0.103202	0.214	4.86865e-06	-0.616	9.06833e-10	0.54	0.000192258	-0.273	1.01615e-05	-0.349	1.73529e-05	0.18	0.00141634	0.11	0.018649	-0.47	0.0141533	0.082	0.607008
AKR7A3	1.069	0.00287103	1.762	7.3886e-15	-1.042	3.86257e-07	0.362	2.55037e-05	-0.599	0.00349649	-1.471	1.92763e-07	3.417	1.03629e-55	1.66	4.37344e-28	0.271	0.00402688	0.982	0.0137473
ALDH16A1	0.709	0.00137465	0.521	1.97133e-12	0.063	0.569917	NA	NA	0.35	0.00191833	-0.05	0.345133	-0.249	5.86894e-05	0.454	1.1016e-06	NA	NA	0.552	1.17042e-05
ALDH1A1	-2.452	3.66854e-10	-2.876	1.42949e-59	-1.89	2.88791e-18	-0.371	0.0324769	-3.229	1.45243e-16	-0.127	0.0695084	-1.986	2.39505e-58	-0.714	1.34955e-09	-3.701	9.90736e-06	-2.665	7.25914e-12
ALDH1A2	-1.937	0.000421673	-3.879	2.53789e-106	-2.046	3.05234e-08	-0.69	3.41364e-05	-2.398	8.11054e-09	-3.582	6.92188e-143	-2.515	7.58528e-31	-3.817	4.62405e-32	-2.952	0.000119605	-5.119	1.11567e-18
ALDH1A3	-1.32	0.00778346	-2.328	5.62343e-49	0.081	0.604455	-0.198	0.0556741	-1.456	4.81233e-06	-1.144	4.21946e-07	-0.18	0.135644	-0.144	0.374209	-0.721	0.195271	-2.505	3.96601e-06
ALDH1B1	-1.892	0.00154166	0.576	1.83218e-23	0.391	0.000384164	0.264	6.10686e-08	0.197	0.367732	-1.239	1.45857e-13	0.965	3.8125e-29	0.672	3.56625e-12	0.256	0.00873061	-1.371	0.000222547
ALDH1L1	-2.224	0.00137056	-5.379	1.13181e-57	-2.144	7.21242e-11	0.642	0.000438216	-3.746	9.85018e-14	-1.555	4.33778e-12	0.473	0.0609604	0.924	1.30553e-05	-0.002	0.987788	-0.923	0.122185
ALDH1L2	-1.019	0.0319355	-0.032	0.704178	-0.365	0.0226015	NA	NA	1.182	0.00112438	1.075	5.36464e-15	0.638	1.51177e-09	0.973	8.28025e-11	NA	NA	-0.414	0.302416
ALDH2	-2.472	2.98773e-10	-1.929	1.87942e-26	-0.359	6.76575e-06	-1.309	2.21953e-10	-1.312	8.60141e-21	-0.8	7.24815e-12	-1.365	4.23932e-45	-2.356	1.37127e-59	-0.894	0.00188937	-0.438	0.00202047
ALDH3A1	-0.933	0.363483	-3.3	2.60558e-40	-0.404	0.0747997	-0.031	0.691416	-2.374	1.18824e-05	0.579	2.12689e-07	-0.796	0.00357688	2.279	4.15511e-11	-0.085	0.321581	1.105	0.0372932
ALDH3A2	-0.606	0.00104218	-0.868	1.83085e-28	-0.729	7.51109e-17	0.839	1.84134e-05	-0.98	6.98235e-12	-0.773	1.12284e-14	-0.448	4.57118e-14	-0.525	1.23585e-13	-0.433	0.0483133	-0.233	0.11272
ALDH3B1	-0.663	0.00663596	0.254	0.000472968	0.192	0.0530693	0.39	2.75886e-06	-1.16	1.31739e-05	1.022	7.56588e-08	-1.283	2.25762e-32	-3.856	6.02549e-70	-0.95	0.00849117	0.048	0.915195
ALDH3B2	2.695	0.0225035	0.733	0.0152975	2.392	4.97623e-13	-0.096	0.00130873	-0.735	0.0257659	-3.151	3.35359e-35	1.803	4.30074e-23	4.166	5.83083e-41	0.177	0.253545	3.229	7.41397e-05
ALDH6A1	-0.897	0.00124676	-0.94	1.40075e-19	-1.019	9.21072e-16	-1.064	5.94058e-13	-1.372	2.54751e-10	-3.084	3.54453e-28	-0.115	0.0756721	-0.952	1.13739e-20	-0.616	0.103429	-0.229	0.284204
ALDH7A1	-1.606	8.03956e-12	-0.545	1.44436e-16	-0.009	0.900448	0.868	7.429e-05	-1.036	4.98171e-20	-0.624	1.7872e-10	0.176	0.000115834	-0.994	1.30133e-24	0.396	0.131413	0.448	0.000477468
ALDH8A1	-0.332	0.381389	-0.4	3.65426e-06	-0.577	0.00260631	-0.508	0.00597725	0.111	0.463536	-1.746	1.58799e-17	-0.583	0.000124587	0.284	0.0575764	0.024	0.634586	-0.118	0.745181
ALDH9A1	-0.589	0.000108994	-0.349	1.00837e-11	-0.377	2.12644e-14	0.425	3.5412e-08	-1.282	4.16487e-18	-0.752	1.02645e-26	-0.215	4.00917e-06	-0.144	0.00585446	-0.712	2.85767e-05	-0.187	0.114276
AOC2	0.113	0.757315	-2.288	3.45425e-32	0.28	0.0982468	-0.162	0.0102435	-0.01	0.947785	0.345	1.51043e-05	-1.05	4.28191e-19	-0.867	2.28668e-13	0.046	0.350352	-0.293	0.131829
AOC3	-3.772	1.26387e-07	-3.589	8.7901e-42	-2.871	5.75692e-11	-0.113	0.343647	-0.906	0.00985819	-0.428	0.000232059	-2.915	3.01217e-60	-4.167	9.73097e-74	-2.022	0.00205664	-4.464	9.82643e-09
ARSA	0.178	0.281965	0.234	0.000298797	-0.784	2.55689e-07	0.252	0.00544739	0.122	0.353767	0.643	1.55221e-14	0.26	0.000457285	-0.135	0.122107	-0.712	0.00491165	0.583	0.0072818
ARSB	-0.541	0.0241129	0.326	4.51701e-07	-0.376	2.47273e-05	0.559	1.62325e-07	0.722	4.81899e-06	0.369	3.81366e-05	-0.337	2.05028e-08	-0.733	1.13032e-17	0.088	0.384111	-0.287	0.225934
ARSD	-0.217	0.416616	0.119	0.139448	0.009	0.959061	-0.065	0.303564	-0.738	1.40039e-07	-0.995	2.83758e-32	0.188	0.011153	-0.819	1.82192e-20	-0.296	0.0212521	0.428	0.0891392
ARSE	-0.169	0.554645	0.308	0.0348429	0.682	0.0308188	0.434	2.95125e-07	0.926	3.15738e-05	0.779	6.75166e-06	1.054	2.14651e-11	-2.184	5.14912e-20	-0.692	0.000343605	-1.693	0.00092377
ARSF	-1.385	0.0591771	-0.312	0.000502987	-0.242	0.0175098	0.187	0.0492426	-4.092	1.35443e-15	-0.644	0.0687569	-0.779	2.56902e-10	-0.201	0.102137	0.071	0.21272	0.458	0.0111311
ARSG	-0.573	0.0173408	0.344	5.45564e-05	0.003	0.985582	NA	NA	-1.463	2.56395e-23	-0.029	0.585755	-0.337	1.81188e-06	-0.403	1.62717e-08	NA	NA	-1.316	7.87036e-05
ARSH	-0.201	0.466368	0.443	0.000250758	0.454	0.00192402	NA	NA	-1.213	7.85146e-11	NA	NA	NA	NA	NA	NA	NA	NA	1.432	2.66177e-12
ARSI	-1.362	0.000887142	1.184	1.2472e-19	0.129	0.448053	NA	NA	1.861	1.53103e-06	-1.492	5.11591e-17	-0.647	4.93184e-10	-0.152	0.24559	NA	NA	-2.08	3.27615e-05
ARSJ	-1.41	0.000240115	-0.813	4.74318e-14	-0.187	0.31022	1.34	9.34452e-17	1.129	2.75388e-08	-0.118	0.0838898	-0.284	0.00109599	-0.225	0.0120613	-0.491	0.00230736	-0.876	0.000487764
ARSK	-0.097	0.652034	-0.598	1.25077e-32	-0.186	0.0867975	NA	NA	0.314	0.000318036	-0.32	7.02079e-09	-0.234	0.000158912	-0.222	0.00223775	NA	NA	-0.067	0.653512
AUH	-0.453	0.000569707	-0.674	1.27132e-55	-0.71	2.28362e-07	-1.215	1.24735e-07	-0.498	0.000190405	-1.313	2.24544e-41	-0.279	3.01741e-08	-0.431	1.06783e-11	-0.899	7.63511e-05	-0.239	0.0429914
CA1	0.33	0.0631224	NA	NA	-10.465	1.51532e-30	-0.126	0.00690525	NA	NA	0.736	0.000224892	-2.152	8.3762e-14	-2.091	1.11681e-17	-0.181	0.295486	NA	NA
CA10	-0.835	0.040884	-0.336	0.000359634	-2.251	2.38649e-14	-2.333	9.78238e-07	-1.929	1.3782e-07	-6.988	1.24433e-57	1.31	1.94505e-12	0.056	0.70443	0.062	0.396039	-0.116	0.863114
CA11	-1.353	7.76471e-10	-1.161	2.90562e-23	-1.08	5.91793e-06	-3.633	8.96677e-16	-0.475	3.00581e-05	-0.728	8.20244e-21	0.116	0.12972	0.115	0.214048	-0.254	0.244985	-2.1	5.50318e-08
CA12	-1.003	0.0182716	0.98	9.72572e-10	-2.476	3.45674e-17	2.484	1.35424e-22	0.119	0.623574	-0.647	4.09181e-08	0.173	0.308239	2.636	2.41822e-24	-1.049	0.00515177	-1.221	0.0387016
CA13	-0.353	0.406736	-0.835	5.8367e-13	0.28	0.0546696	NA	NA	-1.876	3.57259e-16	-0.691	8.43896e-28	-0.07	0.527037	-1.346	4.3111e-19	NA	NA	0.166	0.594184
CA14	-1.06	0.0225903	0.467	8.16916e-05	-2.565	1.93159e-07	0.369	0.0119003	-0.748	0.010704	-0.34	6.69272e-06	0.129	0.168665	0.14	0.148748	0.266	0.000186708	0.638	0.194002
CA2	1.247	0.00441928	-0.13	0.435466	-5.774	1.92779e-30	1.023	2.90266e-05	0.666	0.00165934	-1.726	7.84316e-39	-2.377	4.2388e-49	-1.889	3.73389e-29	0.289	0.664911	2.834	7.82621e-09
CA3	-2.313	4.34445e-05	-4.561	1.06497e-46	-0.173	0.405589	1.779	5.5788e-19	-4.189	4.8904e-08	-0.084	0.591953	-2.82	6.152e-29	-4.198	8.73971e-36	-0.268	0.000579969	-3.273	2.52161e-06
CA4	-2.403	1.94752e-06	-6.559	4.43295e-85	-7.977	9.54798e-41	-1.881	7.77685e-08	-2.004	6.96763e-07	-2.667	7.90843e-32	-5.824	7.40912e-59	-7.018	3.12451e-80	-0.254	0.321093	-2.667	1.01562e-05
CA5A	NA	NA	NA	NA	NA	NA	-0.027	0.723988	NA	NA	NA	NA	NA	NA	NA	NA	-0.161	0.0619946	NA	NA
CA5B	-1.105	8.21284e-09	-0.824	2.64799e-35	-0.119	0.244129	-0.073	0.028922	-0.603	7.48103e-07	-0.236	0.000293752	-0.909	1.03788e-22	-0.992	4.63537e-23	-0.345	0.038313	-1.35	5.90853e-16
CA6	NA	NA	-2.478	4.98291e-19	NA	NA	-0.208	0.0190636	-2.735	0.000426201	NA	NA	NA	NA	NA	NA	-0.01	0.909846	NA	NA
CA7	0.367	0.00994422	0.146	0.00435397	-7.642	9.83842e-42	-0.887	1.56365e-05	-0.673	0.00986383	-0.375	8.00591e-07	0.727	1.81119e-17	0.509	4.07368e-10	-0.024	0.871078	-0.164	0.408622
CA8	-1.795	0.000187704	-0.847	3.16923e-12	-1.021	2.11129e-05	0.038	0.7452	-2.185	8.12344e-07	-3.841	6.63578e-40	-1.231	2.36533e-18	-2.017	2.50491e-24	0.625	0.0156746	1.222	0.0244408
CA9	5.363	8.79969e-09	2.399	1.36752e-45	5.472	4.72604e-27	0.89	5.60946e-10	5.673	1.87078e-24	9.719	9.96984e-60	5.024	5.2631e-39	6.163	9.22275e-33	0.91	3.1276e-05	4.181	5.74779e-10
CBR1	0.111	0.732426	-0.253	2.24634e-05	-0.439	0.000260167	0.427	0.00834069	-0.042	0.784468	-1.027	6.57277e-28	0.722	2.24198e-13	1.262	1.50743e-28	0.449	0.0139868	0.205	0.169363
CBR3	-0.286	0.448453	-0.236	0.00292663	-0.099	0.622684	0.838	1.36228e-05	-0.827	1.32193e-05	1.042	2.48515e-20	0.856	1.37369e-14	1.86	7.56508e-43	-0.047	0.829976	-1.156	3.22429e-05
CBR4	-0.186	0.0654005	-0.165	8.34378e-05	-0.364	1.79711e-07	0.586	0.000344854	-0.673	3.79671e-17	-0.975	6.02001e-40	0.092	0.0715996	-0.041	0.567848	-0.306	0.0915394	-0.361	0.00614068
DLD	-0.315	0.00423405	-0.294	1.09269e-07	-0.399	3.95946e-11	0.246	0.00598472	-0.464	1.11092e-06	-1.017	1.07652e-52	0.056	0.116945	0.416	9.70203e-21	0.334	0.0375756	0.184	0.0528094
GGH	2.025	0.000282144	0.903	3.28223e-36	0.83	3.58486e-05	1.635	2.74358e-05	0.879	5.57494e-06	-1.204	2.11355e-11	0.832	6.25303e-14	2.379	1.84363e-40	2.838	2.17588e-05	2.939	3.67278e-15
GGT1	-0.566	0.152693	0.714	9.88229e-05	-0.692	0.00333158	-0.249	1.04358e-05	0.771	0.00133035	0.827	0.000209509	-0.719	1.30523e-11	-1.829	1.23901e-33	0.236	0.026843	2.348	4.05172e-06
GGT2	NA	NA	NA	NA	NA	NA	NA	NA	NA	NA	NA	NA	NA	NA	NA	NA	NA	NA	NA	NA
GGT5	-0.682	0.017408	-0.231	0.00285748	0.162	0.234554	NA	NA	1.272	1.15543e-05	-0.658	3.86343e-07	0.56	1.45456e-06	-0.054	0.725625	NA	NA	-1.371	6.79122e-05
GGT6	1.346	0.282438	0.039	0.888155	-2.077	2.57539e-19	NA	NA	-2.405	4.84719e-15	-7.654	2.82065e-71	-1.425	1.933e-19	-0.653	1.00177e-06	NA	NA	3.289	0.000120153
GGT7	0.132	0.647042	-0.574	9.49946e-17	-0.359	0.0035434	NA	NA	-0.573	0.00469307	-0.381	8.45384e-13	0.059	0.261332	-0.038	0.530676	NA	NA	0.218	0.0929029
GGTLC1	-0.011	0.96904	0.424	0.000433918	-0.173	0.507997	NA	NA	0.62	0.000207104	0.4	0.00471729	-2.774	1.69871e-47	-6.458	2.90028e-66	NA	NA	1.858	5.73249e-09
GGTLC2	-0.443	0.218948	0.868	3.13698e-07	-0.427	0.0530051	NA	NA	0.652	0.00375903	0.826	0.000498629	-1.312	6.92466e-25	-2.527	2.08272e-31	NA	NA	2.331	1.5367e-05
GOT1	-0.006	0.974459	0.515	6.1315e-14	-0.78	9.82816e-13	-3.12	2.16501e-11	-0.977	5.12012e-08	-1.223	6.35463e-34	0.836	1.77924e-37	0.744	3.99663e-23	0.634	0.0344787	0.949	1.97322e-13
GOT1L1	NA	NA	NA	NA	NA	NA	NA	NA	NA	NA	NA	NA	NA	NA	NA	NA	NA	NA	NA	NA
GOT2	0.045	0.800519	0.659	1.49943e-17	0.192	0.000858508	-1.166	3.45693e-09	-0.396	0.00105296	-1.134	2.28084e-49	0.529	1.39009e-31	1.048	1.87059e-58	-0.733	0.00395866	0.277	0.00582781
GSTZ1	0.313	0.230102	0.12	0.0372346	-0.847	2.38532e-09	0.802	7.00873e-06	-0.573	1.43687e-08	-0.805	2.7445e-27	0.475	1.78232e-10	0.727	3.50798e-16	-0.454	0.128155	0.729	5.89344e-05
HMGCL	0.21	0.124437	0.004	0.914525	-0.9	8.25318e-12	0.902	8.25905e-06	-0.404	4.87655e-05	-0.799	5.22182e-18	0.105	0.0471424	-0.401	7.0025e-12	-0.553	0.0126437	0.461	0.000348749
HMGCLL1	-3.089	3.09923e-08	-2.285	6.10948e-49	-2.738	1.4022e-16	NA	NA	-1.515	4.15648e-06	-1.387	8.7362e-17	-2.435	1.09311e-56	-3.6	1.39536e-75	NA	NA	-2.13	5.14802e-05
LPPR4	-2.707	0.000415282	-1.438	7.71753e-39	0.18	0.228878	-2.519	4.4429e-32	0.755	0.00237918	0.667	0.000178189	-1.084	3.27342e-14	-1.709	7.28246e-17	0.532	0.0165546	-0.298	0.509991
MAK10	NA	NA	NA	NA	NA	NA	0.545	1.32889e-05	NA	NA	NA	NA	NA	NA	NA	NA	0.386	0.020894	NA	NA
MAOA	-1.212	1.53314e-07	-3.851	2.18333e-57	-2.161	2.59647e-32	-0.316	0.00646074	-1.045	1.16745e-08	-1.238	2.84194e-35	-1.409	1.79773e-48	-1.667	1.66962e-33	-2.437	0.00187375	-1.948	3.18431e-12
MAOB	-4.294	2.74049e-08	-2.338	3.46973e-96	-2.786	1.08593e-13	-0.075	0.508534	-2.42	3.61449e-14	0.336	0.00711854	-1.977	8.90117e-48	-2.813	2.25518e-71	-3.726	1.69796e-06	-4.777	6.58748e-31
NAT1	0.373	0.0601117	2.073	1.00938e-31	-1.5	2.46117e-11	1.454	1.14877e-11	-0.415	0.0145141	-0.473	4.35368e-11	0.161	0.0942055	-0.714	4.65641e-11	-1.082	0.004662	0.142	0.490534
[truncated: 33,328 more rows]

## Sheet: S4
BLCA					BRCA					COADREAD					GBM					HNSC					KIRC					LUAD					LUSC					OV					UCEC
[truncated: 200 more rows]

[truncated: 31 more sheets: S5, S6, S7, S8a, S8b, S9, S10, S11a, S11b, S11c, S11d, S12, S13, S14, S15, S16a, S16b, S16c, S16d, S16e …]
