# Supplementary material for: Genomic alterations underlie a pan-cancer metabolic shift associated with tumour hypoxia
Source: Genome Biol. 2016 Jun 29;17:140. doi: 10.1186/s13059-016-0999-8 (PMC4926297; doi:10.1186/s13059-016-0999-8)
Supplement: Additional file 3: — iDOS R package and associated R scripts used in this study. (ZIP (379183 kb) [file 13059_2016_999_MOESM3_ESM.zip]

Archive with 258 entries (174 files):
- AdditionalFile3/
- AdditionalFile3/.DS_Store
- __MACOSX/
- __MACOSX/AdditionalFile3/
- __MACOSX/AdditionalFile3/._.DS_Store
- AdditionalFile3/code/
- AdditionalFile3/code/.DS_Store
- __MACOSX/AdditionalFile3/code/
- __MACOSX/AdditionalFile3/code/._.DS_Store
- AdditionalFile3/code/2016-04-22-Session-Info-estimate.metabolism.mutations.TCGA.txt
- AdditionalFile3/code/2016-04-22-Session-Info-perform.DE.drivers.stratified.txt
- AdditionalFile3/code/2016-04-22-Session-Info-run.iDOS.TCGA.txt
- AdditionalFile3/code/Script-1-run.iDOS.TCGA.R
- __MACOSX/AdditionalFile3/code/._Script-1-run.iDOS.TCGA.R
- AdditionalFile3/code/Script-2-estimate.metabolism.mutations.TCGA.R
- __MACOSX/AdditionalFile3/code/._Script-2-estimate.metabolism.mutations.TCGA.R
- AdditionalFile3/code/Script-3-perform.DE.drivers.stratified.R
- __MACOSX/AdditionalFile3/code/._Script-3-perform.DE.drivers.stratified.R
- AdditionalFile3/code/Script-4-assess.prognostic.value.R
- __MACOSX/AdditionalFile3/code/._Script-4-assess.prognostic.value.R
- AdditionalFile3/data/
- AdditionalFile3/data/.DS_Store
- __MACOSX/AdditionalFile3/data/
- __MACOSX/AdditionalFile3/data/._.DS_Store
- AdditionalFile3/data/Genelists/
- AdditionalFile3/data/Genelists/Kandoth.txt
- __MACOSX/AdditionalFile3/data/Genelists/
- __MACOSX/AdditionalFile3/data/Genelists/._Kandoth.txt
- AdditionalFile3/data/Genelists/Possemato.txt
- __MACOSX/AdditionalFile3/data/Genelists/._Possemato.txt
- AdditionalFile3/data/Genelists/Tamborero.txt
- __MACOSX/AdditionalFile3/data/Genelists/._Tamborero.txt
- AdditionalFile3/data/metadata.txt
- __MACOSX/AdditionalFile3/data/._metadata.txt
- AdditionalFile3/graphs/
- AdditionalFile3/graphs/.DS_Store
- __MACOSX/AdditionalFile3/graphs/
- __MACOSX/AdditionalFile3/graphs/._.DS_Store
- AdditionalFile3/iDOS_0.0.1.tar.gz
- AdditionalFile3/README.txt
- __MACOSX/AdditionalFile3/._README.txt
- AdditionalFile3/TCGA/
- AdditionalFile3/TCGA/.DS_Store
- __MACOSX/AdditionalFile3/TCGA/
- __MACOSX/AdditionalFile3/TCGA/._.DS_Store
- AdditionalFile3/TCGA/2014_01_15/
- AdditionalFile3/TCGA/2014_01_15/.DS_Store
- __MACOSX/AdditionalFile3/TCGA/2014_01_15/
- __MACOSX/AdditionalFile3/TCGA/2014_01_15/._.DS_Store
- AdditionalFile3/TCGA/2014_01_15/BLCA/
- AdditionalFile3/TCGA/2014_01_15/BLCA/.DS_Store
- __MACOSX/AdditionalFile3/TCGA/2014_01_15/BLCA/
- __MACOSX/AdditionalFile3/TCGA/2014_01_15/BLCA/._.DS_Store
- AdditionalFile3/TCGA/2014_01_15/BLCA/normal/
- AdditionalFile3/TCGA/2014_01_15/BLCA/normal/.DS_Store
- __MACOSX/AdditionalFile3/TCGA/2014_01_15/BLCA/normal/
- __MACOSX/AdditionalFile3/TCGA/2014_01_15/BLCA/normal/._.DS_Store
- AdditionalFile3/TCGA/2014_01_15/BLCA/normal/mRNA_abundance_hgncsymbol.txt.gz
- AdditionalFile3/TCGA/2014_01_15/BLCA/tumour/
- AdditionalFile3/TCGA/2014_01_15/BLCA/tumour/.DS_Store
- __MACOSX/AdditionalFile3/TCGA/2014_01_15/BLCA/tumour/
- __MACOSX/AdditionalFile3/TCGA/2014_01_15/BLCA/tumour/._.DS_Store
- AdditionalFile3/TCGA/2014_01_15/BLCA/tumour/clinical.txt
- AdditionalFile3/TCGA/2014_01_15/BLCA/tumour/cna_calls_hgncsymbol.txt.gz
- AdditionalFile3/TCGA/2014_01_15/BLCA/tumour/cna_fractions_hgncsymbol.txt.gz
- AdditionalFile3/TCGA/2014_01_15/BLCA/tumour/cna_log2_hgncsymbol.txt.gz
- AdditionalFile3/TCGA/2014_01_15/BLCA/tumour/mRNA_abundance_hgncsymbol.txt.gz
- AdditionalFile3/TCGA/2014_01_15/BLCA/tumour/mutations_hgncsymbol.txt.gz
- AdditionalFile3/TCGA/2014_01_15/BRCA/
- AdditionalFile3/TCGA/2014_01_15/BRCA/.DS_Store
- __MACOSX/AdditionalFile3/TCGA/2014_01_15/BRCA/
- __MACOSX/AdditionalFile3/TCGA/2014_01_15/BRCA/._.DS_Store
- AdditionalFile3/TCGA/2014_01_15/BRCA/normal/
- AdditionalFile3/TCGA/2014_01_15/BRCA/normal/.DS_Store
- __MACOSX/AdditionalFile3/TCGA/2014_01_15/BRCA/normal/
- __MACOSX/AdditionalFile3/TCGA/2014_01_15/BRCA/normal/._.DS_Store
- AdditionalFile3/TCGA/2014_01_15/BRCA/normal/mRNA_abundance_hgncsymbol.txt.gz
- AdditionalFile3/TCGA/2014_01_15/BRCA/tumour/
- AdditionalFile3/TCGA/2014_01_15/BRCA/tumour/.DS_Store
- __MACOSX/AdditionalFile3/TCGA/2014_01_15/BRCA/tumour/
- __MACOSX/AdditionalFile3/TCGA/2014_01_15/BRCA/tumour/._.DS_Store
- AdditionalFile3/TCGA/2014_01_15/BRCA/tumour/clinical.txt
- AdditionalFile3/TCGA/2014_01_15/BRCA/tumour/cna_calls_hgncsymbol.txt.gz
- AdditionalFile3/TCGA/2014_01_15/BRCA/tumour/cna_fractions_hgncsymbol.txt.gz
- AdditionalFile3/TCGA/2014_01_15/BRCA/tumour/cna_log2_hgncsymbol.txt.gz
- AdditionalFile3/TCGA/2014_01_15/BRCA/tumour/mRNA_abundance_hgncsymbol.txt.gz
- AdditionalFile3/TCGA/2014_01_15/BRCA/tumour/mutations_hgncsymbol.txt.gz
- AdditionalFile3/TCGA/2014_01_15/COADREAD/
- AdditionalFile3/TCGA/2014_01_15/COADREAD/.DS_Store
- __MACOSX/AdditionalFile3/TCGA/2014_01_15/COADREAD/
- __MACOSX/AdditionalFile3/TCGA/2014_01_15/COADREAD/._.DS_Store
- AdditionalFile3/TCGA/2014_01_15/COADREAD/normal/
- AdditionalFile3/TCGA/2014_01_15/COADREAD/normal/.DS_Store
- __MACOSX/AdditionalFile3/TCGA/2014_01_15/COADREAD/normal/
- __MACOSX/AdditionalFile3/TCGA/2014_01_15/COADREAD/normal/._.DS_Store
- AdditionalFile3/TCGA/2014_01_15/COADREAD/normal/mRNA_abundance_hgncsymbol.txt.gz
- AdditionalFile3/TCGA/2014_01_15/COADREAD/tumour/
- AdditionalFile3/TCGA/2014_01_15/COADREAD/tumour/.DS_Store
- __MACOSX/AdditionalFile3/TCGA/2014_01_15/COADREAD/tumour/
- __MACOSX/AdditionalFile3/TCGA/2014_01_15/COADREAD/tumour/._.DS_Store
- AdditionalFile3/TCGA/2014_01_15/COADREAD/tumour/clinical.txt
- AdditionalFile3/TCGA/2014_01_15/COADREAD/tumour/cna_calls_hgncsymbol.txt.gz
- AdditionalFile3/TCGA/2014_01_15/COADREAD/tumour/cna_fractions_hgncsymbol.txt.gz
- AdditionalFile3/TCGA/2014_01_15/COADREAD/tumour/cna_log2_hgncsymbol.txt.gz
- AdditionalFile3/TCGA/2014_01_15/COADREAD/tumour/mRNA_abundance_hgncsymbol.txt.gz
- AdditionalFile3/TCGA/2014_01_15/COADREAD/tumour/mutations_hgncsymbol.txt.gz
- AdditionalFile3/TCGA/2014_01_15/GBM/
- AdditionalFile3/TCGA/2014_01_15/GBM/.DS_Store
- __MACOSX/AdditionalFile3/TCGA/2014_01_15/GBM/
- __MACOSX/AdditionalFile3/TCGA/2014_01_15/GBM/._.DS_Store
- AdditionalFile3/TCGA/2014_01_15/GBM/normal/
- AdditionalFile3/TCGA/2014_01_15/GBM/tumour/
- AdditionalFile3/TCGA/2014_01_15/GBM/tumour/.DS_Store
- __MACOSX/AdditionalFile3/TCGA/2014_01_15/GBM/tumour/
- __MACOSX/AdditionalFile3/TCGA/2014_01_15/GBM/tumour/._.DS_Store
- AdditionalFile3/TCGA/2014_01_15/GBM/tumour/clinical.txt
- AdditionalFile3/TCGA/2014_01_15/GBM/tumour/cna_calls_hgncsymbol.txt.gz
- AdditionalFile3/TCGA/2014_01_15/GBM/tumour/cna_fractions_hgncsymbol.txt.gz
- AdditionalFile3/TCGA/2014_01_15/GBM/tumour/cna_log2_hgncsymbol.txt.gz
- AdditionalFile3/TCGA/2014_01_15/GBM/tumour/mRNA_abundance_hgncsymbol.txt.gz
- AdditionalFile3/TCGA/2014_01_15/GBM/tumour/mutations_hgncsymbol.txt.gz
- AdditionalFile3/TCGA/2014_01_15/GBM.MA/
- AdditionalFile3/TCGA/2014_01_15/GBM.MA/.DS_Store
- __MACOSX/AdditionalFile3/TCGA/2014_01_15/GBM.MA/
- __MACOSX/AdditionalFile3/TCGA/2014_01_15/GBM.MA/._.DS_Store
- AdditionalFile3/TCGA/2014_01_15/GBM.MA/normal/
- AdditionalFile3/TCGA/2014_01_15/GBM.MA/normal/.DS_Store
- __MACOSX/AdditionalFile3/TCGA/2014_01_15/GBM.MA/normal/
- __MACOSX/AdditionalFile3/TCGA/2014_01_15/GBM.MA/normal/._.DS_Store
- AdditionalFile3/TCGA/2014_01_15/GBM.MA/normal/mRNA_abundance_hgncsymbol.txt.gz
- AdditionalFile3/TCGA/2014_01_15/GBM.MA/tumour/
- AdditionalFile3/TCGA/2014_01_15/GBM.MA/tumour/clinical.txt
- AdditionalFile3/TCGA/2014_01_15/GBM.MA/tumour/mRNA_abundance_hgncsymbol.txt.gz
- AdditionalFile3/TCGA/2014_01_15/HNSC/
- AdditionalFile3/TCGA/2014_01_15/HNSC/.DS_Store
- __MACOSX/AdditionalFile3/TCGA/2014_01_15/HNSC/
- __MACOSX/AdditionalFile3/TCGA/2014_01_15/HNSC/._.DS_Store
- AdditionalFile3/TCGA/2014_01_15/HNSC/normal/
- AdditionalFile3/TCGA/2014_01_15/HNSC/normal/.DS_Store
- __MACOSX/AdditionalFile3/TCGA/2014_01_15/HNSC/normal/
- __MACOSX/AdditionalFile3/TCGA/2014_01_15/HNSC/normal/._.DS_Store
- AdditionalFile3/TCGA/2014_01_15/HNSC/normal/mRNA_abundance_hgncsymbol.txt.gz
- AdditionalFile3/TCGA/2014_01_15/HNSC/tumour/
- AdditionalFile3/TCGA/2014_01_15/HNSC/tumour/.DS_Store
- __MACOSX/AdditionalFile3/TCGA/2014_01_15/HNSC/tumour/
- __MACOSX/AdditionalFile3/TCGA/2014_01_15/HNSC/tumour/._.DS_Store
- AdditionalFile3/TCGA/2014_01_15/HNSC/tumour/clinical.txt
- AdditionalFile3/TCGA/2014_01_15/HNSC/tumour/cna_calls_hgncsymbol.txt.gz
- AdditionalFile3/TCGA/2014_01_15/HNSC/tumour/cna_fractions_hgncsymbol.txt.gz
- AdditionalFile3/TCGA/2014_01_15/HNSC/tumour/cna_log2_hgncsymbol.txt.gz
- AdditionalFile3/TCGA/2014_01_15/HNSC/tumour/mRNA_abundance_hgncsymbol.txt.gz
- AdditionalFile3/TCGA/2014_01_15/HNSC/tumour/mutations_hgncsymbol.txt.gz
- AdditionalFile3/TCGA/2014_01_15/KIRC/
- AdditionalFile3/TCGA/2014_01_15/KIRC/.DS_Store
- __MACOSX/AdditionalFile3/TCGA/2014_01_15/KIRC/
- __MACOSX/AdditionalFile3/TCGA/2014_01_15/KIRC/._.DS_Store
- AdditionalFile3/TCGA/2014_01_15/KIRC/normal/
- AdditionalFile3/TCGA/2014_01_15/KIRC/normal/.DS_Store
- __MACOSX/AdditionalFile3/TCGA/2014_01_15/KIRC/normal/
- __MACOSX/AdditionalFile3/TCGA/2014_01_15/KIRC/normal/._.DS_Store
- AdditionalFile3/TCGA/2014_01_15/KIRC/normal/mRNA_abundance_hgncsymbol.txt.gz
- AdditionalFile3/TCGA/2014_01_15/KIRC/tumour/
- AdditionalFile3/TCGA/2014_01_15/KIRC/tumour/.DS_Store
- __MACOSX/AdditionalFile3/TCGA/2014_01_15/KIRC/tumour/
- __MACOSX/AdditionalFile3/TCGA/2014_01_15/KIRC/tumour/._.DS_Store
- AdditionalFile3/TCGA/2014_01_15/KIRC/tumour/clinical.txt
- AdditionalFile3/TCGA/2014_01_15/KIRC/tumour/cna_calls_hgncsymbol.txt.gz
- AdditionalFile3/TCGA/2014_01_15/KIRC/tumour/cna_fractions_hgncsymbol.txt.gz
- AdditionalFile3/TCGA/2014_01_15/KIRC/tumour/cna_log2_hgncsymbol.txt.gz
- AdditionalFile3/TCGA/2014_01_15/KIRC/tumour/mRNA_abundance_hgncsymbol.txt.gz
- AdditionalFile3/TCGA/2014_01_15/KIRC/tumour/mutations_hgncsymbol.txt.gz
- AdditionalFile3/TCGA/2014_01_15/LUAD/
- AdditionalFile3/TCGA/2014_01_15/LUAD/.DS_Store
- __MACOSX/AdditionalFile3/TCGA/2014_01_15/LUAD/
- __MACOSX/AdditionalFile3/TCGA/2014_01_15/LUAD/._.DS_Store
- AdditionalFile3/TCGA/2014_01_15/LUAD/normal/
- AdditionalFile3/TCGA/2014_01_15/LUAD/normal/.DS_Store
- __MACOSX/AdditionalFile3/TCGA/2014_01_15/LUAD/normal/
- __MACOSX/AdditionalFile3/TCGA/2014_01_15/LUAD/normal/._.DS_Store
- AdditionalFile3/TCGA/2014_01_15/LUAD/normal/mRNA_abundance_hgncsymbol.txt.gz
- AdditionalFile3/TCGA/2014_01_15/LUAD/tumour/
- AdditionalFile3/TCGA/2014_01_15/LUAD/tumour/.DS_Store
- __MACOSX/AdditionalFile3/TCGA/2014_01_15/LUAD/tumour/
- __MACOSX/AdditionalFile3/TCGA/2014_01_15/LUAD/tumour/._.DS_Store
- AdditionalFile3/TCGA/2014_01_15/LUAD/tumour/clinical.txt
- AdditionalFile3/TCGA/2014_01_15/LUAD/tumour/cna_calls_hgncsymbol.txt.gz
- AdditionalFile3/TCGA/2014_01_15/LUAD/tumour/cna_fractions_hgncsymbol.txt.gz
- AdditionalFile3/TCGA/2014_01_15/LUAD/tumour/cna_log2_hgncsymbol.txt.gz
- AdditionalFile3/TCGA/2014_01_15/LUAD/tumour/mRNA_abundance_hgncsymbol.txt.gz
- AdditionalFile3/TCGA/2014_01_15/LUAD/tumour/mutations_hgncsymbol.txt.gz
- AdditionalFile3/TCGA/2014_01_15/LUSC/
- AdditionalFile3/TCGA/2014_01_15/LUSC/.DS_Store
- __MACOSX/AdditionalFile3/TCGA/2014_01_15/LUSC/
- __MACOSX/AdditionalFile3/TCGA/2014_01_15/LUSC/._.DS_Store
- AdditionalFile3/TCGA/2014_01_15/LUSC/normal/
- AdditionalFile3/TCGA/2014_01_15/LUSC/normal/.DS_Store
- __MACOSX/AdditionalFile3/TCGA/2014_01_15/LUSC/normal/
- __MACOSX/AdditionalFile3/TCGA/2014_01_15/LUSC/normal/._.DS_Store
- AdditionalFile3/TCGA/2014_01_15/LUSC/normal/mRNA_abundance_hgncsymbol.txt.gz
- AdditionalFile3/TCGA/2014_01_15/LUSC/tumour/
- AdditionalFile3/TCGA/2014_01_15/LUSC/tumour/.DS_Store
- __MACOSX/AdditionalFile3/TCGA/2014_01_15/LUSC/tumour/
- __MACOSX/AdditionalFile3/TCGA/2014_01_15/LUSC/tumour/._.DS_Store
- AdditionalFile3/TCGA/2014_01_15/LUSC/tumour/clinical.txt
- AdditionalFile3/TCGA/2014_01_15/LUSC/tumour/cna_calls_hgncsymbol.txt.gz
- AdditionalFile3/TCGA/2014_01_15/LUSC/tumour/cna_fractions_hgncsymbol.txt.gz
- AdditionalFile3/TCGA/2014_01_15/LUSC/tumour/cna_log2_hgncsymbol.txt.gz
- AdditionalFile3/TCGA/2014_01_15/LUSC/tumour/mRNA_abundance_hgncsymbol.txt.gz
- AdditionalFile3/TCGA/2014_01_15/LUSC/tumour/mutations_hgncsymbol.txt.gz
- AdditionalFile3/TCGA/2014_01_15/OV/
- AdditionalFile3/TCGA/2014_01_15/OV/.DS_Store
- __MACOSX/AdditionalFile3/TCGA/2014_01_15/OV/
- __MACOSX/AdditionalFile3/TCGA/2014_01_15/OV/._.DS_Store
- AdditionalFile3/TCGA/2014_01_15/OV/normal/
- AdditionalFile3/TCGA/2014_01_15/OV/tumour/
- AdditionalFile3/TCGA/2014_01_15/OV/tumour/.DS_Store
- __MACOSX/AdditionalFile3/TCGA/2014_01_15/OV/tumour/
- __MACOSX/AdditionalFile3/TCGA/2014_01_15/OV/tumour/._.DS_Store
- AdditionalFile3/TCGA/2014_01_15/OV/tumour/clinical.txt
- AdditionalFile3/TCGA/2014_01_15/OV/tumour/cna_calls_hgncsymbol.txt.gz
- AdditionalFile3/TCGA/2014_01_15/OV/tumour/cna_fractions_hgncsymbol.txt.gz
- AdditionalFile3/TCGA/2014_01_15/OV/tumour/cna_log2_hgncsymbol.txt.gz
- AdditionalFile3/TCGA/2014_01_15/OV/tumour/mRNA_abundance_hgncsymbol.txt.gz
- AdditionalFile3/TCGA/2014_01_15/OV/tumour/mutations_hgncsymbol.txt.gz
- AdditionalFile3/TCGA/2014_01_15/OV.MA/
- AdditionalFile3/TCGA/2014_01_15/OV.MA/.DS_Store
- __MACOSX/AdditionalFile3/TCGA/2014_01_15/OV.MA/
- __MACOSX/AdditionalFile3/TCGA/2014_01_15/OV.MA/._.DS_Store
- AdditionalFile3/TCGA/2014_01_15/OV.MA/normal/
- AdditionalFile3/TCGA/2014_01_15/OV.MA/normal/.DS_Store
- __MACOSX/AdditionalFile3/TCGA/2014_01_15/OV.MA/normal/
- __MACOSX/AdditionalFile3/TCGA/2014_01_15/OV.MA/normal/._.DS_Store
- AdditionalFile3/TCGA/2014_01_15/OV.MA/normal/mRNA_abundance_hgncsymbol.txt.gz
- AdditionalFile3/TCGA/2014_01_15/OV.MA/tumour/
- AdditionalFile3/TCGA/2014_01_15/OV.MA/tumour/.DS_Store
- __MACOSX/AdditionalFile3/TCGA/2014_01_15/OV.MA/tumour/
- __MACOSX/AdditionalFile3/TCGA/2014_01_15/OV.MA/tumour/._.DS_Store
- AdditionalFile3/TCGA/2014_01_15/OV.MA/tumour/clinical.txt
- AdditionalFile3/TCGA/2014_01_15/OV.MA/tumour/mRNA_abundance_hgncsymbol.txt.gz
- AdditionalFile3/TCGA/2014_01_15/UCEC/
- AdditionalFile3/TCGA/2014_01_15/UCEC/.DS_Store
- __MACOSX/AdditionalFile3/TCGA/2014_01_15/UCEC/
- __MACOSX/AdditionalFile3/TCGA/2014_01_15/UCEC/._.DS_Store
- AdditionalFile3/TCGA/2014_01_15/UCEC/normal/
- AdditionalFile3/TCGA/2014_01_15/UCEC/normal/.DS_Store
- __MACOSX/AdditionalFile3/TCGA/2014_01_15/UCEC/normal/
- __MACOSX/AdditionalFile3/TCGA/2014_01_15/UCEC/normal/._.DS_Store
- AdditionalFile3/TCGA/2014_01_15/UCEC/normal/mRNA_abundance_hgncsymbol.txt.gz
- AdditionalFile3/TCGA/2014_01_15/UCEC/tumour/
- AdditionalFile3/TCGA/2014_01_15/UCEC/tumour/.DS_Store
- __MACOSX/AdditionalFile3/TCGA/2014_01_15/UCEC/tumour/
- __MACOSX/AdditionalFile3/TCGA/2014_01_15/UCEC/tumour/._.DS_Store
- AdditionalFile3/TCGA/2014_01_15/UCEC/tumour/clinical.txt
- AdditionalFile3/TCGA/2014_01_15/UCEC/tumour/cna_calls_hgncsymbol.txt.gz
- AdditionalFile3/TCGA/2014_01_15/UCEC/tumour/cna_fractions_hgncsymbol.txt.gz
- AdditionalFile3/TCGA/2014_01_15/UCEC/tumour/cna_log2_hgncsymbol.txt.gz
- AdditionalFile3/TCGA/2014_01_15/UCEC/tumour/mRNA_abundance_hgncsymbol.txt.gz
- AdditionalFile3/TCGA/2014_01_15/UCEC/tumour/mutations_hgncsymbol.txt.gz
