# Supplementary material for: Genomic alterations underlie a pan-cancer metabolic shift associated with tumour hypoxia
Source: Genome Biol. 2016 Jun 29;17:140. doi: 10.1186/s13059-016-0999-8 (PMC4926297; doi:10.1186/s13059-016-0999-8)
Supplement: Additional file 3: — iDOS R package and associated R scripts used in this study. (ZIP (379183 kb) [file 13059_2016_999_MOESM3_ESM.zip › AdditionalFile3/code/Script-1-run.iDOS.TCGA.R]

### AUTHORS ###################################################################
# Name			Date
# Syed Haider	2015-05-05
#

### DESCRIPTION ###############################################################
# script to load TCGA mRNA and CNA data and perform the following analyses:
# 1- differential gene expression of Metabolism genes
# 2- prioritisation of over-expressed genes (top 10%)
# 3- limiting to those metabolism genes with fraction gain > 0.2
# For input mRNA, copy number log2 and copy number calls data, see the data matrices
# under:
# TCGA/2014_01_15/
# ouput data includes the following:
# data/pan_cancer_inclusion_frequency_table.txt contains summary of total samples, metabolism 
# 	genes and top ranking features
# data/pan_cancer_DE_features.txt contains fold change and P value of differential expression
# data/pan_cancer_inclusion_frequency_table.txt contains inclusion status of a gene in 
# 	respective cancer's metabolism signature
# data/[CancerType]/ folder with:
# 	mRNA_abundance_cna_correlation__All.txt containing spearman correlation rho and P value 
# 		of each gene's CNA and mRNA profile
# 	mRNA_abundance_cna_correlation__null_distribution_[iterations].txt containing random 
# 		distribution of CNA~mRNA correlation
#
### LIBRARIES #################################################################
library("iDOS");

### FUNCTIONS #################################################################

### MAIN ######################################################################
data.dir <- "../data/";
graphs.dir <- "../graphs/";
datasets.dir <- "../TCGA/2014_01_15/";
resolution <- 600;

# data structures to handle all data types and respective filtering
exp.data.T <- list();
exp.data.N <- list();
cna.data.log2 <- list();
cna.data.calls <- list();
cna.data.fractions <- list();
ann.data <- list();
subtypes.metadata <- list();
corr.summary <- list();
mRNA.FC.up <- 0;
mRNA.FC.down <- -Inf;
mRNA.p <- NULL;
mRNA.top.n <- NULL;
cna.fractions.gain <- 0.2;
cna.fractions.loss <- Inf;
corr.threshold <- 0.30;
random.iterations <- 100; # set this to 10000 to reproduce results P values in the paper
inclusion.threshold <- 3;

# read metadata file
metadata <- read.table(
	file = paste(data.dir, "metadata.txt", sep = ""),
	row.names = 1, 
	header = TRUE,
	sep = "\t",
	stringsAsFactors = FALSE
	);
cancer.types <- rownames(metadata);

# create a tweaked version of metadata for differential expression, due to GBM and OV microarrays
metadata.DE <- metadata;
rownames(metadata.DE) <- gsub("GBM", "GBM.MA", rownames(metadata.DE));
rownames(metadata.DE) <- gsub("OV", "OV.MA", rownames(metadata.DE));
all.data <- load.datasets(
	data.dir = datasets.dir, 
	metadata = metadata.DE, 
	data.types = c("mRNA.T", "mRNA.N")
	);
exp.data.T <- all.data$mRNA.T;
exp.data.N <- all.data$mRNA.N;
rm(all.data); gc();

# read Sabatini genelists
metabolism.genes <- read.table(
	file = paste(data.dir, "Genelists/Possemato.txt", sep = ""),
	header = T, 
	quote = "\"",
	sep = "\t", 
	stringsAsFactors = FALSE
	)$Gene.Symbol;
metabolism.genes <- unique(metabolism.genes);

# run t-tests for differentially expressed genes between Tumour (T) vs Normal (N)
# NOTE: this script runs on metabolism genes ONLY, unlike results in Supp. Table 3 which
# are run on all genes
DE.features.all <- find.DE.features(
	exp.data.T = exp.data.T, 
	exp.data.N = exp.data.N, 
	feature.ids = metabolism.genes,
	test.name = "t.test"
	);

# update GBM and OV colnames
colnames(DE.features.all) <- gsub("GBM.MA", "GBM", colnames(DE.features.all));
colnames(DE.features.all) <- gsub("OV.MA", "OV", colnames(DE.features.all));

# write to file system
write.table(
	x = DE.features.all,
	file = paste(data.dir, "pan_cancer_DE_features.txt", sep = ""),
	row.names = TRUE,
	col.names = NA,
	sep = "\t"
	);

# read all data again for correlation analysis, however, this time replace 
# microarray datasets for GBM and OV with RNA-Seq
all.data <- load.datasets(
	data.dir = datasets.dir, 
	metadata = metadata, 
	data.types = c("mRNA.T", "CNA")
	);
exp.data <- all.data$mRNA.T;
cna.data.log2 <- all.data$CNA.log2;
cna.data.calls <- all.data$CNA.calls;
cna.data.fractions <- all.data$CNA.fractions;
rm(all.data); gc();

# populate subtype specific information, in case subtype specific analyses are required
for (cancer.type in names(cna.data.calls)) {
	subtypes.metadata[[cancer.type]] <- list(
		"subtype.samples.list" = list("All" = colnames(cna.data.calls[[cancer.type]])),
		"names" = c("All" = "All"),
		"colours" = ""
		);
	}

# create summary table of DE features
DE.features.summary <- matrix(
	data = NA,
	nrow = length(exp.data),
	ncol = 3,
	dimnames = list(
		names(exp.data),
		c("Samples", "MetabolismGenes", "TopFeatures")
		)
	);

for (cancer.type in names(exp.data)) {

	# set discovery and validation cancer types
	if (cancer.type == "Metabric") {
		cancer.type.T <- "BRCA";
		} 
	else {
		cancer.type.T <- cancer.type;
		}

	# identify common features across datatypes
	common.features <- intersect(
		rownames(exp.data[[cancer.type]]),
		intersect(
			rownames(cna.data.log2[[cancer.type]]),
			intersect(
				rownames(cna.data.calls[[cancer.type]]),
				rownames(cna.data.fractions[[cancer.type]])
				)
			)
		);

	# isolate data specific to this geneset
	DE.features.slimmed <- DE.features.all[
		intersect(
			metabolism.genes, 
			intersect(
				rownames(DE.features.all),
				common.features
				)
			), 
		];

	# limit to those which are over/under-expressed, followed by a 
	# second filter of CNA fraction gained/loss as well
	top.features <- get.top.features(
		DE.features = cbind(
			"FC" = DE.features.slimmed[, paste0(cancer.type.T, ".FC")], 
			"P" = DE.features.slimmed[, paste0(cancer.type.T, ".Padj")]
			), 
		cna.data.fractions = cna.data.fractions[[cancer.type.T]], 
		mRNA.FC.up = mRNA.FC.up, 
		mRNA.FC.down = mRNA.FC.down, 
		mRNA.p = mRNA.p, 
		mRNA.top.n = length(metabolism.genes)/10, # get top 10% over-expressed genes
		cna.fractions.gain = cna.fractions.gain, 
		cna.fractions.loss = cna.fractions.loss
		);

	# populate the summary table
	DE.features.summary[cancer.type, "Samples"] <- ncol(exp.data[[cancer.type]]);
	DE.features.summary[cancer.type, "MetabolismGenes"] <- length(
		which(!is.na(DE.features.all[, paste(cancer.type, ".FC", sep = "")]))
		);
	DE.features.summary[cancer.type, "TopFeatures"] <- length(top.features);

	# estimate correlation between mrna and cna profiles
	corr.summary[[cancer.type]] <- estimate.expression.cna.correlation(
		exp.data = exp.data[[cancer.type]][top.features, , drop = F],
		cna.data.log2 = cna.data.log2[[cancer.type]][top.features, , drop = F],
		corr.threshold = corr.threshold,
		corr.direction = "greater",
		subtypes.metadata = subtypes.metadata[[cancer.type]],
		feature.ids = top.features,
		cancer.type = cancer.type,
		data.dir = paste(data.dir, cancer.type, "/", sep = ""),
		graphs.dir = paste(graphs.dir, cancer.type, "/", sep = "")
		);

	# estimate NULL distributions
	estimate.null.distribution.correlation(
		#exp.data = exp.data[[cancer.type]],
		#cna.data.log2 = cna.data.log2[[cancer.type]],
		exp.data = exp.data[[cancer.type]][setdiff(common.features, rownames(DE.features.slimmed)), , drop = F],
		cna.data.log2 = cna.data.log2[[cancer.type]][setdiff(common.features, rownames(DE.features.slimmed)), , drop = F],
		corr.threshold = corr.threshold,
		subtypes.metadata = subtypes.metadata[[cancer.type]],
		feature.ids = top.features,
		observed.correlated.features = corr.summary[[cancer.type]]$correlated.genes.subtypes,
		iterations = random.iterations,
		cancer.type = cancer.type,
		data.dir = paste(data.dir, cancer.type, "/", sep = "")
		);

	# clear memory
	gc();
	}

# store the summary table
write.table(
	DE.features.summary,
	file = paste(data.dir, "pan_cancer_DE_features_summary.txt", sep = ""),
	row.names = TRUE,
	col.names = NA,
	sep = "\t"
	);

# get counts table of pancancer candidate drivers summary
counts.table <- create.counts.table(corr.summary = corr.summary);
colnames(counts.table) <- gsub(".All", "", colnames(counts.table));

write.table(
	counts.table,
	file = paste(data.dir, "pan_cancer_inclusion_frequency_table.txt", sep = ""),
	row.names = TRUE,
	col.names = NA,
	sep = "\t"
	);

### SAVE SESSION ##############################################################
sink(file = paste(Sys.Date(), "-Session-Info-run.iDOS.TCGA.txt", sep = ""), type = c("output", "message"));
print(sessionInfo());
sink(NULL);
