# Supplementary material for: Genomic alterations underlie a pan-cancer metabolic shift associated with tumour hypoxia
Source: Genome Biol. 2016 Jun 29;17:140. doi: 10.1186/s13059-016-0999-8 (PMC4926297; doi:10.1186/s13059-016-0999-8)
Supplement: Additional file 3: — iDOS R package and associated R scripts used in this study. (ZIP (379183 kb) [file 13059_2016_999_MOESM3_ESM.zip › AdditionalFile3/code/Script-2-estimate.metabolism.mutations.TCGA.R]

### AUTHORS ###################################################################
# Name			Date
# Syed Haider	2015-05-05
#

### DESCRIPTION ###############################################################
# script to estimate fraction altered by mutations in TCGA datasets
# For input mutations data see the data matrices
# under:
# TCGA/2014_01_15/
# ouput data includes the following:
# data/pan_cancer_mutations_summary__all_[GeneSet].txt containing % of cohort mutated. GeneSets considered are:
#	[all_metabolism], [core] metabolism, [genomewide], and [non_metabolism]
# data/pan_cancer_mutations_summary__proportion_test.txt contains proportion test statistics between metabolism and non_metabolism genesets
#
### LIBRARIES #################################################################
library("iDOS");

### FUNCTIONS #################################################################

### MAIN ######################################################################
data.dir <- "../data/";
graphs.dir <- "../graphs/";
datasets.dir <- "../TCGA/2014_01_15/";
resolution <- 300;

# data structures to handle all data types and filtering thresholds
mutations.data <- list();
mutations.summary <- list();
all.features <- vector();
inclusion.threshold <- 3;

# read metadata file
metadata <- read.table(
	file = paste(data.dir, "metadata.txt", sep = ""),
	row.names = 1, 
	header = TRUE,
	sep = "\t",
	stringsAsFactors = FALSE
	);
cancer.types <- rownames(metadata);

# load TCGA mutations data
all.data <- load.datasets(
	data.dir = datasets.dir, 
	metadata = metadata, 
	data.types = c("mutations")
	);
mutations.data <- all.data$mutations;
rm(all.data); gc();

# compile list of all genes in mutations data
for (cancer.type in names(mutations.data)) {
	all.features <- union(all.features, rownames(mutations.data[[cancer.type]]));
	}

# get Metabolism genes
metabolism.genes <- read.table(
	file = paste(data.dir, "Genelists/Possemato.txt", sep = ""),
	header = T, 
	quote = "\"",
	sep = "\t", 
	stringsAsFactors = FALSE
	)$Gene.Symbol;

# get Metabolism-specific candidate drivers
candidate.features <- read.table(
	file = paste(data.dir, "pan_cancer_inclusion_frequency_table.txt", sep = ""),
	row.names = 1,
	header = TRUE,
	sep = "\t"
	);
candidate.features.core <- rev(rownames(
	candidate.features[which(candidate.features$Frequency >= inclusion.threshold), ]
	));

# create feature list to summarise
candidate.feature.lists <- list(
	"core" = candidate.features.core,
	"all_metabolism" = metabolism.genes,
	"genome_wide" = all.features,
	"non_metabolism" = setdiff(all.features, metabolism.genes)
	);

for (feature.list in names(candidate.feature.lists)) {

	cat("\ncreating pan-cancer mutation summary for: ", feature.list);

	# create output data-structure
	mutations.summary[[feature.list]] <- matrix(
		data = 0,
		nrow = length(candidate.feature.lists[[feature.list]]),
		ncol = length(mutations.data),
		dimnames = list(
			candidate.feature.lists[[feature.list]],
			names(mutations.data)
			)
		);

	for (cancer.type in names(mutations.data)) {

		common.genes <- intersect(candidate.feature.lists[[feature.list]], rownames(mutations.data[[cancer.type]]));
		mutations.summary[[feature.list]][common.genes, cancer.type] <- apply(
			mutations.data[[cancer.type]][common.genes, ],
			1,
			FUN = function(x) { length(which(x != 0)) }
			);

		# convert to percentages
		mutations.summary[[feature.list]][, cancer.type] <- (mutations.summary[[feature.list]][, cancer.type]/ncol(mutations.data[[cancer.type]]))*100;
		}

	# round off
	mutations.summary[[feature.list]] <- round(mutations.summary[[feature.list]], digits = 2);

	# add a mean % column
	# ignore BLCA from % calculations as less than 50 samples. and 1 sample mutations is contributing large impact
	cat("\nNOTE: removing BLCA from mean calculation due to small sample size");
	mutations.summary[[feature.list]] <- cbind(
		mutations.summary[[feature.list]], 
		apply(
			mutations.summary[[feature.list]][, setdiff(colnames(mutations.summary[[feature.list]]), "BLCA")], 
			1, 
			mean
			)
		);
	colnames(mutations.summary[[feature.list]])[ncol(mutations.summary[[feature.list]])] <- "Pan-cancer Mean %";

	# add a row with sample numbers
	mutations.summary[[feature.list]] <- rbind(
		"n" = c(as.vector(unlist(lapply(mutations.data, ncol))), ""),
		mutations.summary[[feature.list]]
		);

	# write to file system
	write.table(
		x = mutations.summary[[feature.list]],
		file = paste(data.dir, "pan_cancer_mutations_summary__", feature.list, ".txt", sep = ""),
		row.names = TRUE,
		col.names = NA,
		sep = "\t",
		quote = FALSE
		);
	}

# compare cancer-wise and pan-cancer (overall) proportion of mutated genes in metabolism vs non-metabolism genes
# mutated genes are those with > 3% of cohort mutated
prop.test.results <- rep(NA, ncol(mutations.summary[["all_metabolism"]]));
names(prop.test.results) <- colnames(mutations.summary[["all_metabolism"]]);
for (cancer.type in colnames(mutations.summary[["all_metabolism"]])) {

	# note : ignore first row (-1) as it contains cohort size
	all.met.count <- length(
		which(
			as.numeric(mutations.summary[["all_metabolism"]][-1, cancer.type]) > 3
			)
		);

	# note : ignore first row (-1) as it contains cohort size
	non.met.count <- length(
		which(
			as.numeric(mutations.summary[["non_metabolism"]][-1, cancer.type]) > 3
			)
		);

	# run prop.test and extract p value
	prop.test.results[cancer.type] <- prop.test(
		c(all.met.count, non.met.count), 
		(c(nrow(mutations.summary[["all_metabolism"]]), nrow(mutations.summary[["non_metabolism"]])) -1), 
		alternative = "two.sided"
		)$p.value;
	}

write.table(
	x = as.matrix(prop.test.results),
	file = paste(data.dir, "pan_cancer_mutations_summary__proportion_test.txt", sep = ""),
	row.names = TRUE,
	col.names = NA,
	sep = "\t",
	quote = FALSE
	);

### SAVE SESSION ##############################################################
sink(file = paste(Sys.Date(), "-Session-Info-estimate.metabolism.mutations.TCGA.txt", sep = ""), type = c("output", "message"));
print(sessionInfo());
sink(NULL);
