# Supplementary material for: Genomic alterations underlie a pan-cancer metabolic shift associated with tumour hypoxia
Source: Genome Biol. 2016 Jun 29;17:140. doi: 10.1186/s13059-016-0999-8 (PMC4926297; doi:10.1186/s13059-016-0999-8)
Supplement: Additional file 3: — iDOS R package and associated R scripts used in this study. (ZIP (379183 kb) [file 13059_2016_999_MOESM3_ESM.zip › AdditionalFile3/code/Script-3-perform.DE.drivers.stratified.R]

### AUTHORS ###################################################################
# Name			Date
# Syed Haider	2015-05-05
#

### DESCRIPTION ###############################################################
# script to perform differential mRNA expression analysis on selected metabolic genes
# in tumour samples grouped by mutational status (WT vs Mutant) of known drivers
# For input mRNA and mutations data, see the data matrices
# under:
# TCGA/2014_01_15/
# ouput data includes the following:
# data/[CancerType]/metabolism_core_vs_drivers_Specific__DE__[CancerType].txt contains
# 	fold change and P value of differential expression of each of the core metabolism signature
#	gene further divided into WT and mutant groups using a known cancer driver
#
### LIBRARIES #################################################################
library("iDOS");

### FUNCTIONS #################################################################
get.cancer.genes <- function(cancer.type = NULL, frequency.threshold = 5) {

	cancer.genes <- NULL;
	Kandoth.genes <- read.table(
		file = "../data/Genelists/Kandoth.txt",
		header = TRUE,
		sep = "\t",
		quote = "\"",
		stringsAsFactors = FALSE
		);
	Tamborero.genes <- read.table(
		file = "../data/Genelists/Tamborero.txt",
		header = TRUE,
		sep = "\t",
		quote = "\"",
		stringsAsFactors = FALSE
		);

	if(!is.null(cancer.type)) {

		# map Metabric to BRCA
		if (cancer.type == "Metabric") {
			cancer.type <- "BRCA";
			}

		# get genes by Kandoth with at least X% somatic mutations
		cancer.genes <- Kandoth.genes[
			which(Kandoth.genes[, paste0(cancer.type, ".Freq")] > frequency.threshold),
			"Gene"
			];
		}
	else {

		# get genes from Tamborero that are high confidence and present in Cancer Gene Census
		cancer.genes <- Kandoth.genes$Gene;
		cancer.genes <- union(
			cancer.genes, 
			Tamborero.genes[
				which(
					Tamborero.genes$Putative.Driver.Category == "High Confidence Driver" &
					Tamborero.genes$Cancer.Gene.Census == "CGC"
					),
				"Gene.Symbol"
				]
			);
		}

	return( cancer.genes );
	}

### MAIN ######################################################################
data.dir <- "../data/";
graphs.dir <- "../graphs/";
datasets.dir <- "../TCGA/2014_01_15/";
resolution <- 300;
inclusion.threshold <- 3;

# read metadata file
metadata <- read.table(
	file = paste(data.dir, "metadata.txt", sep = ""),
	row.names = 1, 
	header = TRUE,
	sep = "\t",
	stringsAsFactors = FALSE
	);
cancer.types <- rownames(metadata);

# get Metabolism-specific candidate drivers
candidate.features <- read.table(
	file = paste(data.dir, "pan_cancer_inclusion_frequency_table.txt", sep = ""),
	row.names = 1,
	header = TRUE,
	sep = "\t"
	);
candidate.features.core <- rev(rownames(
	candidate.features[which(candidate.features$Frequency >= inclusion.threshold), ]
	));

# load TCGA mutations data
all.data <- load.datasets(
	data.dir = datasets.dir, 
	metadata = metadata, 
	data.types = c("mRNA.T", "mutations")
	);
exp.data <- all.data$mRNA.T;
mutations.data <- all.data$mutations;

# initialise output list
mutations.stratified.DE <- list();

# traverse over all cancer types and perform DE analysis
for (cancer.type in cancer.types) {

	# next if not enough overlap
	if (length(
		intersect(
			colnames(mutations.data[[cancer.type]]),
			colnames(exp.data[[cancer.type]])
			)
		) < 6) {
		cat("\nskipping: ", cancer.type, "\tdue to lack samples common in exp and mutational profiles");
		next;
		}

	# get cancer genes
	cancer.driver.genes <- get.cancer.genes(cancer.type = cancer.type);

	# initialise output data structures
	mutations.stratified.DE[[cancer.type]] <- matrix(
		data = NA,
		nrow = length(candidate.features.core) * length(cancer.driver.genes),
		ncol = 3,
		dimnames = list(
			paste(rep(candidate.features.core, each = length(cancer.driver.genes)), "-", cancer.driver.genes, sep = ""),
			paste(cancer.type, c(".FC", ".Padj", ".n"), sep = "")
			)
		);

	# limit to genes which are available
	cancer.driver.genes <- intersect(
		cancer.driver.genes,
		intersect(rownames(mutations.data[[cancer.type]]), rownames(exp.data[[cancer.type]]))
		);
	cancer.driver.genes.valid <- vector();

	for (cancer.driver.gene in cancer.driver.genes) {

		# get WT and MT samples
		samples.MT <- intersect(
			names(which(mutations.data[[cancer.type]][cancer.driver.gene, ] != 0)), 
			colnames(exp.data[[cancer.type]])
			);
		samples.WT <- intersect(
			names(which(mutations.data[[cancer.type]][cancer.driver.gene, ] == 0)), 
			colnames(exp.data[[cancer.type]])
			);

		# next if less than 3 samples
		if (length(samples.MT) < 3 || length(samples.WT) < 3) {
			cat("\nskipping: ", cancer.type, "\t", cancer.driver.gene, "\t <3 samples in WT or MT groups");
			next;
			}

		# keep track of valid drivers for plotting
		cancer.driver.genes.valid <- c(cancer.driver.genes.valid, cancer.driver.gene);

		for (met.core.gene in candidate.features.core) {

			# Mutant vs WT samples
			wilcox.stats <- wilcox.test(
				x = exp.data[[cancer.type]][met.core.gene, samples.MT],
				y = exp.data[[cancer.type]][met.core.gene, samples.WT]
				);

			# store P, fold change, n
			mutations.stratified.DE[[cancer.type]][
				paste(met.core.gene, "-", cancer.driver.gene, sep = ""), 
				paste(cancer.type, ".Padj", sep = "")
				] <- wilcox.stats$p.value;
			mutations.stratified.DE[[cancer.type]][
				paste(met.core.gene, "-", cancer.driver.gene, sep = ""), 
				paste(cancer.type, ".FC", sep = "")
				] <- ( mean(exp.data[[cancer.type]][met.core.gene, samples.MT]) 
					- mean(exp.data[[cancer.type]][met.core.gene, samples.WT]) );
			mutations.stratified.DE[[cancer.type]][
				paste(met.core.gene, "-", cancer.driver.gene, sep = ""), 
				paste(cancer.type, ".n", sep = "")
				] <- paste("MT = ", length(samples.MT), " WT = ", length(samples.WT), sep = "");
			}
		}

	mutations.stratified.DE[[cancer.type]][, paste(cancer.type, ".Padj", sep = "")] <- p.adjust(
		mutations.stratified.DE[[cancer.type]][, paste(cancer.type, ".Padj", sep = "")],
		method = "BH"
		);

	# write to file system
	write.table(
		x = mutations.stratified.DE[[cancer.type]][
			order(abs(as.numeric(mutations.stratified.DE[[cancer.type]][, paste(cancer.type, ".FC", sep = "")])), decreasing = T), 
			],
		file = paste(data.dir, cancer.type, "/metabolism_core_vs_drivers_Specific__DE__", cancer.type, ".txt", sep = ""),
		row.names = TRUE,
		col.names = NA,
		sep = "\t"
		);
	}

### SAVE SESSION ##############################################################
sink(file = paste(Sys.Date(), "-Session-Info-perform.DE.drivers.stratified.txt", sep = ""), type = c("output", "message"));
print(sessionInfo());
sink(NULL);
