# Supplementary material for: Genomic alterations underlie a pan-cancer metabolic shift associated with tumour hypoxia
Source: Genome Biol. 2016 Jun 29;17:140. doi: 10.1186/s13059-016-0999-8 (PMC4926297; doi:10.1186/s13059-016-0999-8)
Supplement: Additional file 3: — iDOS R package and associated R scripts used in this study. (ZIP (379183 kb) [file 13059_2016_999_MOESM3_ESM.zip › AdditionalFile3/code/Script-4-assess.prognostic.value.R]

### AUTHORS ###################################################################
# Name			Date
# Syed Haider	2015-05-05
#

### DESCRIPTION ###############################################################
# script to run univariate and multivariate Cox modelling
# For input mRNA data, see the data matrices
# under:
# TCGA/2014_01_15/
# ouput data includes the following:
# data/pan_cancer_features__coxph.txt containing univariate Cox model statistics for 
# 	genes in metabolic signatures of each cancer type
# data/pan_cancer_GLM_cox__CI__1000.txt containing concordance index (CI) of multivariate GLM 
# 	survival models for each random training and validation split. CI for validation sets are reported
# data/pan_cancer_GLM_cox__P__1000.txt containing P value of CI of multivariate GLM 
# 	survival models for each random training and validation split. P for validation sets are reported
# data/pan_cancer_GLM_cox__inclusion_frequency_table__1000.txt containing the frequency of 
# 	selection of each gene by a multivariate GLM survival model across n (e.g) random iterations
#
### LIBRARIES #################################################################
library("iDOS");
library("survival");
library("glmnet");
library("survcomp");

### FUNCTIONS #################################################################

### MAIN ######################################################################
data.dir <- "../data/";
graphs.dir <- "../graphs/";
datasets.dir <- "../TCGA/2014_01_15/";
resolution <- 300;
inclusion.threshold <- 3;
random.iterations <- 1000;

# data structures to handle all data types
exp.data <- list();
ann.data <- list();
exp.data.T <- list();
ann.data.T <- list();
exp.data.V <- list();
ann.data.V <- list();
subtypes.metadata <- list();

# survival specific datasets
cancer.types <- c(
	"BRCA", "COADREAD", "GBM", 
	"KIRC", "LUSC", "OV" 
	);

# survival truncation thresholds
truncation.thresholds <- c(
	"BRCA" = 10, "COADREAD" = 10, "GBM" = 5, 
	"KIRC" = 10, "LUSC" = 5, "OV" = 5
	);

# read metadata file
metadata <- read.table(
	file = paste(data.dir, "metadata.txt", sep = ""),
	row.names = 1, 
	header = TRUE,
	sep = "\t",
	stringsAsFactors = FALSE
	);
metadata <- metadata[cancer.types, ];

# get Metabolism-specific candidate drivers
candidate.features <- read.table(
	file = paste(data.dir, "pan_cancer_inclusion_frequency_table.txt", sep = ""),
	row.names = 1,
	header = TRUE,
	sep = "\t"
	);
candidate.features <- rbind(candidate.features, "MYC" = 1); # add MYC
candidate.features <- candidate.features[order(candidate.features[, "Frequency"], decreasing = TRUE), ];

# create a map for stage variable
BRCA.stage.map <-  c(
	"stage i" = "1", "stage ia" = "1", "stage ib" = "1",  
	"stage ii" = "2", "stage iia" = "2", "stage iib" = "2",
	"stage iii"  = "3", "stage iiia" = "3", "stage iiib" = "3", "stage iiic" = "3",
	"stage iv" = "4", "stage tis" = NA, "stage x" = NA
	);

# load TCGA expression and clininical data
all.data <- load.datasets(
	data.dir = datasets.dir, 
	metadata = metadata, 
	data.types = c("mRNA.T", "ann")
	);
exp.data <- all.data$mRNA.T;
ann.data <- all.data$ann;

# clear up some memory
rm(all.data); for (i in 1:5) { gc(); }

# standardise BRCA TCGA age and stage
# age
ann.data[["BRCA"]]$age[which(ann.data[["BRCA"]]$age <= 50)] <- 0;
ann.data[["BRCA"]]$age[which(ann.data[["BRCA"]]$age > 50)] <- 1;

# stage
ann.data[["BRCA"]]$stage <- ann.data[["BRCA"]]$patient.stageevent.pathologicstage;
ann.data[["BRCA"]]$stage <- BRCA.stage.map[ann.data[["BRCA"]]$stage];
ann.data[["BRCA"]]$stage <- as.numeric(ann.data[["BRCA"]]$stage);

# limit to complete survival data only
for (cancer.type in names(exp.data)) {

	# complete survival data
	tmp.data <- standardise.survival.data(
		exp.data = exp.data[[cancer.type]], 
		ann.data = ann.data[[cancer.type]],
		survival.unit = "years",
		truncate.survival = truncation.thresholds[[cancer.type]]
		);

	exp.data[[cancer.type]] <- tmp.data$exp;
	ann.data[[cancer.type]] <- tmp.data$ann;
	}

# lets run Cox Model to estimate HR
cox.stats <- matrix(
	data = NA, 
	nrow = nrow(candidate.features),
	ncol = 6 * length(exp.data),
	dimnames = list(
		rownames(candidate.features),
		paste(
			rep(names(exp.data), each = 6),
			c("HR", "CI95L", "CI95U", "P", "Q", "n"),
			sep = "."
			)
		)
	);

for (cancer.type in names(exp.data)) {

	if (length(grep("^Metabric", cancer.type)) > 0) {
		cancer.type.T <- "BRCA";
		} else {
		cancer.type.T <- cancer.type;
		}

	for (feature in intersect(
		rownames(candidate.features)[which(candidate.features[, cancer.type.T] == 1)], 
		rownames(exp.data[[cancer.type]])
		)) {

		cat("\n[FITTING COX MODEL]: ", feature, cancer.type);

		# establish risk groups (median dichotomisation)
		risk.groups <- as.numeric(
			exp.data[[cancer.type]][feature, ] >
			median(exp.data[[cancer.type]][feature, ], na.rm = TRUE)
			);

		# fit Cox model
		coxmodel.fit <- coxph(
			Surv(ann.data[[cancer.type]]$t.os, ann.data[[cancer.type]]$e.os) ~ risk.groups
			);
		coxmodel.obj <- summary(coxmodel.fit);
		survdiff.obj <- survdiff(
			Surv(ann.data[[cancer.type]]$t.os, ann.data[[cancer.type]]$e.os) ~ risk.groups
			);

		# extract parameters
		cox.stats[feature, paste(cancer.type, c("HR", "CI95L", "CI95U", "P", "n"), sep = ".")] <- c(
			round(coxmodel.obj$conf.int[1,1], 3),
			round(coxmodel.obj$conf.int[1,3], 3),
			round(coxmodel.obj$conf.int[1,4], 3),
			(1 - pchisq( survdiff.obj$chisq, df = (length(survdiff.obj$n) - 1) )),
			coxmodel.obj$n
			);
		}

	# adjust P values
	cox.stats[, paste(cancer.type, "Q", sep = ".")] <- p.adjust(cox.stats[, paste(cancer.type, "P", sep = ".")], method = "BH");
	}

# write to file system
write.table(
	cox.stats,
	file = paste(data.dir, "pan_cancer_features__coxph.txt", sep = ""),
	row.names = TRUE,
	col.names = NA,
	sep = "\t"
	);

# data-structures for multiple training and validation sets
CI.stats <- matrix(
	data = NA, 
	nrow = random.iterations,
	ncol = length(cancer.types),
	dimnames = list(
		1:random.iterations,
		cancer.types
		)
	);
CI.P <- CI.stats;

CI.inclusion <- matrix(
	data = 0, 
	nrow = nrow(candidate.features) + 2,
	ncol = length(cancer.types),
	dimnames = list(
		c(rownames(candidate.features), c("age", "stage")),
		cancer.types
		)
	);

# scale expression data
for (cancer.type in names(exp.data)) {
	exp.data[[cancer.type]] <- t(scale(t(exp.data[[cancer.type]])));
	}

# split into random Training and Validation sets, and train/validate multivariate models
for (i in 1:random.iterations) {

	for(cancer.type in cancer.types) {
	# for(cancer.type in c("BRCA")) {

		cat("\niteration=", i, cancer.type);

		# create a random Training and Validation partition
		tmp.data <- create.training.validation.split(
			exp.data = exp.data[[cancer.type]], 
			ann.data = ann.data[[cancer.type]],
			seed.number = (512 + i - 1)
			);

		exp.data.T[[cancer.type]] <- tmp.data$exp.T;
		ann.data.T[[cancer.type]] <- tmp.data$ann.T;
		exp.data.V[[cancer.type]] <- tmp.data$exp.V;
		ann.data.V[[cancer.type]] <- tmp.data$ann.V;

		# select cancer specific features
		cox.features <- rownames(candidate.features)[which(candidate.features[, cancer.type] == 1)];
		names(cox.features) <- cox.features;
		cox.features[names(cox.features)] <- 1;

		# estimate UV value
		for (cox.feature in names(cox.features)) {

			# establish risk groups (median dichotomisation)
			risk.groups <- as.numeric(
				exp.data.T[[cancer.type]][cox.feature, ] >
				median(exp.data.T[[cancer.type]][cox.feature, ], na.rm = TRUE)
				);

			# fit Cox model
			coxmodel.fit <- coxph(
				Surv(ann.data.T[[cancer.type]]$t.os, ann.data.T[[cancer.type]]$e.os) ~ risk.groups
				);
			coxmodel.obj <- summary(coxmodel.fit);
			survdiff.obj <- survdiff(
				Surv(ann.data.T[[cancer.type]]$t.os, ann.data.T[[cancer.type]]$e.os) ~ risk.groups
				);

			# store P values for feature selection
			cox.features[cox.feature] <- (1 - pchisq( survdiff.obj$chisq, df = (length(survdiff.obj$n) - 1) ));
			}

		# select feature whereby P < 0.1
		cox.features.selected <- names(cox.features)[which(cox.features < 0.1)];

		if(length(cox.features.selected) > 1) {

			# make data structure for glmnet
			x.T <- t(exp.data.T[[cancer.type]][cox.features.selected, , drop=FALSE]);
			x.V <- t(exp.data.V[[cancer.type]][cox.features.selected, , drop=FALSE]);

			# add age, stage in BRCA
			if (cancer.type == "BRCA") {
				x.T <- cbind(x.T, ann.data.T[[cancer.type]][rownames(x.T), c("age", "stage")]); 
				x.V <- cbind(x.V, ann.data.V[[cancer.type]][rownames(x.V), c("age", "stage")]); 
				x.T <- x.T[complete.cases(x.T), ];
				x.V <- x.V[complete.cases(x.V), ];
				}

			y.T <- cbind(
				"time" = ann.data.T[[cancer.type]][rownames(x.T), "t.os"],  
				"status" = ann.data.T[[cancer.type]][rownames(x.T), "e.os"]
				);
			y.V <- cbind(
				"time" = ann.data.V[[cancer.type]][rownames(x.V), "t.os"],  
				"status" = ann.data.V[[cancer.type]][rownames(x.V), "e.os"]
				);

			# start multivariate models with embedded feature selection on pre-selected genes (UV coxph < 0.1)
			# FIT: fit cross validation based glmnet - 10 folds
			cv.glmnet.fit <- cv.glmnet(x = as.matrix(x.T), y = y.T, standardize = FALSE, family = "cox", nfolds = 10);

			# PREDICT: prediction is dependent on 's' parameter which is value of lambdas. The lamba improves
			# training set performance however, the best/robust performance is gained at lamba which has
			# the minimum mean cross validation error (fit$cvm)

			lambda.to.use <- cv.glmnet.fit$lambda.min;
			riskscores.T <- predict(cv.glmnet.fit, newx = as.matrix(x.T), type = "response", s = lambda.to.use);
			riskscores.V <- predict(cv.glmnet.fit, newx = as.matrix(x.V), type = "response", s = lambda.to.use);

			# selected features
			glm.features <- names(which(cv.glmnet.fit$glmnet.fit$beta[, 
				which(cv.glmnet.fit$lambda == lambda.to.use)
				] != 0));
			if (length(glm.features) > 0) {
				CI.inclusion[glm.features, cancer.type] <- CI.inclusion[glm.features, cancer.type] + 1;
				}
			}
		else if(length(cox.features.selected) == 1) {
			riskscores.T <- t(exp.data.T[[cancer.type]][cox.features.selected, , drop=FALSE]);
			riskscores.V <- t(exp.data.V[[cancer.type]][cox.features.selected, , drop=FALSE]);
			CI.inclusion[cox.features.selected, cancer.type] <- CI.inclusion[cox.features.selected, cancer.type] + 1;
			}
		else {
			cat("\nNot Training any model as no feature was selected after univariate cox modelling");
			next;
			}

		# C-Index
		c.ind.obj <- concordance.index(
			x = riskscores.V, 
			surv.time = ann.data.V[[cancer.type]][rownames(riskscores.V), "t.os"], 
			surv.event = ann.data.V[[cancer.type]][rownames(riskscores.V), "e.os"],
			method = "noether", 
			na.rm = TRUE
			);
		CI.stats[i, cancer.type] <- c.ind.obj$c.index;
		CI.P[i, cancer.type] <- c.ind.obj$p.value;
		# cat("\nCox = ", summary(coxph.obj)$conf.int[1,1], "\tC.Index = ", c.ind.obj$c.index);
		}
	}

# store CI stats
write.table(
	CI.stats,
	file = paste(data.dir, "pan_cancer_GLM_cox__CI__", random.iterations, ".txt", sep = ""),
	row.names = TRUE,
	col.names = NA,
	sep = "\t"
	);

write.table(
	CI.P,
	file = paste(data.dir, "pan_cancer_GLM_cox__CI_P__", random.iterations, ".txt", sep = ""),
	row.names = TRUE,
	col.names = NA,
	sep = "\t"
	);

# store inclusion frequencies
write.table(
	CI.inclusion,
	file = paste(data.dir, "pan_cancer_GLM_cox__inclusion_frequency_table__", random.iterations, ".txt", sep = ""),
	row.names = TRUE,
	col.names = NA,
	sep = "\t"
	);

### SAVE SESSION ##############################################################
sink(file = paste(Sys.Date(), "-Session-Info-assess.prognostic.value.txt", sep = ""), type = c("output", "message"));
print(sessionInfo());
sink(NULL);
