# Supplementary material for: Genomic alterations underlie a pan-cancer metabolic shift associated with tumour hypoxia
Source: Genome Biol. 2016 Jun 29;17:140. doi: 10.1186/s13059-016-0999-8 (PMC4926297; doi:10.1186/s13059-016-0999-8)
Supplement: Additional file 3: — iDOS R package and associated R scripts used in this study. (ZIP (379183 kb) [file 13059_2016_999_MOESM3_ESM.zip › AdditionalFile3/data/Genelists/Kandoth.txt]

No.	Gene	BLCA Freq	BRCA Freq	COADREAD Freq	GBM Freq	HNSC Freq	KIRC Freq	LAML Freq	LUAD Freq	LUSC Freq	OV Freq	UCEC Freq	Pancan12 Freq	pancan12 p-val	pancan12 FDR
1	TP53	50.00	32.90	58.60	28.30	69.80	2.20	7.50	51.80	79.30	94.60	27.80	42.00	0	0
2	PIK3CA	17.40	33.60	17.60	11.00	20.60	2.90	0.00	4.40	14.90	0.60	52.20	17.80	0	0
3	PTEN	3.10	3.80	1.00	30.70	1.30	4.30	0.00	2.20	8.10	0.60	63.50	9.70	0	0
4	APC	4.10	0.50	81.90	0.30	4.00	1.40	0.00	9.20	4.00	2.20	5.70	7.30	0	0
5	VHL	0.00	0.00	0.00	0.00	0.00	52.30	0.00	0.00	0.60	0.00	0.90	6.90	0	0
6	KRAS	0.00	0.80	45.10	0.70	0.30	0.20	4.00	26.30	1.20	0.60	20.00	6.70	0	0
7	MLL3	24.50	6.40	2.60	3.10	7.30	3.60	0.50	18.40	15.50	1.90	5.20	6.60	0	0
8	MLL2	25.50	1.60	1.60	1.70	17.90	3.10	0.50	8.80	20.10	0.60	8.30	5.90	0	0
9	ARID1A	27.60	2.00	5.70	0.70	3.00	2.90	0.50	6.10	6.30	1.00	30.00	5.40	0	0
10	PBRM1	6.10	0.40	0.00	0.70	2.30	32.90	0.00	1.80	3.50	0.30	2.60	5.40	0	0
11	NAV3	5.10	1.40	2.10	1.00	7.30	1.40	0.00	21.50	19.00	1.30	5.20	4.60	0	0
12	EGFR	1.00	0.70	1.60	26.60	4.70	1.70	1.00	11.40	2.90	1.90	1.30	4.60	0	0
13	NF1	7.10	2.50	1.00	11.00	2.70	1.70	1.00	11.80	10.30	3.80	3.50	4.40	0	0
14	PIK3R1	1.00	2.50	2.10	11.40	1.70	0.50	0.00	1.30	0.60	0.30	30.90	4.40	0	0
15	CDKN2A	4.10	0.00	0.50	0.70	21.30	1.00	0.00	6.60	14.90	0.00	0.40	3.60	0	0
16	GATA3	1.00	10.60	1.00	0.00	2.00	0.00	0.00	2.60	2.90	0.30	0.40	3.20	0	0
17	RB1	14.30	1.80	0.50	8.30	3.00	0.20	0.00	5.30	6.90	1.90	3.90	3.20	0	0
18	NOTCH1	5.10	0.40	0.00	0.00	19.30	1.00	0.50	3.10	8.10	0.60	1.70	3.10	0	0
19	FBXW7	9.20	0.80	11.40	0.30	5.00	0.20	0.00	1.30	5.20	1.00	11.70	3.00	0	0
20	CTNNB1	2.00	0.10	4.70	0.30	0.70	0.20	0.00	3.50	1.70	0.60	28.30	2.90	0	0
21	DNMT3A	0.00	0.50	1.00	0.00	1.70	1.20	25.50	4.00	4.00	1.00	1.30	2.80	0	0
22	MAP3K1	3.10	7.20	0.00	2.10	1.00	1.20	0.00	1.80	1.70	0.30	3.50	2.70	0	0
23	FLT3	2.00	0.40	0.00	1.70	0.70	0.50	26.50	4.00	4.00	1.00	0.90	2.70	0	0
24	MALAT1	15.30	1.10	0.00	0.00	6.30	1.90	0.00	9.70	5.80	1.00	0.00	2.70	0	0
25	TSHZ3	2.00	0.70	3.10	0.70	1.30	1.20	0.50	14.90	6.30	1.00	3.90	2.60	0	0
26	KEAP1	3.10	0.10	0.00	0.00	4.00	0.50	0.00	17.10	12.10	0.30	1.30	2.60	0	0
27	CDH1	5.10	7.00	0.50	0.30	1.30	0.50	0.00	1.30	1.70	0.30	3.00	2.50	0	0
28	ARHGAP35	5.10	0.90	0.50	0.70	3.70	1.20	0.50	4.00	5.80	1.60	10.00	2.50	0	0
29	CTCF	2.00	2.40	1.60	0.00	3.30	0.50	0.50	1.30	0.00	0.30	16.50	2.40	0	0
30	NFE2L2	9.20	0.10	0.00	0.00	5.30	1.20	0.00	2.20	14.90	0.00	5.20	2.30	0	0
31	SETBP1	2.00	0.40	1.60	1.40	3.00	1.40	1.00	12.70	5.20	0.00	2.20	2.20	0	0
32	BAP1	4.10	0.30	0.00	0.70	1.00	10.10	0.00	1.30	0.60	0.60	2.20	2.00	0	0
33	NPM1	0.00	0.00	0.00	0.30	0.30	0.00	27.00	0.90	0.00	0.00	0.40	1.80	0	0
34	RUNX1	1.00	3.30	1.00	0.00	0.70	0.00	9.00	0.40	0.00	0.00	1.30	1.60	0	0
35	NRAS	2.00	0.10	8.80	0.30	0.00	0.00	7.50	1.80	0.60	0.60	2.60	1.50	0	0
36	IDH1	3.10	0.30	0.00	5.20	0.30	0.50	9.50	0.90	1.20	0.00	0.90	1.50	0	0
37	TBX3	3.10	2.40	1.00	0.00	0.70	0.00	0.00	4.40	2.90	1.00	1.30	1.40	0	0
38	MAP2K4	0.00	4.10	2.60	0.00	0.30	0.00	0.00	1.30	0.60	0.30	1.30	1.40	0	0
39	RPL22	0.00	0.00	0.00	0.30	0.70	0.50	0.00	0.40	0.00	0.00	10.90	1.00	0	0
40	STK11	0.00	0.30	0.00	0.00	0.30	0.20	0.00	8.80	1.70	0.00	0.40	0.90	0	0
41	CRIPAK	2.00	0.30	0.00	0.30	1.00	0.50	0.00	5.30	0.00	0.00	0.40	0.70	0	0
42	CEBPA	0.00	0.00	0.00	0.00	0.00	0.20	6.50	0.00	0.60	0.00	0.00	0.50	0	0
43	KDM6A	26.50	1.10	0.00	1.00	2.70	1.00	1.50	0.90	4.00	0.00	0.90	2.00	4.72E-19	4.50E-17
44	EPHA3	1.00	0.50	3.10	1.00	3.70	0.50	0.50	8.80	6.30	1.00	2.20	2.10	5.75E-18	5.19E-16
45	AKT1	0.00	2.50	0.00	0.30	0.70	0.50	0.00	0.00	0.60	0.00	1.30	0.90	3.05E-17	2.67E-15
46	STAG2	10.20	0.90	1.00	4.10	0.70	1.70	3.00	2.60	3.50	1.00	3.90	2.20	1.20E-15	9.03E-14
47	BRAF	2.00	0.40	3.60	2.10	1.00	0.20	0.00	6.60	4.60	0.60	0.90	1.50	1.58E-15	1.18E-13
48	AR	1.00	0.70	2.10	0.00	2.30	0.50	0.00	1.80	3.50	0.30	3.50	1.20	2.88E-15	2.09E-13
49	AJUBA	2.00	0.10	0.00	0.30	6.00	0.50	0.00	0.90	0.00	0.00	0.00	0.80	2.39E-14	1.57E-12
50	EPPK1	2.00	0.30	0.00	2.80	2.70	0.70	0.00	3.10	4.00	0.30	3.00	1.40	3.15E-14	2.03E-12
51	TSHZ2	4.10	0.90	3.10	2.40	1.30	0.70	0.00	6.60	3.50	1.00	1.70	1.80	4.31E-14	2.77E-12
52	PIK3CG	2.00	0.40	0.50	2.40	2.70	0.70	0.00	5.30	7.50	1.00	1.30	1.70	5.29E-14	3.36E-12
53	SOX9	0.00	0.10	4.20	1.00	0.70	0.70	0.00	1.30	0.60	0.00	0.40	0.70	9.49E-14	5.84E-12
54	ATM	11.20	2.10	5.70	1.40	2.70	2.90	0.00	7.90	4.00	1.30	6.50	3.30	1.97E-13	1.18E-11
55	CDKN1B	2.00	0.90	1.00	0.30	0.70	0.00	0.00	1.80	0.00	0.30	0.90	0.70	4.06E-13	2.31E-11
56	WT1	0.00	0.10	1.00	0.70	0.00	0.70	6.00	3.50	2.30	0.00	0.40	1.00	5.00E-13	2.83E-11
57	HGF	1.00	0.50	0.00	0.30	2.70	0.20	0.00	10.50	5.80	0.60	1.30	1.70	7.02E-13	3.89E-11
58	KDM5C	1.00	0.50	0.50	0.70	1.00	6.50	0.00	4.80	2.90	1.90	2.20	2.00	8.11E-13	4.44E-11
59	PRX	5.10	0.50	0.50	0.70	1.70	1.20	0.50	0.40	1.20	0.30	1.30	0.90	1.58E-12	8.17E-11
60	ERBB4	2.00	0.80	3.60	0.30	4.30	1.40	0.00	7.50	5.20	0.00	2.60	2.10	2.45E-12	1.25E-10
61	MTOR	2.00	1.40	3.60	1.40	1.30	6.00	0.00	7.50	4.60	1.90	5.20	3.00	2.79E-12	1.41E-10
62	TLR4	2.00	1.20	0.00	0.30	2.00	0.50	0.50	11.40	5.80	1.00	0.40	1.90	2.06E-11	9.56E-10
63	U2AF1	1.00	0.30	0.50	0.00	1.30	0.00	4.00	2.60	0.00	0.00	0.90	0.80	2.52E-11	1.16E-09
64	ARID5B	3.10	0.40	0.00	0.30	3.30	0.70	0.00	2.20	1.70	0.60	9.60	1.60	4.00E-11	1.78E-09
65	TET2	3.10	0.40	0.00	0.70	0.30	1.90	8.50	3.10	2.30	0.00	2.20	1.60	4.41E-11	1.96E-09
66	ATRX	8.20	1.20	1.00	5.50	4.30	1.90	0.00	6.10	5.80	0.60	3.00	2.80	4.73E-11	2.09E-09
67	MLL4	7.10	0.70	2.10	2.10	2.70	1.00	0.00	1.80	4.00	0.30	8.30	2.00	6.17E-11	2.69E-09
68	ELF3	8.20	0.10	3.60	0.00	0.30	0.00	0.00	0.40	0.00	0.30	0.40	0.60	1.04E-10	4.45E-09
69	BRCA1	4.10	1.60	0.00	1.00	2.70	1.00	0.00	3.50	5.20	3.50	0.90	1.90	3.97E-10	1.57E-08
70	LRRK2	5.10	0.70	2.60	1.00	5.00	1.40	0.00	6.60	11.50	2.90	3.50	2.80	4.21E-10	1.65E-08
71	POLQ	7.10	0.80	0.50	1.00	4.30	1.20	0.00	5.70	9.20	1.00	3.90	2.40	4.71E-10	1.82E-08
72	FOXA1	4.10	1.70	0.00	1.00	0.70	0.00	0.00	0.40	0.60	0.00	0.00	0.80	4.80E-10	1.85E-08
73	IDH2	0.00	0.00	1.60	0.00	0.00	0.00	10.00	0.40	0.00	0.00	0.40	0.80	7.74E-10	2.88E-08
74	CHEK2	2.00	0.40	0.00	1.70	2.30	0.70	0.00	0.90	1.20	0.30	1.30	0.90	8.23E-10	3.03E-08
75	KIT	1.00	0.50	1.00	1.00	1.00	0.70	4.00	1.80	3.50	1.90	2.20	1.40	1.47E-09	5.23E-08
76	HIST1H1C	1.00	0.40	1.00	0.70	1.30	0.20	0.00	0.40	0.60	1.30	0.00	0.60	1.82E-09	6.41E-08
77	SETD2	6.10	1.20	2.60	1.70	2.30	11.50	0.50	7.90	2.90	1.90	2.60	3.60	2.00E-09	6.99E-08
78	PDGFRA	6.10	0.40	1.00	3.80	1.00	1.40	0.50	6.60	4.00	1.00	1.30	1.90	2.13E-09	7.39E-08
79	EP300	17.40	0.80	2.10	0.30	8.00	1.40	0.00	0.90	4.60	0.30	5.20	2.50	2.92E-09	9.94E-08
80	FGFR2	2.00	0.90	0.00	0.30	0.70	0.20	0.00	3.10	2.30	0.00	10.40	1.50	3.85E-09	1.30E-07
81	CCND1	2.00	0.10	0.00	0.00	0.30	0.00	0.00	0.90	0.60	0.00	5.20	0.60	4.49E-09	1.49E-07
82	EPHB6	3.10	0.40	0.00	1.40	1.30	1.20	0.00	9.70	3.50	0.30	1.70	1.60	6.36E-09	2.07E-07
83	SMAD4	2.00	0.40	9.80	0.30	2.00	0.50	0.00	3.10	2.90	0.00	0.00	1.40	7.48E-09	2.41E-07
84	FOXA2	1.00	0.00	0.50	0.00	0.00	0.00	0.00	0.00	0.00	0.60	4.80	0.50	9.18E-09	2.92E-07
85	USP9X	3.10	1.20	0.00	0.70	4.30	1.00	0.50	5.30	4.60	0.30	6.50	2.10	9.19E-09	2.92E-07
86	BRCA2	6.10	1.70	1.60	1.40	3.70	1.90	0.00	5.70	5.80	3.20	4.40	2.70	9.48E-09	3.00E-07
87	NFE2L3	3.10	0.80	0.00	0.30	1.30	0.20	0.00	0.00	2.30	0.30	1.70	0.80	1.09E-08	3.42E-07
88	FGFR3	8.20	0.10	0.50	1.40	1.70	1.40	0.00	0.40	2.30	0.30	0.40	1.00	1.21E-08	3.77E-07
89	ASXL1	3.10	0.40	1.60	0.00	3.00	1.00	2.50	1.30	5.20	0.00	0.90	1.30	1.69E-08	5.15E-07
90	TGFBR2	3.10	0.40	2.60	0.70	3.00	0.20	0.00	0.90	1.70	1.00	1.30	1.10	1.91E-08	5.75E-07
91	SOX17	0.00	0.00	0.50	0.30	0.30	0.00	0.00	0.40	0.00	0.00	3.00	0.30	2.08E-08	6.23E-07
92	CDKN1A	12.20	0.00	0.00	0.30	0.00	0.20	0.00	0.40	1.20	0.30	0.00	0.60	2.10E-08	6.27E-07
93	B4GALT3	0.00	0.10	0.50	0.00	0.00	0.20	0.00	0.00	1.20	0.00	0.90	0.20	4.53E-08	1.29E-06
94	SF3B1	4.10	1.80	1.00	0.70	0.70	1.00	0.50	2.20	2.30	0.00	2.20	1.30	1.14E-07	3.03E-06
95	TAF1	2.00	1.10	1.60	1.40	2.30	1.20	0.00	4.00	6.90	1.60	8.70	2.30	1.53E-07	3.99E-06
96	PPP2R1A	1.00	0.10	1.60	0.00	1.30	1.20	0.00	1.30	4.60	1.30	8.70	1.50	2.30E-07	5.80E-06
97	CBFB	1.00	2.10	0.00	0.00	0.00	0.20	1.00	0.40	0.60	0.00	0.40	0.70	2.68E-07	6.68E-06
98	ATR	4.10	0.80	2.10	1.40	5.30	1.20	0.00	5.70	4.00	0.60	7.00	2.40	2.72E-07	6.76E-06
99	SIN3A	1.00	0.50	0.50	0.70	0.70	0.50	0.00	1.80	2.90	0.60	5.20	1.10	3.87E-07	9.32E-06
100	VEZF1	2.00	0.90	0.00	0.70	0.70	0.00	0.00	0.90	1.70	0.00	0.00	0.60	4.48E-07	1.07E-05
101	HIST1H2BD	1.00	0.00	0.00	0.00	1.30	0.00	0.00	0.00	1.20	0.30	2.60	0.40	4.62E-07	1.10E-05
102	EIF4A2	2.00	0.50	2.60	0.00	0.00	0.70	0.00	1.80	1.20	0.60	1.30	0.80	5.94E-07	1.38E-05
103	CDK12	4.10	0.90	1.60	0.30	1.70	1.40	0.00	3.10	0.60	2.90	2.20	1.50	6.94E-07	1.59E-05
104	PHF6	3.10	0.40	0.00	0.30	0.30	0.50	3.00	0.90	1.20	0.30	1.30	0.80	1.84E-06	3.88E-05
105	SMC1A	3.10	0.80	1.60	1.70	1.00	0.50	3.50	1.30	0.60	1.30	4.40	1.50	4.34E-06	8.28E-05
106	PTPN11	0.00	0.10	1.00	1.70	0.30	0.20	4.50	2.60	1.70	0.30	0.90	1.00	8.42E-06	0.0001498
107	ACVR1B	0.00	0.70	3.60	0.00	1.30	1.00	0.00	2.20	1.20	0.30	1.70	1.00	1.59E-05	0.0002647
108	MAPK8IP1	2.00	0.30	2.10	0.70	0.70	0.50	0.00	1.80	1.20	0.30	0.40	0.70	2.14E-05	0.0003435
109	H3F3C	0.00	0.00	0.00	0.70	0.70	0.00	0.00	1.80	1.20	0.00	0.90	0.40	2.68E-05	0.0004155
110	NSD1	6.10	0.30	0.50	0.30	10.60	1.00	0.00	3.10	5.20	0.60	5.70	2.40	2.68E-05	0.0004156
111	TBL1XR1	2.00	1.10	0.00	0.00	1.00	0.70	0.00	2.20	1.20	0.30	1.30	0.80	3.31E-05	0.0004998
112	EGR3	1.00	0.30	0.00	0.30	0.00	0.20	0.00	0.40	1.20	0.00	0.40	0.30	5.27E-05	0.000748
113	ACVR2A	1.00	0.50	2.60	0.00	0.70	0.20	0.00	0.90	1.20	0.00	0.40	0.60	8.71E-05	0.0011713
114	MECOM	5.10	0.50	1.00	1.40	1.70	1.00	0.00	3.50	4.60	0.60	3.00	1.50	0.0001299	0.0016523
115	LIFR	1.00	0.80	5.20	0.00	2.70	0.50	0.00	0.90	1.70	0.60	1.70	1.20	0.0001373	0.0017253
116	SMC3	1.00	0.40	0.00	1.40	1.70	1.20	3.50	2.60	2.30	0.30	0.40	1.20	0.0002339	0.0027024
117	NCOR1	8.20	3.90	0.50	0.70	3.30	0.70	0.00	2.60	3.50	0.30	1.30	2.20	0.0003569	0.0038413
118	RPL5	0.00	0.40	0.00	2.80	0.00	1.40	0.00	0.40	1.20	0.00	0.90	0.70	0.000483	0.0049282
119	SMAD2	1.00	0.50	5.70	0.00	1.00	0.50	0.00	0.90	1.20	0.00	1.30	0.90	0.000792	0.0073928
120	SPOP	1.00	0.10	0.00	0.00	1.00	0.00	0.00	0.40	0.60	0.30	6.50	0.70	0.0014916	0.0122957
121	AXIN2	3.10	0.10	3.60	0.30	1.70	0.20	0.00	0.90	0.60	0.30	2.60	0.90	0.0018276	0.0145051
122	MIR142	0.00	0.10	0.00	0.00	0.00	0.00	2.00	0.00	0.00	0.00	0.00	0.20	0.0034104	0.0240224
123	RAD21	2.00	0.50	1.00	0.30	1.00	0.00	2.50	2.60	1.20	0.30	0.90	0.90	0.0040289	0.0273992
124	ERCC2	12.20	0.10	0.50	0.00	0.30	0.20	0.00	1.30	0.00	0.30	0.40	0.70	0.0064657	0.0400346
125	CDKN2C	0.00	0.00	0.00	1.00	0.00	0.20	0.00	0.00	0.60	0.60	0.00	0.20	0.0073241	0.0440706
126	EZH2	1.00	0.10	0.00	1.00	0.30	0.70	1.50	2.20	2.30	0.00	1.70	0.80	0.0089297	0.0513727
127	PCBP1	1.00	0.00	2.60	0.00	0.00	0.20	0.00	0.40	0.00	0.00	0.90	0.30	0.0110093	0.0604794
