# Supplementary material for: Genomic alterations underlie a pan-cancer metabolic shift associated with tumour hypoxia
Source: Genome Biol. 2016 Jun 29;17:140. doi: 10.1186/s13059-016-0999-8 (PMC4926297; doi:10.1186/s13059-016-0999-8)
Supplement: Additional file 3: — iDOS R package and associated R scripts used in this study. (ZIP (379183 kb) [file 13059_2016_999_MOESM3_ESM.zip › AdditionalFile3/data/Genelists/Tamborero.txt]

Gene Symbol	Cancer Gene Census	MuSIC	OncodriveFM	OncodriveCLUST	ActiveDriver	MutSig	Putative Driver Category
AARS2						Selected	High Confidence Driver
ABCB1		Selected	Selected			Selected	High Confidence Driver
ABL1	CGC				Selected		High Confidence Driver
ACVR1B		Selected	Selected				High Confidence Driver
ADAM10			Selected				High Confidence Driver
ADCY1		Selected					High Confidence Driver
ADORA2A		Selected					High Confidence Driver
AHNAK2		Selected			Selected		High Confidence Driver
AJUBA		Selected	Selected				High Confidence Driver
AKAP9	CGC		Selected			Selected	High Confidence Driver
AKD1						Selected	High Confidence Driver
AKT1	CGC	Selected	Selected	Selected		Selected	High Confidence Driver
AMPH		Selected					High Confidence Driver
ANAPC1					Selected		High Confidence Driver
ANKRD12			Selected			Selected	High Confidence Driver
APAF1			Selected				High Confidence Driver
APC	CGC	Selected	Selected	Selected		Selected	High Confidence Driver
AR		Selected					High Confidence Driver
ARHGAP32					Selected		High Confidence Driver
ARHGAP35		Selected	Selected				High Confidence Driver
ARHGEF6			Selected				High Confidence Driver
ARID1A	CGC	Selected	Selected			Selected	High Confidence Driver
ARID2	CGC		Selected			Selected	High Confidence Driver
ARID5B		Selected	Selected				High Confidence Driver
ASPM		Selected			Selected		High Confidence Driver
ASXL1	CGC	Selected	Selected				High Confidence Driver
ATG13			Selected				High Confidence Driver
ATM	CGC	Selected	Selected			Selected	High Confidence Driver
ATR		Selected	Selected				High Confidence Driver
ATRX	CGC	Selected	Selected		Selected	Selected	High Confidence Driver
AXIN2		Selected	Selected				High Confidence Driver
B2M			Selected	Selected		Selected	High Confidence Driver
BAP1	CGC	Selected	Selected			Selected	High Confidence Driver
BARD1					Selected		High Confidence Driver
BCLAF1		Selected			Selected		High Confidence Driver
BCOR	CGC					Selected	High Confidence Driver
BLM	CGC		Selected			Selected	High Confidence Driver
BRAF	CGC	Selected		Selected	Selected	Selected	High Confidence Driver
BRCA1	CGC	Selected	Selected			Selected	High Confidence Driver
BRCA2	CGC	Selected	Selected			Selected	High Confidence Driver
BUB1B	CGC					Selected	High Confidence Driver
CAD			Selected				High Confidence Driver
CARM1			Selected				High Confidence Driver
CASP8		Selected	Selected	Selected		Selected	High Confidence Driver
CAST			Selected		Selected		High Confidence Driver
CBFB	CGC	Selected	Selected	Selected		Selected	High Confidence Driver
CCAR1			Selected				High Confidence Driver
CCND1	CGC	Selected	Selected		Selected	Selected	High Confidence Driver
CDC73	CGC		Selected				High Confidence Driver
CDH1	CGC	Selected	Selected			Selected	High Confidence Driver
CDK12	CGC	Selected	Selected		Selected	Selected	High Confidence Driver
CDKN1A		Selected	Selected			Selected	High Confidence Driver
CDKN1B		Selected	Selected			Selected	High Confidence Driver
CDKN2A	CGC	Selected	Selected	Selected		Selected	High Confidence Driver
CDKN2C	CGC	Selected					High Confidence Driver
CEBPA	CGC	Selected	Selected			Selected	High Confidence Driver
CFH		Selected	Selected				High Confidence Driver
CHD4			Selected			Selected	High Confidence Driver
CHD8			Selected				High Confidence Driver
CHEK2	CGC	Selected		Selected		Selected	High Confidence Driver
CIC	CGC				Selected		High Confidence Driver
CLIP1					Selected		High Confidence Driver
CLTC	CGC		Selected				High Confidence Driver
CLTCL1	CGC				Selected		High Confidence Driver
COL18A1		Selected					High Confidence Driver
CREB1	CGC					Selected	High Confidence Driver
CRTC1	CGC	Selected					High Confidence Driver
CRTC3	CGC				Selected		High Confidence Driver
CSDE1		Selected					High Confidence Driver
CTCF		Selected	Selected	Selected	Selected	Selected	High Confidence Driver
CTNNB1	CGC	Selected	Selected	Selected	Selected	Selected	High Confidence Driver
CTNND1			Selected				High Confidence Driver
CTTN			Selected				High Confidence Driver
CUL1			Selected				High Confidence Driver
CYLD	CGC		Selected				High Confidence Driver
DDX5	CGC					Selected	High Confidence Driver
DHX9			Selected				High Confidence Driver
DICER1	CGC		Selected				High Confidence Driver
DMD		Selected				Selected	High Confidence Driver
DNMT3A	CGC	Selected	Selected	Selected		Selected	High Confidence Driver
DOCK2		Selected					High Confidence Driver
EEF1A1			Selected		Selected		High Confidence Driver
EGFR	CGC	Selected	Selected	Selected	Selected	Selected	High Confidence Driver
EIF4A2	CGC	Selected					High Confidence Driver
ELF3		Selected	Selected			Selected	High Confidence Driver
EP300	CGC	Selected	Selected			Selected	High Confidence Driver
ERBB2	CGC			Selected	Selected	Selected	High Confidence Driver
ERBB2IP					Selected		High Confidence Driver
ERCC2	CGC	Selected	Selected			Selected	High Confidence Driver
ESR1					Selected		High Confidence Driver
EWSR1	CGC					Selected	High Confidence Driver
EZH2	CGC	Selected					High Confidence Driver
FANCA	CGC					Selected	High Confidence Driver
FBN2		Selected	Selected				High Confidence Driver
FBXO11	CGC					Selected	High Confidence Driver
FBXW7	CGC	Selected	Selected	Selected		Selected	High Confidence Driver
FES			Selected				High Confidence Driver
FGFR2	CGC	Selected	Selected	Selected		Selected	High Confidence Driver
FGFR3	CGC	Selected	Selected	Selected		Selected	High Confidence Driver
FLT3	CGC	Selected	Selected	Selected	Selected	Selected	High Confidence Driver
FN1			Selected				High Confidence Driver
FOXA1		Selected	Selected				High Confidence Driver
FOXA2		Selected	Selected	Selected			High Confidence Driver
FRG1B		Selected	Selected	Selected			High Confidence Driver
GATA3	CGC	Selected	Selected			Selected	High Confidence Driver
GNAI1			Selected				High Confidence Driver
GNAS	CGC		Selected			Selected	High Confidence Driver
GOLGA5	CGC		Selected			Selected	High Confidence Driver
GOT2			Selected	Selected			High Confidence Driver
GPHN	CGC					Selected	High Confidence Driver
GPS2		Selected				Selected	High Confidence Driver
GTF2H1			Selected				High Confidence Driver
H3F3C		Selected	Selected				High Confidence Driver
HGF		Selected					High Confidence Driver
HLA-A		Selected	Selected			Selected	High Confidence Driver
HLA-B		Selected	Selected				High Confidence Driver
HMGXB4		Selected	Selected				High Confidence Driver
HRAS	CGC		Selected	Selected		Selected	High Confidence Driver
HSP90AB1	CGC		Selected				High Confidence Driver
HSPA8					Selected		High Confidence Driver
HUWE1					Selected		High Confidence Driver
IDH1	CGC	Selected	Selected	Selected	Selected	Selected	High Confidence Driver
IDH2	CGC	Selected	Selected	Selected	Selected	Selected	High Confidence Driver
IRS2		Selected					High Confidence Driver
ITGA6					Selected		High Confidence Driver
JAK2	CGC					Selected	High Confidence Driver
KALRN			Selected				High Confidence Driver
KDM5C	CGC	Selected	Selected			Selected	High Confidence Driver
KDM6A	CGC	Selected	Selected	Selected		Selected	High Confidence Driver
KEAP1		Selected	Selected	Selected		Selected	High Confidence Driver
KIAA1109			Selected			Selected	High Confidence Driver
KIFC3		Selected					High Confidence Driver
KIT	CGC	Selected		Selected	Selected	Selected	High Confidence Driver
KRAS	CGC	Selected	Selected	Selected		Selected	High Confidence Driver
LCP1	CGC					Selected	High Confidence Driver
LEPR		Selected	Selected				High Confidence Driver
LIFR	CGC	Selected					High Confidence Driver
LPP	CGC		Selected				High Confidence Driver
LRRK2		Selected			Selected		High Confidence Driver
LUM		Selected		Selected			High Confidence Driver
LYN			Selected				High Confidence Driver
LZTR1			Selected	Selected			High Confidence Driver
MALAT1	CGC	Selected					High Confidence Driver
MAP2K4	CGC	Selected	Selected	Selected		Selected	High Confidence Driver
MAP3K1		Selected	Selected			Selected	High Confidence Driver
MAP3K3					Selected		High Confidence Driver
MAP3K4						Selected	High Confidence Driver
MAPK8IP1		Selected					High Confidence Driver
MAST2			Selected		Selected		High Confidence Driver
MATK			Selected				High Confidence Driver
MAX			Selected	Selected			High Confidence Driver
MDC1					Selected		High Confidence Driver
MECOM	CGC	Selected					High Confidence Driver
MED12	CGC					Selected	High Confidence Driver
MED13			Selected				High Confidence Driver
MED17			Selected				High Confidence Driver
MEF2A						Selected	High Confidence Driver
METTL14		Selected	Selected	Selected			High Confidence Driver
MLL	CGC		Selected		Selected		High Confidence Driver
MLL2	CGC	Selected	Selected		Selected	Selected	High Confidence Driver
MLL3	CGC	Selected	Selected			Selected	High Confidence Driver
MLLT10	CGC					Selected	High Confidence Driver
MLLT3	CGC					Selected	High Confidence Driver
MLLT4	CGC		Selected		Selected		High Confidence Driver
MMP2			Selected				High Confidence Driver
MN1	CGC	Selected					High Confidence Driver
MSN	CGC					Selected	High Confidence Driver
MST1				Selected			High Confidence Driver
MTOR		Selected	Selected				High Confidence Driver
MYB	CGC		Selected			Selected	High Confidence Driver
MYH9	CGC		Selected			Selected	High Confidence Driver
NAV3		Selected	Selected				High Confidence Driver
NBPF10		Selected		Selected			High Confidence Driver
NCOA3					Selected	Selected	High Confidence Driver
NCOA4	CGC					Selected	High Confidence Driver
NCOR1		Selected	Selected		Selected		High Confidence Driver
NCOR2					Selected		High Confidence Driver
NEB			Selected		Selected		High Confidence Driver
NEDD4L			Selected				High Confidence Driver
NF1	CGC	Selected	Selected			Selected	High Confidence Driver
NFE2L2	CGC	Selected	Selected	Selected	Selected	Selected	High Confidence Driver
NIN	CGC					Selected	High Confidence Driver
NLRP3		Selected					High Confidence Driver
NONO	CGC					Selected	High Confidence Driver
NOTCH1	CGC	Selected	Selected			Selected	High Confidence Driver
NPM1	CGC	Selected	Selected			Selected	High Confidence Driver
NR1H2						Selected	High Confidence Driver
NR4A2						Selected	High Confidence Driver
NRAS	CGC	Selected	Selected	Selected	Selected	Selected	High Confidence Driver
NSD1	CGC	Selected	Selected				High Confidence Driver
NUMA1	CGC	Selected				Selected	High Confidence Driver
NUP214	CGC				Selected		High Confidence Driver
NUP93			Selected				High Confidence Driver
NUP98	CGC					Selected	High Confidence Driver
PABPC1		Selected					High Confidence Driver
PBRM1	CGC	Selected	Selected			Selected	High Confidence Driver
PCBP1		Selected	Selected				High Confidence Driver
PCM1	CGC				Selected		High Confidence Driver
PDGFRA	CGC	Selected				Selected	High Confidence Driver
PHF6	CGC	Selected	Selected			Selected	High Confidence Driver
PHLDA1		Selected				Selected	High Confidence Driver
PIK3CA	CGC	Selected	Selected	Selected		Selected	High Confidence Driver
PIK3CB			Selected				High Confidence Driver
PIK3CG		Selected					High Confidence Driver
PIK3R1	CGC	Selected	Selected	Selected	Selected	Selected	High Confidence Driver
PIP5K1A			Selected				High Confidence Driver
PLCG1			Selected				High Confidence Driver
PLEC		Selected			Selected		High Confidence Driver
POTEF		Selected	Selected				High Confidence Driver
PPP2R1A	CGC	Selected	Selected	Selected		Selected	High Confidence Driver
PRKAR1A	CGC					Selected	High Confidence Driver
PRKCD					Selected		High Confidence Driver
PRPF8			Selected				High Confidence Driver
PSEN1		Selected					High Confidence Driver
PTEN	CGC	Selected	Selected	Selected	Selected	Selected	High Confidence Driver
PTPN11	CGC	Selected	Selected		Selected	Selected	High Confidence Driver
RAC1			Selected	Selected		Selected	High Confidence Driver
RAD21		Selected					High Confidence Driver
RANBP2					Selected		High Confidence Driver
RANBP3			Selected				High Confidence Driver
RASA1		Selected	Selected			Selected	High Confidence Driver
RB1	CGC	Selected	Selected			Selected	High Confidence Driver
RBMX						Selected	High Confidence Driver
RHEB				Selected			High Confidence Driver
RHOA					Selected		High Confidence Driver
RNF213	CGC				Selected		High Confidence Driver
RNF43						Selected	High Confidence Driver
RPGR						Selected	High Confidence Driver
RPL22	CGC	Selected	Selected				High Confidence Driver
RPL5		Selected	Selected			Selected	High Confidence Driver
RPSAP58		Selected	Selected	Selected			High Confidence Driver
RUNX1	CGC	Selected	Selected	Selected		Selected	High Confidence Driver
RXRA				Selected			High Confidence Driver
SETD2	CGC	Selected	Selected			Selected	High Confidence Driver
SF3B1	CGC	Selected	Selected			Selected	High Confidence Driver
SGK1		Selected					High Confidence Driver
SIN3A		Selected					High Confidence Driver
SMAD2		Selected	Selected			Selected	High Confidence Driver
SMAD4	CGC	Selected	Selected	Selected		Selected	High Confidence Driver
SMARCA4	CGC		Selected			Selected	High Confidence Driver
SMC1A		Selected	Selected				High Confidence Driver
SMC3		Selected			Selected		High Confidence Driver
SOS1			Selected				High Confidence Driver
SOX17		Selected	Selected				High Confidence Driver
SPATA6			Selected	Selected			High Confidence Driver
SPEN		Selected			Selected		High Confidence Driver
SPOP		Selected	Selected	Selected		Selected	High Confidence Driver
STAG2		Selected	Selected			Selected	High Confidence Driver
STAT3					Selected		High Confidence Driver
STK11	CGC	Selected	Selected			Selected	High Confidence Driver
SUZ12	CGC		Selected			Selected	High Confidence Driver
SYNE1		Selected			Selected		High Confidence Driver
TAF1		Selected	Selected				High Confidence Driver
TBL1XR1		Selected				Selected	High Confidence Driver
TBX3		Selected	Selected			Selected	High Confidence Driver
TCF12	CGC		Selected				High Confidence Driver
TCF7			Selected				High Confidence Driver
TCF7L2	CGC	Selected	Selected				High Confidence Driver
TET2	CGC	Selected	Selected			Selected	High Confidence Driver
TFDP1			Selected				High Confidence Driver
TGFBR2		Selected	Selected				High Confidence Driver
TGIF1		Selected					High Confidence Driver
TJP2			Selected				High Confidence Driver
TNFRSF10C		Selected					High Confidence Driver
TOM1			Selected				High Confidence Driver
TOP3A			Selected				High Confidence Driver
TP53	CGC	Selected	Selected	Selected	Selected	Selected	High Confidence Driver
TP53BP1			Selected		Selected		High Confidence Driver
TPR	CGC				Selected		High Confidence Driver
TRIM7						Selected	High Confidence Driver
TRIO			Selected				High Confidence Driver
TRIP11	CGC	Selected					High Confidence Driver
TSC2	CGC					Selected	High Confidence Driver
TUBA1A			Selected				High Confidence Driver
TXNIP		Selected	Selected				High Confidence Driver
U2AF1	CGC	Selected	Selected	Selected		Selected	High Confidence Driver
UHRF1BP1L						Selected	High Confidence Driver
VHL	CGC	Selected	Selected	Selected	Selected	Selected	High Confidence Driver
WHSC1	CGC		Selected		Selected		High Confidence Driver
WHSC1L1	CGC		Selected				High Confidence Driver
WRN	CGC					Selected	High Confidence Driver
WT1	CGC	Selected	Selected	Selected		Selected	High Confidence Driver
ZFHX3		Selected	Selected		Selected		High Confidence Driver
ZFP36L1		Selected	Selected			Selected	High Confidence Driver
ZFP36L2		Selected		Selected			High Confidence Driver
ZMYM2	CGC		Selected				High Confidence Driver
ZNF132						Selected	High Confidence Driver
ZNF300						Selected	High Confidence Driver
ZNF814		Selected		Selected			High Confidence Driver
ZNF844		Selected		Selected			High Confidence Driver
ZNF91		Selected	Selected				High Confidence Driver
AARS			Selected				Candidate driver
ACTB			Selected				Candidate driver
ACTG1			Selected				Candidate driver
ACVR2A		Selected	Selected				Candidate driver
AHCTF1					Selected		Candidate driver
AHCYL2			Selected				Candidate driver
AHDC1		Selected					Candidate driver
AHNAK					Selected		Candidate driver
ANKRD11		Selected					Candidate driver
ANKRD6			Selected				Candidate driver
ANXA6					Selected		Candidate driver
ARAF					Selected		Candidate driver
ATF7IP			Selected				Candidate driver
BAZ1B					Selected		Candidate driver
BAZ2A		Selected	Selected				Candidate driver
BCL9L					Selected		Candidate driver
CEP170					Selected		Candidate driver
CHD3			Selected				Candidate driver
CHD7					Selected		Candidate driver
CNOT1			Selected		Selected		Candidate driver
CNOT3			Selected				Candidate driver
COBLL1					Selected		Candidate driver
CUL3			Selected				Candidate driver
CUX1			Selected				Candidate driver
CYC1			Selected				Candidate driver
DAB2IP			Selected				Candidate driver
DCP1B				Selected			Candidate driver
DDX3X			Selected				Candidate driver
DIDO1		Selected					Candidate driver
DIS3L2			Selected				Candidate driver
DNM3			Selected				Candidate driver
DOCK4			Selected				Candidate driver
DOT1L			Selected				Candidate driver
DST			Selected	Selected			Candidate driver
EPB41L3		Selected					Candidate driver
EPHA3		Selected					Candidate driver
EPHB6		Selected					Candidate driver
EPPK1		Selected					Candidate driver
ERBB4		Selected					Candidate driver
FAM129B					Selected		Candidate driver
FCHO2			Selected				Candidate driver
FLNA					Selected		Candidate driver
FOSL2			Selected				Candidate driver
G3BP1			Selected				Candidate driver
GAB3			Selected				Candidate driver
GDI1			Selected				Candidate driver
GIGYF2			Selected				Candidate driver
GNL3L				Selected			Candidate driver
GRIN3A		Selected					Candidate driver
HERC1			Selected				Candidate driver
HIST1H1C		Selected					Candidate driver
HIST1H2BD		Selected					Candidate driver
IARS2			Selected				Candidate driver
IK		Selected					Candidate driver
ING1			Selected				Candidate driver
INPP4A			Selected				Candidate driver
INTS1					Selected		Candidate driver
JMJD1C					Selected		Candidate driver
KDM6B		Selected					Candidate driver
KIAA0947		Selected					Candidate driver
KIF20B					Selected		Candidate driver
LTBP1			Selected				Candidate driver
LUC7L2			Selected				Candidate driver
MACF1			Selected				Candidate driver
MAP1A			Selected				Candidate driver
MAP1B					Selected		Candidate driver
MAP4					Selected		Candidate driver
MARCKSL1		Selected					Candidate driver
MCM7					Selected		Candidate driver
MDN1					Selected		Candidate driver
MEGF6			Selected				Candidate driver
MGA			Selected				Candidate driver
MICAL1			Selected				Candidate driver
MKI67					Selected		Candidate driver
MME		Selected					Candidate driver
MTM1			Selected				Candidate driver
MYCBP2			Selected				Candidate driver
MYO1D			Selected				Candidate driver
NAA15			Selected				Candidate driver
NAV1					Selected		Candidate driver
NBEA		Selected					Candidate driver
NEK1			Selected				Candidate driver
NEK8				Selected			Candidate driver
NIPBL					Selected		Candidate driver
NMT2			Selected				Candidate driver
P4HB				Selected			Candidate driver
PABPC4			Selected				Candidate driver
PDS5A					Selected		Candidate driver
POLE			Selected				Candidate driver
PPFIA4			Selected				Candidate driver
PRDM2		Selected					Candidate driver
PRRC2A					Selected		Candidate driver
PRX		Selected					Candidate driver
PSMD11			Selected				Candidate driver
PSME3				Selected			Candidate driver
PTPN13					Selected		Candidate driver
PWP1					Selected		Candidate driver
QKI			Selected				Candidate driver
RAB11FIP5					Selected		Candidate driver
RAG1			Selected				Candidate driver
RALGAPA1			Selected				Candidate driver
RANGAP1				Selected			Candidate driver
RBFOX2			Selected				Candidate driver
RBM10			Selected				Candidate driver
RIF1					Selected		Candidate driver
RNF111			Selected				Candidate driver
RPP38					Selected		Candidate driver
RSRC1			Selected				Candidate driver
SEC23B			Selected				Candidate driver
SETX					Selected		Candidate driver
SH3PXD2A					Selected		Candidate driver
SLC25A10			Selected				Candidate driver
SLC3A2					Selected		Candidate driver
SMARCAD1					Selected		Candidate driver
SMC4			Selected				Candidate driver
SMCHD1			Selected				Candidate driver
SMYD4		Selected					Candidate driver
SOX9			Selected				Candidate driver
SPEG					Selected		Candidate driver
SPTAN1			Selected				Candidate driver
SRCAP					Selected		Candidate driver
SRRM2					Selected		Candidate driver
SSX2IP					Selected		Candidate driver
STIP1			Selected				Candidate driver
SVIL					Selected		Candidate driver
TANC2			Selected				Candidate driver
TGOLN2		Selected					Candidate driver
TICAM1		Selected					Candidate driver
TLR4		Selected					Candidate driver
TNKS1BP1					Selected		Candidate driver
TNPO1			Selected				Candidate driver
TPM1					Selected		Candidate driver
TTK			Selected				Candidate driver
UBE2Z					Selected		Candidate driver
UBE4A			Selected				Candidate driver
USP28			Selected				Candidate driver
USP9X		Selected					Candidate driver
UTP14A					Selected		Candidate driver
VEZT			Selected				Candidate driver
ZEB2			Selected				Candidate driver
ZMYM4			Selected				Candidate driver
ZMYND8					Selected		Candidate driver
ZNF451			Selected				Candidate driver
ZNF703		Selected					Candidate driver
