# Supplementary material for: Genomic alterations underlie a pan-cancer metabolic shift associated with tumour hypoxia
Source: Genome Biol. 2016 Jun 29;17:140. doi: 10.1186/s13059-016-0999-8 (PMC4926297; doi:10.1186/s13059-016-0999-8)
Supplement: Additional file 3: — iDOS R package and associated R scripts used in this study. (ZIP (379183 kb) [file 13059_2016_999_MOESM3_ESM.zip › AdditionalFile3/data/metadata.txt]

dataset	mRNA.T	mRNA.N	CNA.log2	CNA.calls	CNA.fractions	mutations	annotations
BLCA	mRNA_abundance_hgncsymbol.txt.gz	mRNA_abundance_hgncsymbol.txt.gz	cna_log2_hgncsymbol.txt.gz	cna_calls_hgncsymbol.txt.gz	cna_fractions_hgncsymbol.txt.gz	mutations_hgncsymbol.txt.gz	clinical.txt
BRCA	mRNA_abundance_hgncsymbol.txt.gz	mRNA_abundance_hgncsymbol.txt.gz	cna_log2_hgncsymbol.txt.gz	cna_calls_hgncsymbol.txt.gz	cna_fractions_hgncsymbol.txt.gz	mutations_hgncsymbol.txt.gz	clinical.txt
COADREAD	mRNA_abundance_hgncsymbol.txt.gz	mRNA_abundance_hgncsymbol.txt.gz	cna_log2_hgncsymbol.txt.gz	cna_calls_hgncsymbol.txt.gz	cna_fractions_hgncsymbol.txt.gz	mutations_hgncsymbol.txt.gz	clinical.txt
GBM	mRNA_abundance_hgncsymbol.txt.gz	mRNA_abundance_hgncsymbol.txt.gz	cna_log2_hgncsymbol.txt.gz	cna_calls_hgncsymbol.txt.gz	cna_fractions_hgncsymbol.txt.gz	mutations_hgncsymbol.txt.gz	clinical.txt
HNSC	mRNA_abundance_hgncsymbol.txt.gz	mRNA_abundance_hgncsymbol.txt.gz	cna_log2_hgncsymbol.txt.gz	cna_calls_hgncsymbol.txt.gz	cna_fractions_hgncsymbol.txt.gz	mutations_hgncsymbol.txt.gz	clinical.txt
KIRC	mRNA_abundance_hgncsymbol.txt.gz	mRNA_abundance_hgncsymbol.txt.gz	cna_log2_hgncsymbol.txt.gz	cna_calls_hgncsymbol.txt.gz	cna_fractions_hgncsymbol.txt.gz	mutations_hgncsymbol.txt.gz	clinical.txt
LUAD	mRNA_abundance_hgncsymbol.txt.gz	mRNA_abundance_hgncsymbol.txt.gz	cna_log2_hgncsymbol.txt.gz	cna_calls_hgncsymbol.txt.gz	cna_fractions_hgncsymbol.txt.gz	mutations_hgncsymbol.txt.gz	clinical.txt
LUSC	mRNA_abundance_hgncsymbol.txt.gz	mRNA_abundance_hgncsymbol.txt.gz	cna_log2_hgncsymbol.txt.gz	cna_calls_hgncsymbol.txt.gz	cna_fractions_hgncsymbol.txt.gz	mutations_hgncsymbol.txt.gz	clinical.txt
OV	mRNA_abundance_hgncsymbol.txt.gz	mRNA_abundance_hgncsymbol.txt.gz	cna_log2_hgncsymbol.txt.gz	cna_calls_hgncsymbol.txt.gz	cna_fractions_hgncsymbol.txt.gz	mutations_hgncsymbol.txt.gz	clinical.txt
UCEC	mRNA_abundance_hgncsymbol.txt.gz	mRNA_abundance_hgncsymbol.txt.gz	cna_log2_hgncsymbol.txt.gz	cna_calls_hgncsymbol.txt.gz	cna_fractions_hgncsymbol.txt.gz	mutations_hgncsymbol.txt.gz	clinical.txt
