# Supplementary material for: Genomic alterations underlie a pan-cancer metabolic shift associated with tumour hypoxia
Source: Genome Biol. 2016 Jun 29;17:140. doi: 10.1186/s13059-016-0999-8 (PMC4926297; doi:10.1186/s13059-016-0999-8)
Supplement: Additional file 3: — iDOS R package and associated R scripts used in this study. (ZIP (379183 kb) [file 13059_2016_999_MOESM3_ESM.zip › AdditionalFile3/README.txt]

------------------------------------------------------------------------------------------
This archive contains:
------------------------------------------------------------------------------------------

1- R implementation of iDOS package (iDOS_0.0.1.tar) which enables gene prioritisation through integration of mRNA and copy-number profiles.

2- A code/ directory containing four R scripts which starts with running iDOS and a number of scripts performing downstream analysis on iDOS.

3- A TCGA/ directory which contains pre-processed TCGA mRNA, CNA, and mutation data matrices along with clinical annotations. These data are used by scripts in code/

4- A data/ directory with metadata file for reading TCGA datasets, and 3 gene lists which are passed to iDOS and downstream analysis scripts. data/ directory will also store output of analysis scripts.


------------------------------------------------------------------------------------------
To perform analysis yielding metabolism signatures as presented in Haider S et al., please:
------------------------------------------------------------------------------------------

1- Install R package iDOS (iDOS_0.0.1.tar) and associated dependencies highlighted by R (version >3.0)

2- Run scripts under code/ from Script-1-*.R to Script-4-*.R in that order. Each script contains docs explaining what it does. All data generated by these scripts will match the data presented in the manuscript and supplementary tables.

N.B: Always check for the latest version of iDOS on https://cran.r-project.org/
