# Supplementary material for: Genomic alterations underlie a pan-cancer metabolic shift associated with tumour hypoxia
Source: Genome Biol. 2016 Jun 29;17:140. doi: 10.1186/s13059-016-0999-8 (PMC4926297; doi:10.1186/s13059-016-0999-8)
Supplement: Additional file 3: — iDOS R package and associated R scripts used in this study. (ZIP (379183 kb) [file 13059_2016_999_MOESM3_ESM.zip › AdditionalFile3/TCGA/2014_01_15/BLCA/tumour/clinical.txt]

	Tumour	sex	age	race	size	node	grade	T	N	M	stage	t.rfs	e.rfs	t.rfs.unit	t.os	e.os	t.os.unit	admin.batchnumber	admin.bcr	admin.dayofdccupload	admin.diseasecode	admin.monthofdccupload	admin.patientwithdrawal.withdrawn	admin.yearofdccupload	patient.ageatinitialpathologicdiagnosis	patient.agebegansmokinginyears	patient.anatomicneoplasmsubdivision	patient.anatomicneoplasmsubdivision.2	patient.anatomicneoplasmsubdivision.3	patient.anatomicneoplasmsubdivision.4	patient.anatomicneoplasmsubdivision.5	patient.anatomicneoplasmsubdivision.6	patient.bcrpatientbarcode	patient.bcrpatientuuid	patient.bladdercarcinomaextracapsularextensionstatus	patient.bloodrelativecancerhistorylist	patient.bloodrelativecancerhistorylist.bloodrelativecancerhistory.2.cancerdiagnosiscancertypeicd9textname	patient.bloodrelativecancerhistorylist.bloodrelativecancerhistory.2.cancerdiagnosiscancertypeicd9textname.2	patient.bloodrelativecancerhistorylist.bloodrelativecancerhistory.2.familymedicalhistoryrelativefamilymemberrelationshiptype	patient.bloodrelativecancerhistorylist.bloodrelativecancerhistory.3.cancerdiagnosiscancertypeicd9textname	patient.bloodrelativecancerhistorylist.bloodrelativecancerhistory.3.cancerdiagnosiscancertypeicd9textname.2	patient.bloodrelativecancerhistorylist.bloodrelativecancerhistory.3.familymedicalhistoryrelativefamilymemberrelationshiptype	patient.bloodrelativecancerhistorylist.bloodrelativecancerhistory.4.cancerdiagnosiscancertypeicd9textname	patient.bloodrelativecancerhistorylist.bloodrelativecancerhistory.4.cancerdiagnosiscancertypeicd9textname.2	patient.bloodrelativecancerhistorylist.bloodrelativecancerhistory.4.familymedicalhistoryrelativefamilymemberrelationshiptype	patient.bloodrelativecancerhistorylist.bloodrelativecancerhistory.cancerdiagnosiscancertypeicd9textname	patient.bloodrelativecancerhistorylist.bloodrelativecancerhistory.cancerdiagnosiscancertypeicd9textname.2	patient.bloodrelativecancerhistorylist.bloodrelativecancerhistory.familymedicalhistoryrelativefamilymemberrelationshiptype	patient.chemicalexposuretext
TCGA.BL.A0C8	Yes	male	73	not hispanic or latino	NA	NA	high grade	NA	NA	NA	NA	1.06429548563611	NA	Years	1.06429548563611	0	Years	86.40.0	nationwide children s hospital	19	blca	12	false	2013	73	13	dome	NA	NA	NA	NA	NA	tcga-bl-a0c8	a6003b1c-56a9-430a-a5e2-b70af3f81bdb	NA	NA	NA	NA	NA	NA	NA	NA	NA	NA	NA	NA	NA	NA	NA
TCGA.BL.A13I	Yes	female	57	not hispanic or latino	NA	NA	high grade	NA	NA	NA	NA	0.610123119015048	NA	Years	0.610123119015048	1	Years	113.41.0	nationwide children s hospital	19	blca	12	false	2013	57	27	bladder - nos	NA	NA	NA	NA	NA	tcga-bl-a13i	ebc094a6-cdc9-4c02-b8ec-a181b25a364d	NA	NA	NA	NA	NA	NA	NA	NA	NA	NA	NA	NA	NA	NA	NA
TCGA.BL.A13J	Yes	male	65	not hispanic or latino	NA	NA	high grade	NA	NA	NA	NA	0.221614227086183	NA	Years	0.221614227086183	1	Years	86.40.0	nationwide children s hospital	19	blca	12	false	2013	65	25	wall posterior	NA	NA	NA	NA	NA	tcga-bl-a13j	556fcbc8-172a-4af1-8822-ae036e8d68e8	NA	NA	NA	NA	NA	NA	NA	NA	NA	NA	NA	lungbronchus	NA	mother	benzine & methylene chloride
TCGA.BL.A3JM	Yes	male	62	not hispanic or latino	NA	NA	high grade	NA	NA	NA	NA	0.303693570451436	1	Years	0.560875512995896	1	Years	207.30.0	nationwide children s hospital	19	blca	12	false	2013	62	14	wall lateral	NA	NA	NA	NA	NA	tcga-bl-a3jm	0f4fb205-b13c-4a85-97b3-779429e6ccdd	NA	NA	NA	NA	NA	NA	NA	NA	NA	NA	NA	NA	NA	NA	NA
TCGA.BL.A5ZZ	Yes	female	80	not hispanic or latino	NA	NA	high grade	NA	NA	NA	NA	0.538987688098495	NA	Years	0.538987688098495	0	Years	309.12.0	nationwide children s hospital	19	blca	12	false	2013	80	38	wall posterior	NA	NA	NA	NA	NA	tcga-bl-a5zz	c1afc5eb-8c1d-4b6c-8453-48728fc023ba	NA	NA	NA	NA	NA	NA	NA	NA	NA	NA	NA	NA	NA	NA	NA
TCGA.BT.A0S7	Yes	male	75	not hispanic or latino	NA	NA	high grade	NA	NA	NA	NA	0.547195622435021	0	Years	0.547195622435021	1	Years	86.40.0	nationwide children s hospital	19	blca	12	false	2013	75	NA	bladder - nos	NA	NA	NA	NA	NA	tcga-bt-a0s7	68bc786e-07c7-4964-bc88-5e2a8633626a	NA	NA	NA	NA	NA	NA	NA	NA	NA	NA	NA	NA	NA	NA	NA
TCGA.BT.A0YX	Yes	female	70	not hispanic or latino	NA	NA	high grade	NA	NA	NA	NA	0.891928864569083	1	Years	0.993160054719562	0	Years	86.40.0	nationwide children s hospital	19	blca	12	false	2013	70	NA	bladder - nos	NA	NA	NA	NA	NA	tcga-bt-a0yx	22473ad4-df39-4716-b558-3c1409d5fa0e	extensive	NA	colon	NA	sister	NA	NA	NA	NA	NA	NA	prostate	NA	father	none known
TCGA.BT.A20J	Yes	male	75	not hispanic or latino	NA	NA	high grade	NA	NA	NA	NA	1.58139534883721	NA	Years	1.58139534883721	1	Years	128.36.0	nationwide children s hospital	19	blca	12	false	2013	75	NA	wall posterior	NA	NA	NA	NA	NA	tcga-bt-a20j	74b1e72d-fdd0-4d84-8858-3bb32d58ff7e	NA	NA	NA	NA	NA	NA	NA	NA	NA	NA	NA	NA	NA	NA	NA
TCGA.BT.A20N	Yes	male	72	NA	NA	NA	high grade	NA	NA	NA	NA	2.17236662106703	NA	Years	2.17236662106703	1	Years	128.36.0	nationwide children s hospital	19	blca	12	false	2013	72	NA	trigone	NA	NA	NA	NA	NA	tcga-bt-a20n	ebedab7c-dd7c-448e-8324-78c86f13be8b	NA	NA	NA	NA	NA	NA	NA	NA	NA	NA	NA	NA	NA	NA	NA
TCGA.BT.A20O	Yes	male	75	not hispanic or latino	NA	NA	high grade	NA	NA	NA	NA	1.01231190150479	NA	Years	1.01231190150479	1	Years	128.36.0	nationwide children s hospital	19	blca	12	false	2013	75	NA	wall lateral	NA	NA	NA	NA	NA	tcga-bt-a20o	c0e7fbe7-b9cb-4e65-941b-cd7d581c54ec	NA	NA	NA	NA	NA	NA	NA	NA	NA	NA	NA	NA	NA	NA	NA
TCGA.BT.A20P	Yes	female	81	not hispanic or latino	NA	NA	high grade	NA	NA	NA	NA	1.48563611491108	NA	Years	1.48563611491108	1	Years	128.36.0	nationwide children s hospital	19	blca	12	false	2013	81	NA	NA	NA	NA	NA	NA	NA	tcga-bt-a20p	f48937ed-e294-41f0-8872-7010391167a9	NA	NA	NA	NA	NA	NA	NA	NA	NA	NA	NA	NA	NA	NA	NA
TCGA.BT.A20Q	Yes	male	73	not hispanic or latino	NA	NA	high grade	NA	NA	NA	NA	1.61969904240766	NA	Years	1.61969904240766	1	Years	128.36.0	nationwide children s hospital	19	blca	12	false	2013	73	NA	NA	NA	NA	NA	NA	NA	tcga-bt-a20q	419deaac-ea45-4bdd-9fa0-b5cd8429b44f	NA	NA	NA	NA	NA	NA	NA	NA	NA	NA	NA	NA	NA	NA	NA
TCGA.BT.A20R	Yes	female	79	not hispanic or latino	NA	NA	high grade	NA	NA	NA	NA	0.421340629274966	NA	Years	0.421340629274966	1	Years	150.34.0	nationwide children s hospital	19	blca	12	false	2013	79	NA	bladder - nos	NA	NA	NA	NA	NA	tcga-bt-a20r	f8780a4b-7f55-41d1-bf92-8513955d150e	NA	NA	NA	NA	NA	NA	NA	NA	NA	NA	NA	NA	NA	NA	teacher s aide
TCGA.BT.A20T	Yes	male	63	not hispanic or latino	NA	NA	high grade	NA	NA	NA	NA	1.23939808481532	NA	Years	1.23939808481532	1	Years	128.36.0	nationwide children s hospital	19	blca	12	false	2013	63	NA	wall anterior	NA	NA	NA	NA	NA	tcga-bt-a20t	096b4f32-10c1-4737-a0dd-cae04c54ee33	NA	NA	NA	NA	NA	NA	NA	NA	NA	NA	NA	NA	NA	NA	NA
TCGA.BT.A20U	Yes	female	70	not hispanic or latino	NA	NA	high grade	NA	NA	NA	NA	0.716826265389877	NA	Years	0.716826265389877	1	Years	128.36.0	nationwide children s hospital	19	blca	12	false	2013	70	NA	bladder - nos	NA	NA	NA	NA	NA	tcga-bt-a20u	83b41d35-69b1-4218-be1a-8821d8a6899c	NA	NA	NA	NA	NA	NA	NA	NA	NA	NA	NA	NA	NA	NA	community college
TCGA.BT.A20V	Yes	female	59	not hispanic or latino	NA	NA	high grade	NA	NA	NA	NA	0.421340629274966	NA	Years	0.421340629274966	1	Years	128.36.0	nationwide children s hospital	19	blca	12	false	2013	59	NA	wall nos	NA	NA	NA	NA	NA	tcga-bt-a20v	24f21425-b001-4986-aedf-5b4dd851c6ad	NA	NA	NA	NA	NA	NA	NA	NA	NA	NA	NA	NA	NA	NA	NA
TCGA.BT.A20W	Yes	male	71	not hispanic or latino	NA	NA	high grade	NA	NA	NA	NA	0.694938440492476	NA	Years	0.694938440492476	1	Years	128.36.0	nationwide children s hospital	19	blca	12	false	2013	71	NA	wall nos	NA	NA	NA	NA	NA	tcga-bt-a20w	4dc5cffe-ed8c-47ab-b5fc-f9615b5414f7	NA	NA	NA	NA	NA	NA	NA	NA	NA	NA	NA	NA	NA	NA	NA
TCGA.BT.A20X	Yes	male	56	not hispanic or latino	NA	NA	high grade	NA	NA	NA	NA	0.686730506155951	NA	Years	0.686730506155951	1	Years	150.34.0	nationwide children s hospital	19	blca	12	false	2013	56	NA	dome	NA	NA	NA	NA	NA	tcga-bt-a20x	be8b3f36-aaa1-4302-b28e-de1996faceaf	NA	NA	NA	NA	NA	NA	NA	NA	NA	NA	NA	NA	NA	NA	NA
TCGA.BT.A2LA	Yes	male	54	not hispanic or latino	NA	NA	high grade	NA	NA	NA	NA	0.489740082079343	NA	Years	0.489740082079343	0	Years	175.37.0	nationwide children s hospital	19	blca	12	false	2013	54	NA	wall lateral	NA	NA	NA	NA	NA	tcga-bt-a2la	797a71ee-372d-41e5-aeee-5ab3c4661110	NA	NA	melanoma	NA	father	NA	NA	NA	NA	NA	NA	colon	NA	mother	NA
TCGA.BT.A2LB	Yes	female	73	not hispanic or latino	NA	NA	high grade	NA	NA	NA	NA	0.465116279069767	NA	Years	0.465116279069767	0	Years	175.37.0	nationwide children s hospital	19	blca	12	false	2013	73	NA	dome	NA	NA	NA	NA	NA	tcga-bt-a2lb	d17a5ab1-3789-4652-aff5-d8f4f2291f9c	NA	NA	NA	NA	NA	NA	NA	NA	NA	NA	NA	breast-fem	NA	mother	NA
TCGA.BT.A2LD	Yes	female	78	not hispanic or latino	NA	NA	high grade	NA	NA	NA	NA	0.303693570451436	NA	Years	0.303693570451436	0	Years	199.32.0	nationwide children s hospital	19	blca	12	false	2013	78	NA	trigone	NA	NA	NA	NA	NA	tcga-bt-a2ld	9dd97821-7afd-4982-8b1d-f14f845b79f7	NA	NA	NA	NA	NA	NA	NA	NA	NA	NA	NA	liver-primary-nos	NA	mother	NA
TCGA.BT.A3PH	Yes	male	76	not hispanic or latino	NA	NA	high grade	NA	NA	NA	NA	0.385772913816689	NA	Years	0.385772913816689	1	Years	223.24.0	nationwide children s hospital	19	blca	12	false	2013	76	NA	bladder - nos	trigone	wall nos	wall anterior	wall lateral	wall posterior	tcga-bt-a3ph	932bcdd4-5145-49e8-9a95-8a546396f572	NA	NA	NA	NA	NA	NA	NA	NA	NA	NA	NA	NA	NA	NA	NA
TCGA.BT.A3PJ	Yes	male	76	not hispanic or latino	NA	NA	high grade	NA	NA	NA	NA	0.547195622435021	NA	Years	0.547195622435021	0	Years	223.24.0	nationwide children s hospital	19	blca	12	false	2013	76	NA	wall lateral	NA	NA	NA	NA	NA	tcga-bt-a3pj	cb664eef-be6f-44ef-aa90-6f6da0e6440a	NA	NA	NA	NA	NA	NA	NA	NA	NA	NA	NA	NA	NA	NA	NA
TCGA.BT.A3PK	Yes	male	80	not hispanic or latino	NA	NA	high grade	NA	NA	NA	NA	0.172366621067031	NA	Years	0.172366621067031	0	Years	223.24.0	nationwide children s hospital	19	blca	12	false	2013	80	NA	trigone	wall posterior	NA	NA	NA	NA	tcga-bt-a3pk	73041fcf-f3b6-4851-b34d-1d62a1fcf6fe	NA	NA	NA	NA	NA	NA	NA	NA	NA	NA	NA	NA	NA	NA	NA
TCGA.BT.A42E	Yes	male	74	not hispanic or latino	NA	NA	high grade	NA	NA	NA	NA	0.831737346101231	NA	Years	0.831737346101231	0	Years	252.12.0	nationwide children s hospital	3	blca	10	false	2013	74	NA	bladder - nos	NA	NA	NA	NA	NA	tcga-bt-a42e	8d434cfb-2414-4d93-bf79-7b957bf040db	NA	NA	NA	NA	NA	NA	NA	NA	NA	NA	NA	NA	NA	NA	NA
TCGA.C4.A0EZ	Yes	female	69	NA	NA	NA	high grade	NA	NA	NA	NA	0.746922024623803	NA	Years	0.746922024623803	1	Years	86.40.0	nationwide children s hospital	19	blca	12	false	2013	69	29	NA	NA	NA	NA	NA	NA	tcga-c4-a0ez	05935f1d-77c2-46ca-b87a-7a84bce38afd	NA	NA	NA	NA	NA	NA	NA	NA	NA	NA	NA	NA	NA	NA	NA
TCGA.C4.A0F0	Yes	male	60	NA	NA	NA	high grade	NA	NA	NA	NA	0.161422708618331	NA	Years	0.161422708618331	0	Years	86.40.0	nationwide children s hospital	19	blca	12	false	2013	60	26	NA	NA	NA	NA	NA	NA	tcga-c4-a0f0	40398c03-a9cc-476b-9ee9-aecf161be43f	NA	NA	NA	NA	NA	NA	NA	NA	NA	NA	NA	NA	NA	NA	NA
TCGA.C4.A0F1	Yes	male	71	NA	NA	NA	high grade	NA	NA	NA	NA	0.240766073871409	NA	Years	0.240766073871409	0	Years	86.40.0	nationwide children s hospital	19	blca	12	false	2013	71	12	bladder - nos	NA	NA	NA	NA	NA	tcga-c4-a0f1	ab20d2d5-ea10-4aba-b495-fbe7b18bb394	NA	NA	NA	NA	NA	NA	NA	NA	NA	NA	NA	NA	NA	NA	NA
TCGA.C4.A0F6	Yes	female	82	NA	NA	NA	high grade	NA	NA	NA	NA	0.166894664842681	NA	Years	0.166894664842681	0	Years	86.40.0	nationwide children s hospital	19	blca	12	false	2013	82	24	wall lateral	NA	NA	NA	NA	NA	tcga-c4-a0f6	4ff9b4f2-6d04-4fed-8796-155902a8bf28	NA	NA	NA	NA	NA	NA	NA	NA	NA	NA	NA	NA	NA	NA	NA
TCGA.C4.A0F7	Yes	male	77	NA	NA	NA	high grade	NA	NA	NA	NA	0.169630642954856	NA	Years	0.169630642954856	1	Years	86.40.0	nationwide children s hospital	19	blca	12	false	2013	77	NA	bladder - nos	NA	NA	NA	NA	NA	tcga-c4-a0f7	ca554128-da9d-4f37-9560-ca083509e01d	NA	NA	NA	NA	NA	NA	NA	NA	NA	NA	NA	NA	NA	NA	NA
TCGA.CF.A1HR	Yes	male	62	not hispanic or latino	NA	NA	high grade	NA	NA	NA	NA	0.0383036935704514	NA	Years	0.0383036935704514	0	Years	113.41.0	nationwide children s hospital	19	blca	12	false	2013	62	NA	bladder - nos	NA	NA	NA	NA	NA	tcga-cf-a1hr	39ea19e1-4959-4f1b-9934-54bdaf766842	NA	NA	NA	NA	NA	NA	NA	NA	NA	NA	NA	NA	NA	NA	NA
TCGA.CF.A1HS	Yes	female	75	not hispanic or latino	NA	NA	high grade	NA	NA	NA	NA	0.0355677154582763	NA	Years	0.0355677154582763	0	Years	113.41.0	nationwide children s hospital	19	blca	12	false	2013	75	NA	bladder - nos	NA	NA	NA	NA	NA	tcga-cf-a1hs	a73c0842-39c5-4c2c-aa6a-f31341a4f36e	NA	NA	NA	NA	NA	NA	NA	NA	NA	NA	NA	NA	NA	NA	NA
TCGA.CF.A27C	Yes	male	52	not hispanic or latino	NA	NA	high grade	NA	NA	NA	NA	0.0574555403556772	NA	Years	0.0574555403556772	0	Years	150.34.0	nationwide children s hospital	19	blca	12	false	2013	52	NA	bladder - nos	NA	NA	NA	NA	NA	tcga-cf-a27c	7fee9d6f-c0ea-43c2-89c2-66d965a077a8	NA	NA	NA	NA	NA	NA	NA	NA	NA	NA	NA	NA	NA	NA	NA
TCGA.CF.A3MF	Yes	male	34	not hispanic or latino	NA	NA	low grade	NA	NA	NA	NA	0	NA	Years	0	0	Years	207.30.0	nationwide children s hospital	19	blca	12	false	2013	34	NA	bladder - nos	NA	NA	NA	NA	NA	tcga-cf-a3mf	1e308b12-0590-4dae-94d0-a539fcf25df7	NA	NA	NA	NA	NA	NA	NA	NA	NA	NA	NA	NA	NA	NA	NA
TCGA.CF.A3MG	Yes	male	48	not hispanic or latino	NA	NA	low grade	NA	NA	NA	NA	0	NA	Years	0	0	Years	199.32.0	nationwide children s hospital	19	blca	12	false	2013	48	NA	bladder - nos	NA	NA	NA	NA	NA	tcga-cf-a3mg	39efa06a-ffe5-40b3-8f8a-a2d7071bc9e3	NA	NA	NA	NA	NA	NA	NA	NA	NA	NA	NA	NA	NA	NA	NA
TCGA.CF.A3MH	Yes	male	75	not hispanic or latino	NA	NA	low grade	NA	NA	NA	NA	0	NA	Years	0	0	Years	199.32.0	nationwide children s hospital	19	blca	12	false	2013	75	26	bladder - nos	NA	NA	NA	NA	NA	tcga-cf-a3mh	b8a8d2fc-421b-4393-8d5a-946cf72cb496	NA	NA	NA	NA	NA	NA	NA	NA	NA	NA	NA	NA	NA	NA	NA
TCGA.CF.A3MI	Yes	male	62	not hispanic or latino	NA	NA	low grade	NA	NA	NA	NA	0	NA	Years	0	0	Years	199.32.0	nationwide children s hospital	19	blca	12	false	2013	62	23	bladder - nos	NA	NA	NA	NA	NA	tcga-cf-a3mi	f1ebf96b-8df9-4e59-acef-7ad433e40214	NA	NA	NA	NA	NA	NA	NA	NA	NA	NA	NA	NA	NA	NA	NA
TCGA.CF.A47S	Yes	male	41	not hispanic or latino	NA	NA	low grade	NA	NA	NA	NA	0.0109439124487004	NA	Years	0.0109439124487004	0	Years	252.17.0	nationwide children s hospital	19	blca	12	false	2013	41	NA	bladder - nos	NA	NA	NA	NA	NA	tcga-cf-a47s	d2df20d4-6704-41e6-b33d-616225bd737c	NA	NA	NA	NA	NA	NA	NA	NA	NA	NA	NA	NA	NA	NA	NA
TCGA.CF.A47T	Yes	female	58	not hispanic or latino	NA	NA	low grade	NA	NA	NA	NA	0.00547195622435021	NA	Years	0.00547195622435021	0	Years	252.17.0	nationwide children s hospital	19	blca	12	false	2013	58	NA	bladder - nos	NA	NA	NA	NA	NA	tcga-cf-a47t	0db0f02f-94f5-492f-8840-5254792f6879	NA	NA	NA	NA	NA	NA	NA	NA	NA	NA	NA	NA	NA	NA	NA
TCGA.CF.A47V	Yes	male	52	not hispanic or latino	NA	NA	high grade	NA	NA	NA	NA	0.00820793433652531	NA	Years	0.00820793433652531	0	Years	252.17.0	nationwide children s hospital	19	blca	12	false	2013	52	NA	bladder - nos	NA	NA	NA	NA	NA	tcga-cf-a47v	e5086eab-c920-4e3e-a965-90f3f495363a	NA	NA	NA	NA	NA	NA	NA	NA	NA	NA	NA	NA	NA	NA	NA
TCGA.CF.A47W	Yes	male	42	not hispanic or latino	NA	NA	low grade	NA	NA	NA	NA	0.00547195622435021	NA	Years	0.00547195622435021	0	Years	252.17.0	nationwide children s hospital	19	blca	12	false	2013	42	23	bladder - nos	NA	NA	NA	NA	NA	tcga-cf-a47w	122fc134-8915-47db-96c9-ab1853c3cd18	NA	NA	NA	NA	NA	NA	NA	NA	NA	NA	NA	NA	NA	NA	NA
TCGA.CF.A47X	Yes	male	60	not hispanic or latino	NA	NA	low grade	NA	NA	NA	NA	0.00820793433652531	NA	Years	0.00820793433652531	0	Years	252.17.0	nationwide children s hospital	19	blca	12	false	2013	60	41	bladder - nos	NA	NA	NA	NA	NA	tcga-cf-a47x	82d5f37f-5a1b-49d8-b990-ac222b4e1c1d	NA	NA	NA	NA	NA	NA	NA	NA	NA	NA	NA	NA	NA	NA	NA
TCGA.CF.A47Y	Yes	male	55	not hispanic or latino	NA	NA	low grade	NA	NA	NA	NA	0.00820793433652531	NA	Years	0.00820793433652531	0	Years	252.17.0	nationwide children s hospital	19	blca	12	false	2013	55	NA	bladder - nos	NA	NA	NA	NA	NA	tcga-cf-a47y	9bcff619-f75a-4aa4-9e09-2e9aa7b59225	NA	NA	NA	NA	NA	NA	NA	NA	NA	NA	NA	NA	NA	NA	NA
TCGA.CU.A0YN	Yes	male	60	not hispanic or latino	NA	NA	high grade	NA	NA	NA	NA	1.07523939808482	0	Years	1.07523939808482	1	Years	86.40.0	nationwide children s hospital	19	blca	12	false	2013	60	NA	bladder - nos	NA	NA	NA	NA	NA	tcga-cu-a0yn	679a6869-2ce9-4472-8db1-8869e2c1a440	NA	NA	NA	NA	NA	NA	NA	NA	NA	NA	NA	NA	NA	NA	NA
TCGA.CU.A0YO	Yes	male	84	not hispanic or latino	NA	NA	high grade	NA	NA	NA	NA	0.40766073871409	NA	Years	0.40766073871409	1	Years	86.40.0	nationwide children s hospital	19	blca	12	false	2013	84	NA	bladder - nos	NA	NA	NA	NA	NA	tcga-cu-a0yo	4a9ef220-922c-49cf-bbed-d173b214ed31	NA	NA	NA	NA	NA	NA	NA	NA	NA	NA	NA	lungbronchus	NA	father	NA
TCGA.CU.A0YR	Yes	male	83	not hispanic or latino	NA	NA	high grade	NA	NA	NA	NA	0.599179206566347	1	Years	0.599179206566347	0	Years	86.40.0	nationwide children s hospital	19	blca	12	false	2013	83	NA	wall anterior	NA	NA	NA	NA	NA	tcga-cu-a0yr	811b3950-36e7-485f-bc48-aca1eee2ddef	NA	NA	prostate	NA	brother	NA	NA	NA	NA	NA	NA	bladder	NA	brother	yes
TCGA.CU.A3KJ	Yes	male	75	not hispanic or latino	NA	NA	high grade	NA	NA	NA	NA	0.454172366621067	NA	Years	0.454172366621067	0	Years	207.30.0	nationwide children s hospital	19	blca	12	false	2013	75	21	wall anterior	NA	NA	NA	NA	NA	tcga-cu-a3kj	a75584bc-bef7-48f6-b4b3-c1472a3af768	NA	NA	NA	NA	NA	NA	NA	NA	NA	NA	NA	NA	NA	NA	NA
TCGA.CU.A3QU	Yes	male	58	not hispanic or latino	NA	NA	high grade	NA	NA	NA	NA	0.432284541723666	NA	Years	0.432284541723666	0	Years	235.25.0	nationwide children s hospital	19	blca	12	false	2013	58	NA	bladder - nos	NA	NA	NA	NA	NA	tcga-cu-a3qu	ae6d853b-a7f0-4465-b7bf-5a45006ab3b3	NA	NA	NA	NA	NA	NA	NA	NA	NA	NA	NA	NA	NA	NA	NA
TCGA.CU.A3YL	Yes	male	67	not hispanic or latino	NA	NA	high grade	NA	NA	NA	NA	0.673050615595075	NA	Years	0.673050615595075	0	Years	235.25.0	nationwide children s hospital	19	blca	12	false	2013	67	NA	bladder - nos	NA	NA	NA	NA	NA	tcga-cu-a3yl	087a7f70-2fa8-4a16-b130-4df10a70c662	NA	NA	NA	NA	NA	NA	NA	NA	NA	NA	NA	NA	NA	NA	NA
TCGA.CU.A5W6	Yes	male	70	not hispanic or latino	NA	NA	high grade	NA	NA	NA	NA	0.153214774281806	NA	Years	0.153214774281806	1	Years	294.13.0	nationwide children s hospital	19	blca	12	false	2013	70	20	bladder - nos	NA	NA	NA	NA	NA	tcga-cu-a5w6	7a7fcdd3-cce9-47cf-a26f-cc6ff34ecd9a	NA	NA	NA	NA	NA	NA	NA	NA	NA	NA	NA	breast-fem	NA	mother	NA
TCGA.DK.A1A3	Yes	male	60	not hispanic or latino	NA	NA	high grade	NA	NA	NA	NA	0.210670314637483	NA	Years	0.210670314637483	0	Years	113.41.0	nationwide children s hospital	19	blca	12	false	2013	60	14	trigone	NA	NA	NA	NA	NA	tcga-dk-a1a3	c5b20ccc-523d-491c-8536-008e05c57212	NA	NA	NA	NA	NA	NA	NA	NA	NA	NA	NA	NA	NA	NA	none
TCGA.DK.A1A5	Yes	male	79	not hispanic or latino	NA	NA	high grade	NA	NA	NA	NA	0.177838577291382	0	Years	0.177838577291382	1	Years	113.41.0	nationwide children s hospital	19	blca	12	false	2013	79	38	wall posterior	NA	NA	NA	NA	NA	tcga-dk-a1a5	904a8757-e0c5-41ef-b583-c8f170caaac1	NA	NA	NA	NA	NA	NA	NA	NA	NA	NA	NA	melanoma	NA	sister	none
TCGA.DK.A1A6	Yes	male	53	NA	NA	NA	high grade	NA	NA	NA	NA	2.61285909712722	NA	Years	2.61285909712722	0	Years	113.41.0	nationwide children s hospital	19	blca	12	false	2013	53	22	wall anterior	NA	NA	NA	NA	NA	tcga-dk-a1a6	9c274536-3ca1-4f0e-93a8-1688074d862f	NA	NA	NA	NA	NA	NA	NA	NA	NA	NA	NA	liver-primary-nos	NA	mother	none
TCGA.DK.A1A7	Yes	female	67	not hispanic or latino	NA	NA	high grade	NA	NA	NA	NA	0.306429548563611	1	Years	0.746922024623803	0	Years	113.41.0	nationwide children s hospital	19	blca	12	false	2013	67	NA	trigone	NA	NA	NA	NA	NA	tcga-dk-a1a7	3ed614e7-f356-4d87-985b-d3bbbae3bb40	NA	NA	lymphoma	NA	brother	NA	NA	NA	NA	NA	NA	breast-fem	NA	sister	none
TCGA.DK.A1AA	Yes	male	57	not hispanic or latino	NA	NA	high grade	NA	NA	NA	NA	0.585499316005472	0	Years	0.585499316005472	0	Years	113.41.0	nationwide children s hospital	19	blca	12	false	2013	57	NA	bladder - nos	NA	NA	NA	NA	NA	tcga-dk-a1aa	56d8a1b8-1268-4362-a7f1-77b76fbf1b59	NA	NA	colon	NA	grandfather	rectum	NA	sister	lungbronchus	melanoma	child	prostate	NA	father	none
TCGA.DK.A1AB	Yes	female	74	not hispanic or latino	NA	NA	high grade	NA	NA	NA	NA	0.741450068399453	NA	Years	0.741450068399453	0	Years	113.41.0	nationwide children s hospital	19	blca	12	false	2013	74	NA	wall posterior	NA	NA	NA	NA	NA	tcga-dk-a1ab	f027d254-ec01-4882-a8a7-964ae90b7d49	NA	NA	pancreas	NA	father	NA	NA	NA	NA	NA	NA	liver-primary-nos	NA	mother	none
TCGA.DK.A1AC	Yes	male	72	NA	NA	NA	high grade	NA	NA	NA	NA	9.89329685362517	0	Years	9.89329685362517	0	Years	113.41.0	nationwide children s hospital	19	blca	12	false	2013	72	20	wall lateral	NA	NA	NA	NA	NA	tcga-dk-a1ac	36c14e9d-1863-4c55-bbbb-f8c9dd418932	NA	NA	NA	NA	NA	NA	NA	NA	NA	NA	NA	kidney-except pelvis	NA	brother	none
TCGA.DK.A1AD	Yes	male	69	NA	NA	NA	high grade	NA	NA	NA	NA	8.36114911080711	0	Years	8.36114911080711	0	Years	113.41.0	nationwide children s hospital	19	blca	12	false	2013	69	NA	wall lateral	NA	NA	NA	NA	NA	tcga-dk-a1ad	88a521ce-a5e9-4c6f-83d4-ec36a62fedb6	NA	NA	prostate	NA	brother	esophagus	NA	brother	NA	NA	NA	bladder	NA	sister	none
TCGA.DK.A1AE	Yes	male	84	not hispanic or latino	NA	NA	high grade	NA	NA	NA	NA	0.577291381668947	1	Years	0.596443228454172	0	Years	113.41.0	nationwide children s hospital	19	blca	12	false	2013	84	24	wall posterior	NA	NA	NA	NA	NA	tcga-dk-a1ae	493a4ff2-37a5-4b79-928d-83dbfe534556	NA	NA	NA	NA	NA	NA	NA	NA	NA	NA	NA	bladder	NA	sister	none
TCGA.DK.A1AF	Yes	female	84	not hispanic or latino	NA	NA	high grade	NA	NA	NA	NA	0.774281805745554	1	Years	0.487004103967168	0	Years	113.41.0	nationwide children s hospital	19	blca	12	false	2013	84	NA	trigone	NA	NA	NA	NA	NA	tcga-dk-a1af	f3104468-bf17-434b-8a7e-bc3b253121ea	NA	NA	liver-primary-nos	NA	brother	NA	NA	NA	NA	NA	NA	liver-primary-nos	NA	brother	none
TCGA.DK.A1AG	Yes	male	65	not hispanic or latino	NA	NA	high grade	NA	NA	NA	NA	0.552667578659371	0	Years	0.552667578659371	0	Years	113.41.0	nationwide children s hospital	19	blca	12	false	2013	65	NA	trigone	NA	NA	NA	NA	NA	tcga-dk-a1ag	f8c0a69c-df53-4a0a-a30e-4424c0ce3dd5	NA	NA	bladder	NA	brother	NA	NA	NA	NA	NA	NA	bladder	NA	sister	none
TCGA.DK.A2HX	Yes	female	80	not hispanic or latino	NA	NA	high grade	NA	NA	NA	NA	0.150478796169631	NA	Years	0.150478796169631	0	Years	175.37.0	nationwide children s hospital	19	blca	12	false	2013	80	21	wall posterior	NA	NA	NA	NA	NA	tcga-dk-a2hx	c728fac9-5452-4759-a4ed-a366e0f757cb	NA	NA	NA	NA	NA	NA	NA	NA	NA	NA	NA	breast-fem	NA	child	NA
TCGA.DK.A2I1	Yes	female	73	not hispanic or latino	NA	NA	high grade	NA	NA	NA	NA	0.880984952120383	NA	Years	0.880984952120383	0	Years	170.39.0	nationwide children s hospital	19	blca	12	false	2013	73	NA	wall anterior	NA	NA	NA	NA	NA	tcga-dk-a2i1	036b9681-ab58-4734-a8fd-e0d5d078bf5a	NA	NA	NA	NA	NA	NA	NA	NA	NA	NA	NA	NA	NA	NA	NA
TCGA.DK.A2I2	Yes	female	63	not hispanic or latino	NA	NA	high grade	NA	NA	NA	NA	0.645690834473324	NA	Years	0.645690834473324	1	Years	170.39.0	nationwide children s hospital	19	blca	12	false	2013	63	NA	trigone	NA	NA	NA	NA	NA	tcga-dk-a2i2	234086dd-5a74-4ff1-94ab-bad43ee69d5c	NA	NA	NA	NA	NA	NA	NA	NA	NA	NA	NA	breast-fem	NA	mother	NA
TCGA.DK.A2I4	Yes	male	79	not hispanic or latino	NA	NA	high grade	NA	NA	NA	NA	10.3064295485636	NA	Years	10.3064295485636	0	Years	207.30.0	nationwide children s hospital	19	blca	12	false	2013	79	NA	wall anterior	NA	NA	NA	NA	NA	tcga-dk-a2i4	5c4aebeb-fb6f-4d66-b24a-89ef20de971e	NA	NA	NA	NA	NA	NA	NA	NA	NA	NA	NA	cns	NA	mother	none reported
TCGA.DK.A2I6	Yes	male	81	not hispanic or latino	NA	NA	high grade	NA	NA	NA	NA	6.26812585499316	NA	Years	6.26812585499316	0	Years	175.37.0	nationwide children s hospital	19	blca	12	false	2013	81	NA	trigone	NA	NA	NA	NA	NA	tcga-dk-a2i6	de810af0-4c18-4e8f-9836-f8abc425e3eb	NA	NA	lungbronchus	NA	brother	colon	NA	brother	NA	NA	NA	lungbronchus	NA	sister	unspecified chemicals & solvents
TCGA.DK.A3IK	Yes	male	87	not hispanic or latino	NA	NA	high grade	NA	NA	NA	NA	0.183310533515732	NA	Years	0.183310533515732	0	Years	207.30.0	nationwide children s hospital	19	blca	12	false	2013	87	NA	wall lateral	NA	NA	NA	NA	NA	tcga-dk-a3ik	3f0a0748-9acc-4d0b-ba18-7c08bd183f86	NA	NA	NA	NA	NA	NA	NA	NA	NA	NA	NA	NA	NA	NA	NA
TCGA.DK.A3IL	Yes	female	79	not hispanic or latino	NA	NA	high grade	NA	NA	NA	NA	0.331053351573187	NA	Years	0.331053351573187	0	Years	199.32.0	nationwide children s hospital	19	blca	12	false	2013	79	15	wall posterior	NA	NA	NA	NA	NA	tcga-dk-a3il	178b28cd-99c3-48dc-8d09-1ef71b4cee80	NA	NA	NA	NA	NA	NA	NA	NA	NA	NA	NA	NA	NA	NA	NA
TCGA.DK.A3IM	Yes	male	76	not hispanic or latino	NA	NA	high grade	NA	NA	NA	NA	0.651162790697674	NA	Years	0.651162790697674	0	Years	199.32.0	nationwide children s hospital	19	blca	12	false	2013	76	19	bladder - nos	NA	NA	NA	NA	NA	tcga-dk-a3im	41b59716-116f-4942-8b63-409870a87e26	NA	NA	NA	NA	NA	NA	NA	NA	NA	NA	NA	leukemia-nos	NA	child	NA
TCGA.DK.A3IN	Yes	male	72	not hispanic or latino	NA	NA	high grade	NA	NA	NA	NA	0.683994528043776	NA	Years	0.683994528043776	1	Years	199.32.0	nationwide children s hospital	19	blca	12	false	2013	72	NA	wall lateral	NA	NA	NA	NA	NA	tcga-dk-a3in	fc0032db-b6d8-4da3-bd1b-beec4196abf0	NA	NA	colon	NA	brother	NA	NA	NA	NA	NA	NA	gi	NA	brother	NA
TCGA.DK.A3IQ	Yes	male	74	not hispanic or latino	NA	NA	high grade	NA	NA	NA	NA	0.872777017783858	NA	Years	0.872777017783858	0	Years	199.32.0	nationwide children s hospital	19	blca	12	false	2013	74	NA	wall posterior	NA	NA	NA	NA	NA	tcga-dk-a3iq	e44f60ec-66c4-45a2-a003-0a1faf1d6e03	NA	NA	colon	NA	father	kidney-except pelvis	multiple myeloma	brother	NA	NA	NA	breast-fem	lungbronchus	mother	NA
TCGA.DK.A3IS	Yes	male	68	not hispanic or latino	NA	NA	high grade	NA	NA	NA	NA	3.14911080711354	NA	Years	3.14911080711354	0	Years	207.30.0	nationwide children s hospital	19	blca	12	false	2013	68	NA	bladder - nos	NA	NA	NA	NA	NA	tcga-dk-a3is	9f75cc89-cc3f-4ae9-973d-da37c6417bfc	NA	NA	NA	NA	NA	NA	NA	NA	NA	NA	NA	NA	NA	NA	none reported
TCGA.DK.A3IT	Yes	male	62	not hispanic or latino	NA	NA	high grade	NA	NA	NA	NA	0.459644322845417	NA	Years	0.459644322845417	0	Years	199.32.0	nationwide children s hospital	19	blca	12	false	2013	62	NA	wall lateral	NA	NA	NA	NA	NA	tcga-dk-a3it	58520c66-7688-435a-b09f-653b18768c41	NA	NA	NA	NA	NA	NA	NA	NA	NA	NA	NA	NA	NA	NA	NA
TCGA.DK.A3IU	Yes	male	58	not hispanic or latino	NA	NA	high grade	NA	NA	NA	NA	0.963064295485636	NA	Years	0.963064295485636	0	Years	199.32.0	nationwide children s hospital	19	blca	12	false	2013	58	21	wall posterior	NA	NA	NA	NA	NA	tcga-dk-a3iu	f093f043-efd4-4cba-a87f-8cbb5c1acd9e	NA	NA	leukemia-nos	NA	mother	NA	NA	NA	NA	NA	NA	prostate	NA	father	NA
TCGA.DK.A3IV	Yes	male	60	not hispanic or latino	NA	NA	high grade	NA	NA	NA	NA	0.80437756497948	NA	Years	0.80437756497948	1	Years	207.30.0	nationwide children s hospital	19	blca	12	false	2013	60	NA	wall lateral	NA	NA	NA	NA	NA	tcga-dk-a3iv	f953dc5d-58bf-4936-b9fe-74b45e8c00e5	NA	NA	lungbronchus	NA	sister	NA	NA	NA	NA	NA	NA	prostate	NA	brother	NA
TCGA.DK.A3WW	Yes	male	57	not hispanic or latino	NA	NA	high grade	NA	NA	NA	NA	0.689466484268126	NA	Years	0.689466484268126	0	Years	249.20.0	nationwide children s hospital	19	blca	12	false	2013	57	NA	wall posterior	NA	NA	NA	NA	NA	tcga-dk-a3ww	2ab0fb7b-ad2a-403d-9411-712974ccd878	NA	NA	NA	NA	NA	NA	NA	NA	NA	NA	NA	NA	NA	NA	none reported
TCGA.DK.A3WX	Yes	female	67	not hispanic or latino	NA	NA	high grade	NA	NA	NA	NA	0.878248974008208	NA	Years	0.878248974008208	1	Years	235.25.0	nationwide children s hospital	19	blca	12	false	2013	67	NA	wall lateral	NA	NA	NA	NA	NA	tcga-dk-a3wx	d63c186d-add6-492e-8250-e83f46d39d00	NA	NA	bladder	NA	NA	lungbronchus	NA	NA	NA	NA	NA	breast-fem	uterine	mother	brief asbestos exposure from office
TCGA.DK.A3WY	Yes	female	67	not hispanic or latino	NA	NA	high grade	NA	NA	NA	NA	10.9138166894665	NA	Years	10.9138166894665	0	Years	235.25.0	nationwide children s hospital	19	blca	12	false	2013	67	NA	dome	NA	NA	NA	NA	NA	tcga-dk-a3wy	9bb5d187-033e-4e86-a76e-e1a6d20488f7	NA	NA	NA	NA	NA	NA	NA	NA	NA	NA	NA	NA	NA	NA	none reported
TCGA.DK.A3X1	Yes	female	78	not hispanic or latino	NA	NA	high grade	NA	NA	NA	NA	3.41450068399453	NA	Years	3.41450068399453	0	Years	235.25.0	nationwide children s hospital	19	blca	12	false	2013	78	NA	dome	NA	NA	NA	NA	NA	tcga-dk-a3x1	6bddafde-7004-49b6-80cf-8081cd4b7d44	NA	NA	NA	NA	NA	NA	NA	NA	NA	NA	NA	lungbronchus	NA	father	none reported
TCGA.DK.A3X2	Yes	male	85	not hispanic or latino	NA	NA	high grade	NA	NA	NA	NA	1.49658002735978	NA	Years	1.49658002735978	1	Years	235.25.0	nationwide children s hospital	19	blca	12	false	2013	85	NA	wall lateral	NA	NA	NA	NA	NA	tcga-dk-a3x2	40551d53-388b-4067-9341-76e94d023703	NA	NA	kidney-except pelvis	NA	brother	ovary-nos	NA	sister	NA	NA	NA	colon	NA	mother	none reported
TCGA.E5.A2PC	Yes	female	61	not hispanic or latino	NA	NA	high grade	NA	NA	NA	NA	3.03146374829001	NA	Years	3.03146374829001	0	Years	192.31.0	nationwide children s hospital	19	blca	12	false	2013	61	NA	wall lateral	NA	NA	NA	NA	NA	tcga-e5-a2pc	4107ae6f-502c-4bdc-bf14-e4b3711cba38	NA	NA	NA	NA	NA	NA	NA	NA	NA	NA	NA	lungbronchus	NA	father	NA
TCGA.E5.A4TZ	Yes	male	64	not hispanic or latino	NA	NA	high grade	NA	NA	NA	NA	1.2749658002736	NA	Years	1.2749658002736	1	Years	317.10.0	nationwide children s hospital	19	blca	12	false	2013	64	NA	wall nos	NA	NA	NA	NA	NA	tcga-e5-a4tz	ca6403dd-3bd5-4023-8ea1-9957ec44dba5	NA	NA	liver-primary-nos	NA	father	NA	NA	NA	NA	NA	NA	breast-fem	NA	mother	NA
TCGA.E5.A4U1	Yes	male	72	not hispanic or latino	NA	NA	high grade	NA	NA	NA	NA	2.17783857729138	NA	Years	2.17783857729138	0	Years	317.10.0	nationwide children s hospital	19	blca	12	false	2013	72	NA	wall lateral	NA	NA	NA	NA	NA	tcga-e5-a4u1	1c28f311-e0b0-4292-b29a-c6757665a4a4	NA	NA	NA	NA	NA	NA	NA	NA	NA	NA	NA	NA	NA	NA	NA
TCGA.E7.A3X6	Yes	male	70	not hispanic or latino	NA	NA	low grade	NA	NA	NA	NA	0	NA	Years	0	0	Years	235.25.0	nationwide children s hospital	19	blca	12	false	2013	70	NA	wall lateral	NA	NA	NA	NA	NA	tcga-e7-a3x6	c871ea6b-fbd2-4e6f-ab29-f43f6e3ddcbb	NA	NA	NA	NA	NA	NA	NA	NA	NA	NA	NA	NA	NA	NA	NA
TCGA.E7.A3Y1	Yes	male	57	not hispanic or latino	NA	NA	low grade	NA	NA	NA	NA	0.00820793433652531	NA	Years	0.00820793433652531	0	Years	235.25.0	nationwide children s hospital	19	blca	12	false	2013	57	NA	bladder - nos	NA	NA	NA	NA	NA	tcga-e7-a3y1	f7c891eb-3b09-4e01-bb8a-53d570518cbe	NA	NA	NA	NA	NA	NA	NA	NA	NA	NA	NA	NA	NA	NA	NA
TCGA.E7.A4IJ	Yes	male	56	not hispanic or latino	NA	NA	high grade	NA	NA	NA	NA	0.0410396716826265	NA	Years	0.0410396716826265	0	Years	279.14.0	nationwide children s hospital	19	blca	12	false	2013	56	30	wall nos	NA	NA	NA	NA	NA	tcga-e7-a4ij	faf4c71c-c4f3-4513-8c44-9114a5d3729a	NA	NA	NA	NA	NA	NA	NA	NA	NA	NA	NA	NA	NA	NA	NA
TCGA.E7.A4XJ	Yes	male	66	not hispanic or latino	NA	NA	high grade	NA	NA	NA	NA	0.0437756497948016	NA	Years	0.0437756497948016	0	Years	279.14.0	nationwide children s hospital	19	blca	12	false	2013	66	46	wall nos	NA	NA	NA	NA	NA	tcga-e7-a4xj	92495a89-9974-4f75-99e0-28bd11114460	focal	NA	NA	NA	NA	NA	NA	NA	NA	NA	NA	NA	NA	NA	orange dioxin
TCGA.E7.A519	Yes	male	72	not hispanic or latino	NA	NA	high grade	NA	NA	NA	NA	0	NA	Years	0	0	Years	279.14.0	nationwide children s hospital	19	blca	12	false	2013	72	22	wall nos	NA	NA	NA	NA	NA	tcga-e7-a519	74216d58-9e34-4a2b-b4af-886c4a3dc079	NA	NA	NA	NA	NA	NA	NA	NA	NA	NA	NA	NA	NA	NA	NA
TCGA.E7.A541	Yes	male	66	not hispanic or latino	NA	NA	high grade	NA	NA	NA	NA	0.0465116279069767	NA	Years	0.0465116279069767	0	Years	279.14.0	nationwide children s hospital	19	blca	12	false	2013	66	NA	wall anterior	NA	NA	NA	NA	NA	tcga-e7-a541	d51abc3a-a652-4b13-9a41-ce52be87218b	NA	NA	NA	NA	NA	NA	NA	NA	NA	NA	NA	NA	NA	NA	NA
TCGA.E7.A5KE	Yes	female	78	not hispanic or latino	NA	NA	high grade	NA	NA	NA	NA	0.0465116279069767	NA	Years	0.0465116279069767	0	Years	294.13.0	nationwide children s hospital	19	blca	12	false	2013	78	NA	wall nos	NA	NA	NA	NA	NA	tcga-e7-a5ke	514dcd02-0b33-40ef-8ef1-05272045fc39	NA	NA	NA	NA	NA	NA	NA	NA	NA	NA	NA	NA	NA	NA	NA
TCGA.E7.A5KF	Yes	male	67	not hispanic or latino	NA	NA	low grade	NA	NA	NA	NA	0.0547195622435021	NA	Years	0.0547195622435021	0	Years	294.13.0	nationwide children s hospital	19	blca	12	false	2013	67	42	wall nos	NA	NA	NA	NA	NA	tcga-e7-a5kf	5d06cc19-8b10-4ed1-b6d4-8e044f1f8a8c	NA	NA	NA	NA	NA	NA	NA	NA	NA	NA	NA	bladder	NA	father	NA
TCGA.E7.A677	Yes	male	81	not hispanic or latino	NA	NA	low grade	NA	NA	NA	NA	0.114911080711354	NA	Years	0.114911080711354	0	Years	309.12.0	nationwide children s hospital	19	blca	12	false	2013	81	NA	wall nos	NA	NA	NA	NA	NA	tcga-e7-a677	d492383f-5449-4845-bfb3-b2cb4eb49c4e	NA	NA	NA	NA	NA	NA	NA	NA	NA	NA	NA	NA	NA	NA	NA
TCGA.E7.A678	Yes	male	55	not hispanic or latino	NA	NA	low grade	NA	NA	NA	NA	0.0683994528043776	NA	Years	0.0683994528043776	0	Years	309.12.0	nationwide children s hospital	19	blca	12	false	2013	55	31	wall nos	NA	NA	NA	NA	NA	tcga-e7-a678	29c52372-d3a7-4188-b468-67c3451c4f20	focal	NA	NA	NA	NA	NA	NA	NA	NA	NA	NA	NA	NA	NA	NA
TCGA.FD.A3B3	Yes	female	74	not hispanic or latino	NA	NA	high grade	NA	NA	NA	NA	0.733242134062927	NA	Years	0.733242134062927	0	Years	192.31.0	nationwide children s hospital	19	blca	12	false	2013	74	17	trigone	NA	NA	NA	NA	NA	tcga-fd-a3b3	4b5d873b-bfda-482e-92a0-bf84c0f9032a	NA	NA	NA	NA	NA	NA	NA	NA	NA	NA	NA	colon	NA	sister	NA
TCGA.FD.A3B4	Yes	female	55	not hispanic or latino	NA	NA	high grade	NA	NA	NA	NA	0.692202462380301	NA	Years	0.692202462380301	0	Years	192.31.0	nationwide children s hospital	19	blca	12	false	2013	55	25	wall lateral	NA	NA	NA	NA	NA	tcga-fd-a3b4	899f8d52-4c3a-4371-90eb-1f106001eddc	NA	NA	head/face/neck	NA	father	leukemia-nos	NA	mother	breast-fem	NA	NA	breast-fem	NA	sister	NA
TCGA.FD.A3B5	Yes	male	86	not hispanic or latino	NA	NA	high grade	NA	NA	NA	NA	0.744186046511628	NA	Years	0.744186046511628	1	Years	199.32.0	nationwide children s hospital	19	blca	12	false	2013	86	15	wall posterior	NA	NA	NA	NA	NA	tcga-fd-a3b5	462d5a6b-9f39-4aae-a35b-d06a7811d053	NA	NA	nos	NA	sister	NA	NA	NA	NA	NA	NA	breast-fem	NA	sister	NA
TCGA.FD.A3B6	Yes	male	75	not hispanic or latino	NA	NA	high grade	NA	NA	NA	NA	0.571819425444596	NA	Years	0.571819425444596	0	Years	199.32.0	nationwide children s hospital	19	blca	12	false	2013	75	17	wall posterior	NA	NA	NA	NA	NA	tcga-fd-a3b6	36054200-3fa4-4541-a25c-47282e4ef88d	NA	NA	NA	NA	NA	NA	NA	NA	NA	NA	NA	NA	NA	NA	NA
TCGA.FD.A3B7	Yes	male	66	not hispanic or latino	NA	NA	high grade	NA	NA	NA	NA	0.333789329685363	NA	Years	0.333789329685363	1	Years	199.32.0	nationwide children s hospital	19	blca	12	false	2013	66	16	wall lateral	NA	NA	NA	NA	NA	tcga-fd-a3b7	ef5dd4b3-b77a-444a-b5b0-c999a5a3d129	NA	NA	NA	NA	NA	NA	NA	NA	NA	NA	NA	NA	NA	NA	NA
TCGA.FD.A3B8	Yes	male	56	hispanic or latino	NA	NA	high grade	NA	NA	NA	NA	0.919288645690834	NA	Years	0.919288645690834	0	Years	199.32.0	nationwide children s hospital	19	blca	12	false	2013	56	16	wall lateral	NA	NA	NA	NA	NA	tcga-fd-a3b8	537ca5d1-5b26-496f-b7b4-05fea7b46353	NA	NA	NA	NA	NA	NA	NA	NA	NA	NA	NA	NA	NA	NA	NA
TCGA.FD.A3N5	Yes	male	69	not hispanic or latino	NA	NA	high grade	NA	NA	NA	NA	0.744186046511628	NA	Years	0.744186046511628	0	Years	207.30.0	nationwide children s hospital	19	blca	12	false	2013	69	10	wall posterior	NA	NA	NA	NA	NA	tcga-fd-a3n5	a658becf-3934-49f2-9e74-291dca61d4bb	NA	NA	NA	NA	NA	NA	NA	NA	NA	NA	NA	lungbronchus	NA	sister	NA
TCGA.FD.A3N6	Yes	female	43	not hispanic or latino	NA	NA	high grade	NA	NA	NA	NA	0.662106703146375	NA	Years	0.662106703146375	0	Years	207.30.0	nationwide children s hospital	19	blca	12	false	2013	43	18	wall anterior	NA	NA	NA	NA	NA	tcga-fd-a3n6	8c1dd7f7-b74a-4fa2-b6a7-86f0348d2567	NA	NA	NA	NA	NA	NA	NA	NA	NA	NA	NA	prostate	NA	father	NA
TCGA.FD.A3NA	Yes	male	60	not hispanic or latino	NA	NA	high grade	NA	NA	NA	NA	2.66484268125855	NA	Years	2.66484268125855	0	Years	207.30.0	nationwide children s hospital	19	blca	12	false	2013	60	21	wall posterior	NA	NA	NA	NA	NA	tcga-fd-a3na	14917461-dae4-44cb-909d-42ac45aef450	NA	NA	NA	NA	NA	NA	NA	NA	NA	NA	NA	NA	NA	NA	printing chemicals and ink
TCGA.FD.A3SJ	Yes	male	59	not hispanic or latino	NA	NA	high grade	NA	NA	NA	NA	2.0218878248974	NA	Years	2.0218878248974	1	Years	235.25.0	nationwide children s hospital	19	blca	12	false	2013	59	20	wall lateral	wall posterior	NA	NA	NA	NA	tcga-fd-a3sj	6d8d8169-0c1a-4cdb-be6f-9761c981a369	NA	NA	NA	NA	NA	NA	NA	NA	NA	NA	NA	NA	NA	NA	NA
TCGA.FD.A3SL	Yes	male	60	not hispanic or latino	NA	NA	high grade	NA	NA	NA	NA	0.913816689466484	NA	Years	0.913816689466484	0	Years	235.25.0	nationwide children s hospital	19	blca	12	false	2013	60	NA	dome	wall anterior	wall posterior	NA	NA	NA	tcga-fd-a3sl	4570b6e2-d430-41ca-aab1-ce4d14c36463	NA	NA	colon	NA	mother	NA	NA	NA	NA	NA	NA	lungbronchus	NA	father	NA
TCGA.FD.A3SM	Yes	male	70	not hispanic or latino	NA	NA	high grade	NA	NA	NA	NA	0.508891928864569	NA	Years	0.508891928864569	0	Years	235.25.0	nationwide children s hospital	19	blca	12	false	2013	70	16	dome	wall anterior	wall lateral	wall posterior	NA	NA	tcga-fd-a3sm	474582f2-8dec-4fbc-803f-4fd9ba2e0957	NA	NA	NA	NA	NA	NA	NA	NA	NA	NA	NA	lungbronchus	NA	father	NA
TCGA.FD.A3SN	Yes	male	79	hispanic or latino	NA	NA	high grade	NA	NA	NA	NA	0.566347469220246	NA	Years	0.566347469220246	0	Years	235.25.0	nationwide children s hospital	19	blca	12	false	2013	79	15	trigone	wall posterior	NA	NA	NA	NA	tcga-fd-a3sn	0fb043d3-d86b-4cd8-8c01-9e2b3e965bb0	NA	NA	gastric	lungbronchus	brother	NA	NA	NA	NA	NA	NA	nos	NA	mother	NA
TCGA.FD.A3SO	Yes	male	68	not hispanic or latino	NA	NA	high grade	NA	NA	NA	NA	0.456908344733242	NA	Years	0.456908344733242	1	Years	235.25.0	nationwide children s hospital	19	blca	12	false	2013	68	11	wall lateral	NA	NA	NA	NA	NA	tcga-fd-a3so	94809fbf-4895-42c0-a7c6-f39ee1a41f1a	NA	NA	NA	NA	NA	NA	NA	NA	NA	NA	NA	colon	NA	mother	NA
TCGA.FD.A3SP	Yes	male	60	not hispanic or latino	NA	NA	high grade	NA	NA	NA	NA	0.377564979480164	NA	Years	0.377564979480164	0	Years	235.25.0	nationwide children s hospital	19	blca	12	false	2013	60	NA	dome	wall lateral	wall posterior	NA	NA	NA	tcga-fd-a3sp	5f99dcff-d809-4c87-8024-c9b30bd565e9	NA	NA	NA	NA	father	NA	NA	NA	NA	NA	NA	colon	NA	mother	NA
TCGA.FD.A3SQ	Yes	male	62	not hispanic or latino	NA	NA	high grade	NA	NA	NA	NA	3.89329685362517	NA	Years	3.89329685362517	1	Years	235.25.0	nationwide children s hospital	19	blca	12	false	2013	62	NA	wall lateral	wall posterior	NA	NA	NA	NA	tcga-fd-a3sq	3071cb51-dcf5-41f7-b047-afc2dcbf0aaf	NA	NA	breast-fem	NA	sister	NA	NA	NA	NA	NA	NA	bladder	breast-fem	mother	NA
TCGA.FD.A3SR	Yes	male	68	not hispanic or latino	NA	NA	high grade	NA	NA	NA	NA	1.64705882352941	NA	Years	1.64705882352941	1	Years	235.25.0	nationwide children s hospital	19	blca	12	false	2013	68	19	dome	wall lateral	wall posterior	NA	NA	NA	tcga-fd-a3sr	72d6e9aa-4a99-4fc9-a67b-4631e95fb043	NA	NA	NA	NA	NA	NA	NA	NA	NA	NA	NA	NA	NA	NA	NA
TCGA.FD.A3SS	Yes	male	66	not hispanic or latino	NA	NA	high grade	NA	NA	NA	NA	0.161422708618331	NA	Years	0.161422708618331	0	Years	235.25.0	nationwide children s hospital	19	blca	12	false	2013	66	NA	dome	trigone	wall anterior	wall lateral	wall posterior	NA	tcga-fd-a3ss	7b98b829-fdc7-4719-bee9-c83f6154019c	NA	NA	NA	NA	NA	NA	NA	NA	NA	NA	NA	NA	NA	NA	NA
TCGA.FD.A43N	Yes	male	76	not hispanic or latino	NA	NA	high grade	NA	NA	NA	NA	0.656634746922025	NA	Years	0.656634746922025	0	Years	252.17.0	nationwide children s hospital	19	blca	12	false	2013	76	20	wall posterior	NA	NA	NA	NA	NA	tcga-fd-a43n	3cccffea-bd7d-4548-bb38-fe5eda630de6	NA	NA	liver-primary-nos	NA	sister	NA	NA	NA	NA	NA	NA	lungbronchus	NA	brother	NA
TCGA.FD.A43P	Yes	male	74	not hispanic or latino	NA	NA	high grade	NA	NA	NA	NA	0.339261285909713	NA	Years	0.339261285909713	0	Years	252.17.0	nationwide children s hospital	19	blca	12	false	2013	74	19	dome	NA	NA	NA	NA	NA	tcga-fd-a43p	41e8c196-ef93-47c6-ad06-0031f23d4347	NA	NA	NA	NA	NA	NA	NA	NA	NA	NA	NA	NA	NA	NA	NA
TCGA.FD.A43S	Yes	female	71	not hispanic or latino	NA	NA	high grade	NA	NA	NA	NA	0.478796169630643	NA	Years	0.478796169630643	0	Years	252.17.0	nationwide children s hospital	19	blca	12	false	2013	71	21	wall posterior	NA	NA	NA	NA	NA	tcga-fd-a43s	77236911-d9e0-4b85-829a-a98f1e4b92d2	NA	NA	NA	NA	NA	NA	NA	NA	NA	NA	NA	NA	NA	NA	NA
TCGA.FD.A43U	Yes	male	70	not hispanic or latino	NA	NA	high grade	NA	NA	NA	NA	0.569083447332421	NA	Years	0.569083447332421	0	Years	252.17.0	nationwide children s hospital	19	blca	12	false	2013	70	32	wall lateral	NA	NA	NA	NA	NA	tcga-fd-a43u	140b83db-badd-4b8d-b0f5-0f8c8060a228	NA	NA	NA	NA	NA	NA	NA	NA	NA	NA	NA	NA	NA	NA	NA
TCGA.FD.A43X	Yes	male	84	not hispanic or latino	NA	NA	high grade	NA	NA	NA	NA	0.300957592339261	NA	Years	0.300957592339261	0	Years	252.17.0	nationwide children s hospital	19	blca	12	false	2013	84	14	wall posterior	NA	NA	NA	NA	NA	tcga-fd-a43x	4ff4d9fe-eab8-4ab3-9ae4-9f15b2581a8f	NA	NA	NA	NA	NA	NA	NA	NA	NA	NA	NA	NA	NA	NA	NA
TCGA.FD.A43Y	Yes	male	65	not hispanic or latino	NA	NA	high grade	NA	NA	NA	NA	0.662106703146375	NA	Years	0.662106703146375	0	Years	279.14.0	nationwide children s hospital	19	blca	12	false	2013	65	16	wall lateral	NA	NA	NA	NA	NA	tcga-fd-a43y	d349fae0-dd40-4292-908c-ac86a9938240	NA	NA	NA	NA	NA	NA	NA	NA	NA	NA	NA	prostate	NA	father	NA
TCGA.FD.A5BR	Yes	male	57	not hispanic or latino	NA	NA	high grade	NA	NA	NA	NA	1.11080711354309	NA	Years	1.11080711354309	0	Years	279.14.0	nationwide children s hospital	19	blca	12	false	2013	57	NA	wall lateral	NA	NA	NA	NA	NA	tcga-fd-a5br	dfdaebd6-e0ab-49d1-9ae9-3a57b3c318b5	NA	NA	NA	NA	NA	NA	NA	NA	NA	NA	NA	NA	NA	NA	NA
TCGA.FD.A5BS	Yes	male	68	not hispanic or latino	NA	NA	high grade	NA	NA	NA	NA	3.09165526675787	NA	Years	3.09165526675787	0	Years	279.14.0	nationwide children s hospital	19	blca	12	false	2013	68	NA	wall posterior	NA	NA	NA	NA	NA	tcga-fd-a5bs	b581e799-93d1-4f1c-bcb7-7e7ae86a869e	NA	NA	NA	NA	NA	NA	NA	NA	NA	NA	NA	NA	NA	NA	NA
TCGA.FD.A5BT	Yes	male	84	not hispanic or latino	NA	NA	high grade	NA	NA	NA	NA	0.916552667578659	NA	Years	0.916552667578659	1	Years	279.14.0	nationwide children s hospital	19	blca	12	false	2013	84	NA	wall lateral	NA	NA	NA	NA	NA	tcga-fd-a5bt	cc2350ca-9220-400d-8b76-cc36d26f68d6	NA	NA	NA	NA	NA	NA	NA	NA	NA	NA	NA	NA	NA	NA	NA
TCGA.FD.A5BU	Yes	female	76	not hispanic or latino	NA	NA	high grade	NA	NA	NA	NA	0.571819425444596	NA	Years	0.571819425444596	0	Years	279.14.0	nationwide children s hospital	19	blca	12	false	2013	76	NA	wall lateral	NA	NA	NA	NA	NA	tcga-fd-a5bu	980c7214-f708-4499-818d-f3de87dc6de7	NA	NA	NA	NA	NA	NA	NA	NA	NA	NA	NA	ovary-nos	NA	mother	NA
TCGA.FD.A5BV	Yes	female	47	not hispanic or latino	NA	NA	high grade	NA	NA	NA	NA	0.445964432284542	NA	Years	0.445964432284542	1	Years	279.14.0	nationwide children s hospital	19	blca	12	false	2013	47	NA	trigone	NA	NA	NA	NA	NA	tcga-fd-a5bv	4fa31971-15e2-4c9b-b49a-b3b7096262e4	NA	NA	NA	NA	NA	NA	NA	NA	NA	NA	NA	NA	NA	NA	NA
TCGA.FD.A5BX	Yes	male	82	not hispanic or latino	NA	NA	high grade	NA	NA	NA	NA	0.473324213406293	NA	Years	0.473324213406293	1	Years	279.14.0	nationwide children s hospital	19	blca	12	false	2013	82	NA	wall anterior	NA	NA	NA	NA	NA	tcga-fd-a5bx	6bd85ae2-9d27-4285-a280-4469dd2a8b0a	NA	NA	NA	NA	NA	NA	NA	NA	NA	NA	NA	NA	NA	NA	NA
TCGA.FD.A5BY	Yes	female	63	not hispanic or latino	NA	NA	high grade	NA	NA	NA	NA	0.569083447332421	NA	Years	0.569083447332421	0	Years	294.13.0	nationwide children s hospital	19	blca	12	false	2013	63	NA	wall posterior	NA	NA	NA	NA	NA	tcga-fd-a5by	8da76432-3004-47e5-a474-bd94bd4c0b33	NA	NA	leukemia-nos	NA	brother	NA	NA	NA	NA	NA	NA	pancreas	NA	mother	NA
TCGA.FD.A5BZ	Yes	female	77	not hispanic or latino	NA	NA	high grade	NA	NA	NA	NA	2.28454172366621	NA	Years	2.28454172366621	1	Years	294.13.0	nationwide children s hospital	19	blca	12	false	2013	77	NA	wall anterior	NA	NA	NA	NA	NA	tcga-fd-a5bz	ac187cd1-a5ef-47da-88b2-1d4df27e0e76	NA	NA	NA	NA	NA	NA	NA	NA	NA	NA	NA	NA	NA	NA	NA
TCGA.FD.A5C0	Yes	male	61	not hispanic or latino	NA	NA	high grade	NA	NA	NA	NA	0.571819425444596	NA	Years	0.571819425444596	0	Years	294.13.0	nationwide children s hospital	19	blca	12	false	2013	61	NA	wall posterior	NA	NA	NA	NA	NA	tcga-fd-a5c0	0628e443-3d7f-4a38-9d2a-ebc7f4f7e11d	NA	NA	NA	NA	NA	NA	NA	NA	NA	NA	NA	NA	NA	NA	NA
TCGA.FD.A5C1	Yes	female	61	not hispanic or latino	NA	NA	high grade	NA	NA	NA	NA	4.13132694938441	NA	Years	4.13132694938441	0	Years	294.13.0	nationwide children s hospital	19	blca	12	false	2013	61	NA	wall posterior	NA	NA	NA	NA	NA	tcga-fd-a5c1	070c66fa-ef48-46cb-af4f-357d2c641118	NA	NA	NA	NA	NA	NA	NA	NA	NA	NA	NA	NA	NA	NA	NA
TCGA.FD.A62N	Yes	male	69	not hispanic or latino	NA	NA	high grade	NA	NA	NA	NA	0.221614227086183	NA	Years	0.221614227086183	0	Years	309.12.0	nationwide children s hospital	19	blca	12	false	2013	69	NA	wall lateral	NA	NA	NA	NA	NA	tcga-fd-a62n	b7439edc-b7ab-407e-810a-c60864a915bf	NA	NA	NA	NA	NA	NA	NA	NA	NA	NA	NA	NA	NA	NA	NA
TCGA.FD.A62O	Yes	male	74	not hispanic or latino	NA	NA	high grade	NA	NA	NA	NA	0.399452804377565	NA	Years	0.399452804377565	0	Years	309.12.0	nationwide children s hospital	19	blca	12	false	2013	74	NA	trigone	NA	NA	NA	NA	NA	tcga-fd-a62o	472502eb-ad99-4a1a-8445-1a11dc02a6d9	NA	NA	NA	NA	NA	NA	NA	NA	NA	NA	NA	NA	NA	NA	NA
TCGA.FD.A62P	Yes	male	76	not hispanic or latino	NA	NA	high grade	NA	NA	NA	NA	0.51983584131327	NA	Years	0.51983584131327	1	Years	309.12.0	nationwide children s hospital	19	blca	12	false	2013	76	NA	wall posterior	NA	NA	NA	NA	NA	tcga-fd-a62p	741311b6-cb15-498f-932d-ca282e1db10d	NA	NA	NA	NA	NA	NA	NA	NA	NA	NA	NA	NA	NA	NA	NA
TCGA.FD.A62S	Yes	female	60	not hispanic or latino	NA	NA	high grade	NA	NA	NA	NA	0.528043775649795	NA	Years	0.528043775649795	0	Years	309.12.0	nationwide children s hospital	19	blca	12	false	2013	60	NA	wall posterior	NA	NA	NA	NA	NA	tcga-fd-a62s	05a1402e-5a79-4d54-9430-065844ed1505	NA	NA	NA	NA	NA	NA	NA	NA	NA	NA	NA	NA	NA	NA	NA
TCGA.FJ.A3Z7	Yes	male	76	not hispanic or latino	NA	NA	high grade	NA	NA	NA	NA	1.26128590971272	NA	Years	1.26128590971272	0	Years	249.20.0	nationwide children s hospital	19	blca	12	false	2013	76	NA	dome	wall anterior	wall lateral	wall posterior	NA	NA	tcga-fj-a3z7	6b2d63f2-f390-4601-9640-f769f6e91bf4	NA	NA	NA	NA	NA	NA	NA	NA	NA	NA	NA	NA	NA	NA	NA
TCGA.FJ.A3Z9	Yes	male	72	not hispanic or latino	NA	NA	high grade	NA	NA	NA	NA	0.590971272229822	NA	Years	0.590971272229822	0	Years	279.14.0	nationwide children s hospital	19	blca	12	false	2013	72	20	trigone	wall lateral	NA	NA	NA	NA	tcga-fj-a3z9	72ff655f-bb08-40ed-b4c3-e9497d4da108	NA	NA	NA	NA	NA	NA	NA	NA	NA	NA	NA	NA	NA	NA	oil
TCGA.FJ.A3ZE	Yes	male	65	not hispanic or latino	NA	NA	high grade	NA	NA	NA	NA	0.290013679890561	NA	Years	0.290013679890561	0	Years	249.20.0	nationwide children s hospital	19	blca	12	false	2013	65	40	wall lateral	wall posterior	NA	NA	NA	NA	tcga-fj-a3ze	917961e2-78ad-4182-9cdb-5efb09808111	NA	NA	NA	NA	NA	NA	NA	NA	NA	NA	NA	NA	NA	NA	agent orange, vietnam 1967
TCGA.FJ.A3ZF	Yes	male	73	not hispanic or latino	NA	NA	high grade	NA	NA	NA	NA	0.339261285909713	NA	Years	0.339261285909713	0	Years	249.20.0	nationwide children s hospital	19	blca	12	false	2013	73	25	dome	wall anterior	NA	NA	NA	NA	tcga-fj-a3zf	fae38579-5fe2-4d81-9729-39fde866d18c	NA	NA	NA	NA	NA	NA	NA	NA	NA	NA	NA	lungbronchus	NA	sister	NA
TCGA.FT.A3EE	Yes	female	80	not hispanic or latino	NA	NA	high grade	NA	NA	NA	NA	0.26812585499316	NA	Years	0.26812585499316	1	Years	192.31.0	nationwide children s hospital	19	blca	12	false	2013	80	NA	neck	NA	NA	NA	NA	NA	tcga-ft-a3ee	cce62116-3dcd-400d-ada0-9839ca02466e	NA	NA	NA	NA	NA	NA	NA	NA	NA	NA	NA	NA	NA	NA	NA
TCGA.FT.A61P	Yes	male	76	not hispanic or latino	NA	NA	high grade	NA	NA	NA	NA	0.53625170998632	NA	Years	0.53625170998632	0	Years	309.12.0	nationwide children s hospital	19	blca	12	false	2013	76	NA	wall lateral	wall posterior	NA	NA	NA	NA	tcga-ft-a61p	7c698a35-7694-47f0-b681-f08840b95c02	NA	NA	NA	NA	NA	NA	NA	NA	NA	NA	NA	NA	NA	NA	NA
TCGA.G2.A2EC	Yes	female	58	not hispanic or latino	NA	NA	high grade	NA	NA	NA	NA	1.14090287277702	NA	Years	1.14090287277702	0	Years	170.39.0	nationwide children s hospital	19	blca	12	false	2013	58	29	bladder - nos	NA	NA	NA	NA	NA	tcga-g2-a2ec	28e25ffb-8b0c-4839-a735-ed7b78e3213a	NA	NA	NA	NA	NA	NA	NA	NA	NA	NA	NA	prostate	NA	brother	NA
TCGA.G2.A2EF	Yes	male	50	not hispanic or latino	NA	NA	high grade	NA	NA	NA	NA	4.15321477428181	NA	Years	4.15321477428181	0	Years	175.37.0	nationwide children s hospital	19	blca	12	false	2013	50	16	wall nos	NA	NA	NA	NA	NA	tcga-g2-a2ef	2a142731-119c-495d-ad30-eb0b48bacb46	NA	NA	NA	NA	NA	NA	NA	NA	NA	NA	NA	prostate	NA	grandfather	NA
TCGA.G2.A2EJ	Yes	female	56	not hispanic or latino	NA	NA	high grade	NA	NA	NA	NA	2.20519835841313	NA	Years	2.20519835841313	0	Years	170.39.0	nationwide children s hospital	19	blca	12	false	2013	56	27	bladder - nos	NA	NA	NA	NA	NA	tcga-g2-a2ej	c6227d39-d9e8-4e28-9e70-d7f720ab25e4	NA	NA	NA	NA	NA	NA	NA	NA	NA	NA	NA	NA	NA	NA	NA
TCGA.G2.A2EK	Yes	male	57	not hispanic or latino	NA	NA	high grade	NA	NA	NA	NA	0.470588235294118	NA	Years	0.470588235294118	0	Years	175.37.0	nationwide children s hospital	19	blca	12	false	2013	57	NA	bladder - nos	NA	NA	NA	NA	NA	tcga-g2-a2ek	5da1cb68-c438-4ddc-999f-90aed0c4bd7a	NA	NA	NA	NA	NA	NA	NA	NA	NA	NA	NA	skin-squamous cell carcinoma	NA	mother	NA
TCGA.G2.A2EL	Yes	male	77	not hispanic or latino	NA	NA	high grade	NA	NA	NA	NA	2.24076607387141	NA	Years	2.24076607387141	1	Years	175.37.0	nationwide children s hospital	19	blca	12	false	2013	77	NA	wall nos	NA	NA	NA	NA	NA	tcga-g2-a2el	30c7445e-d0c4-4a0f-96a4-27e4259ee10b	NA	NA	NA	NA	NA	NA	NA	NA	NA	NA	NA	head/face/neck	NA	father	NA
TCGA.G2.A2EO	Yes	male	69	not hispanic or latino	NA	NA	high grade	NA	NA	NA	NA	2.72777017783858	NA	Years	2.72777017783858	0	Years	170.39.0	nationwide children s hospital	19	blca	12	false	2013	69	NA	bladder - nos	NA	NA	NA	NA	NA	tcga-g2-a2eo	98b9ad62-76ed-43e3-91bc-b8f065d79673	NA	NA	adrenal cortical tumor	NA	NA	NA	NA	NA	NA	NA	NA	liver-hepatoblastoma	NA	mother	NA
TCGA.G2.A2ES	Yes	male	85	not hispanic or latino	NA	NA	high grade	NA	NA	NA	NA	1.43638850889193	NA	Years	1.43638850889193	0	Years	170.39.0	nationwide children s hospital	19	blca	12	false	2013	85	NA	bladder - nos	NA	NA	NA	NA	NA	tcga-g2-a2es	72d8eae8-9efb-45b2-acbd-82c6b5732e38	NA	NA	NA	NA	NA	NA	NA	NA	NA	NA	NA	NA	NA	NA	NA
TCGA.G2.A3IB	Yes	male	66	not hispanic or latino	NA	NA	high grade	NA	NA	NA	NA	0.585499316005472	NA	Years	0.585499316005472	0	Years	199.32.0	nationwide children s hospital	19	blca	12	false	2013	66	18	bladder - nos	NA	NA	NA	NA	NA	tcga-g2-a3ib	af53d51e-0b5c-437f-a1c0-ec5f55c49364	NA	NA	NA	NA	NA	NA	NA	NA	NA	NA	NA	NA	NA	NA	none
TCGA.G2.A3IE	Yes	male	51	not hispanic or latino	NA	NA	high grade	NA	NA	NA	NA	1.67441860465116	NA	Years	1.67441860465116	1	Years	199.32.0	nationwide children s hospital	19	blca	12	false	2013	51	15	bladder - nos	NA	NA	NA	NA	NA	tcga-g2-a3ie	c65ba2b8-e867-42e8-bbd0-c2cdf5130cfb	NA	NA	NA	NA	NA	NA	NA	NA	NA	NA	NA	lungbronchus	NA	father	NA
TCGA.G2.A3VY	Yes	male	66	not hispanic or latino	NA	NA	high grade	NA	NA	NA	NA	0.0683994528043776	NA	Years	0.0683994528043776	0	Years	235.25.0	nationwide children s hospital	19	blca	12	false	2013	66	NA	bladder - nos	NA	NA	NA	NA	NA	tcga-g2-a3vy	cd50c69f-0f45-4c57-b61a-8c6b41ab4f7e	NA	NA	NA	NA	NA	NA	NA	NA	NA	NA	NA	NA	NA	NA	NA
TCGA.GC.A3BM	Yes	male	70	not hispanic or latino	NA	NA	high grade	NA	NA	NA	NA	0.238030095759234	NA	Years	0.238030095759234	0	Years	235.25.0	nationwide children s hospital	19	blca	12	false	2013	70	30	dome	NA	NA	NA	NA	NA	tcga-gc-a3bm	7840aea9-40c4-473e-be33-8fa0b9f332c9	NA	NA	NA	NA	NA	NA	NA	NA	NA	NA	NA	NA	NA	NA	NA
TCGA.GC.A3I6	Yes	male	45	not hispanic or latino	NA	NA	high grade	NA	NA	NA	NA	0.186046511627907	NA	Years	0.186046511627907	0	Years	199.32.0	nationwide children s hospital	19	blca	12	false	2013	45	NA	wall posterior	NA	NA	NA	NA	NA	tcga-gc-a3i6	74cbb078-9aae-422a-a7af-dd29ebca949e	NA	NA	NA	NA	NA	NA	NA	NA	NA	NA	NA	NA	NA	NA	NA
TCGA.GC.A3OO	Yes	male	79	not hispanic or latino	NA	NA	high grade	NA	NA	NA	NA	0.109439124487004	NA	Years	0.109439124487004	0	Years	235.25.0	nationwide children s hospital	19	blca	12	false	2013	79	NA	wall lateral	NA	NA	NA	NA	NA	tcga-gc-a3oo	1ff60fd9-3ca3-43be-92a8-8dba2cd4d4df	NA	NA	NA	NA	NA	NA	NA	NA	NA	NA	NA	NA	NA	NA	NA
TCGA.GC.A3RB	Yes	male	54	not hispanic or latino	NA	NA	high grade	NA	NA	NA	NA	0.374829001367989	NA	Years	0.374829001367989	0	Years	223.24.0	nationwide children s hospital	19	blca	12	false	2013	54	15	trigone	NA	NA	NA	NA	NA	tcga-gc-a3rb	a0bcf1b1-4dd4-4d7f-b63e-b49296671451	NA	NA	NA	NA	NA	NA	NA	NA	NA	NA	NA	NA	NA	NA	NA
TCGA.GC.A3RC	Yes	male	59	not hispanic or latino	NA	NA	high grade	NA	NA	NA	NA	0.114911080711354	NA	Years	0.114911080711354	0	Years	235.25.0	nationwide children s hospital	19	blca	12	false	2013	59	NA	wall nos	NA	NA	NA	NA	NA	tcga-gc-a3rc	bd7f2c90-863e-4380-ad31-8755bcb2f975	NA	NA	NA	NA	NA	NA	NA	NA	NA	NA	NA	NA	NA	NA	NA
TCGA.GC.A3RD	Yes	female	83	not hispanic or latino	NA	NA	high grade	NA	NA	NA	NA	0.0848153214774282	NA	Years	0.0848153214774282	0	Years	235.25.0	nationwide children s hospital	19	blca	12	false	2013	83	NA	bladder - nos	NA	NA	NA	NA	NA	tcga-gc-a3rd	6a2155b3-915c-41b1-b730-32e55e0c1fbd	NA	NA	NA	NA	NA	NA	NA	NA	NA	NA	NA	NA	NA	NA	NA
TCGA.GC.A3WC	Yes	female	80	not hispanic or latino	NA	NA	high grade	NA	NA	NA	NA	0.207934336525308	NA	Years	0.207934336525308	0	Years	235.25.0	nationwide children s hospital	19	blca	12	false	2013	80	23	bladder - nos	NA	NA	NA	NA	NA	tcga-gc-a3wc	db52c68a-ed44-4ec4-9381-d75f9bcbc29a	NA	NA	prostate	NA	father	multiple myeloma	NA	brother	NA	NA	NA	gallbladder	NA	mother	none
TCGA.GC.A3YS	Yes	male	61	not hispanic or latino	NA	NA	high grade	NA	NA	NA	NA	0.0902872777017784	NA	Years	0.0902872777017784	0	Years	249.20.0	nationwide children s hospital	19	blca	12	false	2013	61	14	bladder - nos	NA	NA	NA	NA	NA	tcga-gc-a3ys	4d323b18-ce5a-4516-862d-7ed1fdf1f008	NA	NA	adrenal cortical tumor	NA	father	ovary-nos	NA	grandmother	NA	NA	NA	bladder	NA	mother	none known
TCGA.GD.A2C5	Yes	female	53	not hispanic or latino	NA	NA	high grade	NA	NA	NA	NA	0.640218878248974	NA	Years	0.640218878248974	0	Years	170.39.0	nationwide children s hospital	19	blca	12	false	2013	53	NA	bladder - nos	NA	NA	NA	NA	NA	tcga-gd-a2c5	5d54c742-5a8e-4c40-8d62-95e75e210ab8	NA	NA	NA	NA	NA	NA	NA	NA	NA	NA	NA	lungbronchus	NA	mother	NA
TCGA.GD.A3OP	Yes	female	84	not hispanic or latino	NA	NA	high grade	NA	NA	NA	NA	0.175102599179207	NA	Years	0.175102599179207	0	Years	223.24.0	nationwide children s hospital	19	blca	12	false	2013	84	NA	wall anterior	NA	NA	NA	NA	NA	tcga-gd-a3op	31da07bb-6752-49a3-a7ea-5427c04a9458	NA	NA	NA	NA	NA	NA	NA	NA	NA	NA	NA	NA	NA	NA	NA
TCGA.GD.A3OQ	Yes	male	48	not hispanic or latino	NA	NA	high grade	NA	NA	NA	NA	0.259917920656635	NA	Years	0.259917920656635	0	Years	223.24.0	nationwide children s hospital	19	blca	12	false	2013	48	NA	bladder - nos	NA	NA	NA	NA	NA	tcga-gd-a3oq	2e85c30c-c4c4-4096-9eef-4eb2c7d991a3	NA	NA	NA	NA	NA	NA	NA	NA	NA	NA	NA	NA	NA	NA	NA
TCGA.GD.A3OS	Yes	female	54	not hispanic or latino	NA	NA	high grade	NA	NA	NA	NA	0.484268125854993	NA	Years	0.484268125854993	0	Years	223.24.0	nationwide children s hospital	19	blca	12	false	2013	54	21	bladder - nos	NA	NA	NA	NA	NA	tcga-gd-a3os	2a41b7d4-132f-4fb6-87b5-487c445379c7	NA	NA	NA	NA	NA	NA	NA	NA	NA	NA	NA	NA	NA	NA	NA
TCGA.GU.A42P	Yes	male	72	not hispanic or latino	NA	NA	high grade	NA	NA	NA	NA	0.53077975376197	NA	Years	0.53077975376197	0	Years	252.12.0	nationwide children s hospital	3	blca	10	false	2013	72	9	wall nos	NA	NA	NA	NA	NA	tcga-gu-a42p	ff5b9238-38a7-42b4-9d44-3b8ec9913f6d	NA	NA	NA	NA	NA	NA	NA	NA	NA	NA	NA	cervix	NA	sister	NA
TCGA.GU.A42Q	Yes	male	67	not hispanic or latino	NA	NA	high grade	NA	NA	NA	NA	0.629274965800274	NA	Years	0.629274965800274	0	Years	252.17.0	nationwide children s hospital	19	blca	12	false	2013	67	11	wall lateral	wall posterior	NA	NA	NA	NA	tcga-gu-a42q	9c46846e-7f66-4936-af97-50a7b8189d84	NA	NA	leukemia-nos	NA	brother	NA	NA	NA	NA	NA	NA	kidney-except pelvis	NA	father	pesticides
TCGA.GU.A42R	Yes	male	68	not hispanic or latino	NA	NA	high grade	NA	NA	NA	NA	0.26812585499316	NA	Years	0.26812585499316	0	Years	249.20.0	nationwide children s hospital	19	blca	12	false	2013	68	49	wall lateral	NA	NA	NA	NA	NA	tcga-gu-a42r	0691b8c5-6244-407c-8601-fa1bda01ff2a	NA	NA	NA	NA	NA	NA	NA	NA	NA	NA	NA	NA	NA	NA	NA
TCGA.GV.A3JV	Yes	male	66	not hispanic or latino	NA	NA	high grade	NA	NA	NA	NA	0.363885088919289	NA	Years	0.363885088919289	0	Years	223.24.0	nationwide children s hospital	19	blca	12	false	2013	66	31	trigone	NA	NA	NA	NA	NA	tcga-gv-a3jv	01ee41ef-1894-4408-9e96-a22a1f068190	focal	NA	prostate	NA	brother	NA	NA	NA	NA	NA	NA	prostate	NA	brother	NA
TCGA.GV.A3JW	Yes	male	74	not hispanic or latino	NA	NA	high grade	NA	NA	NA	NA	0.533515731874145	NA	Years	0.533515731874145	0	Years	199.32.0	nationwide children s hospital	19	blca	12	false	2013	74	23	bladder - nos	NA	NA	NA	NA	NA	tcga-gv-a3jw	3d644eaf-82fc-4bc7-93b7-3e600e8c6511	NA	NA	NA	NA	NA	NA	NA	NA	NA	NA	NA	NA	NA	NA	none
TCGA.GV.A3JX	Yes	male	59	not hispanic or latino	NA	NA	high grade	NA	NA	NA	NA	0.511627906976744	NA	Years	0.511627906976744	0	Years	199.32.0	nationwide children s hospital	19	blca	12	false	2013	59	NA	wall posterior	NA	NA	NA	NA	NA	tcga-gv-a3jx	d9dcbb57-f6c2-4465-8a60-afe876e113ca	focal	NA	NA	NA	NA	NA	NA	NA	NA	NA	NA	NA	NA	NA	NA
TCGA.GV.A3JZ	Yes	male	55	not hispanic or latino	NA	NA	high grade	NA	NA	NA	NA	0.473324213406293	NA	Years	0.473324213406293	0	Years	207.30.0	nationwide children s hospital	19	blca	12	false	2013	55	NA	bladder - nos	NA	NA	NA	NA	NA	tcga-gv-a3jz	9cc92795-7a24-4875-87f0-3efccbfcc970	focal	NA	NA	NA	NA	NA	NA	NA	NA	NA	NA	NA	NA	NA	none
TCGA.GV.A3QF	Yes	male	79	not hispanic or latino	NA	NA	high grade	NA	NA	NA	NA	0.634746922024624	NA	Years	0.634746922024624	0	Years	235.25.0	nationwide children s hospital	19	blca	12	false	2013	79	17	wall anterior	NA	NA	NA	NA	NA	tcga-gv-a3qf	47990d5e-a0e1-4752-86f5-4f5b84e219df	extensive	NA	NA	NA	NA	NA	NA	NA	NA	NA	NA	NA	NA	NA	NA
TCGA.GV.A3QG	Yes	male	65	not hispanic or latino	NA	NA	high grade	NA	NA	NA	NA	NA	NA	Years	NA	1	Years	223.24.0	nationwide children s hospital	19	blca	12	false	2013	65	20	wall posterior	NA	NA	NA	NA	NA	tcga-gv-a3qg	79f23a0e-5aae-4618-8191-7dd7c0552408	focal	NA	head/face/neck	NA	brother	NA	NA	NA	NA	NA	NA	breast-fem	NA	mother	benzenes/toluenes, made paroil
TCGA.GV.A3QH	Yes	male	67	not hispanic or latino	NA	NA	high grade	NA	NA	NA	NA	0.648426812585499	NA	Years	0.648426812585499	0	Years	223.24.0	nationwide children s hospital	19	blca	12	false	2013	67	53	trigone	NA	NA	NA	NA	NA	tcga-gv-a3qh	33bc6a7c-9844-41e3-96b3-1e34bb3fedd5	NA	NA	kidney-except pelvis	NA	sister	NA	NA	NA	NA	NA	NA	bladder	NA	grandfather	NA
TCGA.GV.A3QI	Yes	male	47	not hispanic or latino	NA	NA	high grade	NA	NA	NA	NA	0.341997264021888	NA	Years	0.341997264021888	0	Years	223.24.0	nationwide children s hospital	19	blca	12	false	2013	47	13	wall posterior	NA	NA	NA	NA	NA	tcga-gv-a3qi	06f936e9-5a90-40d3-b91a-713f2b4e6e11	NA	NA	NA	NA	NA	NA	NA	NA	NA	NA	NA	NA	NA	NA	NA
TCGA.GV.A3QK	Yes	female	56	not hispanic or latino	NA	NA	high grade	NA	NA	NA	NA	0.552667578659371	NA	Years	0.552667578659371	0	Years	249.20.0	nationwide children s hospital	19	blca	12	false	2013	56	27	wall anterior	NA	NA	NA	NA	NA	tcga-gv-a3qk	9ee8e704-c61d-413d-b69d-257ef829fdae	extensive	NA	NA	NA	NA	NA	NA	NA	NA	NA	NA	gastric	NA	mother	none
TCGA.GV.A40E	Yes	male	75	not hispanic or latino	NA	NA	high grade	NA	NA	NA	NA	0.53077975376197	NA	Years	0.53077975376197	0	Years	249.20.0	nationwide children s hospital	19	blca	12	false	2013	75	9	dome	trigone	wall anterior	wall lateral	NA	NA	tcga-gv-a40e	aa6142af-bad7-493c-98a0-fd070de39073	NA	NA	NA	NA	NA	NA	NA	NA	NA	NA	NA	NA	NA	NA	NA
TCGA.GV.A40G	Yes	male	77	not hispanic or latino	NA	NA	high grade	NA	NA	NA	NA	0.443228454172367	NA	Years	0.443228454172367	0	Years	249.20.0	nationwide children s hospital	19	blca	12	false	2013	77	18	trigone	wall anterior	wall lateral	wall posterior	NA	NA	tcga-gv-a40g	10422fe9-8d70-40a9-9875-3fe9fab68823	NA	NA	NA	NA	NA	NA	NA	NA	NA	NA	NA	NA	NA	NA	secondhand
TCGA.H4.A2HO	Yes	male	53	not hispanic or latino	NA	NA	high grade	NA	NA	NA	NA	0.125854993160055	NA	Years	0.125854993160055	0	Years	170.39.0	nationwide children s hospital	19	blca	12	false	2013	53	24	bladder - nos	NA	NA	NA	NA	NA	tcga-h4-a2ho	86d1e388-b30f-48fd-9647-3848eb6134f1	NA	NA	NA	NA	NA	NA	NA	NA	NA	NA	NA	NA	NA	NA	NA
TCGA.H4.A2HQ	Yes	female	64	not hispanic or latino	NA	NA	high grade	NA	NA	NA	NA	0.558139534883721	NA	Years	0.558139534883721	0	Years	170.39.0	nationwide children s hospital	19	blca	12	false	2013	64	29	wall anterior	NA	NA	NA	NA	NA	tcga-h4-a2hq	cede5274-279d-4021-8aca-5ecc4bf94d66	NA	NA	NA	NA	NA	NA	NA	NA	NA	NA	NA	cervix	NA	mother	NA
TCGA.HQ.A2OE	Yes	male	NA	NA	NA	NA	NA	NA	NA	NA	NA	NA	NA	Years	NA	0	Years	192.29.0	nationwide children s hospital	5	blca	12	false	2013	NA	NA	bladder - nos	NA	NA	NA	NA	NA	tcga-hq-a2oe	353c5fcc-9c6a-4ac6-99dc-fb4573b2ae6c	NA	NA	NA	NA	NA	NA	NA	NA	NA	NA	NA	NA	NA	NA	NA
TCGA.K4.A3WS	Yes	male	66	NA	NA	NA	high grade	NA	NA	NA	NA	0.725034199726402	NA	Years	0.725034199726402	0	Years	235.25.0	nationwide children s hospital	19	blca	12	false	2013	66	15	trigone	wall lateral	wall posterior	NA	NA	NA	tcga-k4-a3ws	68adacd1-a16e-4489-9e68-792a6bd8811c	NA	NA	NA	NA	NA	NA	NA	NA	NA	NA	NA	NA	NA	NA	many including arsenic
TCGA.K4.A3WU	Yes	male	87	NA	NA	NA	high grade	NA	NA	NA	NA	0.284541723666211	NA	Years	0.284541723666211	0	Years	249.20.0	nationwide children s hospital	19	blca	12	false	2013	87	NA	bladder - nos	NA	NA	NA	NA	NA	tcga-k4-a3wu	9aa6522a-120a-4691-993e-3f8534f644b5	NA	NA	nos	NA	sister	NA	NA	NA	NA	NA	NA	bladder	NA	brother	NA
TCGA.K4.A3WV	Yes	female	77	NA	NA	NA	high grade	NA	NA	NA	NA	0.385772913816689	NA	Years	0.385772913816689	0	Years	235.25.0	nationwide children s hospital	19	blca	12	false	2013	77	20	bladder - nos	NA	NA	NA	NA	NA	tcga-k4-a3wv	d53eade8-a845-4252-aece-92f3573486a7	NA	NA	NA	NA	NA	NA	NA	NA	NA	NA	NA	NA	NA	NA	NA
TCGA.K4.A4AB	Yes	male	76	not hispanic or latino	NA	NA	high grade	NA	NA	NA	NA	0.207934336525308	NA	Years	0.207934336525308	0	Years	294.13.0	nationwide children s hospital	19	blca	12	false	2013	76	NA	wall posterior	NA	NA	NA	NA	NA	tcga-k4-a4ab	8b7556ed-2dab-4180-af5b-0e113e26b36e	NA	NA	NA	NA	NA	NA	NA	NA	NA	NA	NA	NA	NA	NA	NA
TCGA.K4.A4AC	Yes	male	83	not hispanic or latino	NA	NA	high grade	NA	NA	NA	NA	0.538987688098495	NA	Years	0.538987688098495	0	Years	279.14.0	nationwide children s hospital	19	blca	12	false	2013	83	NA	bladder - nos	NA	NA	NA	NA	NA	tcga-k4-a4ac	2088ac24-a8b4-49af-a954-2b78b88a6f66	NA	NA	NA	NA	NA	NA	NA	NA	NA	NA	NA	NA	NA	NA	NA
TCGA.K4.A6FZ	Yes	female	75	not hispanic or latino	NA	NA	high grade	NA	NA	NA	NA	0.150478796169631	NA	Years	0.150478796169631	0	Years	317.10.0	nationwide children s hospital	19	blca	12	false	2013	75	NA	dome	wall posterior	NA	NA	NA	NA	tcga-k4-a6fz	610811d5-e45e-4a4f-bdc1-8d700efd6e43	NA	NA	NA	NA	NA	NA	NA	NA	NA	NA	NA	NA	NA	NA	NA
TCGA.K4.A6MB	Yes	male	64	not hispanic or latino	NA	NA	high grade	NA	NA	NA	NA	0.355677154582763	NA	Years	0.355677154582763	0	Years	317.10.0	nationwide children s hospital	19	blca	12	false	2013	64	NA	trigone	NA	NA	NA	NA	NA	tcga-k4-a6mb	661d7b4a-a2b2-4251-b464-292421665948	NA	NA	NA	NA	NA	NA	NA	NA	NA	NA	NA	NA	NA	NA	NA
TCGA.LC.A66R	Yes	male	78	not hispanic or latino	NA	NA	high grade	NA	NA	NA	NA	0.52530779753762	NA	Years	0.52530779753762	0	Years	309.12.0	nationwide children s hospital	19	blca	12	false	2013	78	18	bladder - nos	NA	NA	NA	NA	NA	tcga-lc-a66r	39fdc742-8bdb-4e77-b20b-0f967a75e659	extensive	NA	gastric	NA	mother	NA	NA	NA	NA	NA	NA	ovary-nos	NA	sister	NA
TCGA.LT.A5Z6	Yes	male	56	not hispanic or latino	NA	NA	high grade	NA	NA	NA	NA	0.284541723666211	NA	Years	0.284541723666211	0	Years	294.13.0	nationwide children s hospital	19	blca	12	false	2013	56	NA	bladder - nos	NA	NA	NA	NA	NA	tcga-lt-a5z6	ec7fc492-53cc-4b71-a66a-1cef1adeba33	NA	NA	prostate	NA	father	NA	NA	NA	NA	NA	NA	head/face/neck	NA	mother	NA
TCGA.MV.A51V	Yes	male	75	not hispanic or latino	NA	NA	high grade	NA	NA	NA	NA	0.306429548563611	NA	Years	0.306429548563611	0	Years	279.9.0	nationwide children s hospital	3	blca	10	false	2013	75	NA	wall anterior	NA	NA	NA	NA	NA	tcga-mv-a51v	d2f329b3-5b44-414b-bccd-7b2d1345d21e	NA	NA	NA	NA	NA	NA	NA	NA	NA	NA	NA	gastric	NA	grandfather	NA
[truncated: 428 more columns]
