# Supplementary material for: Genomic alterations underlie a pan-cancer metabolic shift associated with tumour hypoxia
Source: Genome Biol. 2016 Jun 29;17:140. doi: 10.1186/s13059-016-0999-8 (PMC4926297; doi:10.1186/s13059-016-0999-8)
Supplement: Additional file 3: — iDOS R package and associated R scripts used in this study. (ZIP (379183 kb) [file 13059_2016_999_MOESM3_ESM.zip › AdditionalFile3/TCGA/2014_01_15/BRCA/tumour/clinical.txt]

	Tumour	sex	age	race	size	node	grade	T	N	M	stage	t.rfs	e.rfs	t.rfs.unit	t.os	e.os	t.os.unit	admin.batchnumber	admin.bcr	admin.dayofdccupload	admin.diseasecode	admin.monthofdccupload	admin.patientwithdrawal.withdrawn	admin.yearofdccupload	patient.ageatinitialpathologicdiagnosis	patient.anatomicneoplasmsubdivisions.anatomicneoplasmsubdivision	patient.anatomicneoplasmsubdivisions.anatomicneoplasmsubdivision.2	patient.anatomicneoplasmsubdivisions.anatomicneoplasmsubdivision.3	patient.anatomicneoplasmsubdivisions.anatomicneoplasmsubdivision.4	patient.anatomicneoplasmsubdivisions.anatomicneoplasmsubdivision.5	patient.axillarylymphnodestagemethodtype	patient.axillarylymphnodestageothermethoddescriptivetext	patient.bcrpatientbarcode	patient.bcrpatientuuid	patient.breastcancersurgerymarginstatus	patient.breastcarcinomaestrogenreceptorstatus	patient.breastcarcinomaimmunohistochemistryerposfindingscale	patient.breastcarcinomaimmunohistochemistryposcellscore	patient.breastcarcinomaimmunohistochemistryprogesteronereceptorposfindingscale	patient.breastcarcinomaprimarysurgicalprocedurename	patient.breastcarcinomaprogesteronereceptorstatus	patient.breastcarcinomasurgicalprocedurename	patient.breastneoplasmothersurgicalproceduredescriptivetext	patient.clinicalcqcf.anatomicneoplasmsubdivision	patient.clinicalcqcf.consentordeathstatus	patient.clinicalcqcf.country	patient.clinicalcqcf.daystoconsent	patient.clinicalcqcf.daystodeath	patient.clinicalcqcf.diagnosissubtype
TCGA.A1.A0SB	Yes	female	70	not hispanic or latino	NA	NA	NA	NA	NA	NA	NA	0.708618331053352	NA	Years	0.708618331053352	0	Years	117.41.0	nationwide children s hospital	19	brca	12	false	2013	70	left	NA	NA	NA	NA	sentinel node biopsy alone	NA	tcga-a1-a0sb	0045349c-69d9-4306-a403-c9c1fa836644	NA	positive	NA	NA	NA	NA	negative	lumpectomy	NA	NA	consented	united states	76	NA	NA
TCGA.A1.A0SD	Yes	female	59	not hispanic or latino	NA	NA	NA	NA	NA	NA	NA	1.19562243502052	NA	Years	1.19562243502052	0	Years	85.47.0	nationwide children s hospital	19	brca	12	false	2013	59	left	NA	NA	NA	NA	sentinel lymph node biopsy plus axillary dissection	NA	tcga-a1-a0sd	c462e422-eb8d-4daf-9897-2a9c6cbd783a	negative	positive	NA	NA	NA	lumpectomy	positive	lumpectomy	NA	NA	consented	united states	29	NA	NA
TCGA.A1.A0SE	Yes	female	56	not hispanic or latino	NA	NA	NA	NA	NA	NA	NA	3.61149110807114	NA	Years	3.61149110807114	0	Years	72.53.0	nationwide children s hospital	19	brca	12	false	2013	56	left upper outer quadrant	NA	NA	NA	NA	sentinel lymph node biopsy plus axillary dissection	NA	tcga-a1-a0se	c397e6c2-ba3a-4f5e-a258-c140611192fe	NA	positive	NA	3+	NA	NA	positive	modified radical mastectomy	NA	NA	consented	united states	35	NA	NA
TCGA.A1.A0SF	Yes	female	54	not hispanic or latino	NA	NA	NA	NA	NA	NA	NA	4.00273597811217	NA	Years	4.00273597811217	0	Years	117.41.0	nationwide children s hospital	19	brca	12	false	2013	54	left	NA	NA	NA	NA	sentinel lymph node biopsy plus axillary dissection	NA	tcga-a1-a0sf	4b620966-b4c7-4615-bf58-ca9d3226b9bd	NA	positive	NA	NA	NA	NA	positive	modified radical mastectomy	NA	NA	consented	united states	29	NA	NA
TCGA.A1.A0SG	Yes	female	61	not hispanic or latino	NA	NA	NA	NA	NA	NA	NA	1.18467852257182	NA	Years	1.18467852257182	0	Years	117.41.0	nationwide children s hospital	19	brca	12	false	2013	61	right	NA	NA	NA	NA	sentinel lymph node biopsy plus axillary dissection	NA	tcga-a1-a0sg	0ed9ad26-7fdc-4d75-93f9-d029eee94993	NA	positive	NA	NA	NA	NA	positive	lumpectomy	NA	NA	consented	united states	20	NA	NA
TCGA.A1.A0SH	Yes	female	39	not hispanic or latino	NA	NA	NA	NA	NA	NA	NA	3.93160054719562	NA	Years	3.93160054719562	0	Years	72.53.0	nationwide children s hospital	19	brca	12	false	2013	39	left upper inner quadrant	NA	NA	NA	NA	sentinel node biopsy alone	NA	tcga-a1-a0sh	a6a863d9-b39d-4965-b47f-79a1bcf3c976	NA	negative	NA	NA	NA	NA	positive	lumpectomy	NA	NA	consented	united states	38	NA	NA
TCGA.A1.A0SI	Yes	female	52	not hispanic or latino	NA	NA	NA	NA	NA	NA	NA	1.73461012311901	NA	Years	1.73461012311901	0	Years	117.41.0	nationwide children s hospital	19	brca	12	false	2013	52	right	NA	NA	NA	NA	sentinel lymph node biopsy plus axillary dissection	NA	tcga-a1-a0si	16368c32-2118-4fcf-8693-6c89995e49d8	NA	positive	NA	NA	NA	NA	positive	lumpectomy	NA	NA	consented	united states	11	NA	NA
TCGA.A1.A0SJ	Yes	female	39	not hispanic or latino	NA	NA	NA	NA	NA	NA	NA	1.16552667578659	NA	Years	1.16552667578659	0	Years	72.53.0	nationwide children s hospital	19	brca	12	false	2013	39	left	NA	NA	NA	NA	sentinel lymph node biopsy plus axillary dissection	NA	tcga-a1-a0sj	a2db9dd1-44d5-48b5-817c-a21a85fadb21	NA	positive	NA	NA	NA	NA	positive	modified radical mastectomy	NA	NA	consented	united states	153	NA	NA
TCGA.A1.A0SK	Yes	female	54	not hispanic or latino	NA	NA	NA	NA	NA	NA	NA	2.64569083447332	NA	Years	2.64569083447332	1	Years	72.53.0	nationwide children s hospital	19	brca	12	false	2013	54	right upper outer quadrant	NA	NA	NA	NA	sentinel lymph node biopsy plus axillary dissection	NA	tcga-a1-a0sk	a5b44d66-c162-46b5-9df2-86305f0385c5	negative	negative	NA	NA	NA	other	negative	lumpectomy	surgical resection	NA	consented	united states	0	NA	NA
TCGA.A1.A0SM	Yes	male	77	not hispanic or latino	NA	NA	NA	NA	NA	NA	NA	0.662106703146375	NA	Years	0.662106703146375	0	Years	72.53.0	nationwide children s hospital	19	brca	12	false	2013	77	left	NA	NA	NA	NA	sentinel lymph node biopsy plus axillary dissection	NA	tcga-a1-a0sm	784de7ac-8424-42eb-83d4-a1bebaa42b97	NA	positive	NA	NA	NA	NA	negative	modified radical mastectomy	NA	NA	consented	united states	-365	NA	NA
TCGA.A1.A0SN	Yes	female	50	not hispanic or latino	NA	NA	NA	NA	NA	NA	NA	3.27222982216142	NA	Years	3.27222982216142	0	Years	117.41.0	nationwide children s hospital	19	brca	12	false	2013	50	left	NA	NA	NA	NA	sentinel lymph node biopsy plus axillary dissection	NA	tcga-a1-a0sn	0dc337fa-da8b-42c4-b9a7-fb76d81c161f	NA	positive	NA	NA	NA	NA	positive	lumpectomy	NA	NA	consented	united states	53	NA	NA
TCGA.A1.A0SO	Yes	female	67	not hispanic or latino	NA	NA	NA	NA	NA	NA	NA	2.33105335157319	NA	Years	2.33105335157319	0	Years	72.53.0	nationwide children s hospital	19	brca	12	false	2013	67	right	NA	NA	NA	NA	sentinel lymph node biopsy plus axillary dissection	NA	tcga-a1-a0so	6644fd4e-d2fe-4785-a73c-0f36fcc740e2	NA	negative	NA	NA	NA	NA	negative	modified radical mastectomy	NA	NA	consented	united states	27	NA	NA
TCGA.A1.A0SP	Yes	female	40	not hispanic or latino	NA	NA	NA	NA	NA	NA	NA	1.59507523939808	NA	Years	1.59507523939808	0	Years	72.53.0	nationwide children s hospital	19	brca	12	false	2013	40	right	NA	NA	NA	NA	axillary lymph node dissection alone	NA	tcga-a1-a0sp	a9bb8159-32f0-454c-a946-b3286a52b9d5	NA	negative	NA	NA	NA	NA	negative	lumpectomy	NA	NA	consented	united states	55	NA	NA
TCGA.A1.A0SQ	Yes	female	45	not hispanic or latino	NA	NA	NA	NA	NA	NA	NA	1.51299589603283	NA	Years	1.51299589603283	0	Years	117.41.0	nationwide children s hospital	19	brca	12	false	2013	45	left	NA	NA	NA	NA	sentinel lymph node biopsy plus axillary dissection	NA	tcga-a1-a0sq	08de63a2-7b76-43c3-80dc-df748b1d81bc	NA	positive	NA	NA	NA	NA	positive	modified radical mastectomy	NA	NA	consented	united states	72	NA	NA
TCGA.A2.A04N	Yes	female	66	hispanic or latino	NA	NA	NA	NA	NA	NA	NA	8.6265389876881	NA	Years	8.6265389876881	0	Years	85.47.0	nationwide children s hospital	19	brca	12	false	2013	66	right	NA	NA	NA	NA	other (specify)	sentinel lymph node biopsy plus non-sentinel lymph node biopsy	tcga-a2-a04n	197428f7-bd77-4c5f-8119-87157b5c35b9	NA	positive	NA	NA	NA	NA	positive	lumpectomy	NA	NA	consented	NA	4	NA	NA
TCGA.A2.A04P	Yes	female	36	NA	NA	NA	NA	NA	NA	NA	NA	0.487004103967168	NA	Years	1.49658002735978	1	Years	56.54.0	nationwide children s hospital	19	brca	12	false	2013	36	left	NA	NA	NA	NA	axillary lymph node dissection alone	NA	tcga-a2-a04p	ccd4a24b-d8cc-4686-9dee-c98b0c5a8d21	positive	negative	NA	NA	NA	mastectomy nos	negative	lumpectomy	NA	NA	consented	NA	22	NA	NA
TCGA.A2.A04Q	Yes	female	48	NA	NA	NA	NA	NA	NA	NA	NA	3.48837209302326	NA	Years	3.48837209302326	0	Years	56.54.0	nationwide children s hospital	19	brca	12	false	2013	48	right upper outer quadrant	right	NA	NA	NA	other (specify)	sln and non-sln bx	tcga-a2-a04q	b5fba77b-1f50-4e71-95b2-566afba4bdd7	NA	negative	NA	NA	NA	NA	negative	simple mastectomy	NA	NA	consented	NA	-86	NA	NA
TCGA.A2.A04R	Yes	female	36	not hispanic or latino	NA	NA	NA	NA	NA	NA	NA	6.46785225718194	NA	Years	6.46785225718194	0	Years	74.51.0	nationwide children s hospital	19	brca	12	false	2013	36	left upper inner quadrant	NA	NA	NA	NA	sentinel node biopsy alone	NA	tcga-a2-a04r	f3a058b9-fb7f-4098-8f0e-83c2acfa1ed5	NA	positive	NA	NA	NA	NA	positive	lumpectomy	NA	NA	consented	NA	7	NA	NA
TCGA.A2.A04T	Yes	female	62	NA	NA	NA	NA	NA	NA	NA	NA	5.33515731874145	NA	Years	5.33515731874145	0	Years	56.54.0	nationwide children s hospital	19	brca	12	false	2013	62	left upper inner quadrant	NA	NA	NA	NA	sentinel node biopsy alone	NA	tcga-a2-a04t	b58ad350-5140-4fa8-bc2c-24bca8395f3a	NA	negative	NA	NA	NA	NA	negative	lumpectomy	NA	NA	consented	NA	29	NA	NA
TCGA.A2.A04U	Yes	female	47	not hispanic or latino	NA	NA	NA	NA	NA	NA	NA	1.83310533515732	NA	Years	1.83310533515732	0	Years	85.47.0	nationwide children s hospital	19	brca	12	false	2013	47	right	NA	NA	NA	NA	sentinel node biopsy alone	NA	tcga-a2-a04u	1c3610f7-e0aa-48d7-9a27-0dbaf6e244f9	NA	negative	NA	NA	NA	NA	negative	simple mastectomy	NA	NA	consented	NA	23	NA	NA
TCGA.A2.A04V	Yes	female	39	not hispanic or latino	NA	NA	NA	NA	NA	NA	NA	3.99452804377565	NA	Years	5.2530779753762	1	Years	56.54.0	nationwide children s hospital	19	brca	12	false	2013	39	right lower outer quadrant	right	NA	NA	NA	sentinel node biopsy alone	NA	tcga-a2-a04v	64f67506-f2df-4f0a-b7be-29b4949e986a	NA	positive	NA	NA	NA	NA	positive	simple mastectomy	NA	NA	consented	NA	9	NA	NA
TCGA.A2.A04W	Yes	female	50	not hispanic or latino	NA	NA	NA	NA	NA	NA	NA	5.24760601915185	NA	Years	5.24760601915185	0	Years	85.47.0	nationwide children s hospital	19	brca	12	false	2013	50	right upper outer quadrant	NA	NA	NA	NA	axillary lymph node dissection alone	NA	tcga-a2-a04w	00807dae-9f4a-4fd1-aac2-82eb11bf2afb	NA	negative	NA	NA	NA	NA	negative	modified radical mastectomy	NA	NA	consented	NA	19	NA	NA
TCGA.A2.A04X	Yes	female	34	NA	NA	NA	NA	NA	NA	NA	NA	3.69083447332421	NA	Years	3.69083447332421	0	Years	56.54.0	nationwide children s hospital	19	brca	12	false	2013	34	left	NA	NA	NA	NA	sentinel node biopsy alone	NA	tcga-a2-a04x	733a2a0f-b37a-4b81-b49e-3c0f30d1eb37	NA	positive	NA	NA	NA	NA	positive	simple mastectomy	NA	NA	consented	NA	8	NA	NA
TCGA.A2.A04Y	Yes	female	53	NA	NA	NA	NA	NA	NA	NA	NA	2.0875512995896	NA	Years	2.0875512995896	0	Years	56.54.0	nationwide children s hospital	19	brca	12	false	2013	53	right upper outer quadrant	left	NA	NA	NA	sentinel lymph node biopsy plus axillary dissection	NA	tcga-a2-a04y	9ce7ce09-4409-4fa3-9f78-b2b24716f860	NA	positive	NA	NA	NA	NA	positive	simple mastectomy	NA	NA	consented	NA	-4	NA	NA
TCGA.A2.A0CK	Yes	female	60	not hispanic or latino	NA	NA	NA	NA	NA	NA	NA	10.4487004103967	NA	Years	10.4487004103967	0	Years	227.24.0	nationwide children s hospital	19	brca	12	false	2013	60	right	NA	NA	NA	NA	sentinel lymph node biopsy plus axillary dissection	NA	tcga-a2-a0ck	5aca16ca-4516-4e27-8249-6914029a7ebf	negative	positive	3 point scale	3+	3 point scale	modified radical mastectomy	positive	lumpectomy	NA	NA	consented	united states	0	NA	NA
TCGA.A2.A0CL	Yes	female	37	not hispanic or latino	NA	NA	NA	NA	NA	NA	NA	4.99863201094391	0	Years	4.99863201094391	0	Years	85.47.0	nationwide children s hospital	19	brca	12	false	2013	37	right lower outer quadrant	NA	NA	NA	NA	axillary lymph node dissection alone	NA	tcga-a2-a0cl	5c8983f2-9788-4dfa-971c-3ec457b6166e	NA	positive	NA	NA	NA	NA	positive	modified radical mastectomy	NA	NA	consented	NA	-1235	NA	NA
TCGA.A2.A0CM	Yes	female	40	not hispanic or latino	NA	NA	NA	NA	NA	NA	NA	1.04514363885089	NA	Years	2.06292749658003	1	Years	56.54.0	nationwide children s hospital	19	brca	12	false	2013	40	left	NA	NA	NA	NA	sentinel node biopsy alone	NA	tcga-a2-a0cm	eb2dbb4f-66b6-4525-8323-431970f7a64e	NA	negative	NA	0	NA	NA	negative	simple mastectomy	NA	NA	consented	NA	-212	NA	NA
TCGA.A2.A0CO	Yes	female	85	not hispanic or latino	NA	NA	NA	NA	NA	NA	NA	9.32421340629275	NA	Years	9.32421340629275	0	Years	227.24.0	nationwide children s hospital	19	brca	12	false	2013	85	right	NA	NA	NA	NA	axillary lymph node dissection alone	NA	tcga-a2-a0co	8e54232d-d8bb-4612-8b0e-4feb076a60f9	NA	positive	3 point scale	2+	3 point scale	NA	positive	modified radical mastectomy	NA	NA	consented	NA	30	NA	NA
TCGA.A2.A0CP	Yes	female	60	not hispanic or latino	NA	NA	NA	NA	NA	NA	NA	6.82626538987688	0	Years	6.82626538987688	0	Years	56.54.0	nationwide children s hospital	19	brca	12	false	2013	60	right	NA	NA	NA	NA	sentinel node biopsy alone	NA	tcga-a2-a0cp	fe15c48b-116d-461e-9b40-68514730fd18	NA	positive	NA	NA	NA	NA	positive	lumpectomy	NA	NA	consented	NA	0	NA	NA
TCGA.A2.A0CQ	Yes	female	62	not hispanic or latino	NA	NA	NA	NA	NA	NA	NA	6.54445964432285	0	Years	6.54445964432285	0	Years	56.54.0	nationwide children s hospital	19	brca	12	false	2013	62	right	NA	NA	NA	NA	sentinel node biopsy alone	NA	tcga-a2-a0cq	ab34a9a2-d72d-4106-94fb-118844b1b60b	negative	positive	NA	NA	NA	lumpectomy	positive	lumpectomy	NA	NA	consented	NA	33	NA	NA
TCGA.A2.A0CR	Yes	female	54	not hispanic or latino	NA	NA	NA	NA	NA	NA	NA	8.08481532147743	NA	Years	8.08481532147743	0	Years	227.24.0	nationwide children s hospital	19	brca	12	false	2013	54	left upper inner quadrant	NA	NA	NA	NA	axillary lymph node dissection alone	NA	tcga-a2-a0cr	4cf0f639-7940-48b6-8ea1-2a3494097cdb	NA	positive	3 point scale	3+	3 point scale	NA	positive	modified radical mastectomy	NA	NA	consented	united states	0	NA	NA
TCGA.A2.A0CS	Yes	female	73	not hispanic or latino	NA	NA	NA	NA	NA	NA	NA	6.28727770177839	0	Years	6.28727770177839	0	Years	85.47.0	nationwide children s hospital	19	brca	12	false	2013	73	left	NA	NA	NA	NA	axillary lymph node dissection alone	NA	tcga-a2-a0cs	d071c16b-7cee-45ed-8ec9-612418143815	NA	positive	NA	NA	NA	NA	positive	modified radical mastectomy	NA	NA	consented	NA	9	NA	NA
TCGA.A2.A0CT	Yes	female	71	not hispanic or latino	NA	NA	NA	NA	NA	NA	NA	5.24487004103967	0	Years	5.24487004103967	0	Years	61.51.0	nationwide children s hospital	19	brca	12	false	2013	71	right upper outer quadrant	NA	NA	NA	NA	sentinel node biopsy alone	NA	tcga-a2-a0ct	378778d2-b331-4867-a93b-c64028c8b4c7	NA	positive	NA	0	NA	NA	negative	simple mastectomy	NA	NA	consented	NA	22	NA	NA
TCGA.A2.A0CU	Yes	female	73	not hispanic or latino	NA	NA	NA	NA	NA	NA	NA	0.429548563611491	0	Years	0.429548563611491	1	Years	56.54.0	nationwide children s hospital	19	brca	12	false	2013	73	right lower outer quadrant	NA	NA	NA	NA	sentinel node biopsy alone	NA	tcga-a2-a0cu	332423a7-8866-4ee3-b08f-3c8d7c16af80	NA	positive	NA	NA	NA	NA	positive	simple mastectomy	NA	NA	consented	NA	23	NA	NA
TCGA.A2.A0CV	Yes	female	41	not hispanic or latino	NA	NA	NA	NA	NA	NA	NA	5.11627906976744	0	Years	5.11627906976744	0	Years	85.47.0	nationwide children s hospital	19	brca	12	false	2013	41	left lower outer quadrant	NA	NA	NA	NA	axillary lymph node dissection alone	NA	tcga-a2-a0cv	ad7fcc89-82a3-48aa-8461-581c1a857677	NA	positive	NA	NA	NA	NA	positive	modified radical mastectomy	NA	NA	consented	NA	36	NA	NA
TCGA.A2.A0CW	Yes	female	67	not hispanic or latino	NA	NA	NA	NA	NA	NA	NA	4.78796169630643	0	Years	4.78796169630643	0	Years	85.47.0	nationwide children s hospital	19	brca	12	false	2013	67	right	NA	NA	NA	NA	sentinel lymph node biopsy plus axillary dissection	NA	tcga-a2-a0cw	32efa6e8-6b19-480a-9d04-ace02e93318a	NA	positive	NA	NA	NA	NA	positive	lumpectomy	NA	NA	consented	NA	16	NA	NA
TCGA.A2.A0CX	Yes	female	52	not hispanic or latino	NA	NA	NA	NA	NA	NA	NA	3.56497948016416	0	Years	3.56497948016416	0	Years	47.59.0	nationwide children s hospital	19	brca	12	false	2013	52	left	NA	NA	NA	NA	sentinel node biopsy alone	NA	tcga-a2-a0cx	c744fc13-3aca-4245-9e24-abd368cc8bef	NA	positive	NA	NA	NA	NA	negative	lumpectomy	NA	NA	consented	NA	-2	NA	NA
TCGA.A2.A0CY	Yes	female	63	not hispanic or latino	NA	NA	NA	NA	NA	NA	NA	3.52393980848153	0	Years	3.52393980848153	0	Years	56.54.0	nationwide children s hospital	19	brca	12	false	2013	63	left lower outer quadrant	NA	NA	NA	NA	sentinel lymph node biopsy plus axillary dissection	NA	tcga-a2-a0cy	757df7b0-4774-4493-98bf-999ded9ac86e	NA	positive	NA	NA	NA	NA	positive	simple mastectomy	NA	NA	consented	NA	9	NA	NA
TCGA.A2.A0CZ	Yes	female	46	not hispanic or latino	NA	NA	NA	NA	NA	NA	NA	3.66073871409029	0	Years	3.66073871409029	0	Years	56.54.0	nationwide children s hospital	19	brca	12	false	2013	46	right upper inner quadrant	NA	NA	NA	NA	sentinel node biopsy alone	NA	tcga-a2-a0cz	9f93ea0a-1687-44e0-9e8a-eeb4097d471c	NA	positive	NA	NA	NA	NA	positive	simple mastectomy	NA	NA	consented	NA	9	NA	NA
TCGA.A2.A0D0	Yes	female	60	not hispanic or latino	NA	NA	NA	NA	NA	NA	NA	1.75923392612859	0	Years	1.75923392612859	0	Years	47.59.0	nationwide children s hospital	19	brca	12	false	2013	60	left upper outer quadrant	NA	NA	NA	NA	axillary lymph node dissection alone	NA	tcga-a2-a0d0	324bcba2-f6a4-45a6-807c-215bdffcca21	NA	negative	NA	0	NA	NA	negative	simple mastectomy	NA	NA	consented	NA	-10	NA	NA
TCGA.A2.A0D1	Yes	female	76	not hispanic or latino	NA	NA	NA	NA	NA	NA	NA	2.15047879616963	0	Years	2.15047879616963	0	Years	56.54.0	nationwide children s hospital	19	brca	12	false	2013	76	left lower inner quadrant	NA	NA	NA	NA	sentinel node biopsy alone	NA	tcga-a2-a0d1	084c6aec-94f7-4090-8f3f-59fa9e89721a	NA	negative	NA	NA	NA	NA	negative	lumpectomy	NA	NA	consented	NA	9	NA	NA
TCGA.A2.A0D2	Yes	female	45	not hispanic or latino	NA	NA	NA	NA	NA	NA	NA	2.08207934336525	0	Years	2.08207934336525	0	Years	56.54.0	nationwide children s hospital	19	brca	12	false	2013	45	left lower outer quadrant	NA	NA	NA	NA	sentinel node biopsy alone	NA	tcga-a2-a0d2	99e32c59-aa73-43fa-88c9-399ddadb2c72	NA	negative	NA	0	NA	NA	negative	simple mastectomy	NA	NA	consented	NA	7	NA	NA
TCGA.A2.A0D3	Yes	female	42	not hispanic or latino	NA	NA	NA	NA	NA	NA	NA	2.01367989056088	0	Years	2.01367989056088	0	Years	85.47.0	nationwide children s hospital	19	brca	12	false	2013	42	left lower outer quadrant	NA	NA	NA	NA	sentinel node biopsy alone	NA	tcga-a2-a0d3	4a16429b-884f-4c95-8683-feeedf0d6a55	NA	positive	NA	NA	NA	NA	positive	simple mastectomy	NA	NA	consented	NA	8	NA	NA
TCGA.A2.A0D4	Yes	female	37	not hispanic or latino	NA	NA	NA	NA	NA	NA	NA	1.35704514363885	0	Years	1.35704514363885	0	Years	47.59.0	nationwide children s hospital	19	brca	12	false	2013	37	left	NA	NA	NA	NA	axillary lymph node dissection alone	NA	tcga-a2-a0d4	75113445-d2d6-44a0-866c-c9175e6d214b	NA	positive	NA	NA	NA	NA	positive	lumpectomy	NA	NA	consented	NA	8	NA	NA
TCGA.A2.A0EM	Yes	female	73	not hispanic or latino	NA	NA	NA	NA	NA	NA	NA	7.54309165526676	0	Years	7.54309165526676	0	Years	56.54.0	nationwide children s hospital	19	brca	12	false	2013	73	right upper inner quadrant	NA	NA	NA	NA	sentinel node biopsy alone	NA	tcga-a2-a0em	2fdfd287-d13c-4910-9788-73987d45908a	NA	positive	NA	NA	NA	NA	positive	lumpectomy	NA	NA	consented	NA	-22	NA	NA
TCGA.A2.A0EN	Yes	female	70	not hispanic or latino	NA	NA	NA	NA	NA	NA	NA	6.88098495212038	0	Years	6.88098495212038	0	Years	72.53.0	nationwide children s hospital	19	brca	12	false	2013	70	right	NA	NA	NA	NA	sentinel node biopsy alone	NA	tcga-a2-a0en	5e670fec-8992-44bf-8657-f7f9a272306b	NA	positive	NA	NA	NA	NA	positive	lumpectomy	NA	NA	consented	NA	-41	NA	NA
TCGA.A2.A0EO	Yes	female	54	not hispanic or latino	NA	NA	NA	NA	NA	NA	NA	5.9671682626539	0	Years	5.9671682626539	0	Years	56.54.0	nationwide children s hospital	19	brca	12	false	2013	54	left	NA	NA	NA	NA	sentinel node biopsy alone	NA	tcga-a2-a0eo	bf88ddf5-a6d4-498c-bf7f-db9bfabff72d	NA	positive	NA	NA	NA	NA	positive	lumpectomy	NA	NA	consented	NA	29	NA	NA
TCGA.A2.A0EP	Yes	female	56	not hispanic or latino	NA	NA	NA	NA	NA	NA	NA	8.26538987688098	NA	Years	8.26538987688098	0	Years	234.16.0	nationwide children s hospital	19	brca	12	false	2013	56	right lower inner quadrant	NA	NA	NA	NA	sentinel node biopsy alone	NA	tcga-a2-a0ep	670f5022-5066-48f1-8472-5670129a1e0f	NA	positive	3 point scale	NA	NA	NA	negative	simple mastectomy	NA	NA	consented	united states	21	NA	NA
TCGA.A2.A0EQ	Yes	female	64	not hispanic or latino	NA	NA	NA	NA	NA	NA	NA	5.61696306429549	0	Years	5.61696306429549	0	Years	56.54.0	nationwide children s hospital	19	brca	12	false	2013	64	left	NA	NA	NA	NA	other (specify)	sentinel lymph node and non-sentinel lymph node biopsy	tcga-a2-a0eq	2192c1db-4718-4254-ba42-3ae7f30ad5a8	negative	negative	NA	0	NA	lumpectomy	negative	lumpectomy	NA	NA	consented	NA	16	NA	NA
TCGA.A2.A0ER	Yes	female	63	not hispanic or latino	NA	NA	NA	NA	NA	NA	NA	5.20383036935705	0	Years	5.20383036935705	0	Years	56.54.0	nationwide children s hospital	19	brca	12	false	2013	63	right lower inner quadrant	NA	NA	NA	NA	sentinel lymph node biopsy plus axillary dissection	NA	tcga-a2-a0er	7455d832-ad66-40df-85d7-3a7051c4498d	negative	positive	NA	NA	NA	lumpectomy	positive	lumpectomy	NA	NA	consented	NA	14	NA	NA
TCGA.A2.A0ES	Yes	female	52	not hispanic or latino	NA	NA	NA	NA	NA	NA	NA	2.73871409028728	0	Years	2.73871409028728	0	Years	85.47.0	nationwide children s hospital	19	brca	12	false	2013	52	left upper outer quadrant	NA	NA	NA	NA	sentinel node biopsy alone	NA	tcga-a2-a0es	a2934508-3daf-49e2-b14f-ed9b7693f96f	NA	positive	NA	NA	NA	NA	positive	simple mastectomy	NA	NA	consented	NA	1	NA	NA
TCGA.A2.A0ET	Yes	female	58	not hispanic or latino	NA	NA	NA	NA	NA	NA	NA	2.20793433652531	0	Years	2.20793433652531	0	Years	56.54.0	nationwide children s hospital	19	brca	12	false	2013	58	right upper outer quadrant	NA	NA	NA	NA	axillary lymph node dissection alone	NA	tcga-a2-a0et	96f23d8a-be0f-4925-ba00-805dc293414c	NA	positive	NA	NA	NA	NA	positive	lumpectomy	NA	NA	consented	NA	10	NA	NA
TCGA.A2.A0EU	Yes	female	79	not hispanic or latino	NA	NA	NA	NA	NA	NA	NA	2.00547195622435	0	Years	2.00547195622435	0	Years	61.51.0	nationwide children s hospital	19	brca	12	false	2013	79	right lower outer quadrant	NA	NA	NA	NA	sentinel node biopsy alone	NA	tcga-a2-a0eu	c0427237-b476-4af4-b664-7bd479922ea5	negative	positive	NA	NA	NA	lumpectomy	positive	lumpectomy	NA	NA	consented	NA	15	NA	NA
TCGA.A2.A0EV	Yes	female	80	not hispanic or latino	NA	NA	NA	NA	NA	NA	NA	1.49110807113543	0	Years	1.49110807113543	0	Years	56.54.0	nationwide children s hospital	19	brca	12	false	2013	80	left	NA	NA	NA	NA	sentinel node biopsy alone	NA	tcga-a2-a0ev	7032ec9c-e96b-4642-a7b6-d0aee7a3add2	NA	positive	NA	NA	NA	NA	positive	lumpectomy	NA	NA	consented	NA	10	NA	NA
TCGA.A2.A0EW	Yes	female	53	not hispanic or latino	NA	NA	NA	NA	NA	NA	NA	2.10670314637483	0	Years	2.10670314637483	0	Years	85.47.0	nationwide children s hospital	19	brca	12	false	2013	53	right lower outer quadrant	NA	NA	NA	NA	sentinel lymph node biopsy plus axillary dissection	NA	tcga-a2-a0ew	8d5fe6e8-d2cc-481f-a6a1-9cb6e7982cde	NA	positive	NA	NA	NA	NA	positive	simple mastectomy	NA	NA	consented	NA	11	NA	NA
TCGA.A2.A0EX	Yes	female	46	not hispanic or latino	NA	NA	NA	NA	NA	NA	NA	1.50205198358413	NA	Years	1.50205198358413	0	Years	56.54.0	nationwide children s hospital	19	brca	12	false	2013	46	left upper outer quadrant	NA	NA	NA	NA	sentinel node biopsy alone	NA	tcga-a2-a0ex	9d8702e1-1a36-4bca-85ab-5f11d58d7953	negative	positive	NA	NA	NA	mastectomy nos	positive	lumpectomy	NA	NA	consented	NA	14	NA	NA
TCGA.A2.A0EY	Yes	female	62	not hispanic or latino	NA	NA	NA	NA	NA	NA	NA	1.32694938440492	0	Years	1.32694938440492	0	Years	56.54.0	nationwide children s hospital	19	brca	12	false	2013	62	right upper outer quadrant	NA	NA	NA	NA	sentinel lymph node biopsy plus axillary dissection	NA	tcga-a2-a0ey	d67cd793-2931-429a-9084-2f3c4c8be7ad	NA	positive	NA	NA	NA	NA	negative	lumpectomy	NA	NA	consented	NA	-9	NA	NA
TCGA.A2.A0ST	Yes	female	62	not hispanic or latino	NA	NA	NA	NA	NA	NA	NA	4.49521203830369	1	Years	4.49521203830369	0	Years	72.53.0	nationwide children s hospital	19	brca	12	false	2013	62	right upper outer quadrant	NA	NA	NA	NA	sentinel lymph node biopsy plus axillary dissection	NA	tcga-a2-a0st	12d31787-e54d-4729-ace8-9141043c92b8	NA	negative	NA	NA	NA	NA	negative	lumpectomy	NA	NA	consented	NA	-5	NA	NA
TCGA.A2.A0SU	Yes	female	66	not hispanic or latino	NA	NA	NA	NA	NA	NA	NA	3.69630642954856	0	Years	3.69630642954856	0	Years	72.53.0	nationwide children s hospital	19	brca	12	false	2013	66	left	NA	NA	NA	NA	sentinel node biopsy alone	NA	tcga-a2-a0su	c632675e-e8af-43cd-8744-5be3754c1c14	NA	positive	NA	NA	NA	NA	positive	simple mastectomy	NA	NA	consented	NA	15	NA	NA
TCGA.A2.A0SV	Yes	female	63	not hispanic or latino	NA	NA	NA	NA	NA	NA	NA	0.131326949384405	NA	Years	2.25718194254446	1	Years	72.53.0	nationwide children s hospital	19	brca	12	false	2013	63	right	NA	NA	NA	NA	axillary lymph node dissection alone	NA	tcga-a2-a0sv	ad01259b-d858-40bc-a6ba-0bb06e996afb	NA	positive	NA	NA	NA	NA	positive	simple mastectomy	NA	NA	consented	NA	10	NA	NA
TCGA.A2.A0SW	Yes	female	82	not hispanic or latino	NA	NA	NA	NA	NA	NA	NA	1.78385772913817	NA	Years	3.73187414500684	1	Years	72.53.0	nationwide children s hospital	19	brca	12	false	2013	82	right	NA	NA	NA	NA	sentinel lymph node biopsy plus axillary dissection	NA	tcga-a2-a0sw	991e1427-3c01-423d-abfd-4584302ca72c	NA	positive	NA	NA	NA	NA	negative	lumpectomy	NA	NA	consented	NA	47	NA	NA
TCGA.A2.A0SX	Yes	female	48	not hispanic or latino	NA	NA	NA	NA	NA	NA	NA	3.38987688098495	NA	Years	3.52393980848153	0	Years	72.53.0	nationwide children s hospital	19	brca	12	false	2013	48	left upper inner quadrant	NA	NA	NA	NA	sentinel node biopsy alone	NA	tcga-a2-a0sx	18d35983-ea6a-4b70-a209-9bef37595956	negative	negative	NA	NA	NA	lumpectomy	negative	lumpectomy	NA	NA	consented	NA	10	NA	NA
TCGA.A2.A0SY	Yes	female	62	not hispanic or latino	NA	NA	NA	NA	NA	NA	NA	3.15731874145007	0	Years	3.15731874145007	0	Years	72.53.0	nationwide children s hospital	19	brca	12	false	2013	62	left upper outer quadrant	NA	NA	NA	NA	sentinel lymph node biopsy plus axillary dissection	NA	tcga-a2-a0sy	dc696e3c-f448-468f-a576-f4429be0338a	NA	positive	NA	NA	NA	NA	positive	modified radical mastectomy	NA	NA	consented	NA	17	NA	NA
TCGA.A2.A0T0	Yes	female	59	not hispanic or latino	NA	NA	NA	NA	NA	NA	NA	0.92202462380301	0	Years	0.92202462380301	0	Years	72.53.0	nationwide children s hospital	19	brca	12	false	2013	59	left lower outer quadrant	NA	NA	NA	NA	axillary lymph node dissection alone	NA	tcga-a2-a0t0	95c53f69-0f05-4348-822a-571f3d757001	NA	negative	NA	NA	NA	NA	negative	lumpectomy	NA	NA	consented	NA	0	NA	NA
TCGA.A2.A0T1	Yes	female	55	not hispanic or latino	NA	NA	NA	NA	NA	NA	NA	0.880984952120383	0	Years	0.880984952120383	0	Years	72.53.0	nationwide children s hospital	19	brca	12	false	2013	55	right upper outer quadrant	NA	NA	NA	NA	axillary lymph node dissection alone	NA	tcga-a2-a0t1	02bed00f-bef7-4fb7-b243-540354990e45	NA	negative	NA	NA	NA	NA	negative	lumpectomy	NA	NA	consented	NA	0	NA	NA
TCGA.A2.A0T2	Yes	female	66	not hispanic or latino	NA	NA	NA	NA	NA	NA	NA	0.213406292749658	NA	Years	0.662106703146375	1	Years	72.53.0	nationwide children s hospital	19	brca	12	false	2013	66	right	NA	NA	NA	NA	axillary lymph node dissection alone	NA	tcga-a2-a0t2	128d198e-9b22-427c-90db-3714455f3a17	NA	negative	NA	NA	NA	NA	negative	modified radical mastectomy	NA	NA	consented	NA	44	NA	NA
TCGA.A2.A0T3	Yes	female	37	not hispanic or latino	NA	NA	NA	NA	NA	NA	NA	1.24760601915185	0	Years	1.24760601915185	0	Years	85.47.0	nationwide children s hospital	19	brca	12	false	2013	37	right upper outer quadrant	NA	NA	NA	NA	sentinel lymph node biopsy plus axillary dissection	NA	tcga-a2-a0t3	058dcb78-bed1-40c3-a6c2-a0cc40065531	negative	positive	3 point scale	3+	3 point scale	other	positive	lumpectomy	margin resection	NA	consented	NA	22	NA	NA
TCGA.A2.A0T4	Yes	female	62	not hispanic or latino	NA	NA	NA	NA	NA	NA	NA	1.08071135430917	0	Years	1.08071135430917	0	Years	72.53.0	nationwide children s hospital	19	brca	12	false	2013	62	right upper inner quadrant	NA	NA	NA	NA	other (specify)	sln and non-sln biopsy	tcga-a2-a0t4	b0f8d698-a30e-4d8d-b0a2-a5a01fac8406	NA	positive	NA	2+	NA	NA	positive	simple mastectomy	NA	NA	consented	NA	14	NA	NA
TCGA.A2.A0T5	Yes	female	39	not hispanic or latino	NA	NA	NA	NA	NA	NA	NA	0.878248974008208	0	Years	0.878248974008208	0	Years	72.53.0	nationwide children s hospital	19	brca	12	false	2013	39	left	NA	NA	NA	NA	sentinel node biopsy alone	NA	tcga-a2-a0t5	36d77496-99f8-4911-ba7c-89fae32662aa	NA	positive	NA	NA	NA	NA	positive	simple mastectomy	NA	NA	consented	NA	19	NA	NA
TCGA.A2.A0T6	Yes	female	50	not hispanic or latino	NA	NA	NA	NA	NA	NA	NA	0.941176470588235	0	Years	0.941176470588235	0	Years	72.53.0	nationwide children s hospital	19	brca	12	false	2013	50	left	NA	NA	NA	NA	sentinel node biopsy alone	NA	tcga-a2-a0t6	08306ede-e74b-4be9-b768-7fd98647b6ac	NA	positive	NA	3+	NA	NA	positive	simple mastectomy	NA	NA	consented	NA	55	NA	NA
TCGA.A2.A0T7	Yes	female	51	not hispanic or latino	NA	NA	NA	NA	NA	NA	NA	1.08618331053352	0	Years	1.08618331053352	0	Years	72.53.0	nationwide children s hospital	19	brca	12	false	2013	51	right upper inner quadrant	NA	NA	NA	NA	sentinel node biopsy alone	NA	tcga-a2-a0t7	43d5632e-7272-4aad-9496-7f5a99671223	negative	positive	NA	2+	NA	other	positive	modified radical mastectomy	skin excision	NA	consented	NA	33	NA	NA
TCGA.A2.A0YC	Yes	female	59	not hispanic or latino	NA	NA	NA	NA	NA	NA	NA	2.06839945280438	1	Years	1.75923392612859	0	Years	74.51.0	nationwide children s hospital	19	brca	12	false	2013	59	right upper inner quadrant	NA	NA	NA	NA	other (specify)	sentinel lymph node biopsy x 2 and 1 non-sentinel lymph node biopsy	tcga-a2-a0yc	a1872011-b928-4189-ac02-e87506c20bca	NA	positive	NA	NA	NA	NA	positive	lumpectomy	NA	NA	consented	NA	0	NA	NA
TCGA.A2.A0YD	Yes	female	63	not hispanic or latino	NA	NA	NA	NA	NA	NA	NA	1.50478796169631	0	Years	1.50478796169631	0	Years	74.51.0	nationwide children s hospital	19	brca	12	false	2013	63	left upper outer quadrant	NA	NA	NA	NA	sentinel node biopsy alone	NA	tcga-a2-a0yd	2c6adb12-380d-4710-a7e6-93d5a0e53289	NA	positive	NA	NA	NA	NA	positive	simple mastectomy	NA	NA	consented	NA	0	NA	NA
TCGA.A2.A0YE	Yes	female	48	not hispanic or latino	NA	NA	NA	NA	NA	NA	NA	0.689466484268126	0	Years	0.689466484268126	0	Years	74.51.0	nationwide children s hospital	19	brca	12	false	2013	48	right upper outer quadrant	NA	NA	NA	NA	sentinel lymph node biopsy plus axillary dissection	NA	tcga-a2-a0ye	84a88e8d-1e65-4b88-aae6-bf4c7a7e4c33	NA	negative	NA	NA	NA	NA	negative	lumpectomy	NA	NA	consented	NA	36	NA	NA
TCGA.A2.A0YF	Yes	female	67	not hispanic or latino	NA	NA	NA	NA	NA	NA	NA	0.790697674418605	0	Years	0.790697674418605	0	Years	74.51.0	nationwide children s hospital	19	brca	12	false	2013	67	right	NA	NA	NA	NA	sentinel node biopsy alone	NA	tcga-a2-a0yf	ae8c77fe-e6c8-44d5-8265-4a38c637bbef	NA	positive	NA	0	NA	NA	negative	simple mastectomy	NA	NA	consented	NA	33	NA	NA
TCGA.A2.A0YG	Yes	female	63	not hispanic or latino	NA	NA	NA	NA	NA	NA	NA	1.10533515731874	0	Years	1.10533515731874	0	Years	74.51.0	nationwide children s hospital	19	brca	12	false	2013	63	left upper outer quadrant	NA	NA	NA	NA	axillary lymph node dissection alone	NA	tcga-a2-a0yg	c0892598-1f7b-4f23-9cd8-731f797753d5	NA	positive	NA	2+	NA	NA	positive	lumpectomy	NA	NA	consented	NA	29	NA	NA
TCGA.A2.A0YH	Yes	female	53	not hispanic or latino	NA	NA	NA	NA	NA	NA	NA	1.03693570451436	0	Years	1.03693570451436	0	Years	74.51.0	nationwide children s hospital	19	brca	12	false	2013	53	left lower outer quadrant	NA	NA	NA	NA	axillary lymph node dissection alone	NA	tcga-a2-a0yh	298d33da-15af-48cb-b30f-eaf54e7baa43	NA	positive	NA	3+	NA	NA	positive	lumpectomy	NA	NA	consented	NA	28	NA	NA
TCGA.A2.A0YI	Yes	female	62	not hispanic or latino	NA	NA	NA	NA	NA	NA	NA	0.979480164158687	0	Years	0.979480164158687	0	Years	80.46.0	nationwide children s hospital	19	brca	12	false	2013	62	right upper outer quadrant	NA	NA	NA	NA	other (specify)	sentinel lymph node biopsy and one non-sentinel lymph node biopsy	tcga-a2-a0yi	72cd1b17-d349-4551-83f7-3062ce9db865	NA	positive	NA	2+	NA	NA	positive	lumpectomy	NA	NA	consented	NA	17	NA	NA
TCGA.A2.A0YJ	Yes	female	39	not hispanic or latino	NA	NA	NA	NA	NA	NA	NA	1.52667578659371	1	Years	0.891928864569083	0	Years	74.51.0	nationwide children s hospital	19	brca	12	false	2013	39	left	NA	NA	NA	NA	axillary lymph node dissection alone	NA	tcga-a2-a0yj	796b593f-5886-4a27-bf94-7ea8df325e1a	NA	positive	NA	0	NA	NA	negative	modified radical mastectomy	NA	NA	consented	NA	5	NA	NA
TCGA.A2.A0YK	Yes	female	61	not hispanic or latino	NA	NA	NA	NA	NA	NA	NA	0.913816689466484	0	Years	0.913816689466484	0	Years	74.51.0	nationwide children s hospital	19	brca	12	false	2013	61	left upper inner quadrant	left upper outer quadrant	left lower inner quadrant	left lower outer quadrant	NA	sentinel node biopsy alone	NA	tcga-a2-a0yk	8f34cb4c-5798-47a0-89a1-f0ee26a8ae93	NA	positive	NA	NA	NA	NA	negative	simple mastectomy	NA	NA	consented	NA	29	NA	NA
TCGA.A2.A0YL	Yes	female	48	not hispanic or latino	NA	NA	NA	NA	NA	NA	NA	0.733242134062927	0	Years	0.733242134062927	0	Years	74.51.0	nationwide children s hospital	19	brca	12	false	2013	48	left upper inner quadrant	left upper outer quadrant	left lower inner quadrant	left lower outer quadrant	NA	sentinel lymph node biopsy plus axillary dissection	NA	tcga-a2-a0yl	b205c89f-af62-4186-acad-ed23d243fa98	NA	positive	NA	3+	NA	NA	positive	simple mastectomy	NA	NA	consented	NA	9	NA	NA
TCGA.A2.A0YM	Yes	female	67	not hispanic or latino	NA	NA	NA	NA	NA	NA	NA	1.80848153214774	0	Years	1.80848153214774	0	Years	74.51.0	nationwide children s hospital	19	brca	12	false	2013	67	left upper outer quadrant	NA	NA	NA	NA	other (specify)	sentinel lymph node biopsy and non-sentinel lymph node biopsy	tcga-a2-a0ym	5cbf0aea-ebb4-4005-bdd5-14ef2dc6826c	NA	negative	NA	NA	NA	NA	negative	lumpectomy	NA	NA	consented	NA	32	NA	NA
TCGA.A2.A0YT	Yes	female	56	not hispanic or latino	NA	NA	NA	NA	NA	NA	NA	1.9781121751026	0	Years	1.9781121751026	1	Years	74.51.0	nationwide children s hospital	19	brca	12	false	2013	56	left upper outer quadrant	NA	NA	NA	NA	axillary lymph node dissection alone	NA	tcga-a2-a0yt	14b95463-2108-4921-afc2-e29eef52b18f	NA	positive	NA	NA	NA	NA	negative	modified radical mastectomy	NA	NA	consented	NA	184	NA	NA
TCGA.A2.A1FV	Yes	female	74	not hispanic or latino	NA	NA	NA	NA	NA	NA	NA	1.25854993160055	0	Years	1.25854993160055	0	Years	109.50.0	nationwide children s hospital	19	brca	12	false	2013	74	left	NA	NA	NA	NA	sentinel node biopsy alone	NA	tcga-a2-a1fv	cd0c96a4-6414-4efb-879b-7408b62ed5b6	NA	positive	NA	NA	NA	NA	positive	simple mastectomy	NA	NA	consented	NA	0	NA	NA
TCGA.A2.A1FW	Yes	female	62	not hispanic or latino	NA	NA	NA	NA	NA	NA	NA	0.604651162790698	0	Years	0.604651162790698	0	Years	109.50.0	nationwide children s hospital	19	brca	12	false	2013	62	right upper outer quadrant	NA	NA	NA	NA	sentinel lymph node biopsy plus axillary dissection	NA	tcga-a2-a1fw	54883111-d475-4515-ba3f-fece8a71e79e	NA	positive	NA	NA	NA	NA	negative	modified radical mastectomy	NA	NA	consented	NA	36	NA	NA
TCGA.A2.A1FX	Yes	female	61	not hispanic or latino	NA	NA	NA	NA	NA	NA	NA	2.55813953488372	0	Years	2.55813953488372	0	Years	109.50.0	nationwide children s hospital	19	brca	12	false	2013	61	right upper outer quadrant	NA	NA	NA	NA	sentinel lymph node biopsy plus axillary dissection	NA	tcga-a2-a1fx	ac6d3ba9-f84f-4657-aa85-4d66fb7c09da	negative	positive	NA	NA	NA	mastectomy nos	positive	lumpectomy	NA	NA	consented	NA	34	NA	NA
TCGA.A2.A1FZ	Yes	female	63	not hispanic or latino	NA	NA	NA	NA	NA	NA	NA	1.11901504787962	0	Years	1.11901504787962	0	Years	120.37.0	nationwide children s hospital	19	brca	12	false	2013	63	right	NA	NA	NA	NA	sentinel node biopsy alone	NA	tcga-a2-a1fz	805bfe39-3695-43c2-93e4-d66d0559b89f	NA	positive	3 point scale	3+	3 point scale	NA	positive	simple mastectomy	NA	NA	consented	NA	25	NA	NA
TCGA.A2.A1G0	Yes	female	49	not hispanic or latino	NA	NA	NA	NA	NA	NA	NA	1.03967168262654	0	Years	1.03967168262654	0	Years	109.50.0	nationwide children s hospital	19	brca	12	false	2013	49	left upper inner quadrant	NA	NA	NA	NA	sentinel lymph node biopsy plus axillary dissection	NA	tcga-a2-a1g0	2e538802-2a31-4774-89a8-c6e4381a887d	NA	positive	3 point scale	3+	3 point scale	NA	positive	simple mastectomy	NA	NA	consented	NA	5	NA	NA
TCGA.A2.A1G1	Yes	female	85	not hispanic or latino	NA	NA	NA	NA	NA	NA	NA	1.01504787961696	0	Years	1.01504787961696	0	Years	109.50.0	nationwide children s hospital	19	brca	12	false	2013	85	right upper outer quadrant	NA	NA	NA	NA	sentinel lymph node biopsy plus axillary dissection	NA	tcga-a2-a1g1	75b5529b-565a-4eba-918a-910b2f441d32	NA	negative	NA	NA	NA	NA	negative	lumpectomy	NA	NA	consented	NA	0	NA	NA
TCGA.A2.A1G4	Yes	female	71	not hispanic or latino	NA	NA	NA	NA	NA	NA	NA	1.01778385772914	0	Years	1.01778385772914	0	Years	109.50.0	nationwide children s hospital	19	brca	12	false	2013	71	right lower outer quadrant	NA	NA	NA	NA	axillary lymph node dissection alone	NA	tcga-a2-a1g4	e3b555aa-7f0a-49c6-9b13-182c61a144c1	NA	positive	3 point scale	3+	3 point scale	NA	positive	modified radical mastectomy	NA	NA	consented	NA	23	NA	NA
TCGA.A2.A1G6	Yes	female	50	not hispanic or latino	NA	NA	NA	NA	NA	NA	NA	0.361149110807114	0	Years	0.361149110807114	0	Years	109.50.0	nationwide children s hospital	19	brca	12	false	2013	50	right	NA	NA	NA	NA	axillary lymph node dissection alone	NA	tcga-a2-a1g6	295cf595-4a29-46a3-a0c5-e5f08f947031	NA	negative	NA	NA	NA	NA	negative	modified radical mastectomy	NA	NA	consented	NA	18	NA	NA
TCGA.A2.A259	Yes	female	70	not hispanic or latino	NA	NA	NA	NA	NA	NA	NA	3.51573187414501	0	Years	3.51573187414501	0	Years	147.37.0	nationwide children s hospital	19	brca	12	false	2013	70	left	NA	NA	NA	NA	sentinel node biopsy alone	NA	tcga-a2-a259	3fc3755d-a3f8-4e2c-813f-ff124f2a75c1	NA	positive	3 point scale	NA	3 point scale	NA	positive	lumpectomy	NA	NA	consented	united states	0	NA	NA
TCGA.A2.A25A	Yes	female	44	not hispanic or latino	NA	NA	NA	NA	NA	NA	NA	8.1203830369357	0	Years	8.1203830369357	0	Years	147.37.0	nationwide children s hospital	19	brca	12	false	2013	44	left upper inner quadrant	NA	NA	NA	NA	axillary lymph node dissection alone	NA	tcga-a2-a25a	aaea5f9c-b35b-47f8-93cb-bdc7b81844ff	NA	positive	NA	NA	NA	NA	positive	simple mastectomy	NA	NA	consented	united states	17	NA	NA
TCGA.A2.A25B	Yes	female	39	not hispanic or latino	NA	NA	NA	NA	NA	NA	NA	0.705882352941177	0	Years	0.705882352941177	0	Years	142.38.0	nationwide children s hospital	19	brca	12	false	2013	39	left upper outer quadrant	NA	NA	NA	NA	sentinel lymph node biopsy plus axillary dissection	NA	tcga-a2-a25b	eadf8482-e60e-4307-adb7-d5c3b9fa6cae	NA	positive	NA	NA	NA	NA	positive	modified radical mastectomy	NA	NA	consented	united states	27	NA	NA
TCGA.A2.A25C	Yes	female	50	not hispanic or latino	NA	NA	NA	NA	NA	NA	NA	0.779753761969904	0	Years	0.779753761969904	0	Years	142.38.0	nationwide children s hospital	19	brca	12	false	2013	50	left lower outer quadrant	NA	NA	NA	NA	sentinel lymph node biopsy plus axillary dissection	NA	tcga-a2-a25c	7aedb46a-48ec-4e0e-8baa-c9ea4c4a7cf1	NA	positive	3 point scale	2+	3 point scale	NA	positive	simple mastectomy	NA	NA	consented	united states	39	NA	NA
TCGA.A2.A25D	Yes	female	90	not hispanic or latino	NA	NA	NA	NA	NA	NA	NA	0.66484268125855	0	Years	0.66484268125855	0	Years	147.37.0	nationwide children s hospital	19	brca	12	false	2013	90	right upper outer quadrant	NA	NA	NA	NA	axillary lymph node dissection alone	NA	tcga-a2-a25d	3b963d72-ba5c-467b-83c9-fbdb462510a3	NA	positive	NA	NA	NA	NA	negative	lumpectomy	NA	NA	consented	united states	13	NA	NA
TCGA.A2.A25E	Yes	female	34	not hispanic or latino	NA	NA	NA	NA	NA	NA	NA	6.87004103967168	0	Years	6.87004103967168	0	Years	142.38.0	nationwide children s hospital	19	brca	12	false	2013	34	left upper outer quadrant	NA	NA	NA	NA	axillary lymph node dissection alone	NA	tcga-a2-a25e	ba89cb4f-cd63-47b1-9550-76fdaff89f2e	NA	positive	NA	NA	NA	NA	positive	modified radical mastectomy	NA	NA	consented	united states	-24	NA	NA
TCGA.A2.A25F	Yes	female	66	not hispanic or latino	NA	NA	NA	NA	NA	NA	NA	0.309165526675787	0	Years	0.309165526675787	0	Years	142.38.0	nationwide children s hospital	19	brca	12	false	2013	66	right upper outer quadrant	NA	NA	NA	NA	sentinel node biopsy alone	NA	tcga-a2-a25f	c836951b-3ffb-4e20-8504-0eccb7d50dd4	NA	negative	NA	NA	NA	NA	positive	lumpectomy	NA	NA	consented	united states	0	NA	NA
TCGA.A2.A3KC	Yes	female	55	not hispanic or latino	NA	NA	NA	NA	NA	NA	NA	0.993160054719562	NA	Years	0.993160054719562	0	Years	202.31.0	nationwide children s hospital	19	brca	12	false	2013	55	right lower outer quadrant	NA	NA	NA	NA	sentinel lymph node biopsy plus axillary dissection	NA	tcga-a2-a3kc	2d29a4ac-98e7-4663-9dd6-5681bc32ac2e	NA	positive	3 point scale	3+	3 point scale	NA	positive	simple mastectomy	NA	NA	consented	united states	18	NA	NA
TCGA.A2.A3KD	Yes	female	47	not hispanic or latino	NA	NA	NA	NA	NA	NA	NA	2.19699042407661	NA	Years	2.19699042407661	0	Years	202.31.0	nationwide children s hospital	19	brca	12	false	2013	47	right upper outer quadrant	NA	NA	NA	NA	sentinel lymph node biopsy plus axillary dissection	NA	tcga-a2-a3kd	bb026999-0aab-4232-96d7-2c93b6c9691d	close	positive	3 point scale	NA	3 point scale	mastectomy nos	positive	lumpectomy	NA	NA	consented	united states	9	NA	NA
TCGA.A2.A3XS	Yes	female	62	not hispanic or latino	NA	NA	NA	NA	NA	NA	NA	1.86593707250342	1	Years	2.82352941176471	1	Years	234.16.0	nationwide children s hospital	19	brca	12	false	2013	62	left upper outer quadrant	NA	NA	NA	NA	sentinel lymph node biopsy plus axillary dissection	NA	tcga-a2-a3xs	a78b04b4-2380-4803-963e-e4e633cd69ab	negative	negative	NA	NA	NA	mastectomy nos	negative	lumpectomy	NA	NA	consented	united states	30	NA	NA
TCGA.A2.A3XT	Yes	female	45	not hispanic or latino	NA	NA	NA	NA	NA	NA	NA	6.12311901504788	NA	Years	6.12311901504788	0	Years	234.16.0	nationwide children s hospital	19	brca	12	false	2013	45	left	NA	NA	NA	NA	other (specify)	fna plus axillary lymph node dissection	tcga-a2-a3xt	c72cb184-462d-4009-9cdb-848782ff8a76	NA	negative	NA	NA	NA	NA	negative	modified radical mastectomy	NA	NA	consented	united states	-923	NA	NA
TCGA.A2.A3XU	Yes	female	35	not hispanic or latino	NA	NA	NA	NA	NA	NA	NA	2.49521203830369	NA	Years	2.49521203830369	1	Years	234.16.0	nationwide children s hospital	19	brca	12	false	2013	35	left	NA	NA	NA	NA	sentinel lymph node biopsy plus axillary dissection	NA	tcga-a2-a3xu	a8e7d8a4-bbf0-496b-b387-8e014cfdcea6	NA	negative	NA	NA	NA	NA	negative	lumpectomy	NA	NA	consented	united states	-10	NA	NA
TCGA.A2.A3XV	Yes	female	46	not hispanic or latino	NA	NA	NA	NA	NA	NA	NA	1.17099863201094	NA	Years	1.17099863201094	0	Years	239.17.0	nationwide children s hospital	19	brca	12	false	2013	46	right	NA	NA	NA	NA	sentinel node biopsy alone	NA	tcga-a2-a3xv	189e1f27-7738-413a-a4d4-97d41d592a13	NA	positive	3 point scale	NA	NA	NA	negative	lumpectomy	NA	NA	consented	united states	28	NA	NA
TCGA.A2.A3XW	Yes	female	42	not hispanic or latino	NA	NA	NA	NA	NA	NA	NA	3.3077975376197	NA	Years	3.3077975376197	0	Years	239.17.0	nationwide children s hospital	19	brca	12	false	2013	42	right	NA	NA	NA	NA	sentinel lymph node biopsy plus axillary dissection	NA	tcga-a2-a3xw	c02699b5-580a-4d55-971e-f4692b2cce57	NA	positive	3 point scale	NA	NA	NA	negative	simple mastectomy	NA	NA	consented	united states	8	NA	NA
TCGA.A2.A3XX	Yes	female	49	not hispanic or latino	NA	NA	NA	NA	NA	NA	NA	3.19562243502052	NA	Years	3.19562243502052	0	Years	239.17.0	nationwide children s hospital	19	brca	12	false	2013	49	left lower outer quadrant	NA	NA	NA	NA	sentinel node biopsy alone	NA	tcga-a2-a3xx	53886143-c1c6-40e9-88e6-e4e5e0271fc8	NA	negative	NA	NA	NA	NA	negative	simple mastectomy	NA	NA	consented	united states	10	NA	NA
TCGA.A2.A3XY	Yes	female	49	not hispanic or latino	NA	NA	NA	NA	NA	NA	NA	2.15047879616963	NA	Years	2.15047879616963	0	Years	239.17.0	nationwide children s hospital	19	brca	12	false	2013	49	left upper outer quadrant	NA	NA	NA	NA	axillary lymph node dissection alone	NA	tcga-a2-a3xy	deba32e4-0e68-4711-941b-3b63bd965afb	NA	negative	NA	NA	NA	NA	negative	modified radical mastectomy	NA	NA	consented	united states	25	NA	NA
TCGA.A2.A3XZ	Yes	female	46	not hispanic or latino	NA	NA	NA	NA	NA	NA	NA	2.6593707250342	NA	Years	2.6593707250342	0	Years	239.17.0	nationwide children s hospital	19	brca	12	false	2013	46	left upper inner quadrant	left upper outer quadrant	NA	NA	NA	sentinel node biopsy alone	NA	tcga-a2-a3xz	fe7f74b8-20f4-4471-91dc-4cca8c68e5c0	NA	negative	NA	NA	NA	NA	negative	simple mastectomy	NA	NA	consented	united states	49	NA	NA
TCGA.A2.A3Y0	Yes	female	57	not hispanic or latino	NA	NA	NA	NA	NA	NA	NA	2.34746922024624	NA	Years	2.34746922024624	0	Years	239.17.0	nationwide children s hospital	19	brca	12	false	2013	57	left upper outer quadrant	NA	NA	NA	NA	axillary lymph node dissection alone	NA	tcga-a2-a3y0	174850b4-5ec2-462b-a890-89bd1716b3c2	NA	positive	3 point scale	NA	NA	NA	negative	modified radical mastectomy	NA	NA	consented	united states	24	NA	NA
TCGA.A2.A4RW	Yes	female	49	not hispanic or latino	NA	NA	NA	NA	NA	NA	NA	0.607387140902873	NA	Years	0.607387140902873	0	Years	271.19.0	nationwide children s hospital	19	brca	12	false	2013	49	right	right upper outer quadrant	NA	NA	NA	axillary lymph node dissection alone	NA	tcga-a2-a4rw	0d146997-cfdc-4587-888c-e876fc455c80	NA	positive	3 point scale	3+	3 point scale	NA	positive	modified radical mastectomy	NA	NA	consented	united states	41	NA	NA
TCGA.A2.A4RX	Yes	female	67	not hispanic or latino	NA	NA	NA	NA	NA	NA	NA	0.749658002735978	NA	Years	0.749658002735978	0	Years	271.19.0	nationwide children s hospital	19	brca	12	false	2013	67	right lower outer quadrant	NA	NA	NA	NA	sentinel node biopsy alone	NA	tcga-a2-a4rx	d111c4ab-b39a-4a7c-8d8e-cb342bc10627	NA	positive	3 point scale	2+	3 point scale	NA	positive	simple mastectomy	NA	NA	consented	united states	40	NA	NA
TCGA.A2.A4RY	Yes	female	46	not hispanic or latino	NA	NA	NA	NA	NA	NA	NA	0.733242134062927	NA	Years	0.733242134062927	0	Years	271.19.0	nationwide children s hospital	19	brca	12	false	2013	46	right	NA	NA	NA	NA	axillary lymph node dissection alone	NA	tcga-a2-a4ry	5a53ec47-e63f-44a2-8078-87659544fb04	NA	positive	3 point scale	3+	3 point scale	NA	positive	modified radical mastectomy	NA	NA	consented	united states	21	NA	NA
TCGA.A2.A4S0	Yes	female	77	not hispanic or latino	NA	NA	NA	NA	NA	NA	NA	0.741450068399453	NA	Years	0.741450068399453	0	Years	271.19.0	nationwide children s hospital	19	brca	12	false	2013	77	right upper outer quadrant	NA	NA	NA	NA	sentinel node biopsy alone	NA	tcga-a2-a4s0	a53dd490-e0ba-419a-90c6-b905e241a8e5	NA	positive	3 point scale	2+	3 point scale	NA	positive	simple mastectomy	NA	NA	consented	united states	12	NA	NA
TCGA.A2.A4S1	Yes	female	66	not hispanic or latino	NA	NA	NA	NA	NA	NA	NA	0.998632010943912	NA	Years	0.998632010943912	0	Years	271.19.0	nationwide children s hospital	19	brca	12	false	2013	66	right upper outer quadrant	NA	NA	NA	NA	sentinel node biopsy alone	NA	tcga-a2-a4s1	843c8f16-5e59-40d4-9ecc-8a75375156f6	NA	positive	3 point scale	NA	NA	NA	negative	lumpectomy	NA	NA	consented	united states	21	NA	NA
TCGA.A2.A4S2	Yes	female	62	not hispanic or latino	NA	NA	NA	NA	NA	NA	NA	0.560875512995896	NA	Years	0.560875512995896	0	Years	271.19.0	nationwide children s hospital	19	brca	12	false	2013	62	right	NA	NA	NA	NA	axillary lymph node dissection alone	NA	tcga-a2-a4s2	9ddc014d-9a8b-407b-845f-452a73f08e5e	NA	positive	3 point scale	2+	3 point scale	NA	positive	modified radical mastectomy	NA	NA	consented	united states	16	NA	NA
TCGA.A2.A4S3	Yes	female	59	not hispanic or latino	NA	NA	NA	NA	NA	NA	NA	0.284541723666211	NA	Years	0.284541723666211	0	Years	271.19.0	nationwide children s hospital	19	brca	12	false	2013	59	left upper outer quadrant	NA	NA	NA	NA	axillary lymph node dissection alone	NA	tcga-a2-a4s3	418c11e8-2670-48d5-bbf5-95b46bff1201	NA	positive	NA	NA	NA	NA	positive	modified radical mastectomy	NA	NA	consented	united states	40	NA	NA
TCGA.A7.A0CD	Yes	female	66	not hispanic or latino	NA	NA	NA	NA	NA	NA	NA	0.465116279069767	NA	Years	0.465116279069767	0	Years	47.59.0	nationwide children s hospital	19	brca	12	false	2013	66	left	NA	NA	NA	NA	sentinel node biopsy alone	NA	tcga-a7-a0cd	09765b0a-94f6-47d2-af56-93368084ac3a	NA	positive	NA	NA	NA	NA	positive	lumpectomy	NA	NA	consented	united states	30	NA	NA
TCGA.A7.A0CE	Yes	female	57	not hispanic or latino	NA	NA	NA	NA	NA	NA	NA	0.692202462380301	NA	Years	0.692202462380301	0	Years	47.59.0	nationwide children s hospital	19	brca	12	false	2013	57	left	NA	NA	NA	NA	sentinel lymph node biopsy plus axillary dissection	NA	tcga-a7-a0ce	9d95a65b-e41d-4f93-92d4-99dce29ff40d	NA	negative	NA	NA	NA	NA	negative	lumpectomy	NA	NA	consented	NA	21	NA	NA
TCGA.A7.A0CG	Yes	female	78	not hispanic or latino	NA	NA	NA	NA	NA	NA	NA	0.454172366621067	NA	Years	0.454172366621067	0	Years	47.59.0	nationwide children s hospital	19	brca	12	false	2013	78	right upper outer quadrant	right	NA	NA	NA	sentinel lymph node biopsy plus axillary dissection	NA	tcga-a7-a0cg	67eef990-5ff4-45d1-843d-d22d7848f130	NA	positive	NA	NA	NA	NA	negative	lumpectomy	NA	NA	consented	NA	9	NA	NA
TCGA.A7.A0CH	Yes	female	79	not hispanic or latino	NA	NA	NA	NA	NA	NA	NA	0.440492476060192	NA	Years	0.440492476060192	0	Years	47.59.0	nationwide children s hospital	19	brca	12	false	2013	79	left upper outer quadrant	left	NA	NA	NA	sentinel node biopsy alone	NA	tcga-a7-a0ch	9de678e5-67ed-4453-a98b-7ac351d5d0f1	NA	NA	NA	NA	NA	NA	NA	simple mastectomy	NA	NA	consented	NA	45	NA	NA
TCGA.A7.A0CJ	Yes	female	57	not hispanic or latino	NA	NA	NA	NA	NA	NA	NA	0.514363885088919	NA	Years	0.514363885088919	0	Years	47.59.0	nationwide children s hospital	19	brca	12	false	2013	57	left	NA	NA	NA	NA	sentinel lymph node biopsy plus axillary dissection	NA	tcga-a7-a0cj	d69e59a8-b10b-46f5-b859-b6c178d90506	NA	positive	NA	NA	NA	other	positive	lumpectomy	re-excision of the inferior margin	NA	consented	NA	7	NA	NA
TCGA.A7.A0D9	Yes	female	37	not hispanic or latino	NA	NA	NA	NA	NA	NA	NA	0.435020519835841	NA	Years	0.435020519835841	0	Years	61.51.0	nationwide children s hospital	19	brca	12	false	2013	37	left upper outer quadrant	left	NA	NA	NA	axillary lymph node dissection alone	NA	tcga-a7-a0d9	17baef7c-d97d-4b98-ab53-503ef856523d	NA	positive	NA	NA	NA	NA	negative	simple mastectomy	NA	NA	consented	NA	6	NA	NA
TCGA.A7.A0DA	Yes	female	62	not hispanic or latino	NA	NA	NA	NA	NA	NA	NA	1.02051983584131	NA	Years	1.02051983584131	0	Years	85.47.0	nationwide children s hospital	19	brca	12	false	2013	62	left lower outer quadrant	NA	NA	NA	NA	sentinel lymph node biopsy plus axillary dissection	NA	tcga-a7-a0da	3afa1e93-1df8-4e4c-aaa4-557463f4bb77	NA	negative	NA	NA	NA	NA	negative	lumpectomy	NA	NA	consented	NA	21	NA	NA
TCGA.A7.A0DB	Yes	female	56	not hispanic or latino	NA	NA	NA	NA	NA	NA	NA	0.383036935704514	NA	Years	0.383036935704514	0	Years	47.59.0	nationwide children s hospital	19	brca	12	false	2013	56	right	NA	NA	NA	NA	sentinel lymph node biopsy plus axillary dissection	NA	tcga-a7-a0db	f130f376-5801-40f9-975d-a7e2f7b5670d	NA	positive	NA	NA	NA	NA	positive	simple mastectomy	NA	NA	consented	NA	8	NA	NA
TCGA.A7.A13D	Yes	female	46	not hispanic or latino	NA	NA	NA	NA	NA	NA	NA	0.730506155950752	NA	Years	0.730506155950752	0	Years	96.41.0	nationwide children s hospital	19	brca	12	false	2013	46	right upper outer quadrant	NA	NA	NA	NA	sentinel node biopsy alone	NA	tcga-a7-a13d	8785012f-f73e-4d68-87cf-1d804af32782	negative	negative	NA	NA	NA	lumpectomy	positive	lumpectomy	NA	NA	consented	NA	22	NA	NA
TCGA.A7.A13E	Yes	female	62	not hispanic or latino	NA	NA	NA	NA	NA	NA	NA	0.785225718194254	NA	Years	0.785225718194254	0	Years	96.41.0	nationwide children s hospital	19	brca	12	false	2013	62	left upper outer quadrant	NA	NA	NA	NA	sentinel lymph node biopsy plus axillary dissection	NA	tcga-a7-a13e	8c7e74e0-71ef-49b8-9217-94b8ef740ef9	NA	positive	NA	NA	NA	NA	negative	lumpectomy	NA	NA	consented	NA	24	NA	NA
TCGA.A7.A13F	Yes	female	44	not hispanic or latino	NA	NA	NA	NA	NA	NA	NA	0.53625170998632	0	Years	0.53625170998632	0	Years	96.41.0	nationwide children s hospital	19	brca	12	false	2013	44	right upper outer quadrant	NA	NA	NA	NA	sentinel lymph node biopsy plus axillary dissection	NA	tcga-a7-a13f	2cf68894-168b-458b-af4f-53cad72989a8	NA	positive	NA	NA	NA	NA	positive	modified radical mastectomy	NA	NA	consented	NA	17	NA	NA
TCGA.A7.A13G	Yes	female	79	not hispanic or latino	NA	NA	NA	NA	NA	NA	NA	0.569083447332421	0	Years	0.569083447332421	0	Years	109.50.0	nationwide children s hospital	19	brca	12	false	2013	79	left	NA	NA	NA	NA	sentinel node biopsy alone	NA	tcga-a7-a13g	6cd9baf5-bbe0-4c1e-a87f-c53b3af22890	NA	positive	NA	NA	NA	NA	positive	simple mastectomy	NA	NA	consented	NA	6	NA	NA
TCGA.A7.A13H	Yes	female	61	not hispanic or latino	NA	NA	NA	NA	NA	NA	NA	1.50752393980848	NA	Years	1.50752393980848	0	Years	227.24.0	nationwide children s hospital	19	brca	12	false	2013	61	right	NA	NA	NA	NA	sentinel lymph node biopsy plus axillary dissection	NA	tcga-a7-a13h	2e243f0e-9d7d-4cb0-9678-70607f90430a	NA	positive	NA	NA	NA	NA	positive	simple mastectomy	NA	NA	consented	NA	13	NA	NA
TCGA.A7.A26E	Yes	female	71	not hispanic or latino	NA	NA	NA	NA	NA	NA	NA	1.15184678522572	0	Years	1.15184678522572	0	Years	142.38.0	nationwide children s hospital	19	brca	12	false	2013	71	left	NA	NA	NA	NA	sentinel lymph node biopsy plus axillary dissection	NA	tcga-a7-a26e	011b9b2d-ebe5-42bf-9662-d922faccc7a1	NA	positive	3 point scale	NA	3 point scale	NA	positive	simple mastectomy	NA	NA	consented	united states	16	NA	NA
TCGA.A7.A26F	Yes	female	55	not hispanic or latino	NA	NA	NA	NA	NA	NA	NA	0.703146374829001	0	Years	0.703146374829001	0	Years	142.38.0	nationwide children s hospital	19	brca	12	false	2013	55	left	NA	NA	NA	NA	sentinel node biopsy alone	NA	tcga-a7-a26f	3b7b9c1e-a84c-47ed-983c-9e4b00cbf01a	negative	negative	NA	NA	NA	NA	negative	lumpectomy	NA	NA	consented	united states	24	NA	NA
TCGA.A7.A26G	Yes	female	50	not hispanic or latino	NA	NA	NA	NA	NA	NA	NA	0.571819425444596	0	Years	0.571819425444596	0	Years	142.38.0	nationwide children s hospital	19	brca	12	false	2013	50	right	NA	NA	NA	NA	sentinel lymph node biopsy plus axillary dissection	NA	tcga-a7-a26g	5ed024e8-d05e-4c65-9441-eda9930ccc82	NA	negative	NA	NA	NA	NA	negative	other	NA	NA	consented	united states	63	NA	NA
TCGA.A7.A26H	Yes	female	72	not hispanic or latino	NA	NA	NA	NA	NA	NA	NA	0.796169630642955	1	Years	0.175102599179207	0	Years	142.38.0	nationwide children s hospital	19	brca	12	false	2013	72	left	NA	NA	NA	NA	sentinel lymph node biopsy plus axillary dissection	NA	tcga-a7-a26h	dddd8e2f-e540-418a-b02e-698d18a12c14	NA	positive	NA	NA	NA	NA	negative	other	NA	NA	consented	united states	36	NA	NA
TCGA.A7.A26I	Yes	female	65	not hispanic or latino	NA	NA	NA	NA	NA	NA	NA	0.333789329685363	0	Years	0.333789329685363	0	Years	142.38.0	nationwide children s hospital	19	brca	12	false	2013	65	left	NA	NA	NA	NA	axillary lymph node dissection alone	NA	tcga-a7-a26i	b2ecbc0f-2c30-4200-8d5e-7b95424bcadb	negative	negative	NA	NA	NA	other	negative	lumpectomy	re-excision of superior margin	NA	consented	united states	17	NA	NA
TCGA.A7.A26J	Yes	female	49	not hispanic or latino	NA	NA	NA	NA	NA	NA	NA	0.183310533515732	0	Years	0.183310533515732	0	Years	142.38.0	nationwide children s hospital	19	brca	12	false	2013	49	left	NA	NA	NA	NA	sentinel lymph node biopsy plus axillary dissection	NA	tcga-a7-a26j	6cb6f179-defd-4661-af0a-c353b74c0c49	NA	positive	3 point scale	NA	3 point scale	NA	positive	simple mastectomy	NA	NA	consented	united states	31	NA	NA
TCGA.A7.A2KD	Yes	female	53	not hispanic or latino	NA	NA	NA	NA	NA	NA	NA	0.495212038303694	0	Years	0.495212038303694	0	Years	216.27.0	nationwide children s hospital	19	brca	12	false	2013	53	right	NA	NA	NA	NA	no axillary staging	NA	tcga-a7-a2kd	92654f8d-5137-4ffd-aaa3-5ae38eb88226	NA	positive	3 point scale	3+	3 point scale	NA	positive	modified radical mastectomy	NA	NA	consented	united states	33	NA	NA
TCGA.A7.A3IY	Yes	female	71	not hispanic or latino	NA	NA	NA	NA	NA	NA	NA	0.413132694938441	0	Years	0.413132694938441	0	Years	216.27.0	nationwide children s hospital	19	brca	12	false	2013	71	right upper outer quadrant	NA	NA	NA	NA	sentinel node biopsy alone	NA	tcga-a7-a3iy	6b4e0262-f589-4532-b578-9f2d76c19d90	negative	positive	NA	NA	NA	lumpectomy	positive	lumpectomy	NA	NA	consented	united states	24	NA	NA
TCGA.A7.A3IZ	Yes	female	62	not hispanic or latino	NA	NA	NA	NA	NA	NA	NA	0.404924760601915	NA	Years	0.404924760601915	0	Years	202.31.0	nationwide children s hospital	19	brca	12	false	2013	62	right	NA	NA	NA	NA	sentinel lymph node biopsy plus axillary dissection	NA	tcga-a7-a3iz	15ff4b02-bb69-4d24-8a07-b82f428e428d	negative	positive	NA	NA	NA	other	negative	lumpectomy	reexcision	NA	consented	united states	17	NA	NA
TCGA.A7.A3J0	Yes	female	62	not hispanic or latino	NA	NA	NA	NA	NA	NA	NA	0.207934336525308	NA	Years	0.207934336525308	0	Years	202.31.0	nationwide children s hospital	19	brca	12	false	2013	62	right	NA	NA	NA	NA	sentinel node biopsy alone	NA	tcga-a7-a3j0	da70cf7e-0e61-4c72-b4c5-c408569d11b8	NA	positive	NA	NA	NA	NA	positive	lumpectomy	NA	NA	consented	united states	63	NA	NA
TCGA.A7.A3J1	Yes	female	63	not hispanic or latino	NA	NA	NA	NA	NA	NA	NA	0.205198358413133	NA	Years	0.205198358413133	0	Years	202.31.0	nationwide children s hospital	19	brca	12	false	2013	63	left	NA	NA	NA	NA	sentinel lymph node biopsy plus axillary dissection	NA	tcga-a7-a3j1	8f9ad301-6699-4078-a80d-886e40894af7	NA	positive	NA	NA	NA	NA	positive	lumpectomy	NA	NA	consented	united states	33	NA	NA
TCGA.A7.A3RF	Yes	female	79	not hispanic or latino	NA	NA	NA	NA	NA	NA	NA	0.147742818057456	NA	Years	0.147742818057456	0	Years	227.24.0	nationwide children s hospital	19	brca	12	false	2013	79	left upper outer quadrant	NA	NA	NA	NA	sentinel node biopsy alone	NA	tcga-a7-a3rf	7451af3c-acc0-4d79-8429-6b8be96911d8	negative	positive	NA	NA	NA	other	positive	lumpectomy	left breast reexcision	NA	consented	united states	17	NA	NA
TCGA.A7.A425	Yes	female	70	not hispanic or latino	NA	NA	NA	NA	NA	NA	NA	0.79890560875513	NA	Years	0.79890560875513	0	Years	255.19.0	nationwide children s hospital	19	brca	12	false	2013	70	right	NA	NA	NA	NA	sentinel lymph node biopsy plus axillary dissection	NA	tcga-a7-a425	a8f5c479-8685-4e2d-bb60-63f1cc651083	NA	positive	3 point scale	2+	3 point scale	NA	positive	modified radical mastectomy	NA	NA	consented	united states	59	NA	NA
TCGA.A7.A426	Yes	female	50	not hispanic or latino	NA	NA	NA	NA	NA	NA	NA	0.623803009575923	NA	Years	0.623803009575923	0	Years	255.19.0	nationwide children s hospital	19	brca	12	false	2013	50	right	NA	NA	NA	NA	sentinel lymph node biopsy plus axillary dissection	NA	tcga-a7-a426	d48e9f25-f083-4f88-a92d-c12d9f765ba6	NA	positive	3 point scale	3+	3 point scale	NA	positive	simple mastectomy	NA	NA	consented	united states	26	NA	NA
TCGA.A7.A4SA	Yes	female	40	not hispanic or latino	NA	NA	NA	NA	NA	NA	NA	0.6593707250342	NA	Years	0.6593707250342	0	Years	271.19.0	nationwide children s hospital	19	brca	12	false	2013	40	left lower outer quadrant	NA	NA	NA	NA	sentinel lymph node biopsy plus axillary dissection	NA	tcga-a7-a4sa	a2efe7e1-aca3-440f-825f-ed621edca69f	NA	positive	3 point scale	NA	NA	NA	negative	simple mastectomy	NA	NA	consented	united states	34	NA	NA
TCGA.A7.A4SB	Yes	female	56	not hispanic or latino	NA	NA	NA	NA	NA	NA	NA	0.547195622435021	NA	Years	0.547195622435021	0	Years	271.19.0	nationwide children s hospital	19	brca	12	false	2013	56	right upper outer quadrant	NA	NA	NA	NA	sentinel node biopsy alone	NA	tcga-a7-a4sb	a947a945-4721-45cc-bc45-13b8ea41c10e	negative	positive	3 point scale	NA	3 point scale	other	positive	lumpectomy	right breast reexcision	NA	consented	united states	19	NA	NA
TCGA.A7.A4SC	Yes	female	62	not hispanic or latino	NA	NA	NA	NA	NA	NA	NA	0.588235294117647	NA	Years	0.588235294117647	0	Years	271.19.0	nationwide children s hospital	19	brca	12	false	2013	62	right upper outer quadrant	NA	NA	NA	NA	NA	NA	tcga-a7-a4sc	ec0ab947-9341-4fff-bda4-fdfb9434d508	NA	positive	NA	NA	NA	NA	negative	simple mastectomy	NA	NA	consented	united states	39	NA	NA
TCGA.A7.A4SD	Yes	female	52	not hispanic or latino	NA	NA	NA	NA	NA	NA	NA	0.459644322845417	NA	Years	0.459644322845417	0	Years	271.19.0	nationwide children s hospital	19	brca	12	false	2013	52	right	NA	NA	NA	NA	sentinel node biopsy alone	NA	tcga-a7-a4sd	8c09f413-e938-4f2e-a414-84f0e7fcfe41	NA	negative	NA	NA	NA	NA	negative	simple mastectomy	NA	NA	consented	united states	12	NA	NA
TCGA.A7.A4SE	Yes	female	54	not hispanic or latino	NA	NA	NA	NA	NA	NA	NA	1.01504787961696	NA	Years	1.01504787961696	0	Years	271.19.0	nationwide children s hospital	19	brca	12	false	2013	54	left	NA	NA	NA	NA	sentinel node biopsy alone	NA	tcga-a7-a4se	dbf6f981-15cc-40ad-91ac-a66360405fbd	NA	negative	NA	NA	NA	NA	negative	lumpectomy	NA	NA	consented	united states	17	NA	NA
TCGA.A7.A4SF	Yes	female	54	not hispanic or latino	NA	NA	NA	NA	NA	NA	NA	1.00957592339261	NA	Years	1.00957592339261	0	Years	271.19.0	nationwide children s hospital	19	brca	12	false	2013	54	right	NA	NA	NA	NA	sentinel node biopsy alone	NA	tcga-a7-a4sf	d81594d9-dd6a-45c3-8bad-61960611d78d	positive	positive	3 point scale	NA	NA	other	negative	lumpectomy	right breast reexcision	NA	consented	united states	19	NA	NA
TCGA.A7.A56D	Yes	female	84	not hispanic or latino	NA	NA	NA	NA	NA	NA	NA	0.484268125854993	NA	Years	0.484268125854993	0	Years	288.16.0	nationwide children s hospital	19	brca	12	false	2013	84	left lower inner quadrant	NA	NA	NA	NA	sentinel lymph node biopsy plus axillary dissection	NA	tcga-a7-a56d	f062cbd0-2426-40ac-a4be-e74ac61fa2a7	NA	positive	3 point scale	1+	3 point scale	NA	positive	lumpectomy	NA	NA	consented	united states	90	NA	NA
TCGA.A7.A5ZV	Yes	female	62	not hispanic or latino	NA	NA	NA	NA	NA	NA	NA	0.574555403556772	NA	Years	0.574555403556772	0	Years	296.16.0	nationwide children s hospital	19	brca	12	false	2013	62	left	NA	NA	NA	NA	sentinel node biopsy alone	NA	tcga-a7-a5zv	0ec70e40-07df-461d-8ff9-351240a0d454	NA	negative	NA	NA	NA	NA	negative	lumpectomy	NA	NA	consented	united states	55	NA	NA
TCGA.A8.A06N	Yes	female	66	NA	NA	NA	NA	NA	NA	NA	NA	0	NA	Years	0	0	Years	47.59.0	nationwide children s hospital	19	brca	12	false	2013	66	left	NA	NA	NA	NA	NA	NA	tcga-a8-a06n	3a711140-1b89-4611-9992-3861e3d0e01a	NA	positive	NA	NA	NA	NA	negative	other	NA	NA	consented	germany	0	NA	NA
TCGA.A8.A06O	Yes	female	60	NA	NA	NA	NA	NA	NA	NA	NA	1.08344733242134	NA	Years	1.08344733242134	0	Years	47.59.0	nationwide children s hospital	19	brca	12	false	2013	60	left	NA	NA	NA	NA	NA	NA	tcga-a8-a06o	69054195-9e93-49e5-b820-69b0091cc2d4	NA	positive	NA	NA	NA	NA	positive	other	NA	NA	consented	germany	31	NA	NA
TCGA.A8.A06P	Yes	female	63	NA	NA	NA	NA	NA	NA	NA	NA	1.08344733242134	NA	Years	1.08344733242134	0	Years	47.59.0	nationwide children s hospital	19	brca	12	false	2013	63	right	NA	NA	NA	NA	NA	NA	tcga-a8-a06p	5f90d955-bbb0-4b44-a5ac-ba6fda9ca0fb	NA	positive	NA	NA	NA	NA	positive	other	NA	NA	consented	germany	31	NA	NA
TCGA.A8.A06Q	Yes	female	63	NA	NA	NA	NA	NA	NA	NA	NA	0.0848153214774282	NA	Years	0.0848153214774282	0	Years	56.54.0	nationwide children s hospital	19	brca	12	false	2013	63	left upper outer quadrant	NA	NA	NA	NA	NA	NA	tcga-a8-a06q	281f70c5-876f-44b3-84fb-f2302f85e74c	NA	positive	NA	NA	NA	NA	positive	other	NA	NA	consented	germany	31	NA	NA
TCGA.A8.A06R	Yes	female	69	NA	NA	NA	NA	NA	NA	NA	NA	1.49384404924761	NA	Years	1.49384404924761	0	Years	47.59.0	nationwide children s hospital	19	brca	12	false	2013	69	right upper outer quadrant	NA	NA	NA	NA	NA	NA	tcga-a8-a06r	f3ba71f9-25f3-4784-bf2d-3aa522a0cba8	NA	positive	NA	NA	NA	NA	negative	other	NA	NA	consented	germany	31	NA	NA
TCGA.A8.A06T	Yes	female	75	NA	NA	NA	NA	NA	NA	NA	NA	3.4172366621067	NA	Years	3.4172366621067	0	Years	47.59.0	nationwide children s hospital	19	brca	12	false	2013	75	left upper outer quadrant	NA	NA	NA	NA	NA	NA	tcga-a8-a06t	2c04a2f5-321e-4dea-8e00-268325da65cb	NA	positive	NA	NA	NA	NA	positive	other	NA	NA	consented	germany	0	NA	NA
TCGA.A8.A06U	Yes	female	80	NA	NA	NA	NA	NA	NA	NA	NA	2.41313269493844	NA	Years	2.41313269493844	1	Years	47.59.0	nationwide children s hospital	19	brca	12	false	2013	80	right upper outer quadrant	NA	NA	NA	NA	NA	NA	tcga-a8-a06u	6bc4c56d-aac5-49a2-9913-9538d06d898f	NA	positive	NA	NA	NA	NA	positive	other	NA	NA	consented	germany	30	NA	NA
TCGA.A8.A06X	Yes	female	77	NA	NA	NA	NA	NA	NA	NA	NA	2.58002735978112	NA	Years	2.58002735978112	1	Years	47.59.0	nationwide children s hospital	19	brca	12	false	2013	77	right upper outer quadrant	NA	NA	NA	NA	NA	NA	tcga-a8-a06x	70931617-b3df-4a12-8e3f-2b2307602f48	NA	positive	NA	NA	NA	NA	negative	other	NA	NA	consented	germany	0	NA	NA
TCGA.A8.A06Y	Yes	female	66	NA	NA	NA	NA	NA	NA	NA	NA	2.16415868673051	NA	Years	2.16415868673051	0	Years	47.59.0	nationwide children s hospital	19	brca	12	false	2013	66	left upper outer quadrant	NA	NA	NA	NA	NA	NA	tcga-a8-a06y	515b1400-e896-4f2a-81bd-70895441a0bd	NA	positive	NA	NA	NA	NA	positive	other	NA	NA	consented	germany	0	NA	NA
TCGA.A8.A06Z	Yes	female	84	NA	NA	NA	NA	NA	NA	NA	NA	0.0848153214774282	NA	Years	0.0848153214774282	0	Years	47.59.0	nationwide children s hospital	19	brca	12	false	2013	84	right upper outer quadrant	NA	NA	NA	NA	NA	NA	tcga-a8-a06z	2399caeb-ead2-4003-af38-809db4ac2e2b	NA	positive	NA	NA	NA	NA	positive	other	NA	NA	consented	germany	0	NA	NA
TCGA.A8.A075	Yes	female	42	NA	NA	NA	NA	NA	NA	NA	NA	1.41450068399453	NA	Years	1.41450068399453	0	Years	72.53.0	nationwide children s hospital	19	brca	12	false	2013	42	left upper outer quadrant	NA	NA	NA	NA	NA	NA	tcga-a8-a075	7861a5f2-8910-4bcb-9c34-f79c5acd6e21	NA	positive	NA	NA	NA	NA	positive	other	NA	NA	consented	germany	0	NA	NA
TCGA.A8.A076	Yes	female	66	NA	NA	NA	NA	NA	NA	NA	NA	4.48974008207934	NA	Years	4.48974008207934	0	Years	47.59.0	nationwide children s hospital	19	brca	12	false	2013	66	left upper outer quadrant	NA	NA	NA	NA	NA	NA	tcga-a8-a076	23dabeef-8e3c-44bc-9a12-a9522d17be5c	NA	positive	NA	NA	NA	NA	positive	other	NA	NA	consented	germany	28	NA	NA
TCGA.A8.A079	Yes	female	69	NA	NA	NA	NA	NA	NA	NA	NA	0.749658002735978	NA	Years	0.749658002735978	0	Years	47.59.0	nationwide children s hospital	19	brca	12	false	2013	69	left upper outer quadrant	NA	NA	NA	NA	NA	NA	tcga-a8-a079	31c31cce-1b4d-4f12-922f-84f389403170	NA	positive	NA	NA	NA	NA	positive	other	NA	NA	consented	germany	0	NA	NA
TCGA.A8.A07B	Yes	female	69	NA	NA	NA	NA	NA	NA	NA	NA	2.7469220246238	NA	Years	2.7469220246238	0	Years	47.59.0	nationwide children s hospital	19	brca	12	false	2013	69	left lower outer quadrant	NA	NA	NA	NA	NA	NA	tcga-a8-a07b	b43e41af-1d82-4b5f-b8f1-add0510e6b86	NA	positive	NA	NA	NA	NA	positive	other	NA	NA	consented	germany	0	NA	NA
TCGA.A8.A07C	Yes	female	57	NA	NA	NA	NA	NA	NA	NA	NA	1.58686730506156	NA	Years	1.58686730506156	0	Years	56.54.0	nationwide children s hospital	19	brca	12	false	2013	57	right upper outer quadrant	NA	NA	NA	NA	NA	NA	tcga-a8-a07c	b6633c36-7ce4-4b69-9bf6-30b64d46c66f	NA	negative	NA	NA	NA	NA	negative	other	NA	NA	consented	germany	0	NA	NA
TCGA.A8.A07E	Yes	female	81	NA	NA	NA	NA	NA	NA	NA	NA	1.66347469220246	NA	Years	1.66347469220246	0	Years	56.54.0	nationwide children s hospital	19	brca	12	false	2013	81	left upper outer quadrant	NA	NA	NA	NA	NA	NA	tcga-a8-a07e	853456d8-2367-404e-abc9-020fe8bbd209	NA	positive	NA	NA	NA	NA	positive	other	NA	NA	consented	germany	0	NA	NA
TCGA.A8.A07F	Yes	female	65	NA	NA	NA	NA	NA	NA	NA	NA	1.57592339261286	NA	Years	1.57592339261286	0	Years	47.59.0	nationwide children s hospital	19	brca	12	false	2013	65	left upper outer quadrant	NA	NA	NA	NA	NA	NA	tcga-a8-a07f	5d688049-f271-40ef-813a-d37240ffe21c	NA	positive	NA	NA	NA	NA	positive	other	NA	NA	consented	germany	0	NA	NA
TCGA.A8.A07G	Yes	female	65	NA	NA	NA	NA	NA	NA	NA	NA	1.57592339261286	NA	Years	1.57592339261286	0	Years	56.54.0	nationwide children s hospital	19	brca	12	false	2013	65	right upper outer quadrant	NA	NA	NA	NA	NA	NA	tcga-a8-a07g	8cf8b620-7ab6-4b6e-84bc-ff5a83f381fa	NA	positive	NA	NA	NA	NA	positive	other	NA	NA	consented	germany	31	NA	NA
TCGA.A8.A07I	Yes	female	69	NA	NA	NA	NA	NA	NA	NA	NA	1.16552667578659	NA	Years	1.16552667578659	0	Years	47.59.0	nationwide children s hospital	19	brca	12	false	2013	69	left upper outer quadrant	NA	NA	NA	NA	NA	NA	tcga-a8-a07i	566792ae-f853-4a47-856d-f02cdcfcb18a	NA	positive	NA	NA	NA	NA	negative	other	NA	NA	consented	germany	30	NA	NA
TCGA.A8.A07J	Yes	female	35	NA	NA	NA	NA	NA	NA	NA	NA	0.998632010943912	NA	Years	0.998632010943912	0	Years	47.59.0	nationwide children s hospital	19	brca	12	false	2013	35	right upper outer quadrant	NA	NA	NA	NA	NA	NA	tcga-a8-a07j	316625b8-a217-4829-90d1-dfd9cb7e4bc3	NA	positive	NA	NA	NA	NA	positive	other	NA	NA	consented	germany	0	NA	NA
TCGA.A8.A07L	Yes	female	58	NA	NA	NA	NA	NA	NA	NA	NA	1.41450068399453	NA	Years	1.41450068399453	0	Years	47.59.0	nationwide children s hospital	19	brca	12	false	2013	58	right upper outer quadrant	NA	NA	NA	NA	NA	NA	tcga-a8-a07l	e89a9deb-6321-4e61-b412-b4993d4277dd	NA	positive	NA	NA	NA	NA	positive	other	NA	NA	consented	germany	0	NA	NA
TCGA.A8.A07O	Yes	female	51	NA	NA	NA	NA	NA	NA	NA	NA	0.831737346101231	NA	Years	0.831737346101231	0	Years	47.59.0	nationwide children s hospital	19	brca	12	false	2013	51	right upper outer quadrant	NA	NA	NA	NA	NA	NA	tcga-a8-a07o	cf9db1af-17f0-490e-8139-142bd704763a	NA	negative	NA	NA	NA	NA	negative	other	NA	NA	consented	germany	31	NA	NA
TCGA.A8.A07P	Yes	female	68	NA	NA	NA	NA	NA	NA	NA	NA	0.913816689466484	NA	Years	0.913816689466484	0	Years	47.59.0	nationwide children s hospital	19	brca	12	false	2013	68	left upper outer quadrant	NA	NA	NA	NA	NA	NA	tcga-a8-a07p	8cccf160-93e9-48a5-9b8b-54aa50153142	NA	positive	NA	NA	NA	NA	positive	other	NA	NA	consented	germany	30	NA	NA
TCGA.A8.A07R	Yes	female	80	NA	NA	NA	NA	NA	NA	NA	NA	0.746922024623803	NA	Years	0.746922024623803	0	Years	56.54.0	nationwide children s hospital	19	brca	12	false	2013	80	left upper outer quadrant	NA	NA	NA	NA	NA	NA	tcga-a8-a07r	72e486b8-a866-4916-b2e4-8b4bb5dcd92d	NA	negative	NA	NA	NA	NA	negative	other	NA	NA	consented	germany	30	NA	NA
TCGA.A8.A07S	Yes	female	73	NA	NA	NA	NA	NA	NA	NA	NA	0.662106703146375	NA	Years	0.662106703146375	0	Years	56.54.0	nationwide children s hospital	19	brca	12	false	2013	73	left upper outer quadrant	NA	NA	NA	NA	NA	NA	tcga-a8-a07s	a20fa2c4-a502-47e3-bfaa-2ec4cce3a859	NA	positive	NA	NA	NA	NA	negative	other	NA	NA	consented	germany	31	NA	NA
TCGA.A8.A07U	Yes	female	66	NA	NA	NA	NA	NA	NA	NA	NA	0.829001367989056	NA	Years	0.829001367989056	0	Years	56.54.0	nationwide children s hospital	19	brca	12	false	2013	66	right upper outer quadrant	NA	NA	NA	NA	NA	NA	tcga-a8-a07u	59bf0ce4-715a-4017-bccb-c59916e78324	NA	negative	NA	NA	NA	NA	positive	other	NA	NA	consented	germany	0	NA	NA
TCGA.A8.A07W	Yes	female	76	NA	NA	NA	NA	NA	NA	NA	NA	0.831737346101231	NA	Years	0.831737346101231	0	Years	47.59.0	nationwide children s hospital	19	brca	12	false	2013	76	left upper outer quadrant	NA	NA	NA	NA	NA	NA	tcga-a8-a07w	01263518-5f7c-49dc-8d7e-84b0c03a6a63	NA	positive	NA	NA	NA	NA	positive	other	NA	NA	consented	germany	31	NA	NA
TCGA.A8.A07Z	Yes	female	85	NA	NA	NA	NA	NA	NA	NA	NA	2.33378932968536	NA	Years	2.33378932968536	0	Years	47.59.0	nationwide children s hospital	19	brca	12	false	2013	85	left	NA	NA	NA	NA	NA	NA	tcga-a8-a07z	a272171b-44f5-47a5-89be-7520413c01ad	NA	positive	NA	NA	NA	NA	positive	other	NA	NA	consented	germany	31	NA	NA
TCGA.A8.A081	Yes	female	80	NA	NA	NA	NA	NA	NA	NA	NA	0	NA	Years	0	0	Years	47.59.0	nationwide children s hospital	19	brca	12	false	2013	80	right	NA	NA	NA	NA	NA	NA	tcga-a8-a081	9d876f05-5080-4c4e-9bf5-45f631d381e5	NA	positive	NA	NA	NA	NA	positive	other	NA	NA	consented	germany	0	NA	NA
TCGA.A8.A082	Yes	female	58	NA	NA	NA	NA	NA	NA	NA	NA	1.50205198358413	NA	Years	1.50205198358413	0	Years	47.59.0	nationwide children s hospital	19	brca	12	false	2013	58	right	NA	NA	NA	NA	NA	NA	tcga-a8-a082	5e4187c9-98f8-4bdb-a8da-6a914e96f47a	NA	positive	NA	NA	NA	NA	positive	other	NA	NA	consented	germany	0	NA	NA
TCGA.A8.A083	Yes	female	67	NA	NA	NA	NA	NA	NA	NA	NA	0	NA	Years	0	0	Years	47.59.0	nationwide children s hospital	19	brca	12	false	2013	67	left	NA	NA	NA	NA	NA	NA	tcga-a8-a083	afb9418e-91eb-4db1-aacf-12bd946c9ba0	NA	positive	NA	NA	NA	NA	positive	other	NA	NA	consented	germany	0	NA	NA
TCGA.A8.A084	Yes	female	81	NA	NA	NA	NA	NA	NA	NA	NA	1.2530779753762	NA	Years	1.2530779753762	0	Years	47.59.0	nationwide children s hospital	19	brca	12	false	2013	81	left	NA	NA	NA	NA	NA	NA	tcga-a8-a084	3dbe99d1-e3b8-4ee2-b6a8-2e2e12c6fbe9	NA	positive	NA	NA	NA	NA	negative	other	NA	NA	consented	germany	0	NA	NA
TCGA.A8.A085	Yes	male	44	NA	NA	NA	NA	NA	NA	NA	NA	3.07523939808482	NA	Years	3.07523939808482	0	Years	47.59.0	nationwide children s hospital	19	brca	12	false	2013	44	left	NA	NA	NA	NA	NA	NA	tcga-a8-a085	3c08aabd-d5b5-4bbe-857c-38a7527b2163	NA	positive	NA	NA	NA	NA	positive	other	NA	NA	consented	germany	394	NA	NA
TCGA.A8.A086	Yes	female	59	NA	NA	NA	NA	NA	NA	NA	NA	1.08344733242134	NA	Years	1.08344733242134	0	Years	47.59.0	nationwide children s hospital	19	brca	12	false	2013	59	right	NA	NA	NA	NA	NA	NA	tcga-a8-a086	f9eb88f7-9293-46bf-ace4-a746e4ff80dc	NA	positive	NA	NA	NA	NA	positive	other	NA	NA	consented	germany	0	NA	NA
TCGA.A8.A08A	Yes	female	89	NA	NA	NA	NA	NA	NA	NA	NA	0.0820793433652531	NA	Years	0.0820793433652531	0	Years	47.59.0	nationwide children s hospital	19	brca	12	false	2013	89	left upper inner quadrant	NA	NA	NA	NA	NA	NA	tcga-a8-a08a	7fe4670d-4626-459d-869b-ab15f478c6a7	NA	positive	NA	NA	NA	NA	positive	other	NA	NA	consented	germany	0	NA	NA
TCGA.A8.A08B	Yes	female	52	NA	NA	NA	NA	NA	NA	NA	NA	1.92065663474692	NA	Years	1.92065663474692	0	Years	47.59.0	nationwide children s hospital	19	brca	12	false	2013	52	right upper inner quadrant	NA	NA	NA	NA	NA	NA	tcga-a8-a08b	d8d7a6c2-6427-4f47-968c-6c3affba4617	NA	positive	NA	NA	NA	NA	negative	other	NA	NA	consented	germany	0	NA	NA
TCGA.A8.A08C	Yes	female	65	NA	NA	NA	NA	NA	NA	NA	NA	1.66073871409029	NA	Years	1.66073871409029	0	Years	47.59.0	nationwide children s hospital	19	brca	12	false	2013	65	left upper inner quadrant	NA	NA	NA	NA	NA	NA	tcga-a8-a08c	78e1da41-127c-4e9c-aaaa-77a0d94c31d0	NA	positive	NA	NA	NA	NA	positive	other	NA	NA	consented	germany	31	NA	NA
TCGA.A8.A08F	Yes	female	59	NA	NA	NA	NA	NA	NA	NA	NA	1.50205198358413	NA	Years	1.50205198358413	0	Years	47.59.0	nationwide children s hospital	19	brca	12	false	2013	59	right upper inner quadrant	NA	NA	NA	NA	NA	NA	tcga-a8-a08f	0a017f15-1c6b-45e7-8d55-e0a71df1b2e8	NA	positive	NA	NA	NA	NA	positive	other	NA	NA	consented	germany	0	NA	NA
TCGA.A8.A08G	Yes	female	41	NA	NA	NA	NA	NA	NA	NA	NA	1.65800273597811	NA	Years	1.65800273597811	0	Years	47.59.0	nationwide children s hospital	19	brca	12	false	2013	41	left upper inner quadrant	NA	NA	NA	NA	NA	NA	tcga-a8-a08g	719082cc-1ebe-4a51-a659-85a59db1d77d	NA	positive	NA	NA	NA	NA	positive	other	NA	NA	consented	germany	0	NA	NA
TCGA.A8.A08H	Yes	female	66	NA	NA	NA	NA	NA	NA	NA	NA	0	NA	Years	0	0	Years	47.59.0	nationwide children s hospital	19	brca	12	false	2013	66	left upper inner quadrant	NA	NA	NA	NA	NA	NA	tcga-a8-a08h	db8d38ab-cc61-49ee-863d-40060112f2af	NA	positive	NA	NA	NA	NA	positive	other	NA	NA	consented	germany	0	NA	NA
TCGA.A8.A08I	Yes	female	53	NA	NA	NA	NA	NA	NA	NA	NA	0.998632010943912	NA	Years	0.998632010943912	0	Years	47.59.0	nationwide children s hospital	19	brca	12	false	2013	53	right upper inner quadrant	NA	NA	NA	NA	NA	NA	tcga-a8-a08i	7acf33e7-c386-45fd-8c9a-469600378687	NA	positive	NA	NA	NA	NA	positive	other	NA	NA	consented	germany	31	NA	NA
TCGA.A8.A08J	Yes	female	52	NA	NA	NA	NA	NA	NA	NA	NA	3.08344733242134	NA	Years	3.08344733242134	1	Years	47.59.0	nationwide children s hospital	19	brca	12	false	2013	52	right	NA	NA	NA	NA	NA	NA	tcga-a8-a08j	68177e92-4784-45d9-af14-4ce0c00eae74	NA	positive	NA	NA	NA	NA	negative	other	NA	NA	consented	germany	457	NA	NA
TCGA.A8.A08L	Yes	female	89	NA	NA	NA	NA	NA	NA	NA	NA	0.831737346101231	NA	Years	0.831737346101231	1	Years	47.59.0	nationwide children s hospital	19	brca	12	false	2013	89	left	NA	NA	NA	NA	NA	NA	tcga-a8-a08l	8bd68696-5eeb-46d7-9dc6-c39c849029a4	NA	positive	NA	NA	NA	NA	negative	other	NA	NA	consented	germany	0	NA	NA
TCGA.A8.A08O	Yes	female	45	NA	NA	NA	NA	NA	NA	NA	NA	2.57729138166895	NA	Years	2.57729138166895	0	Years	61.51.0	nationwide children s hospital	19	brca	12	false	2013	45	right	NA	NA	NA	NA	NA	NA	tcga-a8-a08o	5f5964a8-8e07-4620-98f0-93d162dbc31e	NA	positive	NA	NA	NA	NA	positive	other	NA	NA	consented	germany	31	NA	NA
TCGA.A8.A08P	Yes	female	70	NA	NA	NA	NA	NA	NA	NA	NA	2.57729138166895	NA	Years	2.57729138166895	0	Years	47.59.0	nationwide children s hospital	19	brca	12	false	2013	70	right	NA	NA	NA	NA	NA	NA	tcga-a8-a08p	f947d67f-4aa2-4eb9-977e-21a5ae563613	NA	positive	NA	NA	NA	NA	positive	other	NA	NA	consented	germany	31	NA	NA
TCGA.A8.A08R	Yes	female	52	NA	NA	NA	NA	NA	NA	NA	NA	0.0820793433652531	NA	Years	0.0820793433652531	0	Years	56.54.0	nationwide children s hospital	19	brca	12	false	2013	52	left	NA	NA	NA	NA	NA	NA	tcga-a8-a08r	6412854a-f874-469e-9d1f-8bd3ae5bd41d	NA	negative	NA	NA	NA	NA	negative	other	NA	NA	consented	germany	0	NA	NA
TCGA.A8.A08S	Yes	female	71	NA	NA	NA	NA	NA	NA	NA	NA	1.58686730506156	NA	Years	1.58686730506156	0	Years	56.54.0	nationwide children s hospital	19	brca	12	false	2013	71	left	NA	NA	NA	NA	NA	NA	tcga-a8-a08s	2779fa01-ac93-4e80-a997-3385f72172c3	NA	positive	NA	NA	NA	NA	positive	other	NA	NA	consented	germany	0	NA	NA
TCGA.A8.A08T	Yes	female	64	NA	NA	NA	NA	NA	NA	NA	NA	7.74281805745554	NA	Years	7.74281805745554	0	Years	47.59.0	nationwide children s hospital	19	brca	12	false	2013	64	right	NA	NA	NA	NA	NA	NA	tcga-a8-a08t	32bc7cc4-d185-4594-bbee-4b96410be512	NA	positive	NA	NA	NA	NA	positive	other	NA	NA	consented	germany	2253	NA	NA
TCGA.A8.A08X	Yes	female	43	NA	NA	NA	NA	NA	NA	NA	NA	2.82900136798906	NA	Years	2.82900136798906	0	Years	47.59.0	nationwide children s hospital	19	brca	12	false	2013	43	left	NA	NA	NA	NA	NA	NA	tcga-a8-a08x	f5539207-6534-4edc-a5a5-7666b5d16ba4	NA	negative	NA	NA	NA	NA	negative	other	NA	NA	consented	germany	0	NA	NA
TCGA.A8.A08Z	Yes	female	76	NA	NA	NA	NA	NA	NA	NA	NA	3.3296853625171	NA	Years	3.3296853625171	0	Years	47.59.0	nationwide children s hospital	19	brca	12	false	2013	76	left	NA	NA	NA	NA	NA	NA	tcga-a8-a08z	d7808cbc-4b8c-467b-b2c3-f48d05b9ecab	NA	positive	NA	NA	NA	NA	positive	other	NA	NA	consented	germany	1217	NA	NA
TCGA.A8.A090	Yes	female	74	NA	NA	NA	NA	NA	NA	NA	NA	0	NA	Years	0	0	Years	47.59.0	nationwide children s hospital	19	brca	12	false	2013	74	right	NA	NA	NA	NA	NA	NA	tcga-a8-a090	f4b69043-4a67-48e3-a4d1-72a21ae2d175	NA	positive	NA	NA	NA	NA	positive	other	NA	NA	consented	germany	0	NA	NA
TCGA.A8.A091	Yes	female	61	NA	NA	NA	NA	NA	NA	NA	NA	1.58686730506156	NA	Years	1.58686730506156	0	Years	47.59.0	nationwide children s hospital	19	brca	12	false	2013	61	right	NA	NA	NA	NA	NA	NA	tcga-a8-a091	f39edd06-1016-4e8e-a42e-12f7e699ddc5	NA	positive	NA	NA	NA	NA	negative	other	NA	NA	consented	germany	0	NA	NA
TCGA.A8.A092	Yes	female	48	NA	NA	NA	NA	NA	NA	NA	NA	1.33242134062927	NA	Years	1.33242134062927	0	Years	47.59.0	nationwide children s hospital	19	brca	12	false	2013	48	left	NA	NA	NA	NA	NA	NA	tcga-a8-a092	38a8b734-9acc-42f9-b5b7-e51b0dfc6504	NA	positive	NA	NA	NA	NA	positive	other	NA	NA	consented	germany	0	NA	NA
TCGA.A8.A093	Yes	female	61	NA	NA	NA	NA	NA	NA	NA	NA	1.49110807113543	NA	Years	1.49110807113543	0	Years	47.59.0	nationwide children s hospital	19	brca	12	false	2013	61	right	NA	NA	NA	NA	NA	NA	tcga-a8-a093	02f5ae33-a563-4ecb-9e33-dfa500a44931	NA	positive	NA	NA	NA	NA	positive	other	NA	NA	consented	germany	0	NA	NA
TCGA.A8.A094	Yes	female	75	NA	NA	NA	NA	NA	NA	NA	NA	0	NA	Years	0	0	Years	47.59.0	nationwide children s hospital	19	brca	12	false	2013	75	left	NA	NA	NA	NA	NA	NA	tcga-a8-a094	993103b1-e5a1-4c33-8629-be53ebc41d64	NA	positive	NA	NA	NA	NA	negative	other	NA	NA	consented	germany	0	NA	NA
TCGA.A8.A095	Yes	female	45	NA	NA	NA	NA	NA	NA	NA	NA	3.49110807113543	NA	Years	3.49110807113543	0	Years	47.59.0	nationwide children s hospital	19	brca	12	false	2013	45	left	NA	NA	NA	NA	NA	NA	tcga-a8-a095	29df128d-ace2-40cf-88ee-3f6f2170f159	NA	positive	NA	NA	NA	NA	positive	other	NA	NA	consented	germany	0	NA	NA
TCGA.A8.A096	Yes	female	73	NA	NA	NA	NA	NA	NA	NA	NA	0	NA	Years	0	0	Years	47.59.0	nationwide children s hospital	19	brca	12	false	2013	73	right	NA	NA	NA	NA	NA	NA	tcga-a8-a096	d7cac141-9269-4733-83ce-e1bc0b503254	NA	positive	NA	NA	NA	NA	positive	other	NA	NA	consented	germany	0	NA	NA
TCGA.A8.A097	Yes	female	65	NA	NA	NA	NA	NA	NA	NA	NA	0.998632010943912	NA	Years	0.998632010943912	0	Years	56.54.0	nationwide children s hospital	19	brca	12	false	2013	65	left	NA	NA	NA	NA	NA	NA	tcga-a8-a097	dcfd0b1d-5707-44a6-b225-5e8f7cea5ca1	NA	positive	NA	NA	NA	NA	positive	other	NA	NA	consented	germany	0	NA	NA
TCGA.A8.A099	Yes	female	76	NA	NA	NA	NA	NA	NA	NA	NA	0.831737346101231	NA	Years	0.831737346101231	0	Years	47.59.0	nationwide children s hospital	19	brca	12	false	2013	76	right	NA	NA	NA	NA	NA	NA	tcga-a8-a099	e98b69bc-766a-485f-b5e8-9166b8d457b3	NA	positive	NA	NA	NA	NA	positive	other	NA	NA	consented	germany	0	NA	NA
TCGA.A8.A09A	Yes	female	40	NA	NA	NA	NA	NA	NA	NA	NA	0.831737346101231	NA	Years	0.831737346101231	0	Years	47.59.0	nationwide children s hospital	19	brca	12	false	2013	40	left	NA	NA	NA	NA	NA	NA	tcga-a8-a09a	b205bba0-1870-4458-9088-8817e20389fe	NA	positive	NA	NA	NA	NA	positive	other	NA	NA	consented	germany	0	NA	NA
TCGA.A8.A09B	Yes	female	58	NA	NA	NA	NA	NA	NA	NA	NA	0.998632010943912	NA	Years	0.998632010943912	0	Years	47.59.0	nationwide children s hospital	19	brca	12	false	2013	58	left	NA	NA	NA	NA	NA	NA	tcga-a8-a09b	3828b534-908e-4953-a3fb-07d01cf49c7d	NA	positive	NA	NA	NA	NA	positive	other	NA	NA	consented	germany	0	NA	NA
TCGA.A8.A09C	Yes	female	69	NA	NA	NA	NA	NA	NA	NA	NA	0.0848153214774282	NA	Years	0.0848153214774282	0	Years	47.59.0	nationwide children s hospital	19	brca	12	false	2013	69	right	NA	NA	NA	NA	NA	NA	tcga-a8-a09c	80f3f48a-cc21-415c-b181-c77e7ba1c563	NA	positive	NA	NA	NA	NA	positive	other	NA	NA	consented	germany	0	NA	NA
TCGA.A8.A09D	Yes	female	47	NA	NA	NA	NA	NA	NA	NA	NA	1.08344733242134	NA	Years	1.08344733242134	0	Years	47.59.0	nationwide children s hospital	19	brca	12	false	2013	47	right lower outer quadrant	NA	NA	NA	NA	NA	NA	tcga-a8-a09d	36449392-de76-4ee9-bc09-627a07e18727	NA	positive	NA	NA	NA	NA	positive	other	NA	NA	consented	germany	0	NA	NA
TCGA.A8.A09E	Yes	female	73	NA	NA	NA	NA	NA	NA	NA	NA	2.57729138166895	NA	Years	2.57729138166895	0	Years	47.59.0	nationwide children s hospital	19	brca	12	false	2013	73	left lower outer quadrant	NA	NA	NA	NA	NA	NA	tcga-a8-a09e	dfefb76a-ec6b-4cd2-9d45-2e1e4befc7ea	NA	positive	NA	NA	NA	NA	positive	other	NA	NA	consented	germany	31	NA	NA
TCGA.A8.A09G	Yes	female	79	NA	NA	NA	NA	NA	NA	NA	NA	0	NA	Years	0	0	Years	47.59.0	nationwide children s hospital	19	brca	12	false	2013	79	right lower outer quadrant	NA	NA	NA	NA	NA	NA	tcga-a8-a09g	3927f736-3b5c-48c8-9d9e-83669ec44770	NA	positive	NA	NA	NA	NA	negative	other	NA	NA	consented	germany	0	NA	NA
TCGA.A8.A09I	Yes	female	84	NA	NA	NA	NA	NA	NA	NA	NA	2.75239398084815	NA	Years	2.75239398084815	0	Years	56.54.0	nationwide children s hospital	19	brca	12	false	2013	84	right lower outer quadrant	NA	NA	NA	NA	NA	NA	tcga-a8-a09i	1557183c-aedd-4df6-b98a-3654667f7b69	NA	positive	NA	NA	NA	NA	positive	other	NA	NA	consented	germany	31	NA	NA
TCGA.A8.A09K	Yes	female	68	NA	NA	NA	NA	NA	NA	NA	NA	2.49247606019152	NA	Years	2.49247606019152	0	Years	47.59.0	nationwide children s hospital	19	brca	12	false	2013	68	left lower outer quadrant	NA	NA	NA	NA	NA	NA	tcga-a8-a09k	6f959c92-b79f-4f84-9ee5-d07d3212d52d	NA	positive	NA	NA	NA	NA	positive	other	NA	NA	consented	germany	29	NA	NA
TCGA.A8.A09M	Yes	female	75	NA	NA	NA	NA	NA	NA	NA	NA	1.25034199726402	NA	Years	1.25034199726402	0	Years	47.59.0	nationwide children s hospital	19	brca	12	false	2013	75	right lower outer quadrant	NA	NA	NA	NA	NA	NA	tcga-a8-a09m	626b4ff0-2188-4a14-aac8-6703c624917f	NA	positive	NA	NA	NA	NA	positive	other	NA	NA	consented	germany	0	NA	NA
TCGA.A8.A09N	Yes	female	57	NA	NA	NA	NA	NA	NA	NA	NA	0.0848153214774282	NA	Years	0.0848153214774282	0	Years	47.59.0	nationwide children s hospital	19	brca	12	false	2013	57	right lower outer quadrant	NA	NA	NA	NA	NA	NA	tcga-a8-a09n	33919e92-4ea9-47e5-a6f4-36e51845d50f	NA	positive	NA	NA	NA	NA	positive	other	NA	NA	consented	germany	31	NA	NA
TCGA.A8.A09Q	Yes	female	83	NA	NA	NA	NA	NA	NA	NA	NA	2.08207934336525	NA	Years	2.08207934336525	0	Years	47.59.0	nationwide children s hospital	19	brca	12	false	2013	83	left lower inner quadrant	NA	NA	NA	NA	NA	NA	tcga-a8-a09q	09c2bc35-c21f-4aa4-ac30-0d8db02ad811	NA	positive	NA	NA	NA	NA	positive	other	NA	NA	consented	germany	31	NA	NA
TCGA.A8.A09R	Yes	female	82	NA	NA	NA	NA	NA	NA	NA	NA	0.746922024623803	NA	Years	0.746922024623803	0	Years	47.59.0	nationwide children s hospital	19	brca	12	false	2013	82	left lower inner quadrant	NA	NA	NA	NA	NA	NA	tcga-a8-a09r	cb0a2055-2168-4454-8755-47dd613db36f	NA	positive	NA	NA	NA	NA	positive	other	NA	NA	consented	germany	0	NA	NA
TCGA.A8.A09T	Yes	female	68	NA	NA	NA	NA	NA	NA	NA	NA	1.58139534883721	NA	Years	1.58139534883721	0	Years	47.59.0	nationwide children s hospital	19	brca	12	false	2013	68	left	NA	NA	NA	NA	NA	NA	tcga-a8-a09t	0adf59c6-581a-475d-a2f4-40aa40060b5b	NA	positive	NA	NA	NA	NA	positive	other	NA	NA	consented	germany	30	NA	NA
TCGA.A8.A09V	Yes	female	51	NA	NA	NA	NA	NA	NA	NA	NA	1.25034199726402	NA	Years	1.25034199726402	0	Years	56.54.0	nationwide children s hospital	19	brca	12	false	2013	51	right upper inner quadrant	NA	NA	NA	NA	NA	NA	tcga-a8-a09v	cc348a26-ee11-47a4-8b51-de922967e175	NA	positive	NA	NA	NA	NA	positive	other	NA	NA	consented	germany	0	NA	NA
TCGA.A8.A09W	Yes	female	70	NA	NA	NA	NA	NA	NA	NA	NA	0.0820793433652531	NA	Years	0.0820793433652531	0	Years	47.59.0	nationwide children s hospital	19	brca	12	false	2013	70	right upper inner quadrant	NA	NA	NA	NA	NA	NA	tcga-a8-a09w	452672e8-b6d9-45b5-bb02-e88e03e2dd66	NA	positive	NA	NA	NA	NA	positive	other	NA	NA	consented	germany	30	NA	NA
TCGA.A8.A09X	Yes	female	62	NA	NA	NA	NA	NA	NA	NA	NA	1.16552667578659	NA	Years	1.16552667578659	1	Years	47.59.0	nationwide children s hospital	19	brca	12	false	2013	62	left upper inner quadrant	NA	NA	NA	NA	NA	NA	tcga-a8-a09x	27b05b15-a44b-45ed-a6e3-e7d1ca488ea9	NA	negative	NA	NA	NA	NA	negative	other	NA	NA	consented	germany	0	NA	NA
TCGA.A8.A09Z	Yes	female	83	NA	NA	NA	NA	NA	NA	NA	NA	0	NA	Years	0	0	Years	47.59.0	nationwide children s hospital	19	brca	12	false	2013	83	right	NA	NA	NA	NA	NA	NA	tcga-a8-a09z	81e7a3d3-be70-4834-8018-4d2cc077a4e6	NA	positive	NA	NA	NA	NA	negative	other	NA	NA	consented	germany	0	NA	NA
TCGA.A8.A0A1	Yes	female	84	NA	NA	NA	NA	NA	NA	NA	NA	0.998632010943912	NA	Years	0.998632010943912	0	Years	47.59.0	nationwide children s hospital	19	brca	12	false	2013	84	right	NA	NA	NA	NA	NA	NA	tcga-a8-a0a1	3efa245d-177d-4ef9-94f7-f554c54e345e	NA	positive	NA	NA	NA	NA	positive	other	NA	NA	consented	germany	31	NA	NA
TCGA.A8.A0A2	Yes	female	66	NA	NA	NA	NA	NA	NA	NA	NA	1.58139534883721	NA	Years	1.58139534883721	0	Years	56.54.0	nationwide children s hospital	19	brca	12	false	2013	66	right lower outer quadrant	NA	NA	NA	NA	NA	NA	tcga-a8-a0a2	34d5a193-85e5-4399-8a9b-e92858eafdfe	NA	positive	NA	NA	NA	NA	positive	other	NA	NA	consented	germany	0	NA	NA
TCGA.A8.A0A4	Yes	female	73	NA	NA	NA	NA	NA	NA	NA	NA	1.08344733242134	NA	Years	1.08344733242134	0	Years	47.59.0	nationwide children s hospital	19	brca	12	false	2013	73	left	NA	NA	NA	NA	NA	NA	tcga-a8-a0a4	2cb8c866-9296-4c70-a3ea-f9a9b707895c	NA	positive	NA	NA	NA	NA	positive	other	NA	NA	consented	germany	0	NA	NA
TCGA.A8.A0A6	Yes	female	64	NA	NA	NA	NA	NA	NA	NA	NA	1.75102599179207	NA	Years	1.75102599179207	0	Years	61.51.0	nationwide children s hospital	19	brca	12	false	2013	64	left upper outer quadrant	NA	NA	NA	NA	NA	NA	tcga-a8-a0a6	4b0d295c-e185-4b52-9752-178e5bc1d47d	NA	positive	NA	NA	NA	NA	positive	other	NA	NA	consented	germany	30	NA	NA
TCGA.A8.A0A7	Yes	female	57	NA	NA	NA	NA	NA	NA	NA	NA	0.0820793433652531	NA	Years	0.0820793433652531	0	Years	47.59.0	nationwide children s hospital	19	brca	12	false	2013	57	right upper outer quadrant	NA	NA	NA	NA	NA	NA	tcga-a8-a0a7	995fdab7-7284-4d33-befa-ec22aa7c6479	NA	negative	NA	NA	NA	NA	negative	other	NA	NA	consented	germany	30	NA	NA
TCGA.A8.A0A9	Yes	female	80	NA	NA	NA	NA	NA	NA	NA	NA	1.08344733242134	NA	Years	1.08344733242134	0	Years	47.59.0	nationwide children s hospital	19	brca	12	false	2013	80	left upper outer quadrant	NA	NA	NA	NA	NA	NA	tcga-a8-a0a9	7b605fb6-d077-401e-b870-b87ddf505f82	NA	positive	NA	NA	NA	NA	positive	other	NA	NA	consented	germany	31	NA	NA
TCGA.A8.A0AB	Yes	female	54	NA	NA	NA	NA	NA	NA	NA	NA	1.41450068399453	NA	Years	1.41450068399453	0	Years	56.54.0	nationwide children s hospital	19	brca	12	false	2013	54	left upper outer quadrant	NA	NA	NA	NA	NA	NA	tcga-a8-a0ab	22eaba28-be67-4730-9846-860bc1fca29a	NA	positive	NA	NA	NA	NA	positive	other	NA	NA	consented	germany	30	NA	NA
TCGA.A8.A0AD	Yes	female	83	NA	NA	NA	NA	NA	NA	NA	NA	3.16552667578659	NA	Years	3.16552667578659	0	Years	61.51.0	nationwide children s hospital	19	brca	12	false	2013	83	right upper outer quadrant	NA	NA	NA	NA	NA	NA	tcga-a8-a0ad	af5453a9-cf1f-40de-aec4-0e0710908fb7	NA	positive	NA	NA	NA	NA	positive	other	NA	NA	consented	germany	30	NA	NA
TCGA.AC.A23C	Yes	female	62	NA	NA	NA	NA	NA	NA	NA	NA	0.079343365253078	NA	Years	0.079343365253078	0	Years	142.38.0	nationwide children s hospital	19	brca	12	false	2013	62	left	NA	NA	NA	NA	NA	NA	tcga-ac-a23c	dfd0b7ba-c7d3-498e-b455-346301865452	NA	positive	NA	NA	NA	NA	positive	modified radical mastectomy	NA	NA	consented	united states	29	NA	NA
TCGA.AC.A23E	Yes	female	50	NA	NA	NA	NA	NA	NA	NA	NA	0.196990424076607	NA	Years	0.196990424076607	0	Years	136.38.0	nationwide children s hospital	19	brca	12	false	2013	50	right	NA	NA	NA	NA	sentinel node biopsy alone	NA	tcga-ac-a23e	e7bae6e7-f779-449d-92b9-66996041e00d	NA	positive	NA	NA	NA	NA	positive	modified radical mastectomy	NA	NA	consented	united states	72	NA	NA
TCGA.AC.A23G	Yes	female	76	NA	NA	NA	NA	NA	NA	NA	NA	0.900136798905609	NA	Years	0.900136798905609	0	Years	202.31.0	nationwide children s hospital	19	brca	12	false	2013	76	right upper inner quadrant	NA	NA	NA	NA	NA	NA	tcga-ac-a23g	a721dac6-0126-476c-b2d4-2dbf7406454b	NA	positive	NA	NA	NA	NA	positive	other	NA	NA	consented	united states	40	NA	NA
TCGA.AC.A23H	Yes	female	90	not hispanic or latino	NA	NA	NA	NA	NA	NA	NA	0.221614227086183	NA	Years	0.221614227086183	0	Years	136.38.0	nationwide children s hospital	19	brca	12	false	2013	90	right upper inner quadrant	right lower inner quadrant	NA	NA	NA	NA	NA	tcga-ac-a23h	7dcf550c-90ce-4f63-aecd-0e46897e2a3e	NA	positive	NA	NA	NA	NA	negative	simple mastectomy	NA	NA	consented	united states	81	NA	NA
TCGA.AC.A2B8	Yes	female	84	not hispanic or latino	NA	NA	NA	NA	NA	NA	NA	0.120383036935705	NA	Years	0.120383036935705	0	Years	155.37.0	nationwide children s hospital	19	brca	12	false	2013	84	right	NA	NA	NA	NA	axillary lymph node dissection alone	NA	tcga-ac-a2b8	6e126b73-d3e8-4641-a128-306f3b313e40	NA	positive	NA	NA	NA	NA	positive	simple mastectomy	NA	NA	consented	united states	44	NA	NA
TCGA.AC.A2BK	Yes	female	78	NA	NA	NA	NA	NA	NA	NA	NA	3.20656634746922	NA	Years	3.20656634746922	0	Years	216.27.0	nationwide children s hospital	19	brca	12	false	2013	78	left upper outer quadrant	NA	NA	NA	NA	axillary lymph node dissection alone	NA	tcga-ac-a2bk	6fa2a667-9c36-4526-8a58-1975e863a806	NA	negative	NA	NA	NA	NA	negative	modified radical mastectomy	NA	NA	consented	united states	29	NA	NA
TCGA.AC.A2BM	Yes	female	41	NA	NA	NA	NA	NA	NA	NA	NA	3.17920656634747	NA	Years	3.17920656634747	0	Years	216.27.0	nationwide children s hospital	19	brca	12	false	2013	41	left upper inner quadrant	NA	NA	NA	NA	sentinel lymph node biopsy plus axillary dissection	NA	tcga-ac-a2bm	8159ff7b-89f4-411a-9b9c-491f1cb3eb34	NA	positive	NA	NA	NA	NA	positive	modified radical mastectomy	NA	NA	consented	united states	7	NA	NA
TCGA.AC.A2FB	Yes	female	65	not hispanic or latino	NA	NA	NA	NA	NA	NA	NA	0.120383036935705	NA	Years	0.120383036935705	0	Years	155.37.0	nationwide children s hospital	19	brca	12	false	2013	65	left upper inner quadrant	NA	NA	NA	NA	sentinel node biopsy alone	NA	tcga-ac-a2fb	02bbb632-0f7f-439d-b8f0-c86a06237424	NA	positive	3 point scale	3+	3 point scale	NA	positive	simple mastectomy	NA	NA	consented	united states	44	NA	NA
TCGA.AC.A2FF	Yes	female	40	not hispanic or latino	NA	NA	NA	NA	NA	NA	NA	4.61012311901505	NA	Years	4.61012311901505	0	Years	155.37.0	nationwide children s hospital	19	brca	12	false	2013	40	right	NA	NA	NA	NA	sentinel lymph node biopsy plus axillary dissection	NA	tcga-ac-a2ff	3ca67cd0-81da-4f68-a9fa-f1a8c013c28d	NA	positive	NA	NA	NA	NA	positive	lumpectomy	NA	NA	consented	united states	42	NA	NA
TCGA.AC.A2FG	Yes	female	80	NA	NA	NA	NA	NA	NA	NA	NA	3.07797537619699	NA	Years	3.07797537619699	0	Years	155.37.0	nationwide children s hospital	19	brca	12	false	2013	80	left upper outer quadrant	NA	NA	NA	NA	sentinel lymph node biopsy plus axillary dissection	NA	tcga-ac-a2fg	39cda4c9-e1c8-44c2-bab7-f5849c12f879	NA	positive	NA	NA	NA	NA	negative	modified radical mastectomy	NA	NA	consented	united states	18	NA	NA
TCGA.AC.A2FK	Yes	female	45	hispanic or latino	NA	NA	NA	NA	NA	NA	NA	3.22845417236662	NA	Years	3.22845417236662	0	Years	167.37.0	nationwide children s hospital	19	brca	12	false	2013	45	left upper outer quadrant	NA	NA	NA	NA	NA	NA	tcga-ac-a2fk	79126e88-9cf8-45ff-bf91-a98da3b304d7	NA	positive	NA	NA	NA	NA	positive	simple mastectomy	NA	NA	consented	united states	33	NA	NA
TCGA.AC.A2FM	Yes	female	87	not hispanic or latino	NA	NA	NA	NA	NA	NA	NA	2.16689466484268	NA	Years	2.16689466484268	1	Years	185.33.0	nationwide children s hospital	19	brca	12	false	2013	87	right upper inner quadrant	NA	NA	NA	NA	sentinel node biopsy alone	NA	tcga-ac-a2fm	b6b1dc9a-91f4-4b0a-afd5-62c9a90c0d5e	NA	NA	NA	NA	NA	NA	NA	modified radical mastectomy	NA	NA	consented	united states	15	NA	NA
TCGA.AC.A2FO	Yes	female	65	not hispanic or latino	NA	NA	NA	NA	NA	NA	NA	4.21887824897401	NA	Years	4.21887824897401	0	Years	167.37.0	nationwide children s hospital	19	brca	12	false	2013	65	left upper outer quadrant	NA	NA	NA	NA	other (specify)	sentinel lymph node plus level i and level ii lymph nodes	tcga-ac-a2fo	f5d4c2d3-cc69-4b38-8551-0917e3622a68	NA	positive	NA	NA	NA	NA	negative	simple mastectomy	NA	NA	consented	united states	78	NA	NA
TCGA.AC.A2QH	Yes	female	58	not hispanic or latino	NA	NA	NA	NA	NA	NA	NA	0.0848153214774282	NA	Years	0.0848153214774282	0	Years	177.37.0	nationwide children s hospital	19	brca	12	false	2013	58	right upper outer quadrant	right	NA	NA	NA	axillary lymph node dissection alone	NA	tcga-ac-a2qh	67c5f371-3fa9-47c5-8b15-c2dd9acc8519	NA	negative	NA	NA	NA	NA	negative	modified radical mastectomy	NA	NA	consented	united states	31	NA	NA
TCGA.AC.A2QI	Yes	female	76	not hispanic or latino	NA	NA	NA	NA	NA	NA	NA	0.0766073871409029	NA	Years	0.0766073871409029	0	Years	185.33.0	nationwide children s hospital	19	brca	12	false	2013	76	right	NA	NA	NA	NA	sentinel node biopsy alone	NA	tcga-ac-a2qi	c57835be-77ab-4cf5-9b23-62c11a7b2eaf	NA	positive	NA	NA	NA	NA	negative	other	NA	NA	consented	united states	28	NA	NA
TCGA.AC.A2QJ	Yes	female	48	hispanic or latino	NA	NA	NA	NA	NA	NA	NA	0.188782489740082	NA	Years	0.188782489740082	0	Years	185.33.0	nationwide children s hospital	19	brca	12	false	2013	48	left upper outer quadrant	left lower outer quadrant	NA	NA	NA	other (specify)	sentinel lymph node and axillary lymph node biopsy	tcga-ac-a2qj	d9fd2724-7db0-4af3-ac14-217bdfa5203f	NA	negative	NA	NA	NA	NA	negative	other	NA	NA	consented	united states	27	NA	NA
TCGA.AC.A3BB	Yes	female	46	not hispanic or latino	NA	NA	NA	NA	NA	NA	NA	0.0820793433652531	NA	Years	0.0820793433652531	0	Years	185.33.0	nationwide children s hospital	19	brca	12	false	2013	46	right upper outer quadrant	NA	NA	NA	NA	axillary lymph node dissection alone	NA	tcga-ac-a3bb	048549cf-d0a5-4743-a0a1-2004f7cc2b08	NA	positive	NA	NA	NA	NA	positive	modified radical mastectomy	NA	NA	consented	united states	30	NA	NA
TCGA.AC.A3HN	Yes	female	87	not hispanic or latino	NA	NA	NA	NA	NA	NA	NA	0.0574555403556772	NA	Years	0.0574555403556772	0	Years	202.31.0	nationwide children s hospital	19	brca	12	false	2013	87	left upper inner quadrant	NA	NA	NA	NA	sentinel node biopsy alone	NA	tcga-ac-a3hn	e37ae674-a107-4eb3-94d8-b86b0035a9f7	NA	positive	3 point scale	1+	3 point scale	NA	positive	simple mastectomy	NA	NA	consented	united states	21	NA	NA
TCGA.AC.A3OD	Yes	female	68	not hispanic or latino	NA	NA	NA	NA	NA	NA	NA	0.0957592339261286	NA	Years	0.0957592339261286	0	Years	216.27.0	nationwide children s hospital	19	brca	12	false	2013	68	left	NA	NA	NA	NA	sentinel lymph node biopsy plus axillary dissection	NA	tcga-ac-a3od	f2622cdb-ac92-42b3-a1ca-67e133c3dd4a	NA	positive	NA	NA	NA	NA	positive	modified radical mastectomy	NA	NA	consented	united states	35	NA	NA
TCGA.AC.A3QP	Yes	female	79	not hispanic or latino	NA	NA	NA	NA	NA	NA	NA	0.782489740082079	NA	Years	0.782489740082079	0	Years	234.16.0	nationwide children s hospital	19	brca	12	false	2013	79	right	NA	NA	NA	NA	sentinel node biopsy alone	NA	tcga-ac-a3qp	6f4c8d30-47fb-47df-9eb7-4e5881e3711e	NA	positive	NA	NA	NA	NA	positive	lumpectomy	NA	NA	consented	united states	58	NA	NA
TCGA.AC.A3TN	Yes	female	75	not hispanic or latino	NA	NA	NA	NA	NA	NA	NA	0.0930232558139535	NA	Years	0.0930232558139535	0	Years	227.24.0	nationwide children s hospital	19	brca	12	false	2013	75	right	NA	NA	NA	NA	sentinel lymph node biopsy plus axillary dissection	NA	tcga-ac-a3tn	81b70c58-4a12-448c-a594-2ade44f6a0ae	NA	positive	NA	NA	NA	NA	positive	simple mastectomy	NA	NA	consented	united states	34	NA	NA
TCGA.AC.A3W6	Yes	female	90	not hispanic or latino	NA	NA	NA	NA	NA	NA	NA	0.13953488372093	NA	Years	0.13953488372093	0	Years	227.24.0	nationwide children s hospital	19	brca	12	false	2013	90	right	NA	NA	NA	NA	sentinel node biopsy alone	NA	tcga-ac-a3w6	1b4cfad1-e353-4411-97b6-2b7b9309e95e	NA	positive	3 point scale	1+	3 point scale	NA	positive	modified radical mastectomy	NA	NA	consented	united states	51	NA	NA
TCGA.AC.A3YI	Yes	female	74	not hispanic or latino	NA	NA	NA	NA	NA	NA	NA	0.125854993160055	NA	Years	0.125854993160055	0	Years	239.17.0	nationwide children s hospital	19	brca	12	false	2013	74	right	NA	NA	NA	NA	sentinel lymph node biopsy plus axillary dissection	NA	tcga-ac-a3yi	a45d296e-efc0-479e-b2f6-bad834668cdf	NA	positive	NA	NA	NA	NA	positive	lumpectomy	NA	NA	consented	united states	46	NA	NA
TCGA.AC.A3YJ	Yes	female	66	not hispanic or latino	NA	NA	NA	NA	NA	NA	NA	0.106703146374829	NA	Years	0.106703146374829	0	Years	234.16.0	nationwide children s hospital	19	brca	12	false	2013	66	right	NA	NA	NA	NA	sentinel node biopsy alone	NA	tcga-ac-a3yj	86cf879e-3b40-44dd-aaa7-6f49f54a15d9	NA	positive	NA	NA	NA	NA	positive	modified radical mastectomy	NA	NA	consented	united states	39	NA	NA
TCGA.AC.A62Y	Yes	female	79	not hispanic or latino	NA	NA	NA	NA	NA	NA	NA	0.150478796169631	NA	Years	0.150478796169631	0	Years	305.12.0	nationwide children s hospital	19	brca	12	false	2013	79	right	NA	NA	NA	NA	sentinel node biopsy alone	NA	tcga-ac-a62y	05af737d-89aa-49b6-97b2-28b8ac8bd2cf	NA	positive	3 point scale	NA	3 point scale	NA	positive	modified radical mastectomy	NA	NA	consented	united states	55	NA	NA
TCGA.AC.A6IV	Yes	female	48	not hispanic or latino	NA	NA	NA	NA	NA	NA	NA	0.0848153214774282	NA	Years	0.0848153214774282	0	Years	338.6.0	nationwide children s hospital	19	brca	12	false	2013	48	right	NA	NA	NA	NA	sentinel node biopsy alone	NA	tcga-ac-a6iv	8e11c5ec-c15a-48d4-85ac-b7b08a9ed827	NA	positive	NA	NA	NA	NA	positive	modified radical mastectomy	NA	NA	consented	united states	31	NA	NA
TCGA.AN.A03X	Yes	female	74	not hispanic or latino	NA	NA	NA	NA	NA	NA	NA	0.027359781121751	NA	Years	0.027359781121751	0	Years	47.59.0	nationwide children s hospital	19	brca	12	false	2013	74	left upper outer quadrant	NA	NA	NA	NA	no axillary staging	NA	tcga-an-a03x	88cd6ccc-70f7-436e-a99c-039b9d31e335	NA	positive	NA	NA	NA	NA	positive	modified radical mastectomy	NA	NA	consented	NA	0	NA	NA
TCGA.AN.A03Y	Yes	female	66	not hispanic or latino	NA	NA	NA	NA	NA	NA	NA	0.027359781121751	NA	Years	0.027359781121751	0	Years	47.59.0	nationwide children s hospital	19	brca	12	false	2013	66	left upper outer quadrant	NA	NA	NA	NA	no axillary staging	NA	tcga-an-a03y	a991644b-3ee6-4cda-acf0-e37de48a49fc	NA	positive	NA	NA	NA	NA	positive	modified radical mastectomy	NA	NA	consented	NA	0	NA	NA
TCGA.AN.A041	Yes	female	29	not hispanic or latino	NA	NA	NA	NA	NA	NA	NA	0.0191518467852257	NA	Years	0.0191518467852257	0	Years	56.54.0	nationwide children s hospital	19	brca	12	false	2013	29	left upper outer quadrant	NA	NA	NA	NA	NA	NA	tcga-an-a041	316e021c-5175-4ab3-bdb6-2bf9683f657a	NA	positive	NA	NA	NA	NA	negative	NA	NA	NA	consented	NA	0	NA	NA
TCGA.AN.A046	Yes	female	68	not hispanic or latino	NA	NA	NA	NA	NA	NA	NA	0.027359781121751	NA	Years	0.027359781121751	0	Years	56.54.0	nationwide children s hospital	19	brca	12	false	2013	68	right lower inner quadrant	NA	NA	NA	NA	no axillary staging	NA	tcga-an-a046	dcd5860c-7e3a-44f3-a732-fe92fe3fe300	NA	positive	NA	NA	NA	NA	positive	modified radical mastectomy	NA	NA	consented	NA	0	NA	NA
TCGA.AN.A049	Yes	female	62	not hispanic or latino	NA	NA	NA	NA	NA	NA	NA	0.0519835841313269	NA	Years	0.0519835841313269	0	Years	47.59.0	nationwide children s hospital	19	brca	12	false	2013	62	left upper outer quadrant	NA	NA	NA	NA	no axillary staging	NA	tcga-an-a049	2e1e3bf0-1708-4b65-936c-48b89eb8966a	NA	positive	NA	2+	NA	modified radical mastectomy	positive	simple mastectomy	NA	NA	consented	NA	0	NA	NA
TCGA.AN.A04A	Yes	female	36	not hispanic or latino	NA	NA	NA	NA	NA	NA	NA	0.243502051983584	NA	Years	0.243502051983584	0	Years	56.54.0	nationwide children s hospital	19	brca	12	false	2013	36	right lower inner quadrant	right lower outer quadrant	NA	NA	NA	no axillary staging	NA	tcga-an-a04a	e5aae05a-478e-4a55-a27c-12b2b4be302a	NA	positive	NA	1+	NA	modified radical mastectomy	positive	simple mastectomy	NA	NA	consented	NA	0	NA	NA
TCGA.AN.A04C	Yes	female	51	not hispanic or latino	NA	NA	NA	NA	NA	NA	NA	0.147742818057456	NA	Years	0.147742818057456	0	Years	56.54.0	nationwide children s hospital	19	brca	12	false	2013	51	left upper outer quadrant	NA	NA	NA	NA	axillary lymph node dissection alone	NA	tcga-an-a04c	66072c06-f251-4f0b-b6ae-12b407c52cc6	NA	negative	NA	0	NA	modified radical mastectomy	negative	simple mastectomy	NA	NA	consented	NA	0	NA	NA
TCGA.AN.A04D	Yes	female	58	not hispanic or latino	NA	NA	NA	NA	NA	NA	NA	0.142270861833105	NA	Years	0.142270861833105	0	Years	56.54.0	nationwide children s hospital	19	brca	12	false	2013	58	left upper outer quadrant	NA	NA	NA	NA	no axillary staging	NA	tcga-an-a04d	49717f75-0f2d-4e1c-9a12-f1cd7877b80a	NA	negative	NA	0	NA	modified radical mastectomy	negative	simple mastectomy	NA	NA	consented	NA	56	NA	NA
TCGA.AN.A0AJ	Yes	female	79	not hispanic or latino	NA	NA	NA	NA	NA	NA	NA	0.66484268125855	NA	Years	0.66484268125855	0	Years	47.59.0	nationwide children s hospital	19	brca	12	false	2013	79	left upper outer quadrant	NA	NA	NA	NA	axillary lymph node dissection alone	NA	tcga-an-a0aj	9646160a-f1f9-437b-8c7d-efb0b57bfb97	NA	positive	NA	2+	NA	NA	positive	modified radical mastectomy	NA	NA	consented	NA	-1	NA	NA
TCGA.AN.A0AK	Yes	female	76	not hispanic or latino	NA	NA	NA	NA	NA	NA	NA	0.610123119015048	NA	Years	0.610123119015048	0	Years	47.59.0	nationwide children s hospital	19	brca	12	false	2013	76	left upper outer quadrant	NA	NA	NA	NA	axillary lymph node dissection alone	NA	tcga-an-a0ak	9e894662-b718-40f8-8899-b5e036cfbd76	NA	positive	NA	0	NA	NA	negative	modified radical mastectomy	NA	NA	consented	NA	-1	NA	NA
TCGA.AN.A0AL	Yes	female	41	not hispanic or latino	NA	NA	NA	NA	NA	NA	NA	0.538987688098495	NA	Years	0.538987688098495	0	Years	47.59.0	nationwide children s hospital	19	brca	12	false	2013	41	right lower outer quadrant	NA	NA	NA	NA	axillary lymph node dissection alone	NA	tcga-an-a0al	3e9f93c0-aa79-4b4c-bd6c-b3325912362a	NA	negative	NA	0	NA	NA	negative	modified radical mastectomy	NA	NA	consented	NA	-8	NA	NA
TCGA.AN.A0AM	Yes	female	56	not hispanic or latino	NA	NA	NA	NA	NA	NA	NA	0.0136798905608755	NA	Years	0.0136798905608755	0	Years	56.54.0	nationwide children s hospital	19	brca	12	false	2013	56	left upper outer quadrant	NA	NA	NA	NA	no axillary staging	NA	tcga-an-a0am	00a2d166-78c9-4687-a195-3d6315c27574	NA	positive	NA	NA	NA	NA	negative	modified radical mastectomy	NA	NA	consented	NA	0	NA	NA
TCGA.AN.A0AR	Yes	female	55	not hispanic or latino	NA	NA	NA	NA	NA	NA	NA	0.0246238030095759	NA	Years	0.0246238030095759	0	Years	47.59.0	nationwide children s hospital	19	brca	12	false	2013	55	right upper inner quadrant	NA	NA	NA	NA	no axillary staging	NA	tcga-an-a0ar	ebc460c2-df88-4dc0-a2c0-aca8072b75ad	NA	negative	NA	0	NA	NA	negative	modified radical mastectomy	NA	NA	consented	NA	0	NA	NA
TCGA.AN.A0AS	Yes	female	70	not hispanic or latino	NA	NA	NA	NA	NA	NA	NA	0.0246238030095759	NA	Years	0.0246238030095759	0	Years	47.59.0	nationwide children s hospital	19	brca	12	false	2013	70	left upper outer quadrant	NA	NA	NA	NA	no axillary staging	NA	tcga-an-a0as	7c2a8440-0206-4039-8474-8d62f6c7de0c	NA	positive	NA	0	NA	NA	negative	modified radical mastectomy	NA	NA	consented	NA	0	NA	NA
TCGA.AN.A0AT	Yes	female	62	not hispanic or latino	NA	NA	NA	NA	NA	NA	NA	0.027359781121751	NA	Years	0.027359781121751	0	Years	56.54.0	nationwide children s hospital	19	brca	12	false	2013	62	right upper inner quadrant	NA	NA	NA	NA	no axillary staging	NA	tcga-an-a0at	05506f4c-e701-4a9d-ae06-97f066aade43	NA	negative	NA	NA	NA	NA	negative	modified radical mastectomy	NA	NA	consented	NA	0	NA	NA
TCGA.AN.A0FD	Yes	female	71	not hispanic or latino	NA	NA	NA	NA	NA	NA	NA	0.533515731874145	NA	Years	0.533515731874145	0	Years	56.54.0	nationwide children s hospital	19	brca	12	false	2013	71	left upper outer quadrant	NA	NA	NA	NA	axillary lymph node dissection alone	NA	tcga-an-a0fd	c6086936-7544-4da0-8c0c-114166848483	NA	positive	NA	1+	NA	NA	positive	modified radical mastectomy	NA	NA	consented	NA	-10	NA	NA
TCGA.AN.A0FF	Yes	female	32	not hispanic or latino	NA	NA	NA	NA	NA	NA	NA	0.383036935704514	NA	Years	0.383036935704514	0	Years	56.54.0	nationwide children s hospital	19	brca	12	false	2013	32	left upper outer quadrant	NA	NA	NA	NA	axillary lymph node dissection alone	NA	tcga-an-a0ff	d5cab7f5-e4f1-40ee-a0c8-4c8004c1c9a0	NA	positive	NA	3+	NA	NA	positive	modified radical mastectomy	NA	NA	consented	NA	-1	NA	NA
TCGA.AN.A0FJ	Yes	female	59	not hispanic or latino	NA	NA	NA	NA	NA	NA	NA	0.6593707250342	NA	Years	0.6593707250342	0	Years	47.59.0	nationwide children s hospital	19	brca	12	false	2013	59	left upper outer quadrant	NA	NA	NA	NA	axillary lymph node dissection alone	NA	tcga-an-a0fj	546248b0-22a0-4b70-a437-76fb0a238a0d	NA	positive	NA	0	NA	NA	negative	modified radical mastectomy	NA	NA	consented	NA	-2	NA	NA
TCGA.AN.A0FK	Yes	female	88	not hispanic or latino	NA	NA	NA	NA	NA	NA	NA	0.580027359781122	NA	Years	0.580027359781122	0	Years	56.54.0	nationwide children s hospital	19	brca	12	false	2013	88	right lower outer quadrant	NA	NA	NA	NA	axillary lymph node dissection alone	NA	tcga-an-a0fk	2f4cbedf-ed7e-45a2-bf34-f1d1e696bdde	NA	positive	NA	3+	NA	NA	positive	modified radical mastectomy	NA	NA	consented	NA	-1	NA	NA
TCGA.AN.A0FL	Yes	female	62	not hispanic or latino	NA	NA	NA	NA	NA	NA	NA	0.629274965800274	NA	Years	0.629274965800274	0	Years	56.54.0	nationwide children s hospital	19	brca	12	false	2013	62	left upper inner quadrant	NA	NA	NA	NA	axillary lymph node dissection alone	NA	tcga-an-a0fl	baf1207d-7d1a-4cad-ba58-62c26be2415e	NA	negative	NA	1+	NA	NA	negative	modified radical mastectomy	NA	NA	consented	NA	-1	NA	NA
TCGA.AN.A0FN	Yes	female	61	not hispanic or latino	NA	NA	NA	NA	NA	NA	NA	0.596443228454172	NA	Years	0.596443228454172	0	Years	56.54.0	nationwide children s hospital	19	brca	12	false	2013	61	right lower outer quadrant	NA	NA	NA	NA	axillary lymph node dissection alone	NA	tcga-an-a0fn	c2a742fe-3e8b-4210-85a6-7191a1123609	NA	positive	NA	1+	NA	NA	positive	modified radical mastectomy	NA	NA	consented	NA	-1	NA	NA
TCGA.AN.A0FS	Yes	female	55	not hispanic or latino	NA	NA	NA	NA	NA	NA	NA	0.522571819425445	NA	Years	0.522571819425445	0	Years	56.54.0	nationwide children s hospital	19	brca	12	false	2013	55	right lower outer quadrant	NA	NA	NA	NA	axillary lymph node dissection alone	NA	tcga-an-a0fs	10c9be1e-2cc0-45e4-8d2c-c013ea63ef05	NA	positive	NA	0	NA	NA	negative	modified radical mastectomy	NA	NA	consented	NA	-5	NA	NA
TCGA.AN.A0FT	Yes	female	63	not hispanic or latino	NA	NA	NA	NA	NA	NA	NA	0.500683994528044	NA	Years	0.500683994528044	0	Years	56.54.0	nationwide children s hospital	19	brca	12	false	2013	63	right lower outer quadrant	NA	NA	NA	NA	axillary lymph node dissection alone	NA	tcga-an-a0ft	baf5e81f-2322-41ec-9053-b9559a7993bc	NA	positive	NA	3+	NA	NA	positive	modified radical mastectomy	NA	NA	consented	NA	-1	NA	NA
TCGA.AN.A0FV	Yes	female	58	not hispanic or latino	NA	NA	NA	NA	NA	NA	NA	0.027359781121751	NA	Years	0.027359781121751	0	Years	47.59.0	nationwide children s hospital	19	brca	12	false	2013	58	left upper outer quadrant	NA	NA	NA	NA	no axillary staging	NA	tcga-an-a0fv	2e8e70f2-c781-44c2-8f12-1f8c2f536aa3	NA	negative	NA	NA	NA	NA	negative	modified radical mastectomy	NA	NA	consented	NA	0	NA	NA
TCGA.AN.A0FW	Yes	female	67	not hispanic or latino	NA	NA	NA	NA	NA	NA	NA	0.0300957592339261	NA	Years	0.0300957592339261	0	Years	56.54.0	nationwide children s hospital	19	brca	12	false	2013	67	left upper outer quadrant	NA	NA	NA	NA	no axillary staging	NA	tcga-an-a0fw	e112b452-8850-4353-bfed-0dbdc243290b	NA	positive	NA	NA	NA	NA	indeterminate	modified radical mastectomy	NA	NA	consented	NA	-1	NA	NA
TCGA.AN.A0FX	Yes	female	52	not hispanic or latino	NA	NA	NA	NA	NA	NA	NA	0.027359781121751	NA	Years	0.027359781121751	0	Years	56.54.0	nationwide children s hospital	19	brca	12	false	2013	52	left upper outer quadrant	NA	NA	NA	NA	no axillary staging	NA	tcga-an-a0fx	13b860c3-8048-4dc9-9eb0-7480bc660837	NA	negative	NA	NA	NA	NA	negative	modified radical mastectomy	NA	NA	consented	NA	33	NA	NA
TCGA.AN.A0FY	Yes	female	55	not hispanic or latino	NA	NA	NA	NA	NA	NA	NA	0.027359781121751	NA	Years	0.027359781121751	0	Years	56.54.0	nationwide children s hospital	19	brca	12	false	2013	55	left upper outer quadrant	NA	NA	NA	NA	no axillary staging	NA	tcga-an-a0fy	de75d0b9-0f47-4732-8df5-05c350cfcd32	NA	positive	NA	NA	NA	NA	positive	modified radical mastectomy	NA	NA	consented	NA	0	NA	NA
TCGA.AN.A0FZ	Yes	female	45	not hispanic or latino	NA	NA	NA	NA	NA	NA	NA	0.027359781121751	NA	Years	0.027359781121751	0	Years	56.54.0	nationwide children s hospital	19	brca	12	false	2013	45	left upper outer quadrant	NA	NA	NA	NA	no axillary staging	NA	tcga-an-a0fz	8240c4ae-f878-4882-aa07-7857c7ac52cf	NA	positive	NA	NA	NA	NA	negative	modified radical mastectomy	NA	NA	consented	NA	0	NA	NA
TCGA.AN.A0G0	Yes	female	56	not hispanic or latino	NA	NA	NA	NA	NA	NA	NA	0.0437756497948016	NA	Years	0.0437756497948016	0	Years	56.54.0	nationwide children s hospital	19	brca	12	false	2013	56	right upper inner quadrant	NA	NA	NA	NA	no axillary staging	NA	tcga-an-a0g0	96312510-c126-485d-8109-ed81844a1dc3	NA	negative	NA	NA	NA	NA	negative	modified radical mastectomy	NA	NA	consented	NA	0	NA	NA
TCGA.AN.A0XL	Yes	female	61	not hispanic or latino	NA	NA	NA	NA	NA	NA	NA	0.027359781121751	NA	Years	0.027359781121751	0	Years	80.46.0	nationwide children s hospital	19	brca	12	false	2013	61	left upper outer quadrant	NA	NA	NA	NA	NA	NA	tcga-an-a0xl	4649dee3-b668-44cd-ab97-3834de3ef8f8	NA	positive	NA	NA	NA	NA	positive	NA	NA	NA	consented	NA	0	NA	NA
TCGA.AN.A0XN	Yes	female	68	not hispanic or latino	NA	NA	NA	NA	NA	NA	NA	0.027359781121751	NA	Years	0.027359781121751	0	Years	74.51.0	nationwide children s hospital	19	brca	12	false	2013	68	right upper inner quadrant	NA	NA	NA	NA	NA	NA	tcga-an-a0xn	4e3699da-4367-4a43-9d66-a117d3ad460d	NA	negative	NA	NA	NA	NA	positive	NA	NA	NA	consented	NA	0	NA	NA
TCGA.AN.A0XO	Yes	female	59	not hispanic or latino	NA	NA	NA	NA	NA	NA	NA	1.02599179206566	NA	Years	1.02599179206566	0	Years	74.51.0	nationwide children s hospital	19	brca	12	false	2013	59	left upper outer quadrant	NA	NA	NA	NA	NA	NA	tcga-an-a0xo	195b6731-6ae6-416e-a345-0eb8874a0ca2	NA	positive	NA	NA	NA	NA	negative	NA	NA	NA	consented	NA	0	NA	NA
TCGA.AN.A0XP	Yes	female	69	not hispanic or latino	NA	NA	NA	NA	NA	NA	NA	0.0246238030095759	NA	Years	0.0246238030095759	0	Years	74.51.0	nationwide children s hospital	19	brca	12	false	2013	69	right upper inner quadrant	NA	NA	NA	NA	NA	NA	tcga-an-a0xp	cf0e7e4e-b857-4db5-9ae2-551a899f77be	NA	positive	NA	NA	NA	NA	positive	NA	NA	NA	consented	NA	0	NA	NA
TCGA.AN.A0XR	Yes	female	55	not hispanic or latino	NA	NA	NA	NA	NA	NA	NA	0.027359781121751	NA	Years	0.027359781121751	0	Years	74.51.0	nationwide children s hospital	19	brca	12	false	2013	55	left upper outer quadrant	NA	NA	NA	NA	NA	NA	tcga-an-a0xr	f51af6db-2655-47fb-9ffc-83a503a728ea	NA	positive	NA	NA	NA	NA	negative	NA	NA	NA	consented	NA	0	NA	NA
TCGA.AN.A0XS	Yes	female	63	not hispanic or latino	NA	NA	NA	NA	NA	NA	NA	0.027359781121751	NA	Years	0.027359781121751	0	Years	74.51.0	nationwide children s hospital	19	brca	12	false	2013	63	left upper outer quadrant	NA	NA	NA	NA	NA	NA	tcga-an-a0xs	95e949d3-b1f3-46c6-9451-8fe92c99e4cf	NA	negative	NA	NA	NA	NA	positive	NA	NA	NA	consented	NA	0	NA	NA
TCGA.AN.A0XT	Yes	female	54	not hispanic or latino	NA	NA	NA	NA	NA	NA	NA	0.027359781121751	NA	Years	0.027359781121751	0	Years	74.51.0	nationwide children s hospital	19	brca	12	false	2013	54	left upper outer quadrant	NA	NA	NA	NA	NA	NA	tcga-an-a0xt	3e25056d-d137-49f5-abaa-f68509426600	NA	positive	NA	NA	NA	NA	negative	NA	NA	NA	consented	NA	0	NA	NA
TCGA.AN.A0XU	Yes	female	54	not hispanic or latino	NA	NA	NA	NA	NA	NA	NA	0.027359781121751	NA	Years	0.027359781121751	0	Years	74.51.0	nationwide children s hospital	19	brca	12	false	2013	54	left upper outer quadrant	NA	NA	NA	NA	NA	NA	tcga-an-a0xu	a1da9db1-db11-4f4d-a249-c738db81b87e	NA	negative	NA	NA	NA	NA	negative	NA	NA	NA	consented	NA	0	NA	NA
TCGA.AN.A0XV	Yes	female	67	not hispanic or latino	NA	NA	NA	NA	NA	NA	NA	0.443228454172367	NA	Years	0.443228454172367	0	Years	74.51.0	nationwide children s hospital	19	brca	12	false	2013	67	left upper outer quadrant	NA	NA	NA	NA	axillary lymph node dissection alone	NA	tcga-an-a0xv	ac18b3a3-8d52-4e35-8625-673171a7fd92	NA	positive	NA	1+	3 point scale	NA	positive	NA	NA	NA	consented	NA	-15	NA	NA
TCGA.AN.A0XW	Yes	female	36	not hispanic or latino	NA	NA	NA	NA	NA	NA	NA	0.465116279069767	NA	Years	0.465116279069767	0	Years	74.51.0	nationwide children s hospital	19	brca	12	false	2013	36	left upper outer quadrant	NA	NA	NA	NA	sentinel node biopsy alone	NA	tcga-an-a0xw	39de7761-e762-4811-b95c-8216b79ae06b	NA	positive	3 point scale	3+	3 point scale	NA	positive	NA	NA	NA	consented	NA	-15	NA	NA
TCGA.AO.A03L	Yes	female	34	not hispanic or latino	NA	NA	NA	NA	NA	NA	NA	6.6812585499316	NA	Years	6.6812585499316	0	Years	61.51.0	nationwide children s hospital	19	brca	12	false	2013	34	right upper inner quadrant	right upper outer quadrant	right lower inner quadrant	right lower outer quadrant	right	sentinel lymph node biopsy plus axillary dissection	NA	tcga-ao-a03l	1174f6e4-ffbe-4e59-a000-8d861c968369	NA	positive	NA	2+	NA	NA	positive	modified radical mastectomy	NA	NA	consented	NA	-83	NA	NA
TCGA.AO.A03M	Yes	female	29	not hispanic or latino	NA	NA	NA	NA	NA	NA	NA	3.98084815321477	NA	Years	3.98084815321477	0	Years	80.46.0	nationwide children s hospital	19	brca	12	false	2013	29	left upper outer quadrant	left	NA	NA	NA	sentinel node biopsy alone	NA	tcga-ao-a03m	095c7985-3842-494f-b591-706ad1cd2133	NA	positive	NA	3+	NA	NA	positive	simple mastectomy	NA	NA	consented	NA	0	NA	NA
TCGA.AO.A03N	Yes	female	59	not hispanic or latino	NA	NA	NA	NA	NA	NA	NA	4.50068399452804	NA	Years	4.50068399452804	0	Years	80.46.0	nationwide children s hospital	19	brca	12	false	2013	59	left upper inner quadrant	left upper outer quadrant	left	NA	NA	sentinel lymph node biopsy plus axillary dissection	NA	tcga-ao-a03n	9435447e-d65f-408b-863b-6576b1d652dd	NA	positive	NA	1+	NA	NA	positive	modified radical mastectomy	NA	NA	consented	NA	-22	NA	NA
TCGA.AO.A03O	Yes	female	69	not hispanic or latino	NA	NA	NA	NA	NA	NA	NA	6.79343365253078	NA	Years	6.79343365253078	1	Years	47.59.0	nationwide children s hospital	19	brca	12	false	2013	69	right upper outer quadrant	right	NA	NA	NA	sentinel lymph node biopsy plus axillary dissection	NA	tcga-ao-a03o	1111fb30-46ce-4722-98da-ec9ba2323d90	NA	positive	NA	NA	NA	NA	positive	modified radical mastectomy	NA	NA	consented	NA	963	NA	NA
TCGA.AO.A03P	Yes	female	54	not hispanic or latino	NA	NA	NA	NA	NA	NA	NA	5.25854993160055	NA	Years	7.04787961696306	0	Years	47.59.0	nationwide children s hospital	19	brca	12	false	2013	54	right upper outer quadrant	right	NA	NA	NA	sentinel lymph node biopsy plus axillary dissection	NA	tcga-ao-a03p	2d4c778c-7f77-4f0a-8261-2086accf15fd	NA	positive	NA	2+	NA	NA	positive	lumpectomy	NA	NA	consented	NA	43	NA	NA
TCGA.AO.A03R	Yes	female	57	not hispanic or latino	NA	NA	NA	NA	NA	NA	NA	4.6703146374829	NA	Years	4.6703146374829	0	Years	56.54.0	nationwide children s hospital	19	brca	12	false	2013	57	right upper inner quadrant	right upper outer quadrant	right	NA	NA	sentinel lymph node biopsy plus axillary dissection	NA	tcga-ao-a03r	2e82e576-3095-4aee-9853-65f676647c34	NA	positive	NA	2+	NA	NA	positive	modified radical mastectomy	NA	NA	consented	NA	20	NA	NA
TCGA.AO.A03T	Yes	female	42	not hispanic or latino	NA	NA	NA	NA	NA	NA	NA	3.24760601915185	NA	Years	3.24760601915185	0	Years	56.54.0	nationwide children s hospital	19	brca	12	false	2013	42	left upper outer quadrant	left	NA	NA	NA	sentinel lymph node biopsy plus axillary dissection	NA	tcga-ao-a03t	dd6b64a8-d546-4fd1-bbbd-ac9703791cae	NA	positive	NA	2+	NA	NA	positive	modified radical mastectomy	NA	NA	consented	NA	18	NA	NA
TCGA.AO.A03U	Yes	female	31	not hispanic or latino	NA	NA	NA	NA	NA	NA	NA	4.91381668946648	NA	Years	4.91381668946648	1	Years	80.46.0	nationwide children s hospital	19	brca	12	false	2013	31	left upper inner quadrant	left upper outer quadrant	left lower inner quadrant	left lower outer quadrant	left	sentinel node biopsy alone	NA	tcga-ao-a03u	0685edd2-ce1c-4e0e-8dda-393139af4223	NA	negative	NA	NA	NA	NA	negative	simple mastectomy	NA	NA	consented	NA	24	NA	NA
TCGA.AO.A03V	Yes	female	41	not hispanic or latino	NA	NA	NA	NA	NA	NA	NA	2.42407660738714	NA	Years	2.42407660738714	0	Years	85.47.0	nationwide children s hospital	19	brca	12	false	2013	41	left upper inner quadrant	left	NA	NA	NA	sentinel node biopsy alone	NA	tcga-ao-a03v	a6cb373a-1604-4e25-bd81-da6c3e4f06ee	NA	positive	NA	2+	NA	NA	positive	simple mastectomy	NA	NA	consented	NA	6	NA	NA
TCGA.AO.A0J2	Yes	female	41	not hispanic or latino	NA	NA	NA	NA	NA	NA	NA	1.60054719562244	NA	Years	1.60054719562244	0	Years	56.54.0	nationwide children s hospital	19	brca	12	false	2013	41	left lower inner quadrant	left	NA	NA	NA	sentinel node biopsy alone	NA	tcga-ao-a0j2	d2f2560c-ec80-4fea-9474-c47a2e85ea95	NA	negative	NA	NA	NA	NA	negative	simple mastectomy	NA	NA	consented	NA	578	NA	NA
TCGA.AO.A0J3	Yes	female	67	not hispanic or latino	NA	NA	NA	NA	NA	NA	NA	0.826265389876881	NA	Years	0.826265389876881	0	Years	56.54.0	nationwide children s hospital	19	brca	12	false	2013	67	right upper inner quadrant	right upper outer quadrant	right lower inner quadrant	right lower outer quadrant	right	axillary lymph node dissection alone	NA	tcga-ao-a0j3	39cde586-df95-435f-b9a6-73b0c0ee5e92	NA	positive	NA	4+	NA	NA	positive	modified radical mastectomy	NA	NA	consented	NA	79	NA	NA
TCGA.AO.A0J4	Yes	female	41	not hispanic or latino	NA	NA	NA	NA	NA	NA	NA	0.80437756497948	NA	Years	0.80437756497948	0	Years	56.54.0	nationwide children s hospital	19	brca	12	false	2013	41	left upper outer quadrant	left	NA	NA	NA	sentinel node biopsy alone	NA	tcga-ao-a0j4	a9b7d7fe-be31-4f71-afee-c1bfdf511888	NA	negative	NA	NA	NA	NA	negative	lumpectomy	NA	NA	consented	NA	126	NA	NA
TCGA.AO.A0J5	Yes	female	48	not hispanic or latino	NA	NA	NA	NA	NA	NA	NA	2.0109439124487	NA	Years	2.0109439124487	0	Years	56.54.0	nationwide children s hospital	19	brca	12	false	2013	48	right upper inner quadrant	right upper outer quadrant	right lower inner quadrant	right lower outer quadrant	right	axillary lymph node dissection alone	NA	tcga-ao-a0j5	c1442467-d618-435f-8792-b1a18f696f1a	NA	positive	NA	NA	NA	NA	negative	modified radical mastectomy	NA	NA	consented	NA	457	NA	NA
TCGA.AO.A0J6	Yes	female	61	not hispanic or latino	NA	NA	NA	NA	NA	NA	NA	2.1203830369357	NA	Years	2.1203830369357	0	Years	56.54.0	nationwide children s hospital	19	brca	12	false	2013	61	left upper outer quadrant	left	NA	NA	NA	sentinel node biopsy alone	NA	tcga-ao-a0j6	e9f4f373-37a5-48ad-a1a0-b0d47820111a	NA	negative	NA	NA	NA	NA	negative	lumpectomy	NA	NA	consented	NA	655	NA	NA
TCGA.AO.A0J7	Yes	female	71	not hispanic or latino	NA	NA	NA	NA	NA	NA	NA	0.711354309165527	NA	Years	0.711354309165527	0	Years	56.54.0	nationwide children s hospital	19	brca	12	false	2013	71	left upper inner quadrant	left lower inner quadrant	left	NA	NA	sentinel lymph node biopsy plus axillary dissection	NA	tcga-ao-a0j7	9536bec0-dae0-4d63-a1b3-956741835243	NA	positive	NA	NA	NA	NA	positive	modified radical mastectomy	NA	NA	consented	NA	85	NA	NA
TCGA.AO.A0J8	Yes	female	61	not hispanic or latino	NA	NA	NA	NA	NA	NA	NA	0.757865937072503	NA	Years	0.757865937072503	0	Years	56.54.0	nationwide children s hospital	19	brca	12	false	2013	61	right upper outer quadrant	right	NA	NA	NA	sentinel node biopsy alone	NA	tcga-ao-a0j8	02bf5203-f9cd-4c5a-97b4-e5584dc22325	NA	positive	NA	3+	NA	NA	positive	lumpectomy	NA	NA	consented	NA	161	NA	NA
TCGA.AO.A0J9	Yes	female	61	not hispanic or latino	NA	NA	NA	NA	NA	NA	NA	2.91655266757866	NA	Years	3.43365253077975	0	Years	56.54.0	nationwide children s hospital	19	brca	12	false	2013	61	right upper inner quadrant	right upper outer quadrant	right	NA	NA	sentinel lymph node biopsy plus axillary dissection	NA	tcga-ao-a0j9	a4903de8-6cf5-4541-8ec7-065beace8b44	negative	positive	NA	4+	NA	mastectomy nos	positive	lumpectomy	NA	NA	consented	NA	1134	NA	NA
TCGA.AO.A0JA	Yes	female	36	not hispanic or latino	NA	NA	NA	NA	NA	NA	NA	0.39124487004104	NA	Years	0.946648426812586	0	Years	61.51.0	nationwide children s hospital	19	brca	12	false	2013	36	right upper inner quadrant	right lower inner quadrant	right	NA	NA	sentinel lymph node biopsy plus axillary dissection	NA	tcga-ao-a0ja	86b7b206-8e69-432d-acc9-bccce710955e	NA	positive	NA	1+	NA	NA	positive	modified radical mastectomy	NA	NA	consented	NA	194	NA	NA
TCGA.AO.A0JB	Yes	female	50	not hispanic or latino	NA	NA	NA	NA	NA	NA	NA	3.14637482900137	NA	Years	3.14637482900137	0	Years	61.51.0	nationwide children s hospital	19	brca	12	false	2013	50	left upper inner quadrant	left upper outer quadrant	left lower outer quadrant	left	NA	axillary lymph node dissection alone	NA	tcga-ao-a0jb	3ea9412b-429e-4dcf-90cd-c53be06885a1	NA	positive	NA	2+	NA	NA	positive	modified radical mastectomy	NA	NA	consented	NA	1122	NA	NA
TCGA.AO.A0JC	Yes	female	64	not hispanic or latino	NA	NA	NA	NA	NA	NA	NA	4.23255813953488	NA	Years	4.23255813953488	0	Years	61.51.0	nationwide children s hospital	19	brca	12	false	2013	64	right upper outer quadrant	right lower outer quadrant	right	NA	NA	sentinel lymph node biopsy plus axillary dissection	NA	tcga-ao-a0jc	03565036-b6d3-432f-8d9a-7099818e0788	NA	positive	NA	3+	NA	NA	positive	modified radical mastectomy	NA	NA	consented	NA	1472	NA	NA
TCGA.AO.A0JD	Yes	female	59	not hispanic or latino	NA	NA	NA	NA	NA	NA	NA	4.96032831737346	NA	Years	4.96032831737346	0	Years	61.51.0	nationwide children s hospital	19	brca	12	false	2013	59	left upper outer quadrant	left	NA	NA	NA	sentinel lymph node biopsy plus axillary dissection	NA	tcga-ao-a0jd	0a229f95-0ea1-4d63-953e-74f5ec2f3028	NA	positive	NA	2+	NA	NA	positive	modified radical mastectomy	NA	NA	consented	NA	1813	NA	NA
TCGA.AO.A0JE	Yes	female	53	not hispanic or latino	NA	NA	NA	NA	NA	NA	NA	5.37619699042408	NA	Years	5.37619699042408	0	Years	61.51.0	nationwide children s hospital	19	brca	12	false	2013	53	right lower outer quadrant	right	NA	NA	NA	sentinel lymph node biopsy plus axillary dissection	NA	tcga-ao-a0je	36fe6152-f61e-4948-9ccc-23ac01a9d77d	NA	negative	NA	NA	NA	NA	negative	lumpectomy	NA	NA	consented	NA	26	NA	NA
TCGA.AO.A0JF	Yes	female	68	not hispanic or latino	NA	NA	NA	NA	NA	NA	NA	0.968536251709986	NA	Years	0.968536251709986	0	Years	61.51.0	nationwide children s hospital	19	brca	12	false	2013	68	left upper outer quadrant	left	NA	NA	NA	sentinel lymph node biopsy plus axillary dissection	NA	tcga-ao-a0jf	f357fe19-5359-4662-8ce9-aa996132283b	NA	positive	NA	2+	NA	NA	positive	lumpectomy	NA	NA	consented	NA	235	NA	NA
TCGA.AO.A0JG	Yes	female	49	not hispanic or latino	NA	NA	NA	NA	NA	NA	NA	1.22845417236662	NA	Years	1.22845417236662	0	Years	72.53.0	nationwide children s hospital	19	brca	12	false	2013	49	right lower outer quadrant	right	NA	NA	NA	axillary lymph node dissection alone	NA	tcga-ao-a0jg	58959e88-54e2-4558-9664-2effda7403dc	NA	positive	NA	3+	NA	NA	positive	modified radical mastectomy	NA	NA	consented	NA	358	NA	NA
TCGA.AO.A0JI	Yes	female	56	not hispanic or latino	NA	NA	NA	NA	NA	NA	NA	3.20656634746922	NA	Years	3.20656634746922	0	Years	61.51.0	nationwide children s hospital	19	brca	12	false	2013	56	left upper outer quadrant	left	NA	NA	NA	sentinel lymph node biopsy plus axillary dissection	NA	tcga-ao-a0ji	e17c565c-9857-4df3-a352-903b53093c85	NA	positive	NA	NA	NA	NA	negative	modified radical mastectomy	NA	NA	consented	NA	977	NA	NA
TCGA.AO.A0JJ	Yes	female	54	not hispanic or latino	NA	NA	NA	NA	NA	NA	NA	4.13679890560875	NA	Years	4.13679890560875	0	Years	61.51.0	nationwide children s hospital	19	brca	12	false	2013	54	left upper outer quadrant	left	NA	NA	NA	sentinel lymph node biopsy plus axillary dissection	NA	tcga-ao-a0jj	bef7b135-a727-45e8-850a-cc4cd56c49aa	NA	positive	NA	3+	NA	NA	positive	modified radical mastectomy	NA	NA	consented	NA	1461	NA	NA
TCGA.AO.A0JL	Yes	female	59	not hispanic or latino	NA	NA	NA	NA	NA	NA	NA	3.60875512995896	NA	Years	3.60875512995896	0	Years	61.51.0	nationwide children s hospital	19	brca	12	false	2013	59	left upper outer quadrant	left lower outer quadrant	left	NA	NA	axillary lymph node dissection alone	NA	tcga-ao-a0jl	d5d8e76e-2f2a-49bc-ba0a-d51283611b16	NA	negative	NA	NA	NA	NA	negative	modified radical mastectomy	NA	NA	consented	NA	1319	NA	NA
TCGA.AO.A0JM	Yes	female	40	hispanic or latino	NA	NA	NA	NA	NA	NA	NA	4.99589603283174	NA	Years	4.99589603283174	0	Years	61.51.0	nationwide children s hospital	19	brca	12	false	2013	40	right lower inner quadrant	right lower outer quadrant	right	NA	NA	sentinel lymph node biopsy plus axillary dissection	NA	tcga-ao-a0jm	44bec761-b603-49c0-8634-f6bfe0319bb1	NA	positive	NA	1+	NA	NA	positive	modified radical mastectomy	NA	NA	consented	NA	1819	NA	NA
TCGA.AO.A124	Yes	female	38	not hispanic or latino	NA	NA	NA	NA	NA	NA	NA	8.53351573187414	NA	Years	8.53351573187414	0	Years	80.46.0	nationwide children s hospital	19	brca	12	false	2013	38	left	NA	NA	NA	NA	sentinel lymph node biopsy plus axillary dissection	NA	tcga-ao-a124	b094e8b2-8ece-4b36-8025-18073a8b873c	NA	negative	NA	NA	NA	NA	negative	modified radical mastectomy	NA	NA	consented	NA	3119	NA	NA
TCGA.AO.A125	Yes	female	72	not hispanic or latino	NA	NA	NA	NA	NA	NA	NA	8.25718194254446	NA	Years	8.25718194254446	0	Years	80.46.0	nationwide children s hospital	19	brca	12	false	2013	72	left upper inner quadrant	left upper outer quadrant	left	NA	NA	sentinel node biopsy alone	NA	tcga-ao-a125	8577ffcb-242e-40e2-98d4-2831d952be34	NA	positive	NA	4+	NA	NA	positive	simple mastectomy	NA	NA	consented	NA	70	NA	NA
TCGA.AO.A126	Yes	female	39	not hispanic or latino	NA	NA	NA	NA	NA	NA	NA	0.730506155950752	NA	Years	7.79753761969904	0	Years	80.46.0	nationwide children s hospital	19	brca	12	false	2013	39	right upper inner quadrant	right	NA	NA	NA	sentinel node biopsy alone	NA	tcga-ao-a126	cc0902fd-a2fc-4327-929e-d4219e32e1d7	NA	positive	NA	2+	NA	NA	positive	simple mastectomy	NA	NA	consented	NA	24	NA	NA
TCGA.AO.A128	Yes	female	61	not hispanic or latino	NA	NA	NA	NA	NA	NA	NA	7.87140902872777	NA	Years	7.87140902872777	0	Years	80.46.0	nationwide children s hospital	19	brca	12	false	2013	61	right lower outer quadrant	right	NA	NA	NA	sentinel node biopsy alone	NA	tcga-ao-a128	016caf42-4e19-4444-ab5d-6cf1e76c4afa	NA	negative	NA	NA	NA	NA	negative	lumpectomy	NA	NA	consented	NA	5	NA	NA
TCGA.AO.A129	Yes	female	29	not hispanic or latino	NA	NA	NA	NA	NA	NA	NA	7.99726402188783	NA	Years	7.99726402188783	0	Years	80.46.0	nationwide children s hospital	19	brca	12	false	2013	29	left lower outer quadrant	left	NA	NA	NA	axillary lymph node dissection alone	NA	tcga-ao-a129	c70ee5e1-4703-4996-bb5c-f4cca0fb53ba	NA	negative	NA	NA	NA	NA	negative	modified radical mastectomy	NA	NA	consented	NA	750	NA	NA
TCGA.AO.A12A	Yes	female	47	not hispanic or latino	NA	NA	NA	NA	NA	NA	NA	7.53488372093023	NA	Years	7.53488372093023	0	Years	85.47.0	nationwide children s hospital	19	brca	12	false	2013	47	right upper outer quadrant	right	NA	NA	NA	sentinel lymph node biopsy plus axillary dissection	NA	tcga-ao-a12a	99927651-34be-4795-893a-128d8a1fdb30	NA	positive	NA	4+	NA	NA	positive	modified radical mastectomy	NA	NA	consented	NA	209	NA	NA
TCGA.AO.A12B	Yes	female	63	hispanic or latino	NA	NA	NA	NA	NA	NA	NA	6.45417236662107	NA	Years	6.45417236662107	0	Years	80.46.0	nationwide children s hospital	19	brca	12	false	2013	63	right upper inner quadrant	right lower inner quadrant	right	NA	NA	sentinel node biopsy alone	NA	tcga-ao-a12b	f6ed684f-ee7a-496c-80d5-6eacd494d16a	NA	positive	NA	4+	NA	NA	positive	simple mastectomy	NA	NA	consented	NA	127	NA	NA
TCGA.AO.A12C	Yes	female	42	not hispanic or latino	NA	NA	NA	NA	NA	NA	NA	5.45280437756498	NA	Years	5.45280437756498	0	Years	80.46.0	nationwide children s hospital	19	brca	12	false	2013	42	left upper outer quadrant	left	NA	NA	NA	sentinel lymph node biopsy plus axillary dissection	NA	tcga-ao-a12c	71626753-cc34-4731-abc0-ae188b0964e7	negative	positive	NA	2+	NA	modified radical mastectomy	positive	lumpectomy	NA	NA	consented	NA	84	NA	NA
TCGA.AO.A12D	Yes	female	43	not hispanic or latino	NA	NA	NA	NA	NA	NA	NA	5.3296853625171	NA	Years	5.3296853625171	0	Years	85.47.0	nationwide children s hospital	19	brca	12	false	2013	43	left upper outer quadrant	left	NA	NA	NA	sentinel lymph node biopsy plus axillary dissection	NA	tcga-ao-a12d	2fe854b4-bac9-4801-9a1c-ee99388e8082	NA	negative	NA	NA	NA	NA	negative	modified radical mastectomy	NA	NA	consented	NA	15	NA	NA
TCGA.AO.A12E	Yes	female	51	not hispanic or latino	NA	NA	NA	NA	NA	NA	NA	4.76607387140903	NA	Years	4.76607387140903	0	Years	80.46.0	nationwide children s hospital	19	brca	12	false	2013	51	right lower inner quadrant	right lower outer quadrant	right	NA	NA	axillary lymph node dissection alone	NA	tcga-ao-a12e	2cbeadff-a8a3-4787-9d4e-f6b74c3ab5d9	NA	positive	NA	2+	NA	NA	positive	modified radical mastectomy	NA	NA	consented	NA	71	NA	NA
TCGA.AO.A12F	Yes	female	36	not hispanic or latino	NA	NA	NA	NA	NA	NA	NA	4.02462380300958	NA	Years	4.02462380300958	0	Years	85.47.0	nationwide children s hospital	19	brca	12	false	2013	36	right upper outer quadrant	right	NA	NA	NA	sentinel node biopsy alone	NA	tcga-ao-a12f	495f9eda-b9be-4eef-bae1-766a4bfbd68e	NA	negative	NA	NA	NA	NA	negative	simple mastectomy	NA	NA	consented	NA	14	NA	NA
TCGA.AO.A12G	Yes	female	75	not hispanic or latino	NA	NA	NA	NA	NA	NA	NA	3.4610123119015	NA	Years	3.4610123119015	0	Years	80.46.0	nationwide children s hospital	19	brca	12	false	2013	75	right upper outer quadrant	right	NA	NA	NA	sentinel node biopsy alone	NA	tcga-ao-a12g	58c56d4b-3f85-4aad-a779-5f9e1791677d	NA	positive	NA	2+	NA	NA	positive	simple mastectomy	NA	NA	consented	NA	20	NA	NA
TCGA.AO.A12H	Yes	female	69	not hispanic or latino	NA	NA	NA	NA	NA	NA	NA	2.35841313269494	NA	Years	2.35841313269494	0	Years	85.47.0	nationwide children s hospital	19	brca	12	false	2013	69	right upper outer quadrant	right	NA	NA	NA	sentinel node biopsy alone	NA	tcga-ao-a12h	b5b99291-507e-4b68-a039-9a0f571f55df	NA	positive	NA	2+	NA	NA	positive	simple mastectomy	NA	NA	consented	NA	-12	NA	NA
TCGA.AO.A1KO	Yes	female	46	not hispanic or latino	NA	NA	NA	NA	NA	NA	NA	1.22571819425445	NA	Years	1.22571819425445	0	Years	109.50.0	nationwide children s hospital	19	brca	12	false	2013	46	left upper outer quadrant	left lower outer quadrant	left	NA	NA	sentinel lymph node biopsy plus axillary dissection	NA	tcga-ao-a1ko	c25898b4-eb33-42f4-bf3f-bf532a929e7d	NA	positive	4 point scale	4+	4 point scale	NA	positive	simple mastectomy	NA	NA	consented	united states	42	NA	NA
TCGA.AO.A1KP	Yes	female	77	not hispanic or latino	NA	NA	NA	NA	NA	NA	NA	6.87551299589603	NA	Years	6.87551299589603	0	Years	109.50.0	nationwide children s hospital	19	brca	12	false	2013	77	left lower inner quadrant	left lower outer quadrant	left	NA	NA	sentinel lymph node biopsy plus axillary dissection	NA	tcga-ao-a1kp	3aaabc62-f5a4-4025-9b29-5adf82c86c84	NA	positive	4 point scale	4+	4 point scale	NA	positive	simple mastectomy	NA	NA	consented	united states	43	NA	NA
TCGA.AO.A1KQ	Yes	male	84	not hispanic or latino	NA	NA	NA	NA	NA	NA	NA	4.15595075239398	NA	Years	4.15595075239398	0	Years	109.50.0	nationwide children s hospital	19	brca	12	false	2013	84	left upper inner quadrant	left upper outer quadrant	left lower inner quadrant	left	NA	sentinel lymph node biopsy plus axillary dissection	NA	tcga-ao-a1kq	d2219a3f-4c55-4dee-9b08-c6f330dd1acf	NA	positive	4 point scale	3+	4 point scale	NA	positive	modified radical mastectomy	NA	NA	consented	united states	0	NA	NA
TCGA.AO.A1KR	Yes	female	51	not hispanic or latino	NA	NA	NA	NA	NA	NA	NA	5.85499316005472	NA	Years	5.85499316005472	0	Years	117.41.0	nationwide children s hospital	19	brca	12	false	2013	51	right upper inner quadrant	NA	NA	NA	NA	sentinel node biopsy alone	NA	tcga-ao-a1kr	b7f74ae1-6f58-447c-be50-a7666eb19d9a	NA	negative	4 point scale	NA	3 point scale	NA	negative	simple mastectomy	NA	NA	consented	united states	30	NA	NA
TCGA.AO.A1KS	Yes	female	69	not hispanic or latino	NA	NA	NA	NA	NA	NA	NA	0.0437756497948016	NA	Years	0.0437756497948016	0	Years	109.50.0	nationwide children s hospital	19	brca	12	false	2013	69	left lower inner quadrant	left lower outer quadrant	left	NA	NA	sentinel node biopsy alone	NA	tcga-ao-a1ks	bb8d42d3-ad65-4d88-ae1d-f9aadfc7962d	NA	positive	4 point scale	2+	4 point scale	NA	positive	lumpectomy	NA	NA	consented	united states	5	NA	NA
TCGA.AO.A1KT	Yes	female	78	not hispanic or latino	NA	NA	NA	NA	NA	NA	NA	1.48016415868673	NA	Years	1.48016415868673	0	Years	109.50.0	nationwide children s hospital	19	brca	12	false	2013	78	left upper outer quadrant	left	NA	NA	NA	sentinel node biopsy alone	NA	tcga-ao-a1kt	1f8f87cb-8a0b-474c-97fb-c71b4fd88d97	NA	positive	4 point scale	4+	4 point scale	NA	positive	lumpectomy	NA	NA	consented	united states	3	NA	NA
TCGA.AQ.A04H	Yes	female	61	not hispanic or latino	NA	NA	NA	NA	NA	NA	NA	1.20109439124487	NA	Years	1.20109439124487	0	Years	80.46.0	nationwide children s hospital	19	brca	12	false	2013	61	left lower inner quadrant	NA	NA	NA	NA	axillary lymph node dissection alone	NA	tcga-aq-a04h	83f943c7-3975-4b4f-985d-9c057741793b	NA	positive	NA	NA	NA	NA	positive	modified radical mastectomy	NA	NA	consented	united states	0	NA	NA
TCGA.AQ.A04J	Yes	female	45	not hispanic or latino	NA	NA	NA	NA	NA	NA	NA	0.435020519835841	NA	Years	0.435020519835841	0	Years	56.54.0	nationwide children s hospital	19	brca	12	false	2013	45	right upper outer quadrant	NA	NA	NA	NA	axillary lymph node dissection alone	NA	tcga-aq-a04j	9938ce5c-e74e-446e-a932-f096f85cc3b1	NA	negative	NA	0	NA	NA	negative	simple mastectomy	NA	NA	consented	united states	13	NA	NA
TCGA.AQ.A04L	Yes	female	48	not hispanic or latino	NA	NA	NA	NA	NA	NA	NA	9.19015047879617	NA	Years	9.19015047879617	0	Years	80.46.0	nationwide children s hospital	19	brca	12	false	2013	48	right	NA	NA	NA	NA	sentinel node biopsy alone	NA	tcga-aq-a04l	78582fbc-dcc7-48ae-9f95-5271c9bc5b72	NA	positive	NA	NA	NA	NA	negative	modified radical mastectomy	NA	NA	consented	united states	7	NA	NA
TCGA.AQ.A0Y5	Yes	female	70	not hispanic or latino	NA	NA	NA	NA	NA	NA	NA	0.467852257181943	NA	Years	0.467852257181943	1	Years	124.42.0	nationwide children s hospital	19	brca	12	false	2013	70	right	NA	NA	NA	NA	sentinel lymph node biopsy plus axillary dissection	NA	tcga-aq-a0y5	d0b78f3f-a198-437a-ab8c-204345d3b75d	NA	positive	NA	NA	NA	NA	positive	modified radical mastectomy	NA	NA	consented	united states	21	NA	NA
TCGA.AQ.A1H2	Yes	female	84	not hispanic or latino	NA	NA	NA	NA	NA	NA	NA	0.629274965800274	0	Years	0.629274965800274	0	Years	109.50.0	nationwide children s hospital	19	brca	12	false	2013	84	right upper outer quadrant	NA	NA	NA	NA	axillary lymph node dissection alone	NA	tcga-aq-a1h2	4d120899-9a80-4736-b097-285e9e261bcb	NA	positive	NA	NA	NA	NA	positive	modified radical mastectomy	NA	NA	consented	united states	28	NA	NA
TCGA.AQ.A1H3	Yes	female	49	not hispanic or latino	NA	NA	NA	NA	NA	NA	NA	0.443228454172367	0	Years	0.443228454172367	0	Years	109.50.0	nationwide children s hospital	19	brca	12	false	2013	49	right upper outer quadrant	NA	NA	NA	NA	sentinel lymph node biopsy plus axillary dissection	NA	tcga-aq-a1h3	82ec33dd-e783-4c74-9a87-797a699e11df	NA	positive	NA	NA	NA	NA	positive	modified radical mastectomy	NA	NA	consented	united states	8	NA	NA
TCGA.AQ.A54N	Yes	female	51	hispanic or latino	NA	NA	NA	NA	NA	NA	NA	0.210670314637483	NA	Years	0.210670314637483	0	Years	271.19.0	nationwide children s hospital	19	brca	12	false	2013	51	left lower inner quadrant	NA	NA	NA	NA	sentinel node biopsy alone	NA	tcga-aq-a54n	58090433-d8d1-4499-a235-810c3e9d5b74	NA	negative	NA	NA	NA	NA	negative	lumpectomy	NA	NA	consented	united states	21	NA	NA
TCGA.AQ.A54O	Yes	male	51	not hispanic or latino	NA	NA	NA	NA	NA	NA	NA	1.81942544459644	NA	Years	1.81942544459644	0	Years	271.19.0	nationwide children s hospital	19	brca	12	false	2013	51	right upper outer quadrant	NA	NA	NA	NA	sentinel lymph node biopsy plus axillary dissection	NA	tcga-aq-a54o	35ca5e2a-861a-4dd2-a4ce-d294cf080da3	NA	positive	NA	NA	NA	NA	positive	simple mastectomy	NA	NA	consented	united states	15	NA	NA
TCGA.AR.A0TP	Yes	female	43	not hispanic or latino	NA	NA	NA	NA	NA	NA	NA	6.89740082079343	NA	Years	6.89740082079343	0	Years	72.53.0	nationwide children s hospital	19	brca	12	false	2013	43	left upper inner quadrant	NA	NA	NA	NA	sentinel lymph node biopsy plus axillary dissection	NA	tcga-ar-a0tp	ab89bb2e-da84-4116-a8cd-49aad7bbfd4d	NA	positive	NA	NA	NA	NA	negative	other	NA	NA	consented	NA	270	NA	NA
TCGA.AR.A0TQ	Yes	female	27	not hispanic or latino	NA	NA	NA	NA	NA	NA	NA	4.10396716826265	NA	Years	4.10396716826265	0	Years	72.53.0	nationwide children s hospital	19	brca	12	false	2013	27	right upper outer quadrant	NA	NA	NA	NA	axillary lymph node dissection alone	NA	tcga-ar-a0tq	5dc1bee9-c44d-4fdc-9ae5-83426c4d6880	NA	positive	NA	NA	NA	NA	negative	simple mastectomy	NA	NA	consented	NA	22	NA	NA
TCGA.AR.A0TR	Yes	female	68	not hispanic or latino	NA	NA	NA	NA	NA	NA	NA	0.437756497948016	NA	Years	0.437756497948016	1	Years	72.53.0	nationwide children s hospital	19	brca	12	false	2013	68	left	NA	NA	NA	NA	sentinel lymph node biopsy plus axillary dissection	NA	tcga-ar-a0tr	d1703dbd-5c93-4cf2-a4d1-0d90640882bd	NA	positive	NA	NA	NA	NA	positive	modified radical mastectomy	NA	NA	consented	NA	25	NA	NA
TCGA.AR.A0TS	Yes	female	46	not hispanic or latino	NA	NA	NA	NA	NA	NA	NA	3.11354309165527	NA	Years	3.11354309165527	0	Years	85.47.0	nationwide children s hospital	19	brca	12	false	2013	46	right	NA	NA	NA	NA	sentinel lymph node biopsy plus axillary dissection	NA	tcga-ar-a0ts	972447aa-4332-47e7-bddd-2eb699dbb664	NA	negative	NA	0	NA	NA	negative	lumpectomy	NA	NA	consented	NA	42	NA	NA
TCGA.AR.A0TT	Yes	female	53	NA	NA	NA	NA	NA	NA	NA	NA	4.593707250342	NA	Years	4.593707250342	0	Years	72.53.0	nationwide children s hospital	19	brca	12	false	2013	53	right upper outer quadrant	NA	NA	NA	NA	sentinel lymph node biopsy plus axillary dissection	NA	tcga-ar-a0tt	13ca97a1-75bb-4a49-b8c3-181e5b2c9e86	NA	positive	NA	0	NA	NA	negative	other	NA	NA	consented	NA	27	NA	NA
TCGA.AR.A0TU	Yes	female	35	NA	NA	NA	NA	NA	NA	NA	NA	0.984952120383037	NA	Years	0.984952120383037	0	Years	74.51.0	nationwide children s hospital	19	brca	12	false	2013	35	right lower outer quadrant	NA	NA	NA	NA	sentinel lymph node biopsy plus axillary dissection	NA	tcga-ar-a0tu	dfe6db17-cf45-488e-bd3c-b8433d7343ca	NA	negative	NA	0	NA	NA	negative	simple mastectomy	NA	NA	consented	NA	31	NA	NA
TCGA.AR.A0TV	Yes	female	66	NA	NA	NA	NA	NA	NA	NA	NA	2.47332421340629	NA	Years	2.47332421340629	0	Years	72.53.0	nationwide children s hospital	19	brca	12	false	2013	66	left upper outer quadrant	NA	NA	NA	NA	sentinel lymph node biopsy plus axillary dissection	NA	tcga-ar-a0tv	6439621e-da61-4723-91cc-c5d87d0a4abc	NA	positive	NA	NA	NA	NA	positive	simple mastectomy	NA	NA	consented	NA	34	NA	NA
TCGA.AR.A0TW	Yes	female	50	not hispanic or latino	NA	NA	NA	NA	NA	NA	NA	2.0218878248974	NA	Years	2.0218878248974	0	Years	72.53.0	nationwide children s hospital	19	brca	12	false	2013	50	right upper outer quadrant	right lower outer quadrant	NA	NA	NA	NA	NA	tcga-ar-a0tw	8da3d6cf-381b-4d1b-93fa-41fd9d2b2e66	NA	positive	NA	NA	NA	NA	positive	modified radical mastectomy	NA	NA	consented	NA	59	NA	NA
TCGA.AR.A0TX	Yes	female	64	NA	NA	NA	NA	NA	NA	NA	NA	5.3953488372093	NA	Years	5.3953488372093	0	Years	72.53.0	nationwide children s hospital	19	brca	12	false	2013	64	left upper outer quadrant	NA	NA	NA	NA	axillary lymph node dissection alone	NA	tcga-ar-a0tx	c364e81c-eb1e-4870-ab37-9c661f5f2e3d	NA	positive	NA	NA	NA	NA	positive	other	NA	NA	consented	NA	24	NA	NA
TCGA.AR.A0TY	Yes	female	54	not hispanic or latino	NA	NA	NA	NA	NA	NA	NA	4.6484268125855	NA	Years	4.6484268125855	1	Years	85.47.0	nationwide children s hospital	19	brca	12	false	2013	54	right upper outer quadrant	NA	NA	NA	NA	sentinel lymph node biopsy plus axillary dissection	NA	tcga-ar-a0ty	da1c58a7-c6bd-47d9-95c2-8d2ac70e20e4	NA	positive	NA	0	NA	NA	negative	simple mastectomy	NA	NA	consented	NA	25	NA	NA
TCGA.AR.A0TZ	Yes	female	43	not hispanic or latino	NA	NA	NA	NA	NA	NA	NA	3.59233926128591	NA	Years	3.59233926128591	0	Years	72.53.0	nationwide children s hospital	19	brca	12	false	2013	43	left upper outer quadrant	NA	NA	NA	NA	NA	NA	tcga-ar-a0tz	c7c34fd9-3021-45b7-b6ff-30b4196585a8	NA	positive	NA	NA	NA	NA	positive	modified radical mastectomy	NA	NA	consented	NA	33	NA	NA
TCGA.AR.A0U0	Yes	female	73	NA	NA	NA	NA	NA	NA	NA	NA	5.4391244870041	NA	Years	5.4391244870041	0	Years	74.51.0	nationwide children s hospital	19	brca	12	false	2013	73	left lower inner quadrant	NA	NA	NA	NA	sentinel lymph node biopsy plus axillary dissection	NA	tcga-ar-a0u0	e3c336f5-c32f-4c5d-81fb-e2408ae145b2	NA	negative	NA	0	NA	NA	negative	simple mastectomy	NA	NA	consented	NA	20	NA	NA
TCGA.AR.A0U1	Yes	female	36	not hispanic or latino	NA	NA	NA	NA	NA	NA	NA	5.83857729138167	0	Years	5.83857729138167	0	Years	85.47.0	nationwide children s hospital	19	brca	12	false	2013	36	left upper outer quadrant	NA	NA	NA	NA	sentinel lymph node biopsy plus axillary dissection	NA	tcga-ar-a0u1	17d9e646-6ab3-40b3-a0bc-2c834d3c3213	NA	negative	NA	0	NA	NA	negative	other	NA	NA	consented	NA	13	NA	NA
TCGA.AR.A0U2	Yes	female	47	not hispanic or latino	NA	NA	NA	NA	NA	NA	NA	6.97948016415869	NA	Years	6.97948016415869	1	Years	74.51.0	nationwide children s hospital	19	brca	12	false	2013	47	left lower outer quadrant	NA	NA	NA	NA	axillary lymph node dissection alone	NA	tcga-ar-a0u2	9ad603dc-3fd0-44f5-ae4e-64eeb1ae8d6d	negative	positive	NA	NA	NA	NA	positive	modified radical mastectomy	NA	NA	consented	NA	29	NA	NA
TCGA.AR.A0U3	Yes	female	59	hispanic or latino	NA	NA	NA	NA	NA	NA	NA	6.33652530779754	NA	Years	6.33652530779754	0	Years	74.51.0	nationwide children s hospital	19	brca	12	false	2013	59	left upper inner quadrant	left upper outer quadrant	NA	NA	NA	sentinel lymph node biopsy plus axillary dissection	NA	tcga-ar-a0u3	c5f00132-1c6b-4337-af6f-596c652665cc	NA	positive	NA	NA	NA	NA	positive	other	NA	NA	consented	NA	17	NA	NA
TCGA.AR.A0U4	Yes	female	54	not hispanic or latino	NA	NA	NA	NA	NA	NA	NA	4.60738714090287	NA	Years	4.60738714090287	0	Years	74.51.0	nationwide children s hospital	19	brca	12	false	2013	54	left upper outer quadrant	NA	NA	NA	NA	sentinel lymph node biopsy plus axillary dissection	NA	tcga-ar-a0u4	71f97b63-c970-44ee-98c2-e02e663d5a40	NA	negative	NA	0	NA	NA	negative	simple mastectomy	NA	NA	consented	NA	33	NA	NA
TCGA.AR.A1AH	Yes	female	51	not hispanic or latino	NA	NA	NA	NA	NA	NA	NA	3.10807113543092	1	Years	6.28727770177839	0	Years	93.48.0	nationwide children s hospital	19	brca	12	false	2013	51	right upper inner quadrant	NA	NA	NA	NA	axillary lymph node dissection alone	NA	tcga-ar-a1ah	a6e11b30-3ae8-4dd1-b04c-a730c6a79746	NA	positive	NA	NA	NA	NA	negative	other	NA	NA	consented	NA	14	NA	NA
TCGA.AR.A1AI	Yes	female	47	not hispanic or latino	NA	NA	NA	NA	NA	NA	NA	1.60875512995896	1	Years	5.14637482900137	0	Years	96.41.0	nationwide children s hospital	19	brca	12	false	2013	47	left upper outer quadrant	NA	NA	NA	NA	sentinel lymph node biopsy plus axillary dissection	NA	tcga-ar-a1ai	9848307d-1bd5-40c1-b655-a33297aaf74f	NA	negative	NA	NA	NA	NA	negative	simple mastectomy	NA	NA	consented	NA	140	NA	NA
TCGA.AR.A1AJ	Yes	female	83	not hispanic or latino	NA	NA	NA	NA	NA	NA	NA	4.38850889192886	0	Years	4.38850889192886	0	Years	96.41.0	nationwide children s hospital	19	brca	12	false	2013	83	right	NA	NA	NA	NA	sentinel lymph node biopsy plus axillary dissection	NA	tcga-ar-a1aj	23e7a78a-1d56-4ad1-9bb4-72ec0178aff2	NA	positive	NA	NA	NA	NA	negative	other	NA	NA	consented	NA	16	NA	NA
TCGA.AR.A1AK	Yes	female	70	not hispanic or latino	NA	NA	NA	NA	NA	NA	NA	4.26265389876881	0	Years	4.26265389876881	0	Years	96.41.0	nationwide children s hospital	19	brca	12	false	2013	70	right	NA	NA	NA	NA	sentinel lymph node biopsy plus axillary dissection	NA	tcga-ar-a1ak	94b03e1d-50ec-4680-bffd-7086d1536ff2	NA	positive	NA	NA	NA	NA	positive	simple mastectomy	NA	NA	consented	NA	32	NA	NA
TCGA.AR.A1AL	Yes	female	60	not hispanic or latino	NA	NA	NA	NA	NA	NA	NA	4.06292749658003	0	Years	4.06292749658003	0	Years	96.41.0	nationwide children s hospital	19	brca	12	false	2013	60	left upper inner quadrant	left upper outer quadrant	NA	NA	NA	sentinel lymph node biopsy plus axillary dissection	NA	tcga-ar-a1al	1f99e4d4-4e8b-4cc1-a129-227a2a82780e	NA	positive	NA	NA	NA	NA	positive	simple mastectomy	NA	NA	consented	NA	142	NA	NA
TCGA.AR.A1AM	Yes	female	52	not hispanic or latino	NA	NA	NA	NA	NA	NA	NA	5.20656634746922	NA	Years	5.20656634746922	0	Years	227.24.0	nationwide children s hospital	19	brca	12	false	2013	52	right upper outer quadrant	NA	NA	NA	NA	NA	NA	tcga-ar-a1am	ebd1512a-4865-4193-97b3-f599d555759a	NA	positive	NA	NA	NA	NA	positive	simple mastectomy	NA	NA	consented	NA	19	NA	NA
TCGA.AR.A1AN	Yes	female	46	hispanic or latino	NA	NA	NA	NA	NA	NA	NA	3.63611491108071	0	Years	3.63611491108071	0	Years	96.41.0	nationwide children s hospital	19	brca	12	false	2013	46	right upper outer quadrant	NA	NA	NA	NA	sentinel lymph node biopsy plus axillary dissection	NA	tcga-ar-a1an	43029932-feb0-4658-97fa-645c1e775009	NA	positive	NA	NA	NA	NA	positive	other	NA	NA	consented	NA	26	NA	NA
TCGA.AR.A1AO	Yes	female	47	not hispanic or latino	NA	NA	NA	NA	NA	NA	NA	3.62243502051984	0	Years	3.62243502051984	0	Years	96.41.0	nationwide children s hospital	19	brca	12	false	2013	47	left upper inner quadrant	NA	NA	NA	NA	sentinel lymph node biopsy plus axillary dissection	NA	tcga-ar-a1ao	623befd6-0ca4-4a6c-9cf5-d9385c3b718f	NA	positive	NA	NA	NA	NA	negative	other	NA	NA	consented	NA	43	NA	NA
TCGA.AR.A1AP	Yes	female	80	not hispanic or latino	NA	NA	NA	NA	NA	NA	NA	3.32421340629275	0	Years	3.32421340629275	0	Years	96.41.0	nationwide children s hospital	19	brca	12	false	2013	80	left upper outer quadrant	NA	NA	NA	NA	sentinel lymph node biopsy plus axillary dissection	NA	tcga-ar-a1ap	9495f029-9882-4c9b-a557-b3aec9e91698	negative	positive	NA	NA	NA	mastectomy nos	positive	other	NA	NA	consented	NA	21	NA	NA
TCGA.AR.A1AQ	Yes	female	49	not hispanic or latino	NA	NA	NA	NA	NA	NA	NA	3.58139534883721	0	Years	3.58139534883721	0	Years	96.41.0	nationwide children s hospital	19	brca	12	false	2013	49	right upper inner quadrant	right upper outer quadrant	NA	NA	NA	sentinel lymph node biopsy plus axillary dissection	NA	tcga-ar-a1aq	98e0b4de-52fc-4945-9bf5-11e29368f939	NA	negative	NA	NA	NA	NA	negative	other	NA	NA	consented	NA	23	NA	NA
TCGA.AR.A1AR	Yes	female	50	not hispanic or latino	NA	NA	NA	NA	NA	NA	NA	0.730506155950752	1	Years	1.43091655266758	1	Years	103.41.0	nationwide children s hospital	19	brca	12	false	2013	50	left lower inner quadrant	NA	NA	NA	NA	axillary lymph node dissection alone	NA	tcga-ar-a1ar	eda6d2d5-4199-4f76-a45b-1d0401b4e54c	NA	negative	NA	NA	NA	NA	negative	lumpectomy	NA	NA	consented	NA	40	NA	NA
TCGA.AR.A1AS	Yes	female	54	NA	NA	NA	NA	NA	NA	NA	NA	3.39808481532148	NA	Years	3.39808481532148	0	Years	96.41.0	nationwide children s hospital	19	brca	12	false	2013	54	left upper inner quadrant	NA	NA	NA	NA	axillary lymph node dissection alone	NA	tcga-ar-a1as	7d681cc6-689d-41c8-9e84-e13733089ec9	NA	positive	NA	NA	NA	NA	positive	other	NA	NA	consented	NA	57	NA	NA
TCGA.AR.A1AT	Yes	female	62	not hispanic or latino	NA	NA	NA	NA	NA	NA	NA	3.48016415868673	NA	Years	3.48016415868673	1	Years	96.41.0	nationwide children s hospital	19	brca	12	false	2013	62	left upper outer quadrant	NA	NA	NA	NA	sentinel lymph node biopsy plus axillary dissection	NA	tcga-ar-a1at	4d26dada-5eb7-4d4e-8eb8-f5465c5c3428	NA	positive	NA	NA	NA	NA	positive	other	NA	NA	consented	NA	78	NA	NA
TCGA.AR.A1AU	Yes	female	39	not hispanic or latino	NA	NA	NA	NA	NA	NA	NA	3.85499316005472	NA	Years	3.85499316005472	0	Years	96.41.0	nationwide children s hospital	19	brca	12	false	2013	39	right upper inner quadrant	right upper outer quadrant	NA	NA	NA	sentinel lymph node biopsy plus axillary dissection	NA	tcga-ar-a1au	36220587-1c1c-4f92-b177-3b2155e7e273	NA	positive	NA	NA	NA	NA	positive	other	NA	NA	consented	NA	41	NA	NA
TCGA.AR.A1AV	Yes	male	68	hispanic or latino	NA	NA	NA	NA	NA	NA	NA	3.54309165526676	NA	Years	3.54309165526676	0	Years	96.41.0	nationwide children s hospital	19	brca	12	false	2013	68	left	NA	NA	NA	NA	axillary lymph node dissection alone	NA	tcga-ar-a1av	daf62b56-6dd2-4ab7-adaa-f296bb86a0a5	NA	positive	NA	NA	NA	NA	positive	modified radical mastectomy	NA	NA	consented	NA	34	NA	NA
TCGA.AR.A1AW	Yes	female	65	not hispanic or latino	NA	NA	NA	NA	NA	NA	NA	2.93296853625171	NA	Years	2.93296853625171	0	Years	96.41.0	nationwide children s hospital	19	brca	12	false	2013	65	left upper inner quadrant	NA	NA	NA	NA	sentinel lymph node biopsy plus axillary dissection	NA	tcga-ar-a1aw	a12fd22a-7f84-4b6e-b6d8-012e38eb73d7	NA	positive	NA	NA	NA	NA	positive	lumpectomy	NA	NA	consented	NA	42	NA	NA
TCGA.AR.A1AX	Yes	female	64	not hispanic or latino	NA	NA	NA	NA	NA	NA	NA	3.01778385772914	NA	Years	3.01778385772914	0	Years	96.41.0	nationwide children s hospital	19	brca	12	false	2013	64	left upper inner quadrant	left upper outer quadrant	NA	NA	NA	sentinel lymph node biopsy plus axillary dissection	NA	tcga-ar-a1ax	f72c1d69-da35-459f-8542-59bfd6c09c23	NA	positive	NA	NA	NA	NA	positive	other	NA	NA	consented	NA	60	NA	NA
TCGA.AR.A1AY	Yes	female	65	not hispanic or latino	NA	NA	NA	NA	NA	NA	NA	1.67989056087551	NA	Years	1.67989056087551	0	Years	96.41.0	nationwide children s hospital	19	brca	12	false	2013	65	left upper outer quadrant	NA	NA	NA	NA	sentinel lymph node biopsy plus axillary dissection	NA	tcga-ar-a1ay	5fd9552a-c742-4388-940d-295d1107ae00	NA	negative	NA	NA	NA	NA	negative	other	NA	NA	consented	NA	35	NA	NA
TCGA.AR.A24H	Yes	female	65	not hispanic or latino	NA	NA	NA	NA	NA	NA	NA	9.11901504787962	NA	Years	9.11901504787962	0	Years	142.38.0	nationwide children s hospital	19	brca	12	false	2013	65	right lower inner quadrant	right lower outer quadrant	NA	NA	NA	sentinel lymph node biopsy plus axillary dissection	NA	tcga-ar-a24h	6f89509c-f802-482e-b4da-94553aa76fe9	NA	positive	NA	NA	NA	NA	positive	other	NA	NA	consented	united states	132	NA	NA
TCGA.AR.A24K	Yes	female	46	NA	NA	NA	NA	NA	NA	NA	NA	4.23529411764706	NA	Years	4.23529411764706	0	Years	142.38.0	nationwide children s hospital	19	brca	12	false	2013	46	left upper outer quadrant	NA	NA	NA	NA	sentinel lymph node biopsy plus axillary dissection	NA	tcga-ar-a24k	599c3701-df7a-4a75-a347-fa9b510dd242	NA	positive	NA	NA	NA	NA	positive	other	NA	NA	consented	united states	34	NA	NA
TCGA.AR.A24L	Yes	female	26	not hispanic or latino	NA	NA	NA	NA	NA	NA	NA	6.0766073871409	NA	Years	6.0766073871409	0	Years	142.38.0	nationwide children s hospital	19	brca	12	false	2013	26	right	NA	NA	NA	NA	sentinel lymph node biopsy plus axillary dissection	NA	tcga-ar-a24l	de646f6a-6d50-4be2-b3cd-f17554b234df	NA	positive	NA	NA	NA	NA	positive	other	NA	NA	consented	united states	20	NA	NA
TCGA.AR.A24M	Yes	female	38	not hispanic or latino	NA	NA	NA	NA	NA	NA	NA	5.44459644322845	NA	Years	5.44459644322845	0	Years	142.38.0	nationwide children s hospital	19	brca	12	false	2013	38	left upper outer quadrant	NA	NA	NA	NA	sentinel lymph node biopsy plus axillary dissection	NA	tcga-ar-a24m	aa30ac3d-4216-45dd-a314-1ae192fafcb2	NA	positive	NA	NA	NA	NA	positive	other	NA	NA	consented	united states	19	NA	NA
TCGA.AR.A24N	Yes	female	54	not hispanic or latino	NA	NA	NA	NA	NA	NA	NA	5.67441860465116	NA	Years	5.67441860465116	0	Years	142.38.0	nationwide children s hospital	19	brca	12	false	2013	54	left upper inner quadrant	NA	NA	NA	NA	sentinel lymph node biopsy plus axillary dissection	NA	tcga-ar-a24n	30047d32-0833-4aca-98d1-3b9ab7122863	NA	positive	NA	NA	NA	NA	positive	simple mastectomy	NA	NA	consented	united states	11	NA	NA
TCGA.AR.A24O	Yes	female	43	not hispanic or latino	NA	NA	NA	NA	NA	NA	NA	5.46374829001368	NA	Years	5.46374829001368	0	Years	142.38.0	nationwide children s hospital	19	brca	12	false	2013	43	left	NA	NA	NA	NA	NA	NA	tcga-ar-a24o	125b0a9a-6cbe-4207-9178-e7ff03487e87	negative	positive	NA	NA	NA	mastectomy nos	positive	modified radical mastectomy	NA	NA	consented	united states	26	NA	NA
TCGA.AR.A24P	Yes	female	47	not hispanic or latino	NA	NA	NA	NA	NA	NA	NA	0.0711354309165527	NA	Years	0.0711354309165527	0	Years	142.38.0	nationwide children s hospital	19	brca	12	false	2013	47	left upper outer quadrant	NA	NA	NA	NA	sentinel lymph node biopsy plus axillary dissection	NA	tcga-ar-a24p	d1fd8ed2-be13-4272-b31e-df86911db3b1	NA	positive	NA	NA	NA	NA	positive	other	NA	NA	consented	united states	7	NA	NA
TCGA.AR.A24Q	Yes	female	49	NA	NA	NA	NA	NA	NA	NA	NA	5.49384404924761	NA	Years	5.49384404924761	0	Years	142.38.0	nationwide children s hospital	19	brca	12	false	2013	49	left upper inner quadrant	NA	NA	NA	NA	sentinel lymph node biopsy plus axillary dissection	NA	tcga-ar-a24q	28e9048a-e540-42de-a1f4-4ef894fccc4c	NA	positive	NA	NA	NA	NA	negative	simple mastectomy	NA	NA	consented	united states	192	NA	NA
TCGA.AR.A24R	Yes	female	45	not hispanic or latino	NA	NA	NA	NA	NA	NA	NA	4.77428180574555	NA	Years	4.77428180574555	0	Years	142.38.0	nationwide children s hospital	19	brca	12	false	2013	45	right upper inner quadrant	right upper outer quadrant	NA	NA	NA	sentinel lymph node biopsy plus axillary dissection	NA	tcga-ar-a24r	db62d9c7-8343-4771-84fc-146d2e307bb8	NA	positive	NA	NA	NA	NA	positive	other	NA	NA	consented	united states	30	NA	NA
TCGA.AR.A24S	Yes	female	61	not hispanic or latino	NA	NA	NA	NA	NA	NA	NA	5.16552667578659	NA	Years	5.16552667578659	0	Years	142.38.0	nationwide children s hospital	19	brca	12	false	2013	61	right lower outer quadrant	NA	NA	NA	NA	sentinel lymph node biopsy plus axillary dissection	NA	tcga-ar-a24s	074e8b06-3929-4896-9263-3b80ad6a355b	NA	positive	NA	NA	NA	NA	positive	other	NA	NA	consented	united states	6	NA	NA
TCGA.AR.A24T	Yes	female	46	not hispanic or latino	NA	NA	NA	NA	NA	NA	NA	4.43228454172367	NA	Years	4.43228454172367	0	Years	142.38.0	nationwide children s hospital	19	brca	12	false	2013	46	right upper outer quadrant	NA	NA	NA	NA	sentinel lymph node biopsy plus axillary dissection	NA	tcga-ar-a24t	9e3de467-fb0d-4021-89f8-b34968a7c7bc	NA	positive	NA	NA	NA	NA	positive	simple mastectomy	NA	NA	consented	united states	15	NA	NA
TCGA.AR.A24U	Yes	female	47	not hispanic or latino	NA	NA	NA	NA	NA	NA	NA	4.44049247606019	NA	Years	4.44049247606019	0	Years	142.38.0	nationwide children s hospital	19	brca	12	false	2013	47	left upper outer quadrant	left lower outer quadrant	NA	NA	NA	sentinel lymph node biopsy plus axillary dissection	NA	tcga-ar-a24u	241fffc8-4250-4cfa-b2e7-e68c33ae07dc	negative	negative	NA	NA	NA	mastectomy nos	negative	simple mastectomy	NA	NA	consented	united states	46	NA	NA
TCGA.AR.A24V	Yes	female	52	not hispanic or latino	NA	NA	NA	NA	NA	NA	NA	4.50889192886457	NA	Years	4.50889192886457	0	Years	142.38.0	nationwide children s hospital	19	brca	12	false	2013	52	right upper outer quadrant	NA	NA	NA	NA	sentinel lymph node biopsy plus axillary dissection	NA	tcga-ar-a24v	3cb06c7a-f2a8-448b-91a8-dd201bbf2ddd	NA	positive	NA	NA	NA	NA	positive	other	NA	NA	consented	united states	26	NA	NA
TCGA.AR.A24W	Yes	female	55	NA	NA	NA	NA	NA	NA	NA	NA	4.24076607387141	NA	Years	4.24076607387141	0	Years	142.38.0	nationwide children s hospital	19	brca	12	false	2013	55	right lower inner quadrant	NA	NA	NA	NA	sentinel lymph node biopsy plus axillary dissection	NA	tcga-ar-a24w	67526f5a-3a30-45b2-aeab-2b21a855063e	NA	positive	NA	NA	NA	NA	positive	other	NA	NA	consented	united states	189	NA	NA
TCGA.AR.A24X	Yes	female	52	NA	NA	NA	NA	NA	NA	NA	NA	4.00820793433653	NA	Years	4.00820793433653	0	Years	142.38.0	nationwide children s hospital	19	brca	12	false	2013	52	right upper inner quadrant	NA	NA	NA	NA	sentinel lymph node biopsy plus axillary dissection	NA	tcga-ar-a24x	491d5ebb-e9ab-4b17-acb8-630ff9fef0f2	NA	positive	NA	NA	NA	NA	positive	simple mastectomy	NA	NA	consented	united states	31	NA	NA
TCGA.AR.A24Z	Yes	female	57	NA	NA	NA	NA	NA	NA	NA	NA	4.30642954856361	NA	Years	4.30642954856361	0	Years	142.38.0	nationwide children s hospital	19	brca	12	false	2013	57	left upper outer quadrant	NA	NA	NA	NA	sentinel lymph node biopsy plus axillary dissection	NA	tcga-ar-a24z	9fefbe7c-f66a-4940-843e-285cb7b392c1	NA	positive	NA	NA	NA	NA	positive	other	NA	NA	consented	united states	28	NA	NA
TCGA.AR.A250	Yes	female	58	not hispanic or latino	NA	NA	NA	NA	NA	NA	NA	4.6703146374829	NA	Years	4.6703146374829	0	Years	142.38.0	nationwide children s hospital	19	brca	12	false	2013	58	left upper outer quadrant	NA	NA	NA	NA	sentinel lymph node biopsy plus axillary dissection	NA	tcga-ar-a250	a0963e93-b63e-4de2-86c1-81302e271d3e	negative	positive	NA	NA	NA	mastectomy nos	negative	other	NA	NA	consented	united states	39	NA	NA
TCGA.AR.A251	Yes	female	51	not hispanic or latino	NA	NA	NA	NA	NA	NA	NA	3.75649794801642	NA	Years	3.75649794801642	0	Years	142.38.0	nationwide children s hospital	19	brca	12	false	2013	51	left upper outer quadrant	NA	NA	NA	NA	sentinel lymph node biopsy plus axillary dissection	NA	tcga-ar-a251	8c51bbcb-7c8d-47ad-9193-70ca157c6900	negative	positive	NA	NA	NA	mastectomy nos	negative	other	NA	NA	consented	united states	24	NA	NA
TCGA.AR.A252	Yes	female	50	not hispanic or latino	NA	NA	NA	NA	NA	NA	NA	3.38166894664843	NA	Years	3.38166894664843	0	Years	142.38.0	nationwide children s hospital	19	brca	12	false	2013	50	left upper outer quadrant	left lower outer quadrant	NA	NA	NA	sentinel lymph node biopsy plus axillary dissection	NA	tcga-ar-a252	4d0fec97-e024-4608-a0cc-426a3decc7b1	NA	positive	NA	NA	NA	NA	positive	other	NA	NA	consented	afghanistan	83	NA	NA
TCGA.AR.A254	Yes	female	50	not hispanic or latino	NA	NA	NA	NA	NA	NA	NA	3.31600547195622	NA	Years	3.31600547195622	0	Years	142.38.0	nationwide children s hospital	19	brca	12	false	2013	50	left upper inner quadrant	left lower inner quadrant	NA	NA	NA	sentinel lymph node biopsy plus axillary dissection	NA	tcga-ar-a254	6014a582-d22e-46e1-9000-c8e2fbad7acf	NA	positive	NA	NA	NA	NA	positive	other	NA	NA	consented	united states	7	NA	NA
TCGA.AR.A255	Yes	female	62	not hispanic or latino	NA	NA	NA	NA	NA	NA	NA	2.89466484268126	NA	Years	2.89466484268126	0	Years	142.38.0	nationwide children s hospital	19	brca	12	false	2013	62	right lower inner quadrant	NA	NA	NA	NA	sentinel lymph node biopsy plus axillary dissection	NA	tcga-ar-a255	e8f3cc64-5e15-4f4d-b73e-5c9b250a664c	NA	positive	NA	NA	NA	NA	positive	other	NA	NA	consented	united states	28	NA	NA
TCGA.AR.A256	Yes	female	45	NA	NA	NA	NA	NA	NA	NA	NA	7.80848153214774	NA	Years	7.80848153214774	1	Years	142.38.0	nationwide children s hospital	19	brca	12	false	2013	45	right lower inner quadrant	NA	NA	NA	NA	sentinel lymph node biopsy plus axillary dissection	NA	tcga-ar-a256	d3d545b3-457f-4389-821f-704cb24aff7f	NA	negative	NA	NA	NA	NA	negative	other	NA	NA	consented	united states	116	NA	NA
TCGA.AR.A2LE	Yes	female	69	not hispanic or latino	NA	NA	NA	NA	NA	NA	NA	10.7058823529412	NA	Years	10.7058823529412	0	Years	167.37.0	nationwide children s hospital	19	brca	12	false	2013	69	right	NA	NA	NA	NA	sentinel node biopsy alone	NA	tcga-ar-a2le	e3fcbf94-d3ef-4a37-aa45-5297f96af9eb	NA	positive	NA	NA	NA	NA	negative	other	NA	NA	consented	united states	17	NA	NA
TCGA.AR.A2LH	Yes	female	55	not hispanic or latino	NA	NA	NA	NA	NA	NA	NA	1.68262653898769	NA	Years	1.68262653898769	1	Years	177.37.0	nationwide children s hospital	19	brca	12	false	2013	55	right upper outer quadrant	NA	NA	NA	NA	sentinel lymph node biopsy plus axillary dissection	NA	tcga-ar-a2lh	376ffe63-efd7-42af-90e1-261255b28bb7	NA	negative	NA	NA	NA	NA	negative	modified radical mastectomy	NA	NA	consented	united states	13	NA	NA
TCGA.AR.A2LK	Yes	female	62	not hispanic or latino	NA	NA	NA	NA	NA	NA	NA	3.56497948016416	NA	Years	3.56497948016416	0	Years	167.37.0	nationwide children s hospital	19	brca	12	false	2013	62	right upper outer quadrant	right lower outer quadrant	NA	NA	NA	sentinel lymph node biopsy plus axillary dissection	NA	tcga-ar-a2lk	1b703058-e596-45bc-80fe-8b98d545c2e2	negative	positive	NA	NA	NA	mastectomy nos	positive	other	NA	NA	consented	united states	32	NA	NA
TCGA.AR.A2LL	Yes	female	70	not hispanic or latino	NA	NA	NA	NA	NA	NA	NA	0.610123119015048	NA	Years	0.610123119015048	0	Years	167.37.0	nationwide children s hospital	19	brca	12	false	2013	70	left	NA	NA	NA	NA	sentinel lymph node biopsy plus axillary dissection	NA	tcga-ar-a2ll	70fc011c-0f22-4026-9d72-87351126203a	NA	positive	NA	NA	NA	NA	positive	simple mastectomy	NA	NA	consented	united states	25	NA	NA
TCGA.AR.A2LM	Yes	female	49	not hispanic or latino	NA	NA	NA	NA	NA	NA	NA	3.3296853625171	NA	Years	3.3296853625171	0	Years	167.37.0	nationwide children s hospital	19	brca	12	false	2013	49	right	NA	NA	NA	NA	sentinel lymph node biopsy plus axillary dissection	NA	tcga-ar-a2lm	0bf6e772-1aa1-4f54-9a50-c1414e2f22f3	NA	positive	NA	NA	NA	NA	positive	simple mastectomy	NA	NA	consented	united states	90	NA	NA
TCGA.AR.A2LN	Yes	female	65	not hispanic or latino	NA	NA	NA	NA	NA	NA	NA	1.41997264021888	NA	Years	1.41997264021888	0	Years	177.37.0	nationwide children s hospital	19	brca	12	false	2013	65	right upper outer quadrant	NA	NA	NA	NA	sentinel lymph node biopsy plus axillary dissection	NA	tcga-ar-a2ln	a076f135-be82-40fa-8516-285ed355c965	NA	positive	NA	NA	NA	NA	positive	other	NA	NA	consented	united states	28	NA	NA
TCGA.AR.A2LO	Yes	female	46	not hispanic or latino	NA	NA	NA	NA	NA	NA	NA	1.73187414500684	NA	Years	1.73187414500684	0	Years	177.37.0	nationwide children s hospital	19	brca	12	false	2013	46	left lower outer quadrant	NA	NA	NA	NA	sentinel lymph node biopsy plus axillary dissection	NA	tcga-ar-a2lo	ad0fa961-c085-4f38-b3db-5fc0cbf6b64f	NA	positive	NA	NA	NA	NA	positive	simple mastectomy	NA	NA	consented	united states	58	NA	NA
TCGA.AR.A2LQ	Yes	female	59	not hispanic or latino	NA	NA	NA	NA	NA	NA	NA	1.41176470588235	NA	Years	1.41176470588235	0	Years	177.37.0	nationwide children s hospital	19	brca	12	false	2013	59	right upper inner quadrant	right upper outer quadrant	NA	NA	NA	sentinel lymph node biopsy plus axillary dissection	NA	tcga-ar-a2lq	4229e432-6ac5-49d2-b58a-e8713ddb79bd	NA	positive	NA	NA	NA	NA	positive	simple mastectomy	NA	NA	consented	united states	40	NA	NA
TCGA.AR.A2LR	Yes	female	49	not hispanic or latino	NA	NA	NA	NA	NA	NA	NA	1.69630642954856	NA	Years	1.69630642954856	0	Years	177.37.0	nationwide children s hospital	19	brca	12	false	2013	49	right	NA	NA	NA	NA	sentinel lymph node biopsy plus axillary dissection	NA	tcga-ar-a2lr	d093173f-08ab-4138-bf3c-399c45a6e163	NA	negative	NA	NA	NA	NA	negative	simple mastectomy	NA	NA	consented	united states	-1452	NA	NA
TCGA.AR.A5QM	Yes	female	62	not hispanic or latino	NA	NA	NA	NA	NA	NA	NA	3.93707250341997	NA	Years	3.93707250341997	0	Years	288.16.0	nationwide children s hospital	19	brca	12	false	2013	62	left	NA	NA	NA	NA	sentinel lymph node biopsy plus axillary dissection	NA	tcga-ar-a5qm	9c895825-d6f6-4d14-a662-23212200f6e5	NA	positive	NA	NA	NA	NA	positive	other	NA	NA	consented	united states	278	NA	NA
TCGA.AR.A5QN	Yes	female	68	not hispanic or latino	NA	NA	NA	NA	NA	NA	NA	1.08071135430917	NA	Years	1.08071135430917	0	Years	296.16.0	nationwide children s hospital	19	brca	12	false	2013	68	left	NA	NA	NA	NA	axillary lymph node dissection alone	NA	tcga-ar-a5qn	077506ea-8f11-405d-bb8e-3c9924fe54d0	NA	positive	NA	NA	NA	NA	positive	modified radical mastectomy	NA	NA	consented	united states	9	NA	NA
TCGA.AR.A5QP	Yes	female	54	not hispanic or latino	NA	NA	NA	NA	NA	NA	NA	1.20109439124487	NA	Years	1.20109439124487	0	Years	296.16.0	nationwide children s hospital	19	brca	12	false	2013	54	left	NA	NA	NA	NA	sentinel lymph node biopsy plus axillary dissection	NA	tcga-ar-a5qp	3c275152-d04b-440c-9621-2fc05ea977b6	NA	positive	NA	NA	NA	NA	positive	lumpectomy	NA	NA	consented	united states	26	NA	NA
TCGA.AR.A5QQ	Yes	female	68	not hispanic or latino	NA	NA	NA	NA	NA	NA	NA	0.880984952120383	NA	Years	0.880984952120383	1	Years	296.16.0	nationwide children s hospital	19	brca	12	false	2013	68	right	NA	NA	NA	NA	axillary lymph node dissection alone	NA	tcga-ar-a5qq	3af31fcf-ad0c-4fd9-a8e3-10f9176b5e9d	NA	negative	NA	NA	NA	NA	negative	modified radical mastectomy	NA	NA	consented	united states	43	NA	NA
TCGA.B6.A0I1	Yes	female	73	not hispanic or latino	NA	NA	NA	NA	NA	NA	NA	6.45964432284542	NA	Years	6.45964432284542	1	Years	216.27.0	nationwide children s hospital	19	brca	12	false	2013	73	left upper outer quadrant	NA	NA	NA	NA	axillary lymph node dissection alone	NA	tcga-b6-a0i1	5dd423e8-feaa-4568-a750-500948c41d6c	NA	negative	NA	NA	NA	NA	negative	modified radical mastectomy	NA	NA	consented	united states	0	NA	NA
TCGA.B6.A0I2	Yes	female	45	not hispanic or latino	NA	NA	NA	NA	NA	NA	NA	10.4678522571819	0	Years	10.4678522571819	0	Years	56.54.0	nationwide children s hospital	19	brca	12	false	2013	45	left upper outer quadrant	left	NA	NA	NA	axillary lymph node dissection alone	NA	tcga-b6-a0i2	328dfcb0-b5ae-43f2-bc87-dad0ab3df9e7	NA	NA	NA	NA	NA	NA	NA	other	NA	NA	consented	united states	0	NA	NA
TCGA.B6.A0I5	Yes	female	49	not hispanic or latino	NA	NA	NA	NA	NA	NA	NA	12.4459644322845	0	Years	12.4459644322845	0	Years	56.54.0	nationwide children s hospital	19	brca	12	false	2013	49	right lower inner quadrant	NA	NA	NA	NA	axillary lymph node dissection alone	NA	tcga-b6-a0i5	1a18974d-967c-4727-b42e-12ae7be66589	NA	positive	NA	NA	NA	NA	positive	other	NA	NA	consented	united states	31	NA	NA
TCGA.B6.A0I6	Yes	female	49	not hispanic or latino	NA	NA	NA	NA	NA	NA	NA	2.34746922024624	1	Years	2.71135430916553	1	Years	56.54.0	nationwide children s hospital	19	brca	12	false	2013	49	left upper outer quadrant	left	NA	NA	NA	axillary lymph node dissection alone	NA	tcga-b6-a0i6	045c13ef-3db7-4adf-b0a3-23338f0479f3	NA	negative	NA	NA	NA	NA	negative	modified radical mastectomy	NA	NA	consented	united states	31	NA	NA
TCGA.B6.A0I8	Yes	female	46	not hispanic or latino	NA	NA	NA	NA	NA	NA	NA	2.04103967168263	1	Years	2.04924760601915	1	Years	56.54.0	nationwide children s hospital	19	brca	12	false	2013	46	right upper inner quadrant	right	NA	NA	NA	no axillary staging	NA	tcga-b6-a0i8	6e6408d6-6c48-4dfc-9f1c-28b7386e87b4	NA	NA	NA	NA	NA	NA	NA	other	NA	NA	consented	united states	-366	NA	NA
TCGA.B6.A0I9	Yes	female	62	not hispanic or latino	NA	NA	NA	NA	NA	NA	NA	1.00957592339261	0	Years	1.00957592339261	1	Years	56.54.0	nationwide children s hospital	19	brca	12	false	2013	62	left lower outer quadrant	left	NA	NA	NA	no axillary staging	NA	tcga-b6-a0i9	44954053-0b93-4577-a436-42777e442300	NA	indeterminate	NA	NA	NA	NA	positive	other	NA	NA	consented	united states	31	NA	NA
TCGA.B6.A0IA	Yes	female	51	not hispanic or latino	NA	NA	NA	NA	NA	NA	NA	18.3803009575923	0	Years	18.3803009575923	0	Years	56.54.0	nationwide children s hospital	19	brca	12	false	2013	51	right	NA	NA	NA	NA	axillary lymph node dissection alone	NA	tcga-b6-a0ia	0807435a-e75e-4e04-8e45-ed0cd49a841a	NA	positive	NA	NA	NA	NA	positive	other	NA	NA	consented	united states	29	NA	NA
TCGA.B6.A0IB	Yes	female	64	not hispanic or latino	NA	NA	NA	NA	NA	NA	NA	7.43091655266758	1	Years	10.7824897400821	1	Years	56.54.0	nationwide children s hospital	19	brca	12	false	2013	64	right upper inner quadrant	right	NA	NA	NA	axillary lymph node dissection alone	NA	tcga-b6-a0ib	157ec9e0-ca6e-4da1-9233-f976cf0db433	positive	positive	NA	NA	NA	NA	positive	modified radical mastectomy	NA	NA	consented	united states	31	NA	NA
TCGA.B6.A0IC	Yes	female	90	not hispanic or latino	NA	NA	NA	NA	NA	NA	NA	4.21887824897401	0	Years	4.21887824897401	1	Years	56.54.0	nationwide children s hospital	19	brca	12	false	2013	90	right	NA	NA	NA	NA	no axillary staging	NA	tcga-b6-a0ic	b804f7ae-da8f-4414-be11-f880f1859160	NA	positive	NA	NA	NA	NA	positive	other	NA	NA	consented	united states	0	NA	NA
TCGA.B6.A0IE	Yes	female	38	not hispanic or latino	NA	NA	NA	NA	NA	NA	NA	2.29548563611491	1	Years	5.46648426812586	1	Years	56.54.0	nationwide children s hospital	19	brca	12	false	2013	38	left upper outer quadrant	left	NA	NA	NA	axillary lymph node dissection alone	NA	tcga-b6-a0ie	3f834fa7-6d7b-4b85-98c0-5c55d55b6c95	negative	negative	NA	NA	NA	modified radical mastectomy	negative	other	NA	NA	consented	united states	0	NA	NA
TCGA.B6.A0IG	Yes	female	50	not hispanic or latino	NA	NA	NA	NA	NA	NA	NA	12.1915184678523	NA	Years	12.1915184678523	1	Years	56.54.0	nationwide children s hospital	19	brca	12	false	2013	50	left	NA	NA	NA	NA	axillary lymph node dissection alone	NA	tcga-b6-a0ig	34ab0cb8-bf19-4cbb-b4eb-3c45ee5aa60b	NA	positive	NA	NA	NA	NA	positive	modified radical mastectomy	NA	NA	consented	united states	30	NA	NA
TCGA.B6.A0IH	Yes	female	81	not hispanic or latino	NA	NA	NA	NA	NA	NA	NA	9.3515731874145	NA	Years	9.3515731874145	1	Years	85.47.0	nationwide children s hospital	19	brca	12	false	2013	81	left upper outer quadrant	left	NA	NA	NA	axillary lymph node dissection alone	NA	tcga-b6-a0ih	2476dda9-da2a-4242-9642-b92b8b9b1c79	negative	positive	NA	NA	NA	modified radical mastectomy	positive	other	NA	NA	consented	united states	31	NA	NA
TCGA.B6.A0IJ	Yes	female	42	not hispanic or latino	NA	NA	NA	NA	NA	NA	NA	14.7277701778386	0	Years	14.7277701778386	0	Years	56.54.0	nationwide children s hospital	19	brca	12	false	2013	42	right upper outer quadrant	right	NA	NA	NA	axillary lymph node dissection alone	NA	tcga-b6-a0ij	2c86c3ea-d926-4d39-a5ae-39ece4774287	NA	positive	NA	NA	NA	NA	positive	modified radical mastectomy	NA	NA	consented	united states	31	NA	NA
TCGA.B6.A0IK	Yes	female	63	not hispanic or latino	NA	NA	NA	NA	NA	NA	NA	1.33789329685363	1	Years	1.56224350205198	1	Years	61.51.0	nationwide children s hospital	19	brca	12	false	2013	63	left	NA	NA	NA	NA	NA	NA	tcga-b6-a0ik	0491063c-14a7-4104-8002-1459126332f3	negative	negative	NA	NA	NA	modified radical mastectomy	negative	lumpectomy	NA	NA	consented	united states	0	NA	NA
TCGA.B6.A0IM	Yes	female	75	not hispanic or latino	NA	NA	NA	NA	NA	NA	NA	10.4952120383037	0	Years	10.4952120383037	0	Years	56.54.0	nationwide children s hospital	19	brca	12	false	2013	75	right upper outer quadrant	right	NA	NA	NA	axillary lymph node dissection alone	NA	tcga-b6-a0im	5a4b7098-1f6a-49e9-b364-29d6d34f5bd5	negative	positive	NA	NA	NA	modified radical mastectomy	positive	lumpectomy	NA	NA	consented	united states	31	NA	NA
TCGA.B6.A0IN	Yes	female	45	not hispanic or latino	NA	NA	NA	NA	NA	NA	NA	3.86320109439124	1	Years	7.03967168262654	1	Years	56.54.0	nationwide children s hospital	19	brca	12	false	2013	45	right upper outer quadrant	right	NA	NA	NA	no axillary staging	NA	tcga-b6-a0in	16a8d916-ad46-4690-b1a5-3b2b323f4336	negative	positive	NA	NA	NA	modified radical mastectomy	negative	other	NA	NA	consented	united states	457	NA	NA
TCGA.B6.A0IO	Yes	female	66	not hispanic or latino	NA	NA	NA	NA	NA	NA	NA	9.16552667578659	0	Years	9.16552667578659	0	Years	56.54.0	nationwide children s hospital	19	brca	12	false	2013	66	left	NA	NA	NA	NA	axillary lymph node dissection alone	NA	tcga-b6-a0io	04af44fc-c487-4005-b3cb-cb64815824a2	NA	positive	NA	NA	NA	NA	indeterminate	modified radical mastectomy	NA	NA	consented	united states	0	NA	NA
TCGA.B6.A0IP	Yes	female	74	not hispanic or latino	NA	NA	NA	NA	NA	NA	NA	9.2311901504788	0	Years	9.2311901504788	0	Years	56.54.0	nationwide children s hospital	19	brca	12	false	2013	74	left upper outer quadrant	NA	NA	NA	NA	axillary lymph node dissection alone	NA	tcga-b6-a0ip	1402082d-25c9-4148-8a1e-f58450b706bb	NA	positive	NA	NA	NA	NA	positive	modified radical mastectomy	NA	NA	consented	united states	30	NA	NA
TCGA.B6.A0IQ	Yes	female	40	not hispanic or latino	NA	NA	NA	NA	NA	NA	NA	10.5909712722298	0	Years	10.5909712722298	0	Years	56.54.0	nationwide children s hospital	19	brca	12	false	2013	40	left upper outer quadrant	left	NA	NA	NA	axillary lymph node dissection alone	NA	tcga-b6-a0iq	01eef340-598c-4205-a990-cec190ac2ca5	NA	negative	NA	NA	NA	NA	negative	modified radical mastectomy	NA	NA	consented	united states	31	NA	NA
TCGA.B6.A0RE	Yes	female	61	not hispanic or latino	NA	NA	NA	NA	NA	NA	NA	17.6032831737346	0	Years	17.6032831737346	0	Years	61.51.0	nationwide children s hospital	19	brca	12	false	2013	61	right upper outer quadrant	right	NA	NA	NA	axillary lymph node dissection alone	NA	tcga-b6-a0re	08da7c4c-3067-4bcf-9d7a-78566df72e69	NA	negative	NA	NA	NA	NA	negative	modified radical mastectomy	NA	NA	consented	united states	-5	NA	NA
TCGA.B6.A0RG	Yes	female	26	not hispanic or latino	NA	NA	NA	NA	NA	NA	NA	5.69630642954856	0	Years	5.69630642954856	0	Years	61.51.0	nationwide children s hospital	19	brca	12	false	2013	26	left	NA	NA	NA	NA	axillary lymph node dissection alone	NA	tcga-b6-a0rg	9b13927c-7357-44fd-8385-92ae6a656b7d	NA	negative	NA	NA	NA	NA	negative	lumpectomy	NA	NA	consented	united states	9	NA	NA
TCGA.B6.A0RH	Yes	female	51	not hispanic or latino	NA	NA	NA	NA	NA	NA	NA	5.92065663474692	1	Years	15.7264021887825	0	Years	85.47.0	nationwide children s hospital	19	brca	12	false	2013	51	left lower inner quadrant	NA	NA	NA	NA	axillary lymph node dissection alone	NA	tcga-b6-a0rh	c3148e68-1739-4334-abda-1dcbc2166846	negative	positive	NA	NA	NA	NA	positive	modified radical mastectomy	NA	NA	consented	united states	10	NA	NA
TCGA.B6.A0RI	Yes	female	44	not hispanic or latino	NA	NA	NA	NA	NA	NA	NA	3.00957592339261	1	Years	18.5909712722298	0	Years	61.51.0	nationwide children s hospital	19	brca	12	false	2013	44	right upper outer quadrant	right	NA	NA	NA	axillary lymph node dissection alone	NA	tcga-b6-a0ri	bfd55808-dddd-44c3-97d7-41600497b992	NA	positive	NA	NA	NA	NA	positive	modified radical mastectomy	NA	NA	consented	united states	12	NA	NA
TCGA.B6.A0RL	Yes	female	60	not hispanic or latino	NA	NA	NA	NA	NA	NA	NA	6.75512995896033	0	Years	6.75512995896033	1	Years	72.53.0	nationwide children s hospital	19	brca	12	false	2013	60	left	NA	NA	NA	NA	axillary lymph node dissection alone	NA	tcga-b6-a0rl	5562455d-bbb8-46eb-a510-e8c6e1e26789	NA	positive	NA	NA	NA	NA	positive	modified radical mastectomy	NA	NA	consented	united states	10	NA	NA
TCGA.B6.A0RM	Yes	female	57	not hispanic or latino	NA	NA	NA	NA	NA	NA	NA	6.49247606019152	0	Years	6.49247606019152	1	Years	72.53.0	nationwide children s hospital	19	brca	12	false	2013	57	left	NA	NA	NA	NA	no axillary staging	NA	tcga-b6-a0rm	151f3677-6854-4265-9126-d92c646c67ae	NA	positive	NA	NA	NA	NA	positive	modified radical mastectomy	NA	NA	consented	united states	0	NA	NA
TCGA.B6.A0RN	Yes	female	60	not hispanic or latino	NA	NA	NA	NA	NA	NA	NA	14.3939808481532	0	Years	14.3939808481532	0	Years	72.53.0	nationwide children s hospital	19	brca	12	false	2013	60	right upper inner quadrant	right	NA	NA	NA	axillary lymph node dissection alone	NA	tcga-b6-a0rn	2199b7a1-bd47-4bb5-b36a-a3e291e3e259	NA	negative	NA	NA	NA	NA	negative	modified radical mastectomy	NA	NA	consented	united states	19	NA	NA
TCGA.B6.A0RO	Yes	female	71	not hispanic or latino	NA	NA	NA	NA	NA	NA	NA	13.4829001367989	0	Years	13.4829001367989	0	Years	72.53.0	nationwide children s hospital	19	brca	12	false	2013	71	right	NA	NA	NA	NA	axillary lymph node dissection alone	NA	tcga-b6-a0ro	0b172e29-6166-4863-803d-a0a010887c11	NA	positive	NA	NA	NA	NA	positive	modified radical mastectomy	NA	NA	consented	united states	20	NA	NA
TCGA.B6.A0RP	Yes	female	73	not hispanic or latino	NA	NA	NA	NA	NA	NA	NA	7.62517099863201	1	Years	8.55266757865937	1	Years	72.53.0	nationwide children s hospital	19	brca	12	false	2013	73	left upper outer quadrant	left	NA	NA	NA	axillary lymph node dissection alone	NA	tcga-b6-a0rp	451e1a67-47e6-4738-99d7-fb7771ef61a3	negative	positive	NA	NA	NA	modified radical mastectomy	positive	lumpectomy	NA	NA	consented	united states	7	NA	NA
TCGA.B6.A0RQ	Yes	female	68	not hispanic or latino	NA	NA	NA	NA	NA	NA	NA	11.6908344733242	0	Years	11.6908344733242	1	Years	85.47.0	nationwide children s hospital	19	brca	12	false	2013	68	right upper outer quadrant	right	NA	NA	NA	axillary lymph node dissection alone	NA	tcga-b6-a0rq	caa9b533-24b4-4ecd-9159-c165de049f6a	negative	positive	NA	NA	NA	modified radical mastectomy	positive	other	NA	NA	consented	united states	16	NA	NA
TCGA.B6.A0RS	Yes	female	38	not hispanic or latino	NA	NA	NA	NA	NA	NA	NA	5.58139534883721	1	Years	8.37756497948016	1	Years	72.53.0	nationwide children s hospital	19	brca	12	false	2013	38	left lower inner quadrant	left	NA	NA	NA	axillary lymph node dissection alone	NA	tcga-b6-a0rs	9416ff9b-6f29-4554-b04d-b537a3ae3969	NA	negative	NA	NA	NA	NA	negative	modified radical mastectomy	NA	NA	consented	united states	24	NA	NA
TCGA.B6.A0RT	Yes	female	39	not hispanic or latino	NA	NA	NA	NA	NA	NA	NA	7.44459644322845	0	Years	7.44459644322845	0	Years	72.53.0	nationwide children s hospital	19	brca	12	false	2013	39	right upper outer quadrant	right	NA	NA	NA	axillary lymph node dissection alone	NA	tcga-b6-a0rt	4bf50455-9ab7-4521-a791-089f66d3b877	NA	negative	NA	NA	NA	NA	negative	NA	NA	NA	consented	united states	11	NA	NA
TCGA.B6.A0RU	Yes	female	49	not hispanic or latino	NA	NA	NA	NA	NA	NA	NA	10.9192886456908	0	Years	10.9192886456908	0	Years	72.53.0	nationwide children s hospital	19	brca	12	false	2013	49	right	NA	NA	NA	NA	axillary lymph node dissection alone	NA	tcga-b6-a0ru	6956473b-92e5-4069-a26b-b48e280e76f2	NA	negative	NA	NA	NA	NA	negative	other	NA	NA	consented	united states	-3076	NA	NA
TCGA.B6.A0RV	Yes	female	42	not hispanic or latino	NA	NA	NA	NA	NA	NA	NA	13.0998632010944	0	Years	13.0998632010944	0	Years	72.53.0	nationwide children s hospital	19	brca	12	false	2013	42	right	NA	NA	NA	NA	axillary lymph node dissection alone	NA	tcga-b6-a0rv	cd3faa15-743c-476f-ab0d-f205b14126b6	NA	positive	NA	NA	NA	NA	positive	modified radical mastectomy	NA	NA	consented	united states	17	NA	NA
TCGA.B6.A0WS	Yes	female	58	not hispanic or latino	NA	NA	NA	NA	NA	NA	NA	8.11217510259918	0	Years	8.11217510259918	1	Years	85.47.0	nationwide children s hospital	19	brca	12	false	2013	58	left upper outer quadrant	left	NA	NA	NA	no axillary staging	NA	tcga-b6-a0ws	197741de-a098-4f04-bb37-8ea8b3bb39bc	negative	positive	NA	NA	NA	NA	positive	lumpectomy	NA	NA	consented	united states	24	NA	NA
TCGA.B6.A0WT	Yes	female	61	not hispanic or latino	NA	NA	NA	NA	NA	NA	NA	10.5663474692202	1	Years	14.7633378932969	0	Years	74.51.0	nationwide children s hospital	19	brca	12	false	2013	61	left lower inner quadrant	left	NA	NA	NA	axillary lymph node dissection alone	NA	tcga-b6-a0wt	d7195183-9fe4-4b17-bcfd-9367d2e539ce	NA	positive	NA	NA	NA	NA	positive	modified radical mastectomy	NA	NA	consented	united states	10	NA	NA
TCGA.B6.A0WV	Yes	female	67	not hispanic or latino	NA	NA	NA	NA	NA	NA	NA	6.6265389876881	0	Years	6.6265389876881	1	Years	74.51.0	nationwide children s hospital	19	brca	12	false	2013	67	right	NA	NA	NA	NA	axillary lymph node dissection alone	NA	tcga-b6-a0wv	7588a286-6935-424a-bc5f-92e24c83eb37	NA	positive	NA	NA	NA	NA	positive	lumpectomy	NA	NA	consented	united states	24	NA	NA
TCGA.B6.A0WW	Yes	female	58	not hispanic or latino	NA	NA	NA	NA	NA	NA	NA	1.22298221614227	1	Years	1.52393980848153	1	Years	74.51.0	nationwide children s hospital	19	brca	12	false	2013	58	right upper inner quadrant	right	NA	NA	NA	axillary lymph node dissection alone	NA	tcga-b6-a0ww	f02931f8-d72a-481d-b532-8b141dab115f	NA	positive	NA	NA	NA	NA	positive	simple mastectomy	NA	NA	consented	united states	3	NA	NA
TCGA.B6.A0WX	Yes	female	40	not hispanic or latino	NA	NA	NA	NA	NA	NA	NA	1.57865937072503	1	Years	1.78659370725034	1	Years	74.51.0	nationwide children s hospital	19	brca	12	false	2013	40	left	NA	NA	NA	NA	axillary lymph node dissection alone	NA	tcga-b6-a0wx	a482fc4c-ff1d-46a0-a968-7df06422cc4b	NA	negative	NA	NA	NA	NA	negative	NA	NA	NA	consented	united states	14	NA	NA
TCGA.B6.A0WY	Yes	female	40	not hispanic or latino	NA	NA	NA	NA	NA	NA	NA	5.49931600547196	1	Years	9.46648426812586	1	Years	74.51.0	nationwide children s hospital	19	brca	12	false	2013	40	left lower inner quadrant	left	NA	NA	NA	axillary lymph node dissection alone	NA	tcga-b6-a0wy	f475d460-75cd-4fe9-aa54-c90be12b4ef8	NA	positive	NA	NA	NA	NA	negative	lumpectomy	NA	NA	consented	united states	64	NA	NA
TCGA.B6.A0WZ	Yes	female	50	not hispanic or latino	NA	NA	NA	NA	NA	NA	NA	10.7824897400821	0	Years	10.7824897400821	0	Years	74.51.0	nationwide children s hospital	19	brca	12	false	2013	50	right upper inner quadrant	right	NA	NA	NA	axillary lymph node dissection alone	NA	tcga-b6-a0wz	08740d7f-5a5e-4dfa-bd48-7fbf228a7a28	NA	positive	NA	NA	NA	NA	positive	simple mastectomy	NA	NA	consented	united states	16	NA	NA
TCGA.B6.A0X0	Yes	female	54	not hispanic or latino	NA	NA	NA	NA	NA	NA	NA	10.7934336525308	0	Years	10.7934336525308	1	Years	85.47.0	nationwide children s hospital	19	brca	12	false	2013	54	right upper outer quadrant	right	NA	NA	NA	axillary lymph node dissection alone	NA	tcga-b6-a0x0	1e68e760-a4cf-4100-bf9c-e50fa8d126f6	negative	positive	NA	NA	NA	NA	positive	NA	NA	NA	consented	united states	14	NA	NA
TCGA.B6.A0X1	Yes	female	48	not hispanic or latino	NA	NA	NA	NA	NA	NA	NA	1.32421340629275	1	Years	15.515731874145	0	Years	74.51.0	nationwide children s hospital	19	brca	12	false	2013	48	left	NA	NA	NA	NA	axillary lymph node dissection alone	NA	tcga-b6-a0x1	178b2c48-c07d-422e-ae17-8bcfd996ad51	NA	negative	NA	NA	NA	NA	negative	modified radical mastectomy	NA	NA	consented	united states	0	NA	NA
TCGA.B6.A0X4	Yes	female	62	not hispanic or latino	NA	NA	NA	NA	NA	NA	NA	1.95896032831737	1	Years	2.35020519835841	1	Years	74.51.0	nationwide children s hospital	19	brca	12	false	2013	62	left	NA	NA	NA	NA	axillary lymph node dissection alone	NA	tcga-b6-a0x4	4e42fdc5-2a8b-49e9-87ef-6db7a6692d08	NA	positive	NA	NA	NA	NA	positive	modified radical mastectomy	NA	NA	consented	united states	24	NA	NA
TCGA.B6.A0X5	Yes	female	61	not hispanic or latino	NA	NA	NA	NA	NA	NA	NA	3.67441860465116	1	Years	5.73734610123119	1	Years	74.51.0	nationwide children s hospital	19	brca	12	false	2013	61	left	NA	NA	NA	NA	axillary lymph node dissection alone	NA	tcga-b6-a0x5	4e6edfe6-adcb-4c12-8ff4-38a79f5887e8	NA	positive	NA	NA	NA	NA	positive	modified radical mastectomy	NA	NA	consented	united states	28	NA	NA
TCGA.B6.A0X7	Yes	female	62	not hispanic or latino	NA	NA	NA	NA	NA	NA	NA	3.04514363885089	1	Years	4.90013679890561	1	Years	80.46.0	nationwide children s hospital	19	brca	12	false	2013	62	right	NA	NA	NA	NA	no axillary staging	NA	tcga-b6-a0x7	5b9a5cd2-5ec8-48a0-b9f2-da9bede0b089	NA	positive	NA	NA	NA	NA	positive	simple mastectomy	NA	NA	consented	united states	9	NA	NA
TCGA.B6.A1KC	Yes	female	67	not hispanic or latino	NA	NA	NA	NA	NA	NA	NA	3.62790697674419	0	Years	3.62790697674419	0	Years	109.36.0	nationwide children s hospital	30	brca	4	false	2013	67	right lower outer quadrant	NA	NA	NA	NA	sentinel node biopsy alone	NA	tcga-b6-a1kc	1502c7d7-1535-4e56-9f34-30623acd50d5	NA	positive	NA	NA	NA	NA	negative	lumpectomy	NA	NA	consented	united states	84	NA	NA
TCGA.B6.A1KF	Yes	female	68	not hispanic or latino	NA	NA	NA	NA	NA	NA	NA	8.44870041039672	0	Years	8.44870041039672	0	Years	109.50.0	nationwide children s hospital	19	brca	12	false	2013	68	right lower outer quadrant	NA	NA	NA	NA	axillary lymph node dissection alone	NA	tcga-b6-a1kf	f30eb65f-fb44-4062-ac39-a38d072f655f	NA	negative	NA	NA	NA	NA	negative	lumpectomy	NA	NA	consented	united states	35	NA	NA
TCGA.B6.A1KI	Yes	female	63	not hispanic or latino	NA	NA	NA	NA	NA	NA	NA	4.00273597811217	0	Years	4.00273597811217	0	Years	124.42.0	nationwide children s hospital	19	brca	12	false	2013	63	left upper inner quadrant	NA	NA	NA	NA	sentinel node biopsy alone	NA	tcga-b6-a1ki	1dafdd64-527d-4d46-bbdf-7a97774f881b	NA	positive	NA	NA	NA	NA	positive	lumpectomy	NA	NA	consented	united states	17	NA	NA
TCGA.B6.A1KN	Yes	female	57	not hispanic or latino	NA	NA	NA	NA	NA	NA	NA	9.11080711354309	0	Years	9.11080711354309	0	Years	109.50.0	nationwide children s hospital	19	brca	12	false	2013	57	right upper inner quadrant	NA	NA	NA	NA	axillary lymph node dissection alone	NA	tcga-b6-a1kn	271404de-24e8-43f6-806b-fb510c1124c4	NA	negative	NA	NA	NA	NA	negative	modified radical mastectomy	NA	NA	consented	united states	36	NA	NA
TCGA.B6.A2IU	Yes	female	62	hispanic or latino	NA	NA	NA	NA	NA	NA	NA	13.2421340629275	NA	Years	13.2421340629275	0	Years	177.37.0	nationwide children s hospital	19	brca	12	false	2013	62	right	NA	NA	NA	NA	axillary lymph node dissection alone	NA	tcga-b6-a2iu	9857be0c-aeca-4a43-90b1-0535bd08e086	NA	positive	NA	NA	NA	NA	positive	modified radical mastectomy	NA	NA	consented	united states	10	NA	NA
TCGA.BH.A0AU	Yes	female	45	not hispanic or latino	NA	NA	NA	NA	NA	NA	NA	2.04103967168263	NA	Years	2.04103967168263	0	Years	96.41.0	nationwide children s hospital	19	brca	12	false	2013	45	left upper inner quadrant	NA	NA	NA	NA	NA	NA	tcga-bh-a0au	360d1d6d-cf3e-4c78-b36f-ef5e3160aa6b	NA	positive	NA	NA	NA	NA	positive	other	NA	NA	consented	NA	11	NA	NA
TCGA.BH.A0AV	Yes	female	52	NA	NA	NA	NA	NA	NA	NA	NA	3.22845417236662	NA	Years	3.22845417236662	0	Years	85.47.0	nationwide children s hospital	19	brca	12	false	2013	52	left upper inner quadrant	NA	NA	NA	NA	NA	NA	tcga-bh-a0av	790ff5db-b7f3-4946-aaed-305f66b1dd6a	NA	negative	NA	NA	NA	NA	negative	other	NA	NA	consented	NA	25	NA	NA
TCGA.BH.A0AW	Yes	female	56	NA	NA	NA	NA	NA	NA	NA	NA	1.70177838577291	0	Years	1.70177838577291	0	Years	61.51.0	nationwide children s hospital	19	brca	12	false	2013	56	left upper inner quadrant	left upper outer quadrant	left	NA	NA	axillary lymph node dissection alone	NA	tcga-bh-a0aw	c5891c7a-fd24-4891-8f51-373967e4a6dd	NA	positive	NA	NA	NA	NA	negative	lumpectomy	NA	NA	consented	NA	14	NA	NA
TCGA.BH.A0AY	Yes	female	62	NA	NA	NA	NA	NA	NA	NA	NA	2.12585499316005	0	Years	2.12585499316005	0	Years	47.59.0	nationwide children s hospital	19	brca	12	false	2013	62	left lower outer quadrant	left	NA	NA	NA	sentinel node biopsy alone	NA	tcga-bh-a0ay	93ed6066-b567-4e1c-ab81-23370f9d3452	NA	positive	NA	NA	NA	NA	positive	simple mastectomy	NA	NA	consented	NA	74	NA	NA
TCGA.BH.A0AZ	Yes	female	47	not hispanic or latino	NA	NA	NA	NA	NA	NA	NA	2.37209302325581	NA	Years	2.37209302325581	0	Years	96.41.0	nationwide children s hospital	19	brca	12	false	2013	47	right	NA	NA	NA	NA	NA	NA	tcga-bh-a0az	518f231c-f5f9-4a39-a97b-7fd5666d3e50	NA	positive	NA	NA	NA	NA	positive	other	NA	NA	consented	NA	-1	NA	NA
TCGA.BH.A0B0	Yes	female	56	NA	NA	NA	NA	NA	NA	NA	NA	3.90424076607387	NA	Years	3.90424076607387	0	Years	85.47.0	nationwide children s hospital	19	brca	12	false	2013	56	left upper outer quadrant	NA	NA	NA	NA	NA	NA	tcga-bh-a0b0	66af34ea-f471-4092-aff6-9ac9a5b75b11	NA	positive	NA	NA	NA	NA	positive	other	NA	NA	consented	NA	6	NA	NA
TCGA.BH.A0B1	Yes	female	66	NA	NA	NA	NA	NA	NA	NA	NA	3.14090287277702	0	Years	3.14090287277702	0	Years	61.51.0	nationwide children s hospital	19	brca	12	false	2013	66	right upper outer quadrant	right	NA	NA	NA	sentinel lymph node biopsy plus axillary dissection	NA	tcga-bh-a0b1	b4e4fea2-b802-4a86-923e-3fcbd3c708fe	NA	positive	NA	3+	NA	NA	positive	modified radical mastectomy	NA	NA	consented	NA	9	NA	NA
TCGA.BH.A0B3	Yes	female	53	NA	NA	NA	NA	NA	NA	NA	NA	3.29138166894665	0	Years	3.29138166894665	0	Years	61.51.0	nationwide children s hospital	19	brca	12	false	2013	53	right upper inner quadrant	right upper outer quadrant	right	NA	NA	sentinel lymph node biopsy plus axillary dissection	NA	tcga-bh-a0b3	18eb4dfc-556f-4bf3-a411-4780209ed1e0	NA	negative	NA	0	NA	NA	negative	lumpectomy	NA	NA	consented	NA	2	NA	NA
TCGA.BH.A0B4	Yes	male	65	NA	NA	NA	NA	NA	NA	NA	NA	3.25854993160055	0	Years	3.25854993160055	0	Years	47.59.0	nationwide children s hospital	19	brca	12	false	2013	65	left	NA	NA	NA	NA	axillary lymph node dissection alone	NA	tcga-bh-a0b4	c710f4ab-fbd9-42ed-95d4-4e6d51207f38	NA	positive	NA	3+	NA	NA	positive	modified radical mastectomy	NA	NA	consented	NA	13	NA	NA
TCGA.BH.A0B5	Yes	female	40	not hispanic or latino	NA	NA	NA	NA	NA	NA	NA	4.02462380300958	NA	Years	4.02462380300958	0	Years	96.41.0	nationwide children s hospital	19	brca	12	false	2013	40	left	NA	NA	NA	NA	NA	NA	tcga-bh-a0b5	9da462b0-93c2-4305-89f6-7199a30399a7	NA	positive	NA	NA	NA	NA	positive	modified radical mastectomy	NA	NA	consented	NA	49	NA	NA
TCGA.BH.A0B6	Yes	female	47	not hispanic or latino	NA	NA	NA	NA	NA	NA	NA	4.73871409028728	NA	Years	4.73871409028728	0	Years	185.33.0	nationwide children s hospital	19	brca	12	false	2013	47	left upper outer quadrant	NA	NA	NA	NA	NA	NA	tcga-bh-a0b6	fa4e082a-d213-412e-8d91-842a6f4bef12	NA	positive	NA	NA	NA	NA	positive	other	NA	NA	consented	NA	13	NA	NA
TCGA.BH.A0B7	Yes	female	42	not hispanic or latino	NA	NA	NA	NA	NA	NA	NA	4.74145006839945	NA	Years	4.74145006839945	0	Years	85.47.0	nationwide children s hospital	19	brca	12	false	2013	42	right	NA	NA	NA	NA	NA	NA	tcga-bh-a0b7	214a4507-d974-4b3e-8525-7408fccc6a0f	NA	positive	NA	NA	NA	NA	positive	other	NA	NA	consented	NA	17	NA	NA
TCGA.BH.A0B8	Yes	female	64	NA	NA	NA	NA	NA	NA	NA	NA	4.29274965800274	0	Years	4.29274965800274	0	Years	61.51.0	nationwide children s hospital	19	brca	12	false	2013	64	right upper inner quadrant	right	NA	NA	NA	sentinel node biopsy alone	NA	tcga-bh-a0b8	d3a75976-67d3-40fa-9f6f-cf2a3d7b773c	NA	positive	NA	3+	NA	NA	positive	lumpectomy	NA	NA	consented	NA	10	NA	NA
TCGA.BH.A0B9	Yes	female	44	NA	NA	NA	NA	NA	NA	NA	NA	4.30095759233926	0	Years	4.30095759233926	0	Years	61.51.0	nationwide children s hospital	19	brca	12	false	2013	44	right lower inner quadrant	right lower outer quadrant	right	NA	NA	sentinel node biopsy alone	NA	tcga-bh-a0b9	5a57dc25-d252-4b22-b192-4de630d7002f	NA	negative	NA	0	NA	NA	negative	lumpectomy	NA	NA	consented	NA	10	NA	NA
TCGA.BH.A0BA	Yes	female	51	NA	NA	NA	NA	NA	NA	NA	NA	3.09712722298222	0	Years	3.09712722298222	0	Years	61.51.0	nationwide children s hospital	19	brca	12	false	2013	51	left upper inner quadrant	left upper outer quadrant	left lower inner quadrant	left lower outer quadrant	left	sentinel lymph node biopsy plus axillary dissection	NA	tcga-bh-a0ba	49dc3e68-6206-4f16-969f-a758cc7be8ed	NA	positive	NA	1+	NA	NA	positive	modified radical mastectomy	NA	NA	consented	NA	11	NA	NA
TCGA.BH.A0BC	Yes	female	60	NA	NA	NA	NA	NA	NA	NA	NA	2.66484268125855	NA	Years	2.66484268125855	0	Years	72.53.0	nationwide children s hospital	19	brca	12	false	2013	60	right upper inner quadrant	right upper outer quadrant	right	NA	NA	sentinel lymph node biopsy plus axillary dissection	NA	tcga-bh-a0bc	327a2395-85c8-42e1-9638-8e037a1723ed	NA	positive	NA	1+	NA	NA	positive	lumpectomy	NA	NA	consented	NA	11	NA	NA
TCGA.BH.A0BD	Yes	female	47	NA	NA	NA	NA	NA	NA	NA	NA	1.51573187414501	0	Years	1.51573187414501	0	Years	56.54.0	nationwide children s hospital	19	brca	12	false	2013	47	left upper inner quadrant	left upper outer quadrant	left	NA	NA	sentinel lymph node biopsy plus axillary dissection	NA	tcga-bh-a0bd	b379bfb8-284e-4300-8325-85cfd6809cb8	NA	positive	NA	NA	NA	NA	positive	lumpectomy	NA	NA	consented	NA	5	NA	NA
TCGA.BH.A0BF	Yes	female	56	not hispanic or latino	NA	NA	NA	NA	NA	NA	NA	2.13679890560876	NA	Years	2.13679890560876	0	Years	96.41.0	nationwide children s hospital	19	brca	12	false	2013	56	right upper outer quadrant	NA	NA	NA	NA	NA	NA	tcga-bh-a0bf	e6b79d7a-ed6b-459a-b040-d142616e7ab4	NA	positive	NA	NA	NA	NA	positive	other	NA	NA	consented	NA	43	NA	NA
TCGA.BH.A0BG	Yes	female	73	not hispanic or latino	NA	NA	NA	NA	NA	NA	NA	2.06839945280438	NA	Years	2.06839945280438	0	Years	85.47.0	nationwide children s hospital	19	brca	12	false	2013	73	left lower outer quadrant	NA	NA	NA	NA	NA	NA	tcga-bh-a0bg	4f608829-ffc4-4527-886e-6bc764ab29f5	NA	negative	NA	NA	NA	NA	negative	other	NA	NA	consented	NA	9	NA	NA
TCGA.BH.A0BJ	Yes	female	41	NA	NA	NA	NA	NA	NA	NA	NA	1.80574555403557	NA	Years	1.80574555403557	0	Years	61.51.0	nationwide children s hospital	19	brca	12	false	2013	41	left upper outer quadrant	left	NA	NA	NA	sentinel lymph node biopsy plus axillary dissection	NA	tcga-bh-a0bj	d6f911b5-e895-43f8-8f86-0ac2f1bc6fae	NA	positive	NA	3+	NA	NA	positive	lumpectomy	NA	NA	consented	NA	30	NA	NA
TCGA.BH.A0BL	Yes	female	35	not hispanic or latino	NA	NA	NA	NA	NA	NA	NA	3.66347469220246	NA	Years	3.66347469220246	0	Years	85.47.0	nationwide children s hospital	19	brca	12	false	2013	35	right upper outer quadrant	NA	NA	NA	NA	NA	NA	tcga-bh-a0bl	92b5de82-0221-4df1-8094-80f40c0bb4fa	NA	negative	NA	NA	NA	NA	negative	other	NA	NA	consented	NA	43	NA	NA
TCGA.BH.A0BM	Yes	female	54	NA	NA	NA	NA	NA	NA	NA	NA	3.05608755129959	0	Years	3.05608755129959	0	Years	61.51.0	nationwide children s hospital	19	brca	12	false	2013	54	right upper inner quadrant	right upper outer quadrant	right	NA	NA	sentinel lymph node biopsy plus axillary dissection	NA	tcga-bh-a0bm	c2aeee6c-ba10-4cf9-b560-c739580f7bf3	NA	positive	NA	0	NA	NA	negative	lumpectomy	NA	NA	consented	NA	7	NA	NA
TCGA.BH.A0BO	Yes	female	54	not hispanic or latino	NA	NA	NA	NA	NA	NA	NA	2.96853625170999	NA	Years	2.96853625170999	0	Years	93.48.0	nationwide children s hospital	19	brca	12	false	2013	54	left upper inner quadrant	NA	NA	NA	NA	NA	NA	tcga-bh-a0bo	26573441-eedb-4364-966c-e7f803deef19	NA	positive	NA	NA	NA	NA	positive	other	NA	NA	consented	NA	14	NA	NA
TCGA.BH.A0BP	Yes	female	76	not hispanic or latino	NA	NA	NA	NA	NA	NA	NA	4.05198358413133	NA	Years	4.05198358413133	0	Years	85.47.0	nationwide children s hospital	19	brca	12	false	2013	76	left upper outer quadrant	NA	NA	NA	NA	NA	NA	tcga-bh-a0bp	f251cb6c-d18e-4691-9c82-24ed1ac0abf9	NA	positive	NA	NA	NA	NA	positive	other	NA	NA	consented	NA	28	NA	NA
TCGA.BH.A0BQ	Yes	female	39	not hispanic or latino	NA	NA	NA	NA	NA	NA	NA	2.25991792065663	NA	Years	2.25991792065663	0	Years	85.47.0	nationwide children s hospital	19	brca	12	false	2013	39	left	NA	NA	NA	NA	NA	NA	tcga-bh-a0bq	b3bb8fd6-ee54-4813-b042-2bbe70115382	NA	positive	NA	NA	NA	NA	positive	other	NA	NA	consented	NA	0	NA	NA
TCGA.BH.A0BR	Yes	female	59	not hispanic or latino	NA	NA	NA	NA	NA	NA	NA	4.46511627906977	NA	Years	4.46511627906977	0	Years	85.47.0	nationwide children s hospital	19	brca	12	false	2013	59	left lower inner quadrant	NA	NA	NA	NA	NA	NA	tcga-bh-a0br	3ecb0147-276d-486c-9af0-ce437c24ba83	NA	positive	NA	NA	NA	NA	positive	other	NA	NA	consented	NA	30	NA	NA
TCGA.BH.A0BS	Yes	female	55	not hispanic or latino	NA	NA	NA	NA	NA	NA	NA	4.48700410396717	NA	Years	4.48700410396717	0	Years	96.41.0	nationwide children s hospital	19	brca	12	false	2013	55	left	NA	NA	NA	NA	NA	NA	tcga-bh-a0bs	2b22db1d-54a1-4b9e-a86e-a174cf51d95c	NA	positive	NA	NA	NA	NA	positive	simple mastectomy	NA	NA	consented	NA	14	NA	NA
TCGA.BH.A0BT	Yes	female	56	not hispanic or latino	NA	NA	NA	NA	NA	NA	NA	3.79206566347469	NA	Years	3.79206566347469	0	Years	96.41.0	nationwide children s hospital	19	brca	12	false	2013	56	right upper inner quadrant	NA	NA	NA	NA	NA	NA	tcga-bh-a0bt	a32cb96a-78bf-456e-a6ab-2d47b2c67ad4	NA	positive	NA	NA	NA	NA	positive	other	NA	NA	consented	NA	7	NA	NA
TCGA.BH.A0BV	Yes	female	78	NA	NA	NA	NA	NA	NA	NA	NA	4.15595075239398	NA	Years	4.15595075239398	0	Years	47.59.0	nationwide children s hospital	19	brca	12	false	2013	78	right upper inner quadrant	right	NA	NA	NA	sentinel lymph node biopsy plus axillary dissection	NA	tcga-bh-a0bv	87f03d04-e651-4a6e-aea6-1c946aa46202	NA	positive	NA	2+	NA	NA	positive	modified radical mastectomy	NA	NA	consented	NA	11	NA	NA
TCGA.BH.A0BW	Yes	female	71	not hispanic or latino	NA	NA	NA	NA	NA	NA	NA	0.971272229822161	NA	Years	0.971272229822161	0	Years	85.47.0	nationwide children s hospital	19	brca	12	false	2013	71	left lower outer quadrant	NA	NA	NA	NA	NA	NA	tcga-bh-a0bw	5d1d00c6-fcae-479e-ae1e-de76efd41d98	NA	negative	NA	NA	NA	NA	negative	other	NA	NA	consented	NA	9	NA	NA
TCGA.BH.A0BZ	Yes	female	59	not hispanic or latino	NA	NA	NA	NA	NA	NA	NA	4.08207934336525	NA	Years	4.08207934336525	0	Years	96.41.0	nationwide children s hospital	19	brca	12	false	2013	59	left	NA	NA	NA	NA	NA	NA	tcga-bh-a0bz	4a032bad-e726-48f2-8f39-e3acc109cc91	NA	positive	NA	NA	NA	NA	positive	other	NA	NA	consented	NA	18	NA	NA
TCGA.BH.A0C0	Yes	female	62	NA	NA	NA	NA	NA	NA	NA	NA	3.47469220246238	NA	Years	3.47469220246238	0	Years	61.51.0	nationwide children s hospital	19	brca	12	false	2013	62	left upper outer quadrant	left	NA	NA	NA	axillary lymph node dissection alone	NA	tcga-bh-a0c0	7875018b-91dc-4ab1-83b0-ee3883e2816e	NA	positive	NA	NA	NA	NA	positive	lumpectomy	NA	NA	consented	NA	7	NA	NA
TCGA.BH.A0C1	Yes	female	61	not hispanic or latino	NA	NA	NA	NA	NA	NA	NA	3.66073871409029	NA	Years	3.66073871409029	0	Years	93.48.0	nationwide children s hospital	19	brca	12	false	2013	61	right	NA	NA	NA	NA	NA	NA	tcga-bh-a0c1	d10a4887-373b-4726-a61d-126f950e4a06	NA	positive	NA	NA	NA	NA	positive	modified radical mastectomy	NA	NA	consented	NA	7	NA	NA
TCGA.BH.A0C3	Yes	female	47	NA	NA	NA	NA	NA	NA	NA	NA	4.00547195622435	NA	Years	4.00547195622435	0	Years	96.41.0	nationwide children s hospital	19	brca	12	false	2013	47	left	NA	NA	NA	NA	NA	NA	tcga-bh-a0c3	7bcf6d42-eb8f-4aa2-825b-38671d4f9e3a	NA	positive	NA	NA	NA	NA	negative	other	NA	NA	consented	NA	10	NA	NA
TCGA.BH.A0C7	Yes	female	48	not hispanic or latino	NA	NA	NA	NA	NA	NA	NA	3.57045143638851	NA	Years	3.57045143638851	0	Years	85.47.0	nationwide children s hospital	19	brca	12	false	2013	48	left	NA	NA	NA	NA	NA	NA	tcga-bh-a0c7	e1119732-3e97-4259-bc69-dc4269d9496d	NA	positive	NA	NA	NA	NA	negative	other	NA	NA	consented	NA	9	NA	NA
TCGA.BH.A0DD	Yes	male	58	NA	NA	NA	NA	NA	NA	NA	NA	3.81121751025992	NA	Years	3.81121751025992	0	Years	96.41.0	nationwide children s hospital	19	brca	12	false	2013	58	right	NA	NA	NA	NA	NA	NA	tcga-bh-a0dd	dba9beec-5e51-48c0-9229-0ee286a02a1a	NA	positive	NA	NA	NA	NA	positive	modified radical mastectomy	NA	NA	consented	NA	6	NA	NA
TCGA.BH.A0DE	Yes	female	62	not hispanic or latino	NA	NA	NA	NA	NA	NA	NA	2.593707250342	NA	Years	2.593707250342	0	Years	85.47.0	nationwide children s hospital	19	brca	12	false	2013	62	left upper outer quadrant	NA	NA	NA	NA	NA	NA	tcga-bh-a0de	7f0bbba1-9bc3-45db-bdda-eb3319bb15d2	NA	positive	NA	NA	NA	NA	positive	other	NA	NA	consented	NA	16	NA	NA
TCGA.BH.A0DG	Yes	female	30	not hispanic or latino	NA	NA	NA	NA	NA	NA	NA	1.95075239398085	NA	Years	1.95075239398085	0	Years	96.41.0	nationwide children s hospital	19	brca	12	false	2013	30	right upper outer quadrant	NA	NA	NA	NA	NA	NA	tcga-bh-a0dg	0bc5744c-5fa3-45bb-87d0-70a02068b392	NA	positive	NA	NA	NA	NA	negative	other	NA	NA	consented	NA	-18	NA	NA
TCGA.BH.A0DH	Yes	female	63	NA	NA	NA	NA	NA	NA	NA	NA	3.16279069767442	NA	Years	3.16279069767442	0	Years	72.53.0	nationwide children s hospital	19	brca	12	false	2013	63	left upper outer quadrant	left	NA	NA	NA	axillary lymph node dissection alone	NA	tcga-bh-a0dh	491b6364-1223-474f-816f-e248c8c841e2	negative	positive	NA	3+	NA	mastectomy nos	positive	lumpectomy	NA	NA	consented	NA	13	NA	NA
TCGA.BH.A0DI	Yes	female	63	not hispanic or latino	NA	NA	NA	NA	NA	NA	NA	1.84131326949384	NA	Years	1.84131326949384	0	Years	96.41.0	nationwide children s hospital	19	brca	12	false	2013	63	right	NA	NA	NA	NA	NA	NA	tcga-bh-a0di	27ba717a-5cd8-440a-9345-4ae086f6efca	NA	positive	NA	NA	NA	NA	positive	other	NA	NA	consented	NA	15	NA	NA
TCGA.BH.A0DK	Yes	female	49	NA	NA	NA	NA	NA	NA	NA	NA	1.15731874145007	NA	Years	1.15731874145007	0	Years	61.51.0	nationwide children s hospital	19	brca	12	false	2013	49	left upper outer quadrant	left	NA	NA	NA	sentinel node biopsy alone	NA	tcga-bh-a0dk	f2bbfa9d-9a9d-4f46-9fde-378e4c44e2ad	NA	positive	NA	NA	NA	NA	positive	simple mastectomy	NA	NA	consented	NA	49	NA	NA
TCGA.BH.A0DL	Yes	female	64	not hispanic or latino	NA	NA	NA	NA	NA	NA	NA	4.01367989056088	NA	Years	4.01367989056088	0	Years	85.47.0	nationwide children s hospital	19	brca	12	false	2013	64	left	NA	NA	NA	NA	NA	NA	tcga-bh-a0dl	ba39bfbc-5cac-4f6c-b55c-4eee3466ee93	NA	positive	NA	NA	NA	NA	negative	other	NA	NA	consented	NA	10	NA	NA
TCGA.BH.A0DO	Yes	female	78	not hispanic or latino	NA	NA	NA	NA	NA	NA	NA	1.43638850889193	NA	Years	1.43638850889193	0	Years	93.48.0	nationwide children s hospital	19	brca	12	false	2013	78	left upper inner quadrant	NA	NA	NA	NA	NA	NA	tcga-bh-a0do	d3d4d709-ab34-4617-aa8c-51a3d0a3efe6	NA	positive	NA	NA	NA	NA	positive	simple mastectomy	NA	NA	consented	NA	14	NA	NA
TCGA.BH.A0DP	Yes	female	60	NA	NA	NA	NA	NA	NA	NA	NA	1.30232558139535	NA	Years	1.30232558139535	0	Years	61.51.0	nationwide children s hospital	19	brca	12	false	2013	60	right	NA	NA	NA	NA	sentinel node biopsy alone	NA	tcga-bh-a0dp	14267783-5624-4fe5-ba81-9d67f1017474	NA	positive	NA	3+	NA	NA	positive	simple mastectomy	NA	NA	consented	NA	7	NA	NA
TCGA.BH.A0DQ	Yes	female	42	NA	NA	NA	NA	NA	NA	NA	NA	0.26812585499316	NA	Years	0.26812585499316	0	Years	72.53.0	nationwide children s hospital	19	brca	12	false	2013	42	right upper inner quadrant	right	NA	NA	NA	sentinel lymph node biopsy plus axillary dissection	NA	tcga-bh-a0dq	a851ca14-7bbf-455b-a054-ec03979a4247	NA	positive	NA	1+	NA	NA	positive	lumpectomy	NA	NA	consented	NA	12	NA	NA
TCGA.BH.A0DS	Yes	female	71	NA	NA	NA	NA	NA	NA	NA	NA	0.210670314637483	NA	Years	0.210670314637483	0	Years	61.51.0	nationwide children s hospital	19	brca	12	false	2013	71	right upper inner quadrant	right lower inner quadrant	right	NA	NA	sentinel lymph node biopsy plus axillary dissection	NA	tcga-bh-a0ds	fb57c598-b45b-478a-9d34-ca1f050d5b7c	NA	positive	NA	2+	NA	NA	positive	lumpectomy	NA	NA	consented	NA	27	NA	NA
TCGA.BH.A0DT	Yes	female	41	NA	NA	NA	NA	NA	NA	NA	NA	3.20109439124487	NA	Years	3.20109439124487	0	Years	93.48.0	nationwide children s hospital	19	brca	12	false	2013	41	right	NA	NA	NA	NA	NA	NA	tcga-bh-a0dt	74f31744-0aed-4633-beec-4e203315f0b7	NA	positive	NA	NA	NA	NA	positive	other	NA	NA	consented	NA	19	NA	NA
TCGA.BH.A0DV	Yes	female	54	NA	NA	NA	NA	NA	NA	NA	NA	3.75923392612859	NA	Years	3.75923392612859	0	Years	96.41.0	nationwide children s hospital	19	brca	12	false	2013	54	left upper inner quadrant	left lower inner quadrant	left lower outer quadrant	left	NA	NA	NA	tcga-bh-a0dv	96b9c7db-1be1-4b60-b47c-26b654c3d64c	NA	positive	NA	NA	NA	NA	positive	other	NA	NA	consented	NA	-20	NA	NA
TCGA.BH.A0DX	Yes	female	62	not hispanic or latino	NA	NA	NA	NA	NA	NA	NA	3.9452804377565	NA	Years	3.9452804377565	0	Years	85.47.0	nationwide children s hospital	19	brca	12	false	2013	62	left upper inner quadrant	NA	NA	NA	NA	NA	NA	tcga-bh-a0dx	035cb359-eac3-484a-9e88-3ddc739440a3	NA	positive	NA	NA	NA	NA	positive	other	NA	NA	consented	NA	-5	NA	NA
TCGA.BH.A0DZ	Yes	female	43	NA	NA	NA	NA	NA	NA	NA	NA	1.35430916552668	NA	Years	1.35430916552668	0	Years	47.59.0	nationwide children s hospital	19	brca	12	false	2013	43	right upper inner quadrant	right upper outer quadrant	right lower inner quadrant	right lower outer quadrant	right	sentinel lymph node biopsy plus axillary dissection	NA	tcga-bh-a0dz	478eb8aa-50b8-4ce5-98e4-d518ede4b174	NA	positive	NA	2+	NA	NA	positive	simple mastectomy	NA	NA	consented	NA	34	NA	NA
TCGA.BH.A0E0	Yes	female	38	NA	NA	NA	NA	NA	NA	NA	NA	0.363885088919289	NA	Years	0.363885088919289	0	Years	61.51.0	nationwide children s hospital	19	brca	12	false	2013	38	left upper outer quadrant	left lower outer quadrant	left	NA	NA	axillary lymph node dissection alone	NA	tcga-bh-a0e0	20e8106b-1290-4735-abe4-7621e08e3dc8	NA	negative	NA	0	NA	NA	negative	modified radical mastectomy	NA	NA	consented	NA	2	NA	NA
TCGA.BH.A0E1	Yes	female	52	NA	NA	NA	NA	NA	NA	NA	NA	1.30506155950752	NA	Years	1.30506155950752	0	Years	61.51.0	nationwide children s hospital	19	brca	12	false	2013	52	left upper inner quadrant	left	NA	NA	NA	sentinel lymph node biopsy plus axillary dissection	NA	tcga-bh-a0e1	606fbc6a-b41b-441d-9401-51e54912bf5e	NA	positive	NA	3+	NA	NA	positive	simple mastectomy	NA	NA	consented	NA	50	NA	NA
TCGA.BH.A0E2	Yes	female	49	NA	NA	NA	NA	NA	NA	NA	NA	1.02872777017784	NA	Years	1.02872777017784	0	Years	61.51.0	nationwide children s hospital	19	brca	12	false	2013	49	right upper inner quadrant	right	NA	NA	NA	axillary lymph node dissection alone	NA	tcga-bh-a0e2	8ace3b8c-f23e-48a9-a137-9e046bd9549b	NA	positive	NA	1+	NA	NA	positive	modified radical mastectomy	NA	NA	consented	NA	14	NA	NA
TCGA.BH.A0E6	Yes	female	69	NA	NA	NA	NA	NA	NA	NA	NA	0.79890560875513	NA	Years	0.79890560875513	0	Years	56.54.0	nationwide children s hospital	19	brca	12	false	2013	69	left upper inner quadrant	left upper outer quadrant	left	NA	NA	sentinel node biopsy alone	NA	tcga-bh-a0e6	6c0066e3-96df-4870-bcd3-98cda64082e9	NA	negative	NA	0	NA	NA	negative	lumpectomy	NA	NA	consented	NA	5	NA	NA
TCGA.BH.A0E7	Yes	female	79	NA	NA	NA	NA	NA	NA	NA	NA	3.72640218878249	NA	Years	3.72640218878249	0	Years	56.54.0	nationwide children s hospital	19	brca	12	false	2013	79	left upper outer quadrant	left	NA	NA	NA	axillary lymph node dissection alone	NA	tcga-bh-a0e7	d3b9d925-ae04-4721-8bfc-50b41225bc74	NA	positive	NA	3+	NA	NA	positive	lumpectomy	NA	NA	consented	NA	-8	NA	NA
TCGA.BH.A0E9	Yes	female	53	NA	NA	NA	NA	NA	NA	NA	NA	3.84404924760602	NA	Years	3.84404924760602	0	Years	85.47.0	nationwide children s hospital	19	brca	12	false	2013	53	right	NA	NA	NA	NA	NA	NA	tcga-bh-a0e9	76ace6aa-0505-442c-978a-f889cf2d44bb	NA	positive	NA	NA	NA	NA	positive	modified radical mastectomy	NA	NA	consented	NA	6	NA	NA
TCGA.BH.A0EA	Yes	female	72	not hispanic or latino	NA	NA	NA	NA	NA	NA	NA	2.71682626538988	NA	Years	2.71682626538988	1	Years	85.47.0	nationwide children s hospital	19	brca	12	false	2013	72	left	NA	NA	NA	NA	NA	NA	tcga-bh-a0ea	1f601832-eee3-48fb-acf5-80c4a454f26e	NA	positive	NA	NA	NA	NA	positive	other	NA	NA	consented	NA	13	NA	NA
TCGA.BH.A0EB	Yes	female	69	NA	NA	NA	NA	NA	NA	NA	NA	2.03830369357045	NA	Years	2.03830369357045	0	Years	56.54.0	nationwide children s hospital	19	brca	12	false	2013	69	right lower inner quadrant	right	NA	NA	NA	sentinel lymph node biopsy plus axillary dissection	NA	tcga-bh-a0eb	ec6930e5-2d83-435a-9a57-a2c5c22caf02	NA	positive	NA	3+	NA	NA	positive	lumpectomy	NA	NA	consented	NA	10	NA	NA
TCGA.BH.A0EE	Yes	female	68	NA	NA	NA	NA	NA	NA	NA	NA	2.58002735978112	NA	Years	2.58002735978112	0	Years	56.54.0	nationwide children s hospital	19	brca	12	false	2013	68	right upper inner quadrant	right	NA	NA	NA	sentinel node biopsy alone	NA	tcga-bh-a0ee	ca76c6fc-ff30-4833-884d-3a94fe53ff17	NA	negative	NA	0	NA	NA	negative	simple mastectomy	NA	NA	consented	NA	5	NA	NA
TCGA.BH.A0EI	Yes	female	51	not hispanic or latino	NA	NA	NA	NA	NA	NA	NA	2.0328317373461	NA	Years	2.0328317373461	0	Years	85.47.0	nationwide children s hospital	19	brca	12	false	2013	51	right	NA	NA	NA	NA	NA	NA	tcga-bh-a0ei	22b35927-1c3f-4f98-ba42-deafc56b677a	NA	positive	NA	NA	NA	NA	positive	other	NA	NA	consented	NA	-7	NA	NA
TCGA.BH.A0GY	Yes	female	67	NA	NA	NA	NA	NA	NA	NA	NA	2.50889192886457	NA	Years	2.50889192886457	0	Years	61.51.0	nationwide children s hospital	19	brca	12	false	2013	67	left lower outer quadrant	left	NA	NA	NA	sentinel lymph node biopsy plus axillary dissection	NA	tcga-bh-a0gy	7d9d3522-ec3b-4efe-8c8e-c0e675276ef5	NA	positive	NA	3+	NA	NA	positive	lumpectomy	NA	NA	consented	NA	7	NA	NA
TCGA.BH.A0GZ	Yes	female	62	NA	NA	NA	NA	NA	NA	NA	NA	0.897400820793434	NA	Years	0.897400820793434	0	Years	61.51.0	nationwide children s hospital	19	brca	12	false	2013	62	left upper inner quadrant	left	NA	NA	NA	sentinel lymph node biopsy plus axillary dissection	NA	tcga-bh-a0gz	27dfb9d4-3a2c-44bc-9acf-8f638d3f3004	negative	positive	NA	3+	NA	NA	positive	lumpectomy	NA	NA	consented	NA	13	NA	NA
TCGA.BH.A0H0	Yes	female	69	NA	NA	NA	NA	NA	NA	NA	NA	1.26128590971272	NA	Years	1.26128590971272	0	Years	61.51.0	nationwide children s hospital	19	brca	12	false	2013	69	right upper outer quadrant	right	NA	NA	NA	sentinel node biopsy alone	NA	tcga-bh-a0h0	96457ebf-ae88-41f4-97e5-cdc3163418aa	NA	positive	NA	2+	NA	NA	positive	lumpectomy	NA	NA	consented	NA	14	NA	NA
TCGA.BH.A0H3	Yes	female	46	not hispanic or latino	NA	NA	NA	NA	NA	NA	NA	3.14363885088919	NA	Years	3.14363885088919	0	Years	96.41.0	nationwide children s hospital	19	brca	12	false	2013	46	left upper outer quadrant	NA	NA	NA	NA	NA	NA	tcga-bh-a0h3	6cdc0d53-f813-4101-81e5-9bee68270536	NA	positive	NA	NA	NA	NA	positive	other	NA	NA	consented	NA	7	NA	NA
TCGA.BH.A0H5	Yes	female	45	not hispanic or latino	NA	NA	NA	NA	NA	NA	NA	2.95485636114911	NA	Years	2.95485636114911	0	Years	85.47.0	nationwide children s hospital	19	brca	12	false	2013	45	right upper outer quadrant	NA	NA	NA	NA	NA	NA	tcga-bh-a0h5	cab38ea8-4555-413c-b81e-4621aac4ef85	NA	positive	NA	NA	NA	NA	positive	other	NA	NA	consented	NA	9	NA	NA
TCGA.BH.A0H6	Yes	female	82	NA	NA	NA	NA	NA	NA	NA	NA	2.0437756497948	NA	Years	2.0437756497948	0	Years	61.51.0	nationwide children s hospital	19	brca	12	false	2013	82	right upper inner quadrant	right upper outer quadrant	right	NA	NA	no axillary staging	NA	tcga-bh-a0h6	aeb6a3a6-b57a-4c53-90e6-e833777dd2a1	NA	positive	NA	3+	NA	NA	positive	lumpectomy	NA	NA	consented	NA	12	NA	NA
TCGA.BH.A0H7	Yes	female	65	NA	NA	NA	NA	NA	NA	NA	NA	1.91792065663475	NA	Years	1.91792065663475	0	Years	61.51.0	nationwide children s hospital	19	brca	12	false	2013	65	right upper inner quadrant	right upper outer quadrant	right lower inner quadrant	right lower outer quadrant	right	axillary lymph node dissection alone	NA	tcga-bh-a0h7	2021ed1f-dc75-4701-b8b8-1386466e4802	NA	positive	NA	2+	NA	NA	positive	modified radical mastectomy	NA	NA	consented	NA	29	NA	NA
TCGA.BH.A0H9	Yes	female	69	NA	NA	NA	NA	NA	NA	NA	NA	3.41176470588235	NA	Years	3.41176470588235	0	Years	61.51.0	nationwide children s hospital	19	brca	12	false	2013	69	right upper outer quadrant	right	NA	NA	NA	sentinel node biopsy alone	NA	tcga-bh-a0h9	0f64edec-0f1f-4025-8a53-75f9534f7828	NA	positive	NA	1+	NA	NA	positive	lumpectomy	NA	NA	consented	NA	73	NA	NA
TCGA.BH.A0HA	Yes	female	31	not hispanic or latino	NA	NA	NA	NA	NA	NA	NA	4.40766073871409	0	Years	4.40766073871409	0	Years	96.39.0	nationwide children s hospital	26	brca	11	false	2013	31	right	NA	NA	NA	NA	NA	NA	tcga-bh-a0ha	e666081b-caaf-4e8b-9446-807be71201a5	NA	positive	NA	NA	NA	NA	positive	other	NA	NA	consented	NA	34	NA	NA
TCGA.BH.A0HB	Yes	female	55	NA	NA	NA	NA	NA	NA	NA	NA	2.20519835841313	NA	Years	2.20519835841313	0	Years	61.51.0	nationwide children s hospital	19	brca	12	false	2013	55	right upper outer quadrant	right	NA	NA	NA	sentinel node biopsy alone	NA	tcga-bh-a0hb	0c1023c0-d2ce-4940-8047-7642f1dc3965	NA	positive	NA	1+	NA	NA	positive	lumpectomy	NA	NA	consented	NA	10	NA	NA
TCGA.BH.A0HF	Yes	female	77	NA	NA	NA	NA	NA	NA	NA	NA	1.9890560875513	NA	Years	1.9890560875513	0	Years	61.51.0	nationwide children s hospital	19	brca	12	false	2013	77	right upper outer quadrant	right	NA	NA	NA	sentinel node biopsy alone	NA	tcga-bh-a0hf	17ca61a2-607a-45ff-88fa-ef72e80bf891	NA	positive	NA	1+	NA	NA	positive	lumpectomy	NA	NA	consented	NA	6	NA	NA
TCGA.BH.A0HI	Yes	female	78	NA	NA	NA	NA	NA	NA	NA	NA	1.69357045143639	NA	Years	1.69357045143639	0	Years	72.53.0	nationwide children s hospital	19	brca	12	false	2013	78	right upper inner quadrant	right lower inner quadrant	right	NA	NA	sentinel node biopsy alone	NA	tcga-bh-a0hi	e0375a8b-a135-4103-a59d-39063fcf4a6f	NA	positive	NA	1+	NA	NA	positive	lumpectomy	NA	NA	consented	NA	15	NA	NA
TCGA.BH.A0HK	Yes	female	81	NA	NA	NA	NA	NA	NA	NA	NA	0.487004103967168	NA	Years	0.487004103967168	0	Years	61.51.0	nationwide children s hospital	19	brca	12	false	2013	81	right upper inner quadrant	right	NA	NA	NA	axillary lymph node dissection alone	NA	tcga-bh-a0hk	24334ac1-28a3-4b61-b590-3f51e375b247	NA	positive	NA	0	NA	NA	negative	modified radical mastectomy	NA	NA	consented	NA	10	NA	NA
TCGA.BH.A0HL	Yes	female	56	NA	NA	NA	NA	NA	NA	NA	NA	0.196990424076607	NA	Years	0.196990424076607	0	Years	56.54.0	nationwide children s hospital	19	brca	12	false	2013	56	right lower inner quadrant	right lower outer quadrant	right	NA	NA	sentinel lymph node biopsy plus axillary dissection	NA	tcga-bh-a0hl	602083f0-18d9-48b6-a529-31e165c54b37	NA	positive	NA	3+	NA	NA	positive	modified radical mastectomy	NA	NA	consented	NA	19	NA	NA
TCGA.BH.A0HN	Yes	female	67	NA	NA	NA	NA	NA	NA	NA	NA	1.41176470588235	NA	Years	1.41176470588235	0	Years	72.53.0	nationwide children s hospital	19	brca	12	false	2013	67	left upper inner quadrant	left upper outer quadrant	left	NA	NA	sentinel node biopsy alone	NA	tcga-bh-a0hn	a68a3361-48b4-4bd0-999d-b4cc3d43eb4a	negative	positive	NA	3+	NA	mastectomy nos	positive	lumpectomy	NA	NA	consented	NA	15	NA	NA
TCGA.BH.A0HO	Yes	female	48	NA	NA	NA	NA	NA	NA	NA	NA	0.207934336525308	NA	Years	0.207934336525308	0	Years	56.54.0	nationwide children s hospital	19	brca	12	false	2013	48	right upper outer quadrant	right	NA	NA	NA	sentinel lymph node biopsy plus axillary dissection	NA	tcga-bh-a0ho	8332806e-f547-4aae-89af-6d5bec831fd2	NA	positive	NA	3+	NA	NA	positive	lumpectomy	NA	NA	consented	NA	31	NA	NA
TCGA.BH.A0HP	Yes	female	65	NA	NA	NA	NA	NA	NA	NA	NA	1.13269493844049	NA	Years	1.13269493844049	0	Years	72.53.0	nationwide children s hospital	19	brca	12	false	2013	65	left upper inner quadrant	left upper outer quadrant	left lower inner quadrant	left lower outer quadrant	left	axillary lymph node dissection alone	NA	tcga-bh-a0hp	fcef8cb5-fb2c-4bfb-82cd-6b9f3145182c	NA	positive	NA	0	NA	NA	negative	modified radical mastectomy	NA	NA	consented	NA	9	NA	NA
TCGA.BH.A0HQ	Yes	female	56	NA	NA	NA	NA	NA	NA	NA	NA	3.06703146374829	NA	Years	3.06703146374829	0	Years	56.54.0	nationwide children s hospital	19	brca	12	false	2013	56	left upper outer quadrant	left	NA	NA	NA	sentinel node biopsy alone	NA	tcga-bh-a0hq	f31c21b6-0f7f-435b-9e24-97c909755c36	NA	positive	NA	3+	NA	NA	positive	lumpectomy	NA	NA	consented	NA	16	NA	NA
TCGA.BH.A0HU	Yes	female	52	NA	NA	NA	NA	NA	NA	NA	NA	1.07250341997264	NA	Years	1.07250341997264	0	Years	56.54.0	nationwide children s hospital	19	brca	12	false	2013	52	right upper outer quadrant	right	NA	NA	NA	sentinel node biopsy alone	NA	tcga-bh-a0hu	dc657ca8-98e8-4ec4-a513-1b848be0e85d	NA	positive	NA	2+	NA	NA	positive	lumpectomy	NA	NA	consented	NA	5	NA	NA
TCGA.BH.A0HW	Yes	female	62	NA	NA	NA	NA	NA	NA	NA	NA	4.26812585499316	NA	Years	4.26812585499316	0	Years	56.54.0	nationwide children s hospital	19	brca	12	false	2013	62	left lower inner quadrant	left lower outer quadrant	left	NA	NA	sentinel node biopsy alone	NA	tcga-bh-a0hw	29fdc464-f216-4828-b456-829f71436e27	NA	positive	NA	0	NA	NA	negative	lumpectomy	NA	NA	consented	NA	393	NA	NA
TCGA.BH.A0HX	Yes	female	54	NA	NA	NA	NA	NA	NA	NA	NA	2.26812585499316	NA	Years	2.26812585499316	0	Years	61.51.0	nationwide children s hospital	19	brca	12	false	2013	54	left upper inner quadrant	left upper outer quadrant	left lower inner quadrant	left lower outer quadrant	left	sentinel lymph node biopsy plus axillary dissection	NA	tcga-bh-a0hx	3b01d064-8c00-4972-9f07-407eac8e7534	NA	positive	NA	3+	NA	NA	positive	simple mastectomy	NA	NA	consented	NA	24	NA	NA
TCGA.BH.A0HY	Yes	female	60	not hispanic or latino	NA	NA	NA	NA	NA	NA	NA	2.37209302325581	0	Years	2.37209302325581	0	Years	61.51.0	nationwide children s hospital	19	brca	12	false	2013	60	left	NA	NA	NA	NA	NA	NA	tcga-bh-a0hy	844ad251-3ee4-42f6-ad00-59a7a1670eea	NA	positive	NA	NA	NA	NA	negative	other	NA	NA	consented	NA	48	NA	NA
TCGA.BH.A0RX	Yes	female	59	NA	NA	NA	NA	NA	NA	NA	NA	0.465116279069767	NA	Years	0.465116279069767	0	Years	72.53.0	nationwide children s hospital	19	brca	12	false	2013	59	left upper outer quadrant	left	NA	NA	NA	sentinel node biopsy alone	NA	tcga-bh-a0rx	e828455d-4680-41b2-8a1c-1582e3790d62	NA	negative	NA	0	NA	NA	negative	lumpectomy	NA	NA	consented	NA	8	NA	NA
TCGA.BH.A0W3	Yes	female	58	not hispanic or latino	NA	NA	NA	NA	NA	NA	NA	0.492476060191518	0	Years	0.492476060191518	0	Years	74.51.0	nationwide children s hospital	19	brca	12	false	2013	58	left upper inner quadrant	NA	NA	NA	NA	NA	NA	tcga-bh-a0w3	3c612e12-6de8-44fa-a095-805c45474821	NA	positive	NA	NA	NA	NA	positive	other	NA	NA	consented	NA	-1	NA	NA
TCGA.BH.A0W4	Yes	female	46	not hispanic or latino	NA	NA	NA	NA	NA	NA	NA	0.478796169630643	0	Years	0.478796169630643	0	Years	74.51.0	nationwide children s hospital	19	brca	12	false	2013	46	left upper outer quadrant	NA	NA	NA	NA	NA	NA	tcga-bh-a0w4	0772cdbe-8b0d-452b-8df1-bd70d1306363	NA	positive	NA	NA	NA	NA	positive	other	NA	NA	consented	NA	29	NA	NA
TCGA.BH.A0W5	Yes	female	77	not hispanic or latino	NA	NA	NA	NA	NA	NA	NA	1.48563611491108	0	Years	1.48563611491108	0	Years	74.51.0	nationwide children s hospital	19	brca	12	false	2013	77	left	NA	NA	NA	NA	sentinel lymph node biopsy plus axillary dissection	NA	tcga-bh-a0w5	da9c10ea-c13f-4d88-8b94-a0cbc106d036	NA	positive	NA	NA	NA	NA	positive	other	NA	NA	consented	NA	10	NA	NA
TCGA.BH.A0W7	Yes	female	49	not hispanic or latino	NA	NA	NA	NA	NA	NA	NA	1.52667578659371	0	Years	1.52667578659371	0	Years	85.47.0	nationwide children s hospital	19	brca	12	false	2013	49	left upper outer quadrant	NA	NA	NA	NA	sentinel node biopsy alone	NA	tcga-bh-a0w7	9f80649b-a249-4fb5-97ad-059a30e13fea	NA	positive	NA	NA	NA	NA	positive	other	NA	NA	consented	NA	19	NA	NA
TCGA.BH.A0WA	Yes	female	82	not hispanic or latino	NA	NA	NA	NA	NA	NA	NA	1.01778385772914	0	Years	1.01778385772914	0	Years	74.51.0	nationwide children s hospital	19	brca	12	false	2013	82	right upper outer quadrant	NA	NA	NA	NA	axillary lymph node dissection alone	NA	tcga-bh-a0wa	786e8dbe-442e-4551-87b3-b4c333b04dd4	NA	negative	NA	NA	NA	NA	negative	other	NA	NA	consented	NA	14	NA	NA
TCGA.BH.A18F	Yes	female	50	not hispanic or latino	NA	NA	NA	NA	NA	NA	NA	0.733242134062927	NA	Years	0.733242134062927	0	Years	93.48.0	nationwide children s hospital	19	brca	12	false	2013	50	right lower outer quadrant	NA	NA	NA	NA	sentinel node biopsy alone	NA	tcga-bh-a18f	bfd49783-1767-469b-9d79-7822301c5efc	NA	positive	3 point scale	3+	3 point scale	NA	positive	other	NA	NA	consented	NA	50	NA	NA
TCGA.BH.A18G	Yes	female	81	not hispanic or latino	NA	NA	NA	NA	NA	NA	NA	0.166894664842681	NA	Years	0.166894664842681	0	Years	93.48.0	nationwide children s hospital	19	brca	12	false	2013	81	right	NA	NA	NA	NA	sentinel lymph node biopsy plus axillary dissection	NA	tcga-bh-a18g	747083ff-0703-431b-aad4-f2adff739516	NA	negative	NA	NA	NA	NA	negative	other	NA	NA	consented	NA	-1	NA	NA
TCGA.BH.A18H	Yes	female	63	not hispanic or latino	NA	NA	NA	NA	NA	NA	NA	0	NA	Years	0	0	Years	93.48.0	nationwide children s hospital	19	brca	12	false	2013	63	right upper outer quadrant	NA	NA	NA	NA	sentinel lymph node biopsy plus axillary dissection	NA	tcga-bh-a18h	878f975b-94fd-4d69-b7e7-1ed3ac2ee438	NA	positive	NA	NA	NA	NA	positive	other	NA	NA	consented	NA	-32	NA	NA
TCGA.BH.A18I	Yes	female	53	not hispanic or latino	NA	NA	NA	NA	NA	NA	NA	0.601915184678523	NA	Years	0.601915184678523	0	Years	93.48.0	nationwide children s hospital	19	brca	12	false	2013	53	left upper outer quadrant	NA	NA	NA	NA	sentinel node biopsy alone	NA	tcga-bh-a18i	9c1ceb7d-6fed-4c2f-a89a-bf3c5b15ca58	negative	positive	NA	NA	NA	modified radical mastectomy	positive	other	NA	NA	consented	NA	43	NA	NA
TCGA.BH.A18J	Yes	female	56	not hispanic or latino	NA	NA	NA	NA	NA	NA	NA	1.67168262653899	NA	Years	1.67168262653899	1	Years	93.48.0	nationwide children s hospital	19	brca	12	false	2013	56	right	NA	NA	NA	NA	NA	NA	tcga-bh-a18j	cc074b7f-d3b2-4880-902e-bf10e667b665	NA	positive	NA	NA	NA	NA	positive	modified radical mastectomy	NA	NA	consented	NA	0	NA	NA
TCGA.BH.A18K	Yes	female	46	not hispanic or latino	NA	NA	NA	NA	NA	NA	NA	7.55677154582763	NA	Years	7.55677154582763	1	Years	93.48.0	nationwide children s hospital	19	brca	12	false	2013	46	left lower inner quadrant	NA	NA	NA	NA	sentinel lymph node biopsy plus axillary dissection	NA	tcga-bh-a18k	50619f8c-10aa-464a-a227-90a7aa6ffd43	NA	positive	NA	NA	NA	NA	positive	other	NA	NA	consented	NA	26	NA	NA
TCGA.BH.A18L	Yes	female	50	not hispanic or latino	NA	NA	NA	NA	NA	NA	NA	2.21887824897401	NA	Years	2.21887824897401	1	Years	93.48.0	nationwide children s hospital	19	brca	12	false	2013	50	left upper outer quadrant	NA	NA	NA	NA	sentinel node biopsy alone	NA	tcga-bh-a18l	9ddc3e7b-8b54-4a83-8335-8053940f56c1	NA	positive	NA	NA	NA	NA	positive	other	NA	NA	deceased	NA	NA	811	NA
TCGA.BH.A18M	Yes	female	39	not hispanic or latino	NA	NA	NA	NA	NA	NA	NA	6.03830369357045	NA	Years	6.03830369357045	1	Years	93.48.0	nationwide children s hospital	19	brca	12	false	2013	39	left upper inner quadrant	NA	NA	NA	NA	NA	NA	tcga-bh-a18m	f63722c1-a0bb-4bf9-8a10-1d76a8e1a0ba	NA	positive	NA	NA	NA	NA	positive	modified radical mastectomy	NA	NA	deceased	NA	NA	2207	NA
TCGA.BH.A18N	Yes	female	88	not hispanic or latino	NA	NA	NA	NA	NA	NA	NA	3.14090287277702	NA	Years	3.14090287277702	1	Years	93.48.0	nationwide children s hospital	19	brca	12	false	2013	88	left	NA	NA	NA	NA	axillary lymph node dissection alone	NA	tcga-bh-a18n	665dd3d3-779c-4abd-b5d7-13342340451d	NA	positive	NA	NA	NA	NA	positive	modified radical mastectomy	NA	NA	deceased	NA	NA	1148	NA
TCGA.BH.A18P	Yes	female	60	NA	NA	NA	NA	NA	NA	NA	NA	2.51983584131327	NA	Years	2.51983584131327	1	Years	93.48.0	nationwide children s hospital	19	brca	12	false	2013	60	left lower inner quadrant	NA	NA	NA	NA	sentinel node biopsy alone	NA	tcga-bh-a18p	557cb0a3-6f1b-4faf-8296-0a15c24158f9	NA	positive	NA	NA	NA	NA	negative	simple mastectomy	NA	NA	deceased	NA	NA	921	NA
TCGA.BH.A18Q	Yes	female	56	not hispanic or latino	NA	NA	NA	NA	NA	NA	NA	4.62927496580027	NA	Years	4.62927496580027	1	Years	93.48.0	nationwide children s hospital	19	brca	12	false	2013	56	left	NA	NA	NA	NA	axillary lymph node dissection alone	NA	tcga-bh-a18q	db4bc6aa-2e7d-4bcb-8519-a455f624d33b	NA	negative	NA	NA	NA	NA	negative	modified radical mastectomy	NA	NA	deceased	NA	NA	1692	NA
TCGA.BH.A18R	Yes	female	50	not hispanic or latino	NA	NA	NA	NA	NA	NA	NA	3.12175102599179	NA	Years	3.12175102599179	1	Years	93.48.0	nationwide children s hospital	19	brca	12	false	2013	50	right upper outer quadrant	NA	NA	NA	NA	NA	NA	tcga-bh-a18r	f6e1ec78-5ad9-4879-9b7e-262d17b166ad	NA	indeterminate	NA	NA	NA	NA	negative	modified radical mastectomy	NA	NA	deceased	NA	NA	1141	NA
TCGA.BH.A18S	Yes	female	79	not hispanic or latino	NA	NA	NA	NA	NA	NA	NA	5.49658002735978	NA	Years	5.49658002735978	1	Years	93.48.0	nationwide children s hospital	19	brca	12	false	2013	79	right lower inner quadrant	NA	NA	NA	NA	sentinel node biopsy alone	NA	tcga-bh-a18s	433427a1-bacf-4381-91ba-5fec8a0953f9	NA	positive	NA	NA	NA	NA	positive	other	NA	NA	deceased	NA	NA	2009	NA
TCGA.BH.A18T	Yes	female	70	not hispanic or latino	NA	NA	NA	NA	NA	NA	NA	0.612859097127223	NA	Years	0.612859097127223	1	Years	93.48.0	nationwide children s hospital	19	brca	12	false	2013	70	right upper outer quadrant	NA	NA	NA	NA	sentinel node biopsy alone	NA	tcga-bh-a18t	30ec8b1f-28c4-4f46-8a1b-a8d51e558c7d	NA	negative	NA	NA	NA	NA	negative	other	NA	NA	deceased	NA	NA	224	NA
TCGA.BH.A18U	Yes	female	72	not hispanic or latino	NA	NA	NA	NA	NA	NA	NA	4.27633378932969	NA	Years	4.27633378932969	1	Years	93.48.0	nationwide children s hospital	19	brca	12	false	2013	72	left	NA	NA	NA	NA	sentinel lymph node biopsy plus axillary dissection	NA	tcga-bh-a18u	233b02f3-c4f0-4a67-9db5-e68d5cdaccb6	NA	positive	NA	NA	NA	NA	positive	other	NA	NA	deceased	NA	NA	1563	NA
TCGA.BH.A18V	Yes	female	48	not hispanic or latino	NA	NA	NA	NA	NA	NA	NA	4.25444596443228	NA	Years	4.25444596443228	1	Years	93.48.0	nationwide children s hospital	19	brca	12	false	2013	48	right	NA	NA	NA	NA	axillary lymph node dissection alone	NA	tcga-bh-a18v	6b960b58-28e1-41c6-bd6e-7e669c6aa4ef	NA	negative	NA	NA	NA	NA	negative	other	NA	NA	deceased	NA	NA	1555	NA
TCGA.BH.A1EN	Yes	female	78	not hispanic or latino	NA	NA	NA	NA	NA	NA	NA	5.61422708618331	NA	Years	5.61422708618331	1	Years	109.50.0	nationwide children s hospital	19	brca	12	false	2013	78	right	NA	NA	NA	NA	NA	NA	tcga-bh-a1en	858652b8-c4c2-41d8-be32-fdc88e1a7bb0	NA	negative	NA	NA	NA	NA	negative	other	NA	NA	deceased	NA	NA	2127	NA
TCGA.BH.A1EO	Yes	female	68	not hispanic or latino	NA	NA	NA	NA	NA	NA	NA	7.65526675786594	NA	Years	7.65526675786594	1	Years	103.41.0	nationwide children s hospital	19	brca	12	false	2013	68	right	NA	NA	NA	NA	NA	NA	tcga-bh-a1eo	4510295e-8aa7-4ef1-b2b7-91cc902f8200	NA	positive	NA	NA	NA	NA	positive	other	NA	NA	deceased	NA	NA	2798	NA
TCGA.BH.A1ES	Yes	female	35	not hispanic or latino	NA	NA	NA	NA	NA	NA	NA	9.4719562243502	NA	Years	9.4719562243502	1	Years	103.41.0	nationwide children s hospital	19	brca	12	false	2013	35	right upper inner quadrant	NA	NA	NA	NA	NA	NA	tcga-bh-a1es	51ccbf1b-7cae-44ba-991a-11eda8b8c404	NA	positive	NA	NA	NA	NA	positive	other	NA	NA	deceased	NA	NA	3462	NA
TCGA.BH.A1ET	Yes	female	55	not hispanic or latino	NA	NA	NA	NA	NA	NA	NA	6.89466484268126	NA	Years	6.89466484268126	1	Years	103.41.0	nationwide children s hospital	19	brca	12	false	2013	55	left	NA	NA	NA	NA	NA	NA	tcga-bh-a1et	8986a141-eae7-4157-b695-02cc6fc3b071	NA	positive	NA	NA	NA	NA	positive	other	NA	NA	deceased	NA	NA	2520	NA
TCGA.BH.A1EU	Yes	female	83	not hispanic or latino	NA	NA	NA	NA	NA	NA	NA	3.51846785225718	NA	Years	3.51846785225718	1	Years	103.41.0	nationwide children s hospital	19	brca	12	false	2013	83	right	NA	NA	NA	NA	NA	NA	tcga-bh-a1eu	a1093598-d3a8-4ffe-83fc-bc7d1faff7e5	NA	positive	NA	NA	NA	NA	positive	NA	NA	NA	deceased	NA	NA	1286	NA
TCGA.BH.A1EV	Yes	female	45	not hispanic or latino	NA	NA	NA	NA	NA	NA	NA	0.998632010943912	NA	Years	0.998632010943912	1	Years	103.41.0	nationwide children s hospital	19	brca	12	false	2013	45	left	NA	NA	NA	NA	NA	NA	tcga-bh-a1ev	417dea5f-f68e-4dab-940e-43ae8c67e5e6	NA	positive	NA	NA	NA	NA	positive	modified radical mastectomy	NA	NA	deceased	NA	NA	365	NA
TCGA.BH.A1EW	Yes	female	38	not hispanic or latino	NA	NA	NA	NA	NA	NA	NA	4.63474692202462	NA	Years	4.63474692202462	1	Years	103.41.0	nationwide children s hospital	19	brca	12	false	2013	38	left upper outer quadrant	NA	NA	NA	NA	NA	NA	tcga-bh-a1ew	9d166970-07c8-4ca3-9cfa-ed0049df9ecc	NA	negative	NA	NA	NA	NA	negative	other	NA	NA	deceased	NA	NA	1694	NA
TCGA.BH.A1EX	Yes	female	67	not hispanic or latino	NA	NA	NA	NA	NA	NA	NA	4.12585499316005	NA	Years	4.12585499316005	1	Years	109.50.0	nationwide children s hospital	19	brca	12	false	2013	67	right lower inner quadrant	NA	NA	NA	NA	NA	NA	tcga-bh-a1ex	7b892055-c59d-4550-8688-ad039790af3d	NA	positive	NA	NA	NA	NA	positive	other	NA	NA	deceased	NA	NA	1508	NA
TCGA.BH.A1EY	Yes	female	79	not hispanic or latino	NA	NA	NA	NA	NA	NA	NA	1.47195622435021	NA	Years	1.47195622435021	1	Years	109.50.0	nationwide children s hospital	19	brca	12	false	2013	79	left upper outer quadrant	NA	NA	NA	NA	NA	NA	tcga-bh-a1ey	0741b5db-4405-42ba-b63a-c6ee4f341480	NA	positive	NA	NA	NA	NA	positive	modified radical mastectomy	NA	NA	deceased	NA	NA	538	NA
TCGA.BH.A1F0	Yes	female	80	not hispanic or latino	NA	NA	NA	NA	NA	NA	NA	2.14774281805746	NA	Years	2.14774281805746	1	Years	103.41.0	nationwide children s hospital	19	brca	12	false	2013	80	left	NA	NA	NA	NA	NA	NA	tcga-bh-a1f0	21ef1730-e5a7-47ce-b419-d000bb59ae15	NA	negative	NA	NA	NA	NA	indeterminate	modified radical mastectomy	NA	NA	deceased	NA	NA	785	NA
TCGA.BH.A1F2	Yes	female	53	not hispanic or latino	NA	NA	NA	NA	NA	NA	NA	2.62380300957592	NA	Years	2.62380300957592	1	Years	109.50.0	nationwide children s hospital	19	brca	12	false	2013	53	left	NA	NA	NA	NA	NA	NA	tcga-bh-a1f2	6a2972e3-cca9-47e5-aac0-b770f2399eeb	NA	positive	NA	NA	NA	NA	positive	modified radical mastectomy	NA	NA	deceased	NA	NA	959	NA
TCGA.BH.A1F5	Yes	female	62	not hispanic or latino	NA	NA	NA	NA	NA	NA	NA	7.41997264021888	NA	Years	7.41997264021888	1	Years	109.50.0	nationwide children s hospital	19	brca	12	false	2013	62	right	NA	NA	NA	NA	NA	NA	tcga-bh-a1f5	e663954c-05a8-479a-a623-400c1eb5efc6	NA	positive	NA	NA	NA	NA	positive	NA	NA	NA	deceased	NA	NA	2712	NA
TCGA.BH.A1F6	Yes	female	51	not hispanic or latino	NA	NA	NA	NA	NA	NA	NA	8.11217510259918	NA	Years	8.11217510259918	1	Years	109.50.0	nationwide children s hospital	19	brca	12	false	2013	51	left	NA	NA	NA	NA	NA	NA	tcga-bh-a1f6	ad18820b-a804-49c0-ba8a-86c09fa6bce2	NA	negative	NA	NA	NA	NA	negative	modified radical mastectomy	NA	NA	deceased	NA	NA	2965	NA
TCGA.BH.A1F8	Yes	female	90	not hispanic or latino	NA	NA	NA	NA	NA	NA	NA	2.04924760601915	NA	Years	2.04924760601915	1	Years	109.50.0	nationwide children s hospital	19	brca	12	false	2013	90	left	NA	NA	NA	NA	NA	NA	tcga-bh-a1f8	ee554215-bea2-4268-aaf9-784e68cdb969	NA	positive	NA	NA	NA	NA	positive	modified radical mastectomy	NA	NA	deceased	NA	NA	750	NA
TCGA.BH.A1FB	Yes	female	60	not hispanic or latino	NA	NA	NA	NA	NA	NA	NA	10.0383036935705	NA	Years	10.0383036935705	1	Years	109.50.0	nationwide children s hospital	19	brca	12	false	2013	60	right	NA	NA	NA	NA	NA	NA	tcga-bh-a1fb	ecab16bc-28d5-4c3a-8735-3c785bd047c4	NA	positive	NA	NA	NA	NA	positive	NA	NA	NA	deceased	NA	NA	3669	NA
TCGA.BH.A1FC	Yes	female	78	not hispanic or latino	NA	NA	NA	NA	NA	NA	NA	9.49658002735978	NA	Years	9.49658002735978	1	Years	109.50.0	nationwide children s hospital	19	brca	12	false	2013	78	right upper outer quadrant	NA	NA	NA	NA	NA	NA	tcga-bh-a1fc	b97bf89a-7a85-4eef-ae7e-f787aead1f0a	NA	negative	NA	NA	NA	NA	negative	other	NA	NA	deceased	NA	NA	3471	NA
TCGA.BH.A1FD	Yes	female	68	not hispanic or latino	NA	NA	NA	NA	NA	NA	NA	2.7578659370725	NA	Years	2.7578659370725	1	Years	109.50.0	nationwide children s hospital	19	brca	12	false	2013	68	left	NA	NA	NA	NA	NA	NA	tcga-bh-a1fd	3c8b5af9-c34d-43c2-b8c9-39ea11e44fa6	NA	positive	NA	NA	NA	NA	positive	NA	NA	NA	deceased	NA	NA	1008	NA
TCGA.BH.A1FE	Yes	female	31	not hispanic or latino	NA	NA	NA	NA	NA	NA	NA	6.21887824897401	NA	Years	6.21887824897401	1	Years	109.50.0	nationwide children s hospital	19	brca	12	false	2013	31	left	NA	NA	NA	NA	NA	NA	tcga-bh-a1fe	4aa68586-6331-4795-b40c-859386640df6	NA	positive	NA	NA	NA	NA	positive	modified radical mastectomy	NA	NA	deceased	NA	NA	2273	NA
TCGA.BH.A1FG	Yes	female	88	not hispanic or latino	NA	NA	NA	NA	NA	NA	NA	10.2270861833105	NA	Years	10.2270861833105	1	Years	109.50.0	nationwide children s hospital	19	brca	12	false	2013	88	left	NA	NA	NA	NA	NA	NA	tcga-bh-a1fg	d4e7426c-9739-4585-9114-e564b13c7c02	NA	positive	NA	NA	NA	NA	positive	other	NA	NA	deceased	NA	NA	3736	NA
TCGA.BH.A1FH	Yes	female	47	not hispanic or latino	NA	NA	NA	NA	NA	NA	NA	3.07250341997264	NA	Years	3.07250341997264	1	Years	109.50.0	nationwide children s hospital	19	brca	12	false	2013	47	left upper outer quadrant	NA	NA	NA	NA	NA	NA	tcga-bh-a1fh	1783cac1-253a-40af-a9ac-48dfb20e1ab8	NA	positive	NA	NA	NA	NA	negative	modified radical mastectomy	NA	NA	deceased	NA	NA	1034	NA
TCGA.BH.A1FJ	Yes	female	66	not hispanic or latino	NA	NA	NA	NA	NA	NA	NA	5.27222982216142	NA	Years	5.27222982216142	1	Years	109.50.0	nationwide children s hospital	19	brca	12	false	2013	66	right upper outer quadrant	NA	NA	NA	NA	NA	NA	tcga-bh-a1fj	f6581eee-61b9-43d4-ab0d-ce5ce3ba1c74	NA	negative	NA	NA	NA	NA	positive	modified radical mastectomy	NA	NA	deceased	NA	NA	1927	NA
TCGA.BH.A1FL	Yes	female	69	not hispanic or latino	NA	NA	NA	NA	NA	NA	NA	4.57729138166895	NA	Years	4.57729138166895	1	Years	109.50.0	nationwide children s hospital	19	brca	12	false	2013	69	left upper outer quadrant	NA	NA	NA	NA	NA	NA	tcga-bh-a1fl	14d1d84e-99e1-41ad-8892-3b4da3d4f948	NA	positive	NA	NA	NA	NA	positive	other	NA	NA	deceased	NA	NA	1673	NA
TCGA.BH.A1FM	Yes	female	44	not hispanic or latino	NA	NA	NA	NA	NA	NA	NA	3.79753761969904	NA	Years	3.79753761969904	1	Years	109.50.0	nationwide children s hospital	19	brca	12	false	2013	44	right upper outer quadrant	NA	NA	NA	NA	NA	NA	tcga-bh-a1fm	7eb18190-5a41-4637-9783-f81bbde499e4	NA	positive	NA	NA	NA	NA	negative	modified radical mastectomy	NA	NA	deceased	NA	NA	1388	NA
TCGA.BH.A1FN	Yes	female	34	not hispanic or latino	NA	NA	NA	NA	NA	NA	NA	5.99726402188783	NA	Years	5.99726402188783	1	Years	109.50.0	nationwide children s hospital	19	brca	12	false	2013	34	right upper outer quadrant	NA	NA	NA	NA	NA	NA	tcga-bh-a1fn	6dd0dd7b-62ff-4fd1-a99a-b265f1a91dca	NA	positive	NA	NA	NA	NA	positive	other	NA	NA	deceased	NA	NA	2192	NA
TCGA.BH.A1FR	Yes	female	73	not hispanic or latino	NA	NA	NA	NA	NA	NA	NA	12.0328317373461	NA	Years	12.0328317373461	1	Years	109.50.0	nationwide children s hospital	19	brca	12	false	2013	73	right upper inner quadrant	NA	NA	NA	NA	NA	NA	tcga-bh-a1fr	bf3b1481-ae31-4406-b084-b6cc1d7163e3	NA	positive	NA	NA	NA	NA	positive	other	NA	NA	deceased	NA	NA	1642	NA
TCGA.BH.A1FU	Yes	female	44	not hispanic or latino	NA	NA	NA	NA	NA	NA	NA	5.99726402188783	NA	Years	5.99726402188783	1	Years	120.37.0	nationwide children s hospital	19	brca	12	false	2013	44	right upper outer quadrant	NA	NA	NA	NA	NA	NA	tcga-bh-a1fu	c348a9b3-c901-4384-a222-144387bac0c5	NA	negative	NA	NA	NA	NA	negative	modified radical mastectomy	NA	NA	deceased	NA	NA	1688	NA
TCGA.BH.A201	Yes	female	64	not hispanic or latino	NA	NA	NA	NA	NA	NA	NA	0.571819425444596	NA	Years	0.571819425444596	0	Years	124.42.0	nationwide children s hospital	19	brca	12	false	2013	64	left	NA	NA	NA	NA	NA	NA	tcga-bh-a201	3bf81a9f-abb4-4495-a514-fd3865e13a03	NA	positive	NA	NA	NA	NA	positive	other	NA	NA	consented	united states	-4	NA	NA
TCGA.BH.A202	Yes	female	60	not hispanic or latino	NA	NA	NA	NA	NA	NA	NA	0.0601915184678523	NA	Years	0.0601915184678523	0	Years	124.42.0	nationwide children s hospital	19	brca	12	false	2013	60	left	NA	NA	NA	NA	NA	NA	tcga-bh-a202	e7a00d67-2c26-4d1f-bd17-35f659e88bc1	NA	positive	NA	NA	NA	NA	positive	other	NA	NA	consented	united states	-1	NA	NA
TCGA.BH.A203	Yes	female	78	not hispanic or latino	NA	NA	NA	NA	NA	NA	NA	3.21203830369357	NA	Years	3.21203830369357	1	Years	142.38.0	nationwide children s hospital	19	brca	12	false	2013	78	right	NA	NA	NA	NA	NA	NA	tcga-bh-a203	b3264748-947a-43aa-b227-b294fbcc8447	NA	NA	NA	NA	NA	NA	NA	other	NA	NA	deceased	united states	NA	1174	NA
TCGA.BH.A204	Yes	female	80	not hispanic or latino	NA	NA	NA	NA	NA	NA	NA	6.93296853625171	NA	Years	6.93296853625171	1	Years	136.38.0	nationwide children s hospital	19	brca	12	false	2013	80	left	NA	NA	NA	NA	NA	NA	tcga-bh-a204	05135396-df5c-49db-b34e-f4add5b65a2b	NA	NA	NA	NA	NA	NA	NA	modified radical mastectomy	NA	NA	deceased	united states	NA	2534	NA
TCGA.BH.A208	Yes	female	48	not hispanic or latino	NA	NA	NA	NA	NA	NA	NA	4.81258549931601	NA	Years	4.81258549931601	1	Years	136.38.0	nationwide children s hospital	19	brca	12	false	2013	48	left	NA	NA	NA	NA	NA	NA	tcga-bh-a208	ddcbdac6-9e43-4146-a611-d033125eba14	NA	NA	NA	NA	NA	NA	NA	other	NA	NA	deceased	united states	NA	1759	NA
TCGA.BH.A209	Yes	female	77	not hispanic or latino	NA	NA	NA	NA	NA	NA	NA	10.8317373461012	NA	Years	10.8317373461012	1	Years	136.38.0	nationwide children s hospital	19	brca	12	false	2013	77	left upper outer quadrant	NA	NA	NA	NA	NA	NA	tcga-bh-a209	5258294f-ef5b-4091-9183-6bcc545d54b2	NA	positive	NA	NA	NA	NA	positive	other	NA	NA	deceased	united states	NA	3959	NA
TCGA.BH.A28O	Yes	female	50	not hispanic or latino	NA	NA	NA	NA	NA	NA	NA	0.883720930232558	NA	Years	0.883720930232558	0	Years	227.24.0	nationwide children s hospital	19	brca	12	false	2013	50	right lower outer quadrant	NA	NA	NA	NA	sentinel node biopsy alone	NA	tcga-bh-a28o	84b7ccf2-8ab3-4b21-96de-800d231bc072	NA	positive	NA	NA	NA	NA	positive	NA	NA	NA	consented	united states	57	NA	NA
TCGA.BH.A28Q	Yes	female	46	not hispanic or latino	NA	NA	NA	NA	NA	NA	NA	0.53625170998632	NA	Years	0.53625170998632	0	Years	147.37.0	nationwide children s hospital	19	brca	12	false	2013	46	right	NA	NA	NA	NA	NA	NA	tcga-bh-a28q	32861b48-83f5-43a3-bb54-45215ad2c5d6	NA	positive	NA	NA	NA	NA	positive	modified radical mastectomy	NA	NA	consented	united states	7	NA	NA
TCGA.BH.A2L8	Yes	female	45	not hispanic or latino	NA	NA	NA	NA	NA	NA	NA	0.459644322845417	NA	Years	0.459644322845417	0	Years	177.37.0	nationwide children s hospital	19	brca	12	false	2013	45	right upper outer quadrant	NA	NA	NA	NA	sentinel node biopsy alone	NA	tcga-bh-a2l8	bac4b268-c781-4408-96d8-43a48fec7418	NA	positive	NA	NA	NA	NA	positive	other	NA	NA	consented	united states	53	NA	NA
TCGA.BH.A42T	Yes	female	75	not hispanic or latino	NA	NA	NA	NA	NA	NA	NA	0.0820793433652531	NA	Years	0.0820793433652531	0	Years	255.19.0	nationwide children s hospital	19	brca	12	false	2013	75	left	NA	NA	NA	NA	sentinel node biopsy alone	NA	tcga-bh-a42t	10c829ec-fd66-49c4-8afe-ad3ae567372c	NA	positive	NA	NA	NA	NA	positive	simple mastectomy	NA	NA	consented	united states	11	NA	NA
TCGA.BH.A42U	Yes	female	80	not hispanic or latino	NA	NA	NA	NA	NA	NA	NA	9.09165526675787	NA	Years	9.09165526675787	0	Years	255.19.0	nationwide children s hospital	19	brca	12	false	2013	80	right	NA	NA	NA	NA	NA	NA	tcga-bh-a42u	2dc1cec9-925a-417f-9e21-3c2143e711b4	NA	negative	NA	NA	NA	NA	negative	simple mastectomy	NA	NA	consented	united states	2971	NA	NA
TCGA.BH.A42V	Yes	female	41	not hispanic or latino	NA	NA	NA	NA	NA	NA	NA	0.741450068399453	NA	Years	0.741450068399453	0	Years	255.19.0	nationwide children s hospital	19	brca	12	false	2013	41	left lower outer quadrant	NA	NA	NA	NA	sentinel node biopsy alone	NA	tcga-bh-a42v	57cf380d-ab52-467f-b9ae-740b2f84c820	negative	positive	NA	NA	NA	other	positive	modified radical mastectomy	reexcision of segmental mastectomy	NA	consented	united states	7	NA	NA
TCGA.C8.A12K	Yes	female	80	not hispanic or latino	NA	NA	NA	NA	NA	NA	NA	0	NA	Years	0	0	Years	85.47.0	nationwide children s hospital	19	brca	12	false	2013	80	right upper inner quadrant	NA	NA	NA	NA	other (specify)	pateys surgery	tcga-c8-a12k	6b923e30-2ddc-407f-91b1-c202f1373fbb	NA	NA	NA	NA	NA	NA	NA	other	NA	NA	consented	NA	0	NA	NA
TCGA.C8.A12L	Yes	female	67	not hispanic or latino	NA	NA	NA	NA	NA	NA	NA	0	NA	Years	0	0	Years	85.47.0	nationwide children s hospital	19	brca	12	false	2013	67	right	NA	NA	NA	NA	axillary lymph node dissection alone	NA	tcga-c8-a12l	441919eb-8c9f-478c-bda3-8de4f8295e8a	NA	negative	NA	NA	NA	NA	negative	other	NA	NA	consented	NA	0	NA	NA
TCGA.C8.A12M	Yes	female	70	not hispanic or latino	NA	NA	NA	NA	NA	NA	NA	0	NA	Years	0	0	Years	85.47.0	nationwide children s hospital	19	brca	12	false	2013	70	left	NA	NA	NA	NA	axillary lymph node dissection alone	NA	tcga-c8-a12m	dd0f8e5a-383d-4f03-bb71-0e115d4e442c	NA	positive	NA	NA	NA	NA	negative	other	NA	NA	consented	NA	0	NA	NA
TCGA.C8.A12N	Yes	female	58	not hispanic or latino	NA	NA	NA	NA	NA	NA	NA	0	NA	Years	0	0	Years	85.47.0	nationwide children s hospital	19	brca	12	false	2013	58	right	NA	NA	NA	NA	axillary lymph node dissection alone	NA	tcga-c8-a12n	b8a615f9-d19b-4b09-8ec8-0674e5c648cd	NA	positive	NA	NA	NA	NA	positive	other	NA	NA	consented	NA	0	NA	NA
TCGA.C8.A12O	Yes	female	50	not hispanic or latino	NA	NA	NA	NA	NA	NA	NA	0	NA	Years	0	0	Years	85.47.0	nationwide children s hospital	19	brca	12	false	2013	50	left	NA	NA	NA	NA	axillary lymph node dissection alone	NA	tcga-c8-a12o	83f26720-007c-42c9-a7de-7484bf8afa89	NA	positive	NA	NA	NA	NA	positive	other	NA	NA	consented	NA	0	NA	NA
TCGA.C8.A12P	Yes	female	55	not hispanic or latino	NA	NA	NA	NA	NA	NA	NA	0	NA	Years	0	0	Years	85.47.0	nationwide children s hospital	19	brca	12	false	2013	55	left	NA	NA	NA	NA	NA	NA	tcga-c8-a12p	abdc76db-f85e-4337-a57e-6d098789da03	NA	negative	NA	NA	NA	NA	negative	other	NA	NA	consented	NA	0	NA	NA
TCGA.C8.A12Q	Yes	female	78	not hispanic or latino	NA	NA	NA	NA	NA	NA	NA	0	0	Years	0	0	Years	85.47.0	nationwide children s hospital	19	brca	12	false	2013	78	left	NA	NA	NA	NA	axillary lymph node dissection alone	NA	tcga-c8-a12q	a824b3bd-34d5-4cc1-a92f-f9d6ac0f1814	NA	negative	NA	NA	NA	NA	negative	other	NA	NA	consented	NA	0	NA	NA
TCGA.C8.A12T	Yes	female	43	not hispanic or latino	NA	NA	NA	NA	NA	NA	NA	0	NA	Years	0	0	Years	85.47.0	nationwide children s hospital	19	brca	12	false	2013	43	left	NA	NA	NA	NA	axillary lymph node dissection alone	NA	tcga-c8-a12t	71229981-97c2-4ae1-a130-fe5de336b37d	NA	positive	NA	NA	NA	NA	positive	other	NA	NA	consented	NA	0	NA	NA
TCGA.C8.A12U	Yes	female	46	not hispanic or latino	NA	NA	NA	NA	NA	NA	NA	0	NA	Years	0	0	Years	85.47.0	nationwide children s hospital	19	brca	12	false	2013	46	right	NA	NA	NA	NA	axillary lymph node dissection alone	NA	tcga-c8-a12u	97b5f490-1cd9-4833-b903-5f4c6e45670d	NA	positive	NA	NA	NA	NA	positive	other	NA	NA	consented	NA	0	NA	NA
TCGA.C8.A12V	Yes	female	55	not hispanic or latino	NA	NA	NA	NA	NA	NA	NA	0	NA	Years	0	0	Years	85.47.0	nationwide children s hospital	19	brca	12	false	2013	55	right	NA	NA	NA	NA	NA	NA	tcga-c8-a12v	7e1673f8-5758-4963-8804-d5e39f06205b	NA	negative	NA	NA	NA	NA	negative	NA	NA	NA	consented	NA	0	NA	NA
TCGA.C8.A12W	Yes	female	49	not hispanic or latino	NA	NA	NA	NA	NA	NA	NA	0	NA	Years	0	0	Years	85.47.0	nationwide children s hospital	19	brca	12	false	2013	49	left	NA	NA	NA	NA	axillary lymph node dissection alone	NA	tcga-c8-a12w	6adca853-1b09-47ff-814c-47b732a76d96	NA	positive	NA	NA	NA	NA	positive	other	NA	NA	consented	NA	0	NA	NA
TCGA.C8.A12X	Yes	female	62	not hispanic or latino	NA	NA	NA	NA	NA	NA	NA	0	NA	Years	0	0	Years	85.47.0	nationwide children s hospital	19	brca	12	false	2013	62	left	NA	NA	NA	NA	axillary lymph node dissection alone	NA	tcga-c8-a12x	65cde5d5-1efc-4e30-b1bd-a93598794f2c	NA	positive	NA	NA	NA	NA	positive	other	NA	NA	consented	NA	0	NA	NA
TCGA.C8.A12Y	Yes	female	44	not hispanic or latino	NA	NA	NA	NA	NA	NA	NA	0	NA	Years	0	0	Years	93.40.0	nationwide children s hospital	1	brca	8	false	2013	44	left	NA	NA	NA	NA	axillary lymph node dissection alone	NA	tcga-c8-a12y	298a1710-deb4-4064-a0f2-da32d43aa217	NA	NA	NA	NA	NA	NA	NA	other	NA	NA	consented	NA	0	NA	NA
TCGA.C8.A12Z	Yes	female	45	not hispanic or latino	NA	NA	NA	NA	NA	NA	NA	0	NA	Years	0	0	Years	85.47.0	nationwide children s hospital	19	brca	12	false	2013	45	left upper outer quadrant	right	NA	NA	NA	axillary lymph node dissection alone	NA	tcga-c8-a12z	42621dfa-abfd-4c7d-8bc5-a02a09d1c2b4	negative	negative	NA	NA	NA	NA	negative	other	NA	NA	consented	NA	0	NA	NA
TCGA.C8.A130	Yes	female	52	not hispanic or latino	NA	NA	NA	NA	NA	NA	NA	0	NA	Years	0	0	Years	85.47.0	nationwide children s hospital	19	brca	12	false	2013	52	left	NA	NA	NA	NA	axillary lymph node dissection alone	NA	tcga-c8-a130	8cf54607-01ce-42b0-9bd9-8627edd9f3b7	NA	positive	NA	NA	NA	NA	positive	other	NA	NA	consented	NA	0	NA	NA
TCGA.C8.A131	Yes	female	82	not hispanic or latino	NA	NA	NA	NA	NA	NA	NA	0	NA	Years	0	0	Years	85.47.0	nationwide children s hospital	19	brca	12	false	2013	82	left	NA	NA	NA	NA	axillary lymph node dissection alone	NA	tcga-c8-a131	c49e3b18-fd88-48f4-8b01-300692ceb367	NA	negative	NA	NA	NA	NA	negative	other	NA	NA	consented	NA	0	NA	NA
TCGA.C8.A132	Yes	female	56	not hispanic or latino	NA	NA	NA	NA	NA	NA	NA	0	NA	Years	0	0	Years	85.47.0	nationwide children s hospital	19	brca	12	false	2013	56	left	NA	NA	NA	NA	axillary lymph node dissection alone	NA	tcga-c8-a132	89e867de-d30e-4bfc-a453-0a76309dabd5	NA	positive	NA	NA	NA	NA	positive	other	NA	NA	consented	NA	-31	NA	NA
TCGA.C8.A133	Yes	female	65	not hispanic or latino	NA	NA	NA	NA	NA	NA	NA	0	NA	Years	0	0	Years	93.48.0	nationwide children s hospital	19	brca	12	false	2013	65	right	NA	NA	NA	NA	axillary lymph node dissection alone	NA	tcga-c8-a133	b8b6cebc-26dc-43ae-a94a-20da6018f7ae	NA	positive	NA	NA	NA	NA	positive	other	NA	NA	consented	NA	-61	NA	NA
TCGA.C8.A134	Yes	female	52	not hispanic or latino	NA	NA	NA	NA	NA	NA	NA	0	NA	Years	0	0	Years	85.37.0	nationwide children s hospital	11	brca	7	false	2013	52	left	NA	NA	NA	NA	axillary lymph node dissection alone	NA	tcga-c8-a134	f1692f4b-ce1b-4fc5-ac55-1022ecae0d1e	NA	negative	NA	NA	NA	NA	negative	other	NA	NA	consented	NA	0	NA	NA
TCGA.C8.A135	Yes	female	64	not hispanic or latino	NA	NA	NA	NA	NA	NA	NA	0	NA	Years	0	0	Years	85.47.0	nationwide children s hospital	19	brca	12	false	2013	64	left	NA	NA	NA	NA	axillary lymph node dissection alone	NA	tcga-c8-a135	33cea538-4c3f-470a-972d-257c43241ab4	NA	negative	NA	NA	NA	NA	negative	other	NA	NA	consented	NA	0	NA	NA
TCGA.C8.A137	Yes	female	34	not hispanic or latino	NA	NA	NA	NA	NA	NA	NA	0.0711354309165527	0	Years	0.0711354309165527	0	Years	85.47.0	nationwide children s hospital	19	brca	12	false	2013	34	left	NA	NA	NA	NA	axillary lymph node dissection alone	NA	tcga-c8-a137	03ab1e9f-4918-404d-b178-3a4fd929c5e8	NA	negative	NA	NA	NA	NA	negative	other	NA	NA	consented	vietnam	-5	NA	NA
TCGA.C8.A138	Yes	female	54	not hispanic or latino	NA	NA	NA	NA	NA	NA	NA	0.0191518467852257	NA	Years	0.0191518467852257	0	Years	85.47.0	nationwide children s hospital	19	brca	12	false	2013	54	left	NA	NA	NA	NA	axillary lymph node dissection alone	NA	tcga-c8-a138	b6c286c6-2755-419b-87d3-59c7feda9653	NA	positive	NA	NA	NA	NA	negative	other	NA	NA	consented	vietnam	7	NA	NA
TCGA.C8.A1HE	Yes	female	59	not hispanic or latino	NA	NA	NA	NA	NA	NA	NA	0	NA	Years	0	0	Years	109.50.0	nationwide children s hospital	19	brca	12	false	2013	59	right	NA	NA	NA	NA	axillary lymph node dissection alone	NA	tcga-c8-a1he	b26d41cd-393b-4cd4-8925-a9488f7de576	NA	positive	NA	NA	NA	NA	positive	other	NA	NA	consented	NA	0	NA	NA
TCGA.C8.A1HF	Yes	female	48	not hispanic or latino	NA	NA	NA	NA	NA	NA	NA	0	NA	Years	0	0	Years	103.41.0	nationwide children s hospital	19	brca	12	false	2013	48	left	NA	NA	NA	NA	axillary lymph node dissection alone	NA	tcga-c8-a1hf	a2453bcb-90f2-4505-949d-a89cf4bfc9b8	NA	negative	NA	NA	NA	NA	positive	other	NA	NA	consented	NA	0	NA	NA
TCGA.C8.A1HG	Yes	female	50	not hispanic or latino	NA	NA	NA	NA	NA	NA	NA	0	0	Years	0	0	Years	103.41.0	nationwide children s hospital	19	brca	12	false	2013	50	right	NA	NA	NA	NA	axillary lymph node dissection alone	NA	tcga-c8-a1hg	0c23c380-363c-474d-b64c-b47f612a8225	NA	positive	NA	NA	NA	NA	positive	other	NA	NA	consented	NA	0	NA	NA
TCGA.C8.A1HI	Yes	female	40	not hispanic or latino	NA	NA	NA	NA	NA	NA	NA	0.00547195622435021	NA	Years	0.00547195622435021	0	Years	103.41.0	nationwide children s hospital	19	brca	12	false	2013	40	right	NA	NA	NA	NA	axillary lymph node dissection alone	NA	tcga-c8-a1hi	444374f8-9282-439c-af00-0f828edcbff3	NA	positive	NA	NA	NA	NA	positive	other	NA	NA	consented	NA	2	NA	NA
TCGA.C8.A1HJ	Yes	female	53	not hispanic or latino	NA	NA	NA	NA	NA	NA	NA	0.0136798905608755	NA	Years	0.0136798905608755	0	Years	109.50.0	nationwide children s hospital	19	brca	12	false	2013	53	right	NA	NA	NA	NA	axillary lymph node dissection alone	NA	tcga-c8-a1hj	a855c228-a263-44df-87a0-cbc32187e3f5	NA	negative	NA	NA	NA	NA	negative	other	NA	NA	consented	NA	5	NA	NA
TCGA.C8.A1HK	Yes	female	53	not hispanic or latino	NA	NA	NA	NA	NA	NA	NA	0.0191518467852257	NA	Years	0.0191518467852257	0	Years	109.50.0	nationwide children s hospital	19	brca	12	false	2013	53	right	NA	NA	NA	NA	axillary lymph node dissection alone	NA	tcga-c8-a1hk	52c35691-efca-42f5-a03e-02c9f872275c	NA	negative	NA	NA	NA	NA	negative	other	NA	NA	consented	NA	7	NA	NA
TCGA.C8.A1HL	Yes	female	38	not hispanic or latino	NA	NA	NA	NA	NA	NA	NA	0.00547195622435021	0	Years	0.00547195622435021	0	Years	103.41.0	nationwide children s hospital	19	brca	12	false	2013	38	left	NA	NA	NA	NA	axillary lymph node dissection alone	NA	tcga-c8-a1hl	a8a199c9-d781-4e6c-af8c-c85d60c7cd40	NA	positive	NA	NA	NA	NA	negative	other	NA	NA	consented	NA	2	NA	NA
TCGA.C8.A1HM	Yes	female	74	not hispanic or latino	NA	NA	NA	NA	NA	NA	NA	0.0164158686730506	NA	Years	0.0164158686730506	0	Years	103.41.0	nationwide children s hospital	19	brca	12	false	2013	74	left	NA	NA	NA	NA	axillary lymph node dissection alone	NA	tcga-c8-a1hm	8b525ec6-d24b-49d4-bfcb-b354de4dae7c	NA	positive	NA	NA	NA	NA	positive	modified radical mastectomy	NA	NA	consented	NA	6	NA	NA
TCGA.C8.A1HN	Yes	female	56	not hispanic or latino	NA	NA	NA	NA	NA	NA	NA	0.00547195622435021	NA	Years	0.00547195622435021	0	Years	103.41.0	nationwide children s hospital	19	brca	12	false	2013	56	left	NA	NA	NA	NA	axillary lymph node dissection alone	NA	tcga-c8-a1hn	86a18ae0-dfb1-49c3-b5c4-67ec331d6e40	NA	positive	NA	NA	NA	NA	positive	modified radical mastectomy	NA	NA	consented	NA	2	NA	NA
TCGA.C8.A1HO	Yes	female	34	not hispanic or latino	NA	NA	NA	NA	NA	NA	NA	0	NA	Years	0	0	Years	109.50.0	nationwide children s hospital	19	brca	12	false	2013	34	left upper inner quadrant	NA	NA	NA	NA	NA	NA	tcga-c8-a1ho	b3354b72-2637-4edc-9a95-e55801d3ac13	NA	positive	NA	NA	NA	NA	positive	modified radical mastectomy	NA	NA	consented	NA	0	NA	NA
TCGA.C8.A26V	Yes	female	47	not hispanic or latino	NA	NA	NA	NA	NA	NA	NA	0.0246238030095759	NA	Years	0.0246238030095759	0	Years	147.37.0	nationwide children s hospital	19	brca	12	false	2013	47	right	NA	NA	NA	NA	NA	NA	tcga-c8-a26v	89414e79-7f89-42d9-8228-101b5bf2f31f	NA	positive	NA	NA	NA	NA	positive	modified radical mastectomy	NA	NA	consented	vietnam	9	NA	NA
TCGA.C8.A26W	Yes	female	58	not hispanic or latino	NA	NA	NA	NA	NA	NA	NA	0.0191518467852257	NA	Years	0.0191518467852257	0	Years	147.37.0	nationwide children s hospital	19	brca	12	false	2013	58	left upper outer quadrant	NA	NA	NA	NA	NA	NA	tcga-c8-a26w	ff0f875f-113a-4c0f-8c0a-4259cd496e6d	NA	positive	NA	NA	NA	NA	positive	modified radical mastectomy	NA	NA	consented	vietnam	7	NA	NA
TCGA.C8.A26X	Yes	female	58	not hispanic or latino	NA	NA	NA	NA	NA	NA	NA	0.0300957592339261	NA	Years	0.0300957592339261	0	Years	147.37.0	nationwide children s hospital	19	brca	12	false	2013	58	right upper outer quadrant	NA	NA	NA	NA	NA	NA	tcga-c8-a26x	70ab4f23-23c4-409f-a5cc-18a010c3a24e	NA	negative	NA	NA	NA	NA	negative	modified radical mastectomy	NA	NA	consented	vietnam	11	NA	NA
TCGA.C8.A26Y	Yes	female	90	not hispanic or latino	NA	NA	NA	NA	NA	NA	NA	0.0355677154582763	NA	Years	0.0355677154582763	0	Years	147.37.0	nationwide children s hospital	19	brca	12	false	2013	90	left upper outer quadrant	NA	NA	NA	NA	NA	NA	tcga-c8-a26y	4d51159f-ab2f-40e3-a363-847c3654431e	NA	negative	NA	NA	NA	NA	negative	modified radical mastectomy	NA	NA	consented	vietnam	13	NA	NA
TCGA.C8.A26Z	Yes	female	59	not hispanic or latino	NA	NA	NA	NA	NA	NA	NA	0.0109439124487004	NA	Years	0.0109439124487004	0	Years	147.37.0	nationwide children s hospital	19	brca	12	false	2013	59	right upper inner quadrant	NA	NA	NA	NA	NA	NA	tcga-c8-a26z	dc11b1c7-1f00-4813-b4b5-ecf776b2eb37	NA	positive	NA	NA	NA	NA	positive	other	NA	NA	consented	vietnam	4	NA	NA
TCGA.C8.A273	Yes	female	29	not hispanic or latino	NA	NA	NA	NA	NA	NA	NA	0.0164158686730506	NA	Years	0.0164158686730506	0	Years	147.37.0	nationwide children s hospital	19	brca	12	false	2013	29	right upper inner quadrant	NA	NA	NA	NA	NA	NA	tcga-c8-a273	5a5f0f48-2b13-4e78-b130-901b85d9a7f3	NA	positive	NA	NA	NA	NA	positive	other	NA	NA	consented	vietnam	6	NA	NA
TCGA.C8.A274	Yes	female	63	not hispanic or latino	NA	NA	NA	NA	NA	NA	NA	0.0027359781121751	NA	Years	0.0027359781121751	0	Years	147.37.0	nationwide children s hospital	19	brca	12	false	2013	63	right	NA	NA	NA	NA	NA	NA	tcga-c8-a274	dbcad60f-86c7-41e3-b0ae-baa39c9f83dd	NA	positive	NA	NA	NA	NA	positive	other	NA	NA	consented	vietnam	1	NA	NA
TCGA.C8.A275	Yes	female	56	not hispanic or latino	NA	NA	NA	NA	NA	NA	NA	0.0027359781121751	NA	Years	0.0027359781121751	0	Years	147.37.0	nationwide children s hospital	19	brca	12	false	2013	56	left upper outer quadrant	NA	NA	NA	NA	NA	NA	tcga-c8-a275	ce887e90-0660-4f44-a3a4-b3b894cb7eda	NA	NA	NA	NA	NA	NA	NA	other	NA	NA	consented	vietnam	1	NA	NA
TCGA.C8.A278	Yes	female	61	not hispanic or latino	NA	NA	NA	NA	NA	NA	NA	0.0027359781121751	NA	Years	0.0027359781121751	0	Years	142.38.0	nationwide children s hospital	19	brca	12	false	2013	61	left	NA	NA	NA	NA	NA	NA	tcga-c8-a278	65077db7-dd59-4362-9d28-d5a9154e9be0	NA	negative	NA	NA	NA	NA	negative	other	NA	NA	consented	vietnam	1	NA	NA
TCGA.C8.A27A	Yes	female	48	not hispanic or latino	NA	NA	NA	NA	NA	NA	NA	1.01504787961696	NA	Years	1.01504787961696	0	Years	142.38.0	nationwide children s hospital	19	brca	12	false	2013	48	right upper outer quadrant	NA	NA	NA	NA	NA	NA	tcga-c8-a27a	3b1f7e48-216d-47de-ba79-db350f52bff0	NA	positive	NA	NA	NA	NA	positive	modified radical mastectomy	NA	NA	consented	vietnam	371	NA	NA
TCGA.C8.A27B	Yes	female	48	not hispanic or latino	NA	NA	NA	NA	NA	NA	NA	0.0820793433652531	NA	Years	0.0820793433652531	0	Years	142.38.0	nationwide children s hospital	19	brca	12	false	2013	48	left	NA	NA	NA	NA	NA	NA	tcga-c8-a27b	f0d8a1fe-e313-44f1-99cc-b965cbeeff0e	NA	negative	NA	NA	NA	NA	negative	modified radical mastectomy	NA	NA	consented	vietnam	30	NA	NA
TCGA.C8.A3M7	Yes	female	60	not hispanic or latino	NA	NA	NA	NA	NA	NA	NA	0.0027359781121751	NA	Years	0.0027359781121751	0	Years	216.27.0	nationwide children s hospital	19	brca	12	false	2013	60	left upper inner quadrant	NA	NA	NA	NA	axillary lymph node dissection alone	NA	tcga-c8-a3m7	959ff069-8a49-4c9b-85c2-5291cac0acff	NA	negative	NA	NA	NA	NA	negative	modified radical mastectomy	NA	NA	consented	vietnam	1	NA	NA
TCGA.C8.A3M8	Yes	female	68	not hispanic or latino	NA	NA	NA	NA	NA	NA	NA	0.0191518467852257	NA	Years	0.0191518467852257	0	Years	202.31.0	nationwide children s hospital	19	brca	12	false	2013	68	right upper outer quadrant	NA	NA	NA	NA	axillary lymph node dissection alone	NA	tcga-c8-a3m8	c1e704d6-a33b-4891-90bd-992b0040c075	NA	positive	NA	NA	NA	NA	positive	modified radical mastectomy	NA	NA	consented	vietnam	4	NA	NA
TCGA.D8.A13Y	Yes	female	52	not hispanic or latino	NA	NA	NA	NA	NA	NA	NA	0.722298221614227	0	Years	0.722298221614227	0	Years	85.47.0	nationwide children s hospital	19	brca	12	false	2013	52	right upper outer quadrant	NA	NA	NA	NA	axillary lymph node dissection alone	NA	tcga-d8-a13y	17f275c1-a0d4-487d-8f02-ea279584b4cd	NA	positive	NA	NA	NA	NA	positive	modified radical mastectomy	NA	NA	consented	poland	-9	NA	NA
TCGA.D8.A13Z	Yes	female	51	not hispanic or latino	NA	NA	NA	NA	NA	NA	NA	0.574555403556772	0	Years	0.574555403556772	0	Years	85.47.0	nationwide children s hospital	19	brca	12	false	2013	51	right lower outer quadrant	NA	NA	NA	NA	axillary lymph node dissection alone	NA	tcga-d8-a13z	5a17dcd9-5ced-4a69-8069-23c7fd0649d1	NA	negative	NA	NA	NA	NA	negative	modified radical mastectomy	NA	NA	consented	poland	27	NA	NA
TCGA.D8.A140	Yes	female	62	not hispanic or latino	NA	NA	NA	NA	NA	NA	NA	0.0738714090287278	0	Years	0.0738714090287278	0	Years	85.47.0	nationwide children s hospital	19	brca	12	false	2013	62	left upper outer quadrant	left	NA	NA	NA	axillary lymph node dissection alone	NA	tcga-d8-a140	2585edbd-3488-4100-a4ab-a161252a31ee	NA	positive	NA	NA	NA	NA	positive	modified radical mastectomy	NA	NA	consented	poland	14	NA	NA
TCGA.D8.A141	Yes	female	40	not hispanic or latino	NA	NA	NA	NA	NA	NA	NA	0.309165526675787	0	Years	0.309165526675787	0	Years	85.47.0	nationwide children s hospital	19	brca	12	false	2013	40	right	NA	NA	NA	NA	axillary lymph node dissection alone	NA	tcga-d8-a141	42f6f503-4cf6-4a8e-b5fe-b44bccf6b38b	NA	positive	NA	NA	NA	NA	positive	modified radical mastectomy	NA	NA	consented	poland	29	NA	NA
TCGA.D8.A142	Yes	female	74	not hispanic or latino	NA	NA	NA	NA	NA	NA	NA	0.166894664842681	0	Years	0.166894664842681	0	Years	85.47.0	nationwide children s hospital	19	brca	12	false	2013	74	left lower outer quadrant	left	NA	NA	NA	axillary lymph node dissection alone	NA	tcga-d8-a142	ccb22ecc-6e18-44b8-ad48-6ab51314b16e	NA	negative	NA	NA	NA	NA	negative	modified radical mastectomy	NA	NA	consented	poland	33	NA	NA
TCGA.D8.A143	Yes	female	51	not hispanic or latino	NA	NA	NA	NA	NA	NA	NA	0.470588235294118	0	Years	0.470588235294118	0	Years	85.47.0	nationwide children s hospital	19	brca	12	false	2013	51	left lower inner quadrant	NA	NA	NA	NA	axillary lymph node dissection alone	NA	tcga-d8-a143	1c40b84e-a0e3-429f-a48c-21566cf881c0	NA	negative	NA	NA	NA	NA	negative	modified radical mastectomy	NA	NA	consented	poland	33	NA	NA
TCGA.D8.A145	Yes	female	80	not hispanic or latino	NA	NA	NA	NA	NA	NA	NA	0.13406292749658	0	Years	0.13406292749658	0	Years	85.47.0	nationwide children s hospital	19	brca	12	false	2013	80	right upper inner quadrant	right	NA	NA	NA	sentinel lymph node biopsy plus axillary dissection	NA	tcga-d8-a145	4958c36f-1dc7-4f14-9dec-36e14107dbe3	NA	positive	NA	NA	NA	NA	positive	modified radical mastectomy	NA	NA	consented	poland	27	NA	NA
TCGA.D8.A146	Yes	female	57	not hispanic or latino	NA	NA	NA	NA	NA	NA	NA	0.941176470588235	0	Years	0.941176470588235	0	Years	85.47.0	nationwide children s hospital	19	brca	12	false	2013	57	right upper outer quadrant	right	NA	NA	NA	axillary lymph node dissection alone	NA	tcga-d8-a146	03da7a65-fa2f-42cb-a709-5fe8736f21d3	NA	positive	NA	NA	NA	NA	positive	modified radical mastectomy	NA	NA	consented	poland	56	NA	NA
TCGA.D8.A147	Yes	female	45	not hispanic or latino	NA	NA	NA	NA	NA	NA	NA	0.00547195622435021	0	Years	0.00547195622435021	0	Years	85.47.0	nationwide children s hospital	19	brca	12	false	2013	45	right lower outer quadrant	NA	NA	NA	NA	sentinel node biopsy alone	NA	tcga-d8-a147	fc18d029-9be2-4fa0-9aef-6d647dc55f0b	NA	negative	NA	NA	NA	NA	negative	other	NA	NA	consented	poland	-2	NA	NA
TCGA.D8.A1J8	Yes	female	77	not hispanic or latino	NA	NA	NA	NA	NA	NA	NA	0.700410396716826	0	Years	0.700410396716826	0	Years	109.50.0	nationwide children s hospital	19	brca	12	false	2013	77	right upper outer quadrant	NA	NA	NA	NA	axillary lymph node dissection alone	NA	tcga-d8-a1j8	62d70067-ff77-4f95-8b69-f537abaf74ce	NA	positive	NA	NA	NA	NA	positive	modified radical mastectomy	NA	NA	consented	poland	5	NA	NA
TCGA.D8.A1J9	Yes	female	48	not hispanic or latino	NA	NA	NA	NA	NA	NA	NA	0.678522571819425	0	Years	0.678522571819425	0	Years	109.50.0	nationwide children s hospital	19	brca	12	false	2013	48	left upper outer quadrant	NA	NA	NA	NA	axillary lymph node dissection alone	NA	tcga-d8-a1j9	d5e9a403-88ce-40fc-bb85-80cf3f8ff6bc	NA	positive	NA	NA	NA	NA	negative	modified radical mastectomy	NA	NA	consented	poland	26	NA	NA
TCGA.D8.A1JA	Yes	female	60	not hispanic or latino	NA	NA	NA	NA	NA	NA	NA	1.17920656634747	1	Years	0.0492476060191518	0	Years	109.50.0	nationwide children s hospital	19	brca	12	false	2013	60	left upper outer quadrant	NA	NA	NA	NA	no axillary staging	NA	tcga-d8-a1ja	9ced0c70-c46c-4f98-8f48-840defe4b8b1	NA	negative	NA	NA	NA	NA	negative	other	NA	NA	consented	poland	-1	NA	NA
TCGA.D8.A1JB	Yes	female	54	not hispanic or latino	NA	NA	NA	NA	NA	NA	NA	0	0	Years	0	0	Years	109.50.0	nationwide children s hospital	19	brca	12	false	2013	54	right upper outer quadrant	NA	NA	NA	NA	axillary lymph node dissection alone	NA	tcga-d8-a1jb	dd96a9c7-899c-47cd-a0f9-b149ed07a5d6	NA	positive	NA	NA	NA	NA	positive	modified radical mastectomy	NA	NA	consented	poland	33	NA	NA
TCGA.D8.A1JC	Yes	female	59	not hispanic or latino	NA	NA	NA	NA	NA	NA	NA	0.487004103967168	0	Years	0.487004103967168	0	Years	109.50.0	nationwide children s hospital	19	brca	12	false	2013	59	left upper outer quadrant	NA	NA	NA	NA	axillary lymph node dissection alone	NA	tcga-d8-a1jc	02e6f999-24f2-4ad2-9b92-df3ee2b082e5	NA	positive	NA	NA	NA	NA	positive	modified radical mastectomy	NA	NA	consented	poland	-1	NA	NA
TCGA.D8.A1JD	Yes	female	41	not hispanic or latino	NA	NA	NA	NA	NA	NA	NA	0.746922024623803	0	Years	0.746922024623803	0	Years	109.50.0	nationwide children s hospital	19	brca	12	false	2013	41	left upper outer quadrant	NA	NA	NA	NA	axillary lymph node dissection alone	NA	tcga-d8-a1jd	530ad151-703d-4638-851f-0b5111ff318b	NA	positive	NA	NA	NA	NA	positive	modified radical mastectomy	NA	NA	consented	poland	28	NA	NA
TCGA.D8.A1JE	Yes	female	62	not hispanic or latino	NA	NA	NA	NA	NA	NA	NA	0.155950752393981	0	Years	0.155950752393981	0	Years	109.50.0	nationwide children s hospital	19	brca	12	false	2013	62	left upper outer quadrant	NA	NA	NA	NA	axillary lymph node dissection alone	NA	tcga-d8-a1je	115bc72c-116f-40c1-be9b-e3dd7650efae	NA	positive	NA	NA	NA	NA	positive	modified radical mastectomy	NA	NA	consented	poland	36	NA	NA
TCGA.D8.A1JF	Yes	female	79	not hispanic or latino	NA	NA	NA	NA	NA	NA	NA	0.26265389876881	0	Years	0.26265389876881	0	Years	109.50.0	nationwide children s hospital	19	brca	12	false	2013	79	left upper outer quadrant	NA	NA	NA	NA	axillary lymph node dissection alone	NA	tcga-d8-a1jf	dcd5e079-813a-4c1a-b320-0931468d2bbc	NA	negative	NA	NA	NA	NA	negative	modified radical mastectomy	NA	NA	consented	poland	-1	NA	NA
TCGA.D8.A1JG	Yes	female	62	not hispanic or latino	NA	NA	NA	NA	NA	NA	NA	0.511627906976744	NA	Years	0.511627906976744	0	Years	109.50.0	nationwide children s hospital	19	brca	12	false	2013	62	right upper outer quadrant	NA	NA	NA	NA	sentinel node biopsy alone	NA	tcga-d8-a1jg	7f2a63e6-64d5-4be1-9814-e8416fc9e688	NA	negative	NA	NA	NA	NA	negative	lumpectomy	NA	NA	consented	poland	-1	NA	NA
TCGA.D8.A1JH	Yes	female	56	not hispanic or latino	NA	NA	NA	NA	NA	NA	NA	0.777017783857729	0	Years	0.777017783857729	0	Years	109.50.0	nationwide children s hospital	19	brca	12	false	2013	56	right lower outer quadrant	NA	NA	NA	NA	axillary lymph node dissection alone	NA	tcga-d8-a1jh	4d1bf9e6-5837-4aed-b568-92f014ed5a4b	NA	positive	NA	NA	NA	NA	positive	modified radical mastectomy	NA	NA	consented	poland	57	NA	NA
TCGA.D8.A1JI	Yes	female	54	not hispanic or latino	NA	NA	NA	NA	NA	NA	NA	0.0574555403556772	0	Years	0.0574555403556772	0	Years	109.50.0	nationwide children s hospital	19	brca	12	false	2013	54	right upper outer quadrant	NA	NA	NA	NA	axillary lymph node dissection alone	NA	tcga-d8-a1ji	baf2afc8-f16c-488f-947c-efc9083c6bef	NA	positive	NA	NA	NA	NA	positive	modified radical mastectomy	NA	NA	consented	poland	17	NA	NA
TCGA.D8.A1JJ	Yes	female	54	not hispanic or latino	NA	NA	NA	NA	NA	NA	NA	0.749658002735978	0	Years	0.749658002735978	0	Years	124.42.0	nationwide children s hospital	19	brca	12	false	2013	54	right upper inner quadrant	NA	NA	NA	NA	sentinel node biopsy alone	NA	tcga-d8-a1jj	f7ab565c-83b5-4988-b9be-8a46f65dca8c	NA	positive	NA	NA	NA	NA	positive	other	NA	NA	consented	poland	48	NA	NA
TCGA.D8.A1JK	Yes	female	90	not hispanic or latino	NA	NA	NA	NA	NA	NA	NA	0.298221614227086	0	Years	0.298221614227086	0	Years	109.50.0	nationwide children s hospital	19	brca	12	false	2013	90	left upper inner quadrant	left upper outer quadrant	NA	NA	NA	axillary lymph node dissection alone	NA	tcga-d8-a1jk	56203436-8634-4fd0-96b5-ba6be9d87857	NA	negative	NA	NA	NA	NA	positive	modified radical mastectomy	NA	NA	consented	poland	38	NA	NA
TCGA.D8.A1JL	Yes	female	72	not hispanic or latino	NA	NA	NA	NA	NA	NA	NA	0.725034199726402	0	Years	0.725034199726402	0	Years	109.50.0	nationwide children s hospital	19	brca	12	false	2013	72	left lower inner quadrant	NA	NA	NA	NA	axillary lymph node dissection alone	NA	tcga-d8-a1jl	aa4244a8-0454-4247-a1c3-357fd51746fa	NA	negative	NA	NA	NA	NA	negative	modified radical mastectomy	NA	NA	consented	poland	41	NA	NA
TCGA.D8.A1JM	Yes	female	59	not hispanic or latino	NA	NA	NA	NA	NA	NA	NA	0.651162790697674	0	Years	0.651162790697674	0	Years	109.50.0	nationwide children s hospital	19	brca	12	false	2013	59	right upper outer quadrant	NA	NA	NA	NA	axillary lymph node dissection alone	NA	tcga-d8-a1jm	3e775c99-ceda-4246-8d6f-0f58ca5097c8	NA	positive	NA	NA	NA	NA	negative	modified radical mastectomy	NA	NA	consented	poland	19	NA	NA
TCGA.D8.A1JN	Yes	female	80	not hispanic or latino	NA	NA	NA	NA	NA	NA	NA	0.593707250341997	0	Years	0.593707250341997	0	Years	109.50.0	nationwide children s hospital	19	brca	12	false	2013	80	left	NA	NA	NA	NA	axillary lymph node dissection alone	NA	tcga-d8-a1jn	28911b97-42bf-4189-9961-522fc0aeebc6	NA	positive	NA	NA	NA	NA	positive	modified radical mastectomy	NA	NA	consented	poland	41	NA	NA
TCGA.D8.A1JP	Yes	female	73	not hispanic or latino	NA	NA	NA	NA	NA	NA	NA	0.456908344733242	0	Years	0.456908344733242	0	Years	109.50.0	nationwide children s hospital	19	brca	12	false	2013	73	left upper inner quadrant	NA	NA	NA	NA	sentinel node biopsy alone	NA	tcga-d8-a1jp	752f4773-5a12-4485-a1f6-896e148ddf4d	negative	positive	NA	NA	NA	mastectomy nos	positive	other	NA	NA	consented	poland	53	NA	NA
TCGA.D8.A1JS	Yes	female	77	not hispanic or latino	NA	NA	NA	NA	NA	NA	NA	0.287277701778386	0	Years	0.287277701778386	0	Years	109.50.0	nationwide children s hospital	19	brca	12	false	2013	77	right upper outer quadrant	NA	NA	NA	NA	axillary lymph node dissection alone	NA	tcga-d8-a1js	0d03055c-186b-418a-b614-e2035757bc3b	NA	positive	NA	NA	NA	NA	positive	modified radical mastectomy	NA	NA	consented	poland	-1	NA	NA
TCGA.D8.A1JT	Yes	female	70	not hispanic or latino	NA	NA	NA	NA	NA	NA	NA	0.336525307797538	0	Years	0.336525307797538	0	Years	109.50.0	nationwide children s hospital	19	brca	12	false	2013	70	left lower outer quadrant	NA	NA	NA	NA	axillary lymph node dissection alone	NA	tcga-d8-a1jt	cd781589-3820-45a2-906b-8d60cd02f3ef	NA	positive	NA	NA	NA	NA	positive	modified radical mastectomy	NA	NA	consented	poland	26	NA	NA
TCGA.D8.A1JU	Yes	female	51	not hispanic or latino	NA	NA	NA	NA	NA	NA	NA	0.290013679890561	0	Years	0.290013679890561	0	Years	109.50.0	nationwide children s hospital	19	brca	12	false	2013	51	left upper outer quadrant	NA	NA	NA	NA	sentinel node biopsy alone	NA	tcga-d8-a1ju	af2a8e2f-2ae1-48bc-bba5-0e2c077c4e48	NA	positive	NA	NA	NA	NA	positive	modified radical mastectomy	NA	NA	consented	poland	65	NA	NA
TCGA.D8.A1X5	Yes	female	81	not hispanic or latino	NA	NA	NA	NA	NA	NA	NA	0.467852257181943	NA	Years	0.467852257181943	0	Years	120.27.0	nationwide children s hospital	11	brca	7	false	2013	81	right upper outer quadrant	right lower inner quadrant	right lower outer quadrant	NA	NA	axillary lymph node dissection alone	NA	tcga-d8-a1x5	eb93df3d-9e25-4e4c-9a5d-350f296e5acf	NA	positive	NA	NA	NA	NA	positive	modified radical mastectomy	NA	NA	consented	poland	34	NA	NA
TCGA.D8.A1X6	Yes	female	80	not hispanic or latino	NA	NA	NA	NA	NA	NA	NA	0.645690834473324	NA	Years	0.645690834473324	0	Years	124.32.0	nationwide children s hospital	11	brca	7	false	2013	80	left upper inner quadrant	left upper outer quadrant	NA	NA	NA	axillary lymph node dissection alone	NA	tcga-d8-a1x6	42e47f3a-dff7-41e4-8f84-146d97e8ab72	NA	positive	NA	NA	NA	NA	positive	modified radical mastectomy	NA	NA	consented	poland	47	NA	NA
TCGA.D8.A1X7	Yes	female	40	not hispanic or latino	NA	NA	NA	NA	NA	NA	NA	0.232558139534884	NA	Years	0.232558139534884	0	Years	124.32.0	nationwide children s hospital	11	brca	7	false	2013	40	right upper outer quadrant	NA	NA	NA	NA	axillary lymph node dissection alone	NA	tcga-d8-a1x7	cdab777e-62de-4d51-92af-b6eb089c111f	NA	positive	NA	NA	NA	NA	positive	simple mastectomy	NA	NA	consented	poland	16	NA	NA
TCGA.D8.A1X8	Yes	female	62	not hispanic or latino	NA	NA	NA	NA	NA	NA	NA	0.744186046511628	NA	Years	0.744186046511628	0	Years	124.32.0	nationwide children s hospital	11	brca	7	false	2013	62	left lower outer quadrant	NA	NA	NA	NA	axillary lymph node dissection alone	NA	tcga-d8-a1x8	8624354c-af25-423c-9c71-48a5dd821097	NA	positive	NA	2+	4 point scale	NA	indeterminate	modified radical mastectomy	NA	NA	consented	poland	0	NA	NA
TCGA.D8.A1X9	Yes	female	66	not hispanic or latino	NA	NA	NA	NA	NA	NA	NA	1.03967168262654	0	Years	1.03967168262654	0	Years	136.38.0	nationwide children s hospital	19	brca	12	false	2013	66	left lower outer quadrant	NA	NA	NA	NA	axillary lymph node dissection alone	NA	tcga-d8-a1x9	34a74805-300c-4773-ab59-2085fcc2e6cc	NA	positive	NA	NA	NA	NA	positive	modified radical mastectomy	NA	NA	consented	poland	176	NA	NA
TCGA.D8.A1XA	Yes	female	64	not hispanic or latino	NA	NA	NA	NA	NA	NA	NA	0.749658002735978	0	Years	0.749658002735978	0	Years	120.37.0	nationwide children s hospital	19	brca	12	false	2013	64	left upper outer quadrant	NA	NA	NA	NA	sentinel node biopsy alone	NA	tcga-d8-a1xa	739cb132-51e9-41be-8064-311a13da0d74	NA	positive	NA	NA	NA	NA	positive	lumpectomy	NA	NA	consented	poland	0	NA	NA
TCGA.D8.A1XB	Yes	female	62	not hispanic or latino	NA	NA	NA	NA	NA	NA	NA	0.549931600547196	0	Years	0.549931600547196	0	Years	120.37.0	nationwide children s hospital	19	brca	12	false	2013	62	right upper outer quadrant	NA	NA	NA	NA	axillary lymph node dissection alone	NA	tcga-d8-a1xb	d2694b09-7844-4496-865c-5d3d8cd03330	NA	positive	NA	NA	NA	NA	positive	modified radical mastectomy	NA	NA	consented	poland	35	NA	NA
TCGA.D8.A1XC	Yes	female	85	not hispanic or latino	NA	NA	NA	NA	NA	NA	NA	1.2202462380301	1	Years	0.221614227086183	0	Years	120.37.0	nationwide children s hospital	19	brca	12	false	2013	85	right upper inner quadrant	NA	NA	NA	NA	axillary lymph node dissection alone	NA	tcga-d8-a1xc	ee14e049-b891-4dda-a730-8ce99bd93baf	NA	positive	NA	NA	NA	NA	positive	modified radical mastectomy	NA	NA	consented	poland	0	NA	NA
TCGA.D8.A1XD	Yes	female	36	not hispanic or latino	NA	NA	NA	NA	NA	NA	NA	0.424076607387141	0	Years	0.424076607387141	0	Years	120.37.0	nationwide children s hospital	19	brca	12	false	2013	36	left upper outer quadrant	NA	NA	NA	NA	axillary lymph node dissection alone	NA	tcga-d8-a1xd	c4699748-f01d-4b30-9c74-1ca77fb84ac1	NA	positive	NA	NA	NA	NA	positive	modified radical mastectomy	NA	NA	consented	poland	0	NA	NA
TCGA.D8.A1XF	Yes	female	45	not hispanic or latino	NA	NA	NA	NA	NA	NA	NA	0.265389876880985	0	Years	0.265389876880985	0	Years	120.37.0	nationwide children s hospital	19	brca	12	false	2013	45	left upper outer quadrant	NA	NA	NA	NA	axillary lymph node dissection alone	NA	tcga-d8-a1xf	6f6afd31-b5dd-48ab-b18f-6390ba18a5f0	NA	positive	NA	NA	NA	NA	positive	modified radical mastectomy	NA	NA	consented	poland	0	NA	NA
TCGA.D8.A1XG	Yes	female	86	not hispanic or latino	NA	NA	NA	NA	NA	NA	NA	0.205198358413133	0	Years	0.205198358413133	0	Years	120.37.0	nationwide children s hospital	19	brca	12	false	2013	86	right upper inner quadrant	NA	NA	NA	NA	axillary lymph node dissection alone	NA	tcga-d8-a1xg	de531604-bd1a-49df-96c2-6de3ae703f1d	NA	positive	NA	NA	NA	NA	negative	modified radical mastectomy	NA	NA	consented	poland	0	NA	NA
TCGA.D8.A1XJ	Yes	female	76	not hispanic or latino	NA	NA	NA	NA	NA	NA	NA	0.963064295485636	0	Years	0.963064295485636	0	Years	124.42.0	nationwide children s hospital	19	brca	12	false	2013	76	left upper outer quadrant	left lower outer quadrant	NA	NA	NA	axillary lymph node dissection alone	NA	tcga-d8-a1xj	cc510968-fe52-4109-a79f-74f216b48c78	NA	positive	NA	NA	NA	NA	positive	modified radical mastectomy	NA	NA	consented	poland	56	NA	NA
TCGA.D8.A1XK	Yes	female	55	not hispanic or latino	NA	NA	NA	NA	NA	NA	NA	-0.106703146374829	0	Years	-0.106703146374829	0	Years	124.42.0	nationwide children s hospital	19	brca	12	false	2013	55	left lower inner quadrant	NA	NA	NA	NA	axillary lymph node dissection alone	NA	tcga-d8-a1xk	97943d87-fed7-4f14-a0a7-c5bfee64c392	NA	negative	NA	NA	NA	NA	negative	modified radical mastectomy	NA	NA	consented	poland	37	NA	NA
TCGA.D8.A1XL	Yes	female	34	not hispanic or latino	NA	NA	NA	NA	NA	NA	NA	0.872777017783858	0	Years	0.872777017783858	0	Years	124.42.0	nationwide children s hospital	19	brca	12	false	2013	34	left upper outer quadrant	NA	NA	NA	NA	axillary lymph node dissection alone	NA	tcga-d8-a1xl	2b19a6b4-7a17-4452-b4aa-6fc18adc0c3c	NA	positive	NA	NA	NA	NA	positive	lumpectomy	NA	NA	consented	poland	44	NA	NA
TCGA.D8.A1XM	Yes	female	57	not hispanic or latino	NA	NA	NA	NA	NA	NA	NA	0.596443228454172	0	Years	0.596443228454172	0	Years	124.42.0	nationwide children s hospital	19	brca	12	false	2013	57	right upper inner quadrant	NA	NA	NA	NA	sentinel node biopsy alone	NA	tcga-d8-a1xm	92529232-8504-4541-b7e2-4df8f497c413	NA	positive	NA	NA	NA	NA	positive	lumpectomy	NA	NA	consented	poland	30	NA	NA
TCGA.D8.A1XO	Yes	female	56	not hispanic or latino	NA	NA	NA	NA	NA	NA	NA	0.662106703146375	NA	Years	0.662106703146375	0	Years	124.42.0	nationwide children s hospital	19	brca	12	false	2013	56	left lower outer quadrant	NA	NA	NA	NA	axillary lymph node dissection alone	NA	tcga-d8-a1xo	6a186809-3422-41d0-83d2-867145830936	NA	positive	NA	NA	NA	NA	positive	modified radical mastectomy	NA	NA	consented	poland	46	NA	NA
TCGA.D8.A1XQ	Yes	female	69	not hispanic or latino	NA	NA	NA	NA	NA	NA	NA	0.484268125854993	0	Years	0.484268125854993	0	Years	124.42.0	nationwide children s hospital	19	brca	12	false	2013	69	right upper outer quadrant	NA	NA	NA	NA	axillary lymph node dissection alone	NA	tcga-d8-a1xq	3886b4fb-ba22-4a50-b11a-a6893951f170	NA	negative	NA	NA	NA	NA	negative	modified radical mastectomy	NA	NA	consented	poland	37	NA	NA
TCGA.D8.A1XR	Yes	female	56	not hispanic or latino	NA	NA	NA	NA	NA	NA	NA	0.459644322845417	0	Years	0.459644322845417	0	Years	124.42.0	nationwide children s hospital	19	brca	12	false	2013	56	right upper outer quadrant	NA	NA	NA	NA	axillary lymph node dissection alone	NA	tcga-d8-a1xr	70f34c5c-3671-44c8-9469-99f9786efec1	NA	positive	NA	NA	NA	NA	positive	modified radical mastectomy	NA	NA	consented	poland	41	NA	NA
TCGA.D8.A1XS	Yes	male	48	not hispanic or latino	NA	NA	NA	NA	NA	NA	NA	0.136798905608755	0	Years	0.136798905608755	0	Years	124.42.0	nationwide children s hospital	19	brca	12	false	2013	48	left upper outer quadrant	NA	NA	NA	NA	axillary lymph node dissection alone	NA	tcga-d8-a1xs	1026e0bf-5640-4fa5-b65f-4f11e8e76b18	NA	positive	NA	NA	NA	NA	positive	modified radical mastectomy	NA	NA	consented	poland	50	NA	NA
TCGA.D8.A1XT	Yes	female	61	not hispanic or latino	NA	NA	NA	NA	NA	NA	NA	0.528043775649795	NA	Years	0.528043775649795	0	Years	124.42.0	nationwide children s hospital	19	brca	12	false	2013	61	right upper outer quadrant	NA	NA	NA	NA	axillary lymph node dissection alone	NA	tcga-d8-a1xt	64975923-d032-4182-8565-59fc37127d8d	NA	negative	NA	NA	NA	NA	negative	modified radical mastectomy	NA	NA	consented	poland	23	NA	NA
TCGA.D8.A1XU	Yes	female	56	not hispanic or latino	NA	NA	NA	NA	NA	NA	NA	0.40766073871409	0	Years	0.40766073871409	0	Years	124.42.0	nationwide children s hospital	19	brca	12	false	2013	56	left upper outer quadrant	NA	NA	NA	NA	sentinel node biopsy alone	NA	tcga-d8-a1xu	332148f5-f070-4c20-8eb1-4d8c0673aa52	negative	positive	NA	NA	NA	NA	positive	modified radical mastectomy	NA	NA	consented	poland	24	NA	NA
TCGA.D8.A1XV	Yes	female	84	not hispanic or latino	NA	NA	NA	NA	NA	NA	NA	0.399452804377565	0	Years	0.399452804377565	0	Years	124.42.0	nationwide children s hospital	19	brca	12	false	2013	84	right lower inner quadrant	NA	NA	NA	NA	sentinel node biopsy alone	NA	tcga-d8-a1xv	87b85935-a058-44ad-8fb6-8511130eaffe	NA	positive	NA	NA	NA	NA	positive	modified radical mastectomy	NA	NA	consented	poland	26	NA	NA
TCGA.D8.A1XW	Yes	female	53	not hispanic or latino	NA	NA	NA	NA	NA	NA	NA	0.320109439124487	0	Years	0.320109439124487	0	Years	124.42.0	nationwide children s hospital	19	brca	12	false	2013	53	left upper inner quadrant	NA	NA	NA	NA	sentinel lymph node biopsy plus axillary dissection	NA	tcga-d8-a1xw	887b9e5b-99db-44ac-9c30-c0dc6877b41c	NA	negative	NA	NA	NA	NA	positive	modified radical mastectomy	NA	NA	consented	poland	66	NA	NA
TCGA.D8.A1XY	Yes	female	74	not hispanic or latino	NA	NA	NA	NA	NA	NA	NA	0.221614227086183	0	Years	0.221614227086183	0	Years	124.42.0	nationwide children s hospital	19	brca	12	false	2013	74	left upper outer quadrant	NA	NA	NA	NA	axillary lymph node dissection alone	NA	tcga-d8-a1xy	0130d616-885e-4a6c-9d03-2f17dd692a05	NA	positive	NA	NA	NA	NA	positive	simple mastectomy	NA	NA	consented	poland	36	NA	NA
TCGA.D8.A1XZ	Yes	female	81	not hispanic or latino	NA	NA	NA	NA	NA	NA	NA	0.328317373461012	0	Years	0.328317373461012	0	Years	124.42.0	nationwide children s hospital	19	brca	12	false	2013	81	right lower inner quadrant	NA	NA	NA	NA	axillary lymph node dissection alone	NA	tcga-d8-a1xz	2c90d5e3-ac8c-4c86-a06f-42ccc064eb49	NA	positive	NA	NA	NA	NA	negative	modified radical mastectomy	NA	NA	consented	poland	36	NA	NA
TCGA.D8.A1Y0	Yes	female	65	not hispanic or latino	NA	NA	NA	NA	NA	NA	NA	0.454172366621067	0	Years	0.454172366621067	0	Years	124.42.0	nationwide children s hospital	19	brca	12	false	2013	65	left	NA	NA	NA	NA	axillary lymph node dissection alone	NA	tcga-d8-a1y0	ced2c048-b047-43ff-b0e7-cd7ad480850c	NA	positive	NA	NA	NA	NA	positive	modified radical mastectomy	NA	NA	consented	poland	42	NA	NA
TCGA.D8.A1Y1	Yes	female	80	not hispanic or latino	NA	NA	NA	NA	NA	NA	NA	0.314637482900137	0	Years	0.314637482900137	0	Years	124.42.0	nationwide children s hospital	19	brca	12	false	2013	80	left upper inner quadrant	left upper outer quadrant	NA	NA	NA	axillary lymph node dissection alone	NA	tcga-d8-a1y1	38a631a1-6875-4216-a335-ee93c90a86d6	NA	positive	NA	NA	NA	NA	positive	modified radical mastectomy	NA	NA	consented	poland	35	NA	NA
TCGA.D8.A1Y2	Yes	female	71	not hispanic or latino	NA	NA	NA	NA	NA	NA	NA	0.196990424076607	0	Years	0.196990424076607	0	Years	136.38.0	nationwide children s hospital	19	brca	12	false	2013	71	right lower outer quadrant	NA	NA	NA	NA	axillary lymph node dissection alone	NA	tcga-d8-a1y2	c7d7a770-23c0-4310-ab48-1f6152dc2849	NA	positive	NA	NA	NA	NA	positive	modified radical mastectomy	NA	NA	consented	poland	29	NA	NA
TCGA.D8.A1Y3	Yes	female	61	not hispanic or latino	NA	NA	NA	NA	NA	NA	NA	0.339261285909713	0	Years	0.339261285909713	0	Years	136.38.0	nationwide children s hospital	19	brca	12	false	2013	61	right upper outer quadrant	NA	NA	NA	NA	axillary lymph node dissection alone	NA	tcga-d8-a1y3	632984bd-dc81-42b6-b024-476cfd0bb2ae	NA	positive	NA	NA	NA	NA	positive	modified radical mastectomy	NA	NA	consented	poland	40	NA	NA
TCGA.D8.A27E	Yes	female	66	not hispanic or latino	NA	NA	NA	NA	NA	NA	NA	0.497948016415869	0	Years	0.497948016415869	0	Years	147.37.0	nationwide children s hospital	19	brca	12	false	2013	66	left upper inner quadrant	NA	NA	NA	NA	sentinel node biopsy alone	NA	tcga-d8-a27e	680f23a9-fcce-493e-b908-27c1ad202e4c	NA	positive	NA	NA	NA	NA	positive	other	NA	NA	consented	poland	41	NA	NA
TCGA.D8.A27F	Yes	female	40	not hispanic or latino	NA	NA	NA	NA	NA	NA	NA	0.290013679890561	0	Years	0.290013679890561	0	Years	147.37.0	nationwide children s hospital	19	brca	12	false	2013	40	right upper outer quadrant	NA	NA	NA	NA	axillary lymph node dissection alone	NA	tcga-d8-a27f	1549dc64-3dab-43fc-96e9-b07d520957e1	NA	negative	NA	NA	NA	NA	negative	modified radical mastectomy	NA	NA	consented	poland	0	NA	NA
TCGA.D8.A27G	Yes	female	75	not hispanic or latino	NA	NA	NA	NA	NA	NA	NA	0.571819425444596	0	Years	0.571819425444596	0	Years	147.37.0	nationwide children s hospital	19	brca	12	false	2013	75	left lower outer quadrant	NA	NA	NA	NA	axillary lymph node dissection alone	NA	tcga-d8-a27g	6f6e7356-3521-4674-8eec-ad01340d4b8e	NA	positive	NA	NA	NA	NA	positive	modified radical mastectomy	NA	NA	consented	poland	66	NA	NA
TCGA.D8.A27H	Yes	female	72	not hispanic or latino	NA	NA	NA	NA	NA	NA	NA	0.0519835841313269	0	Years	0.0519835841313269	0	Years	147.37.0	nationwide children s hospital	19	brca	12	false	2013	72	right upper outer quadrant	NA	NA	NA	NA	no axillary staging	NA	tcga-d8-a27h	0dca98b0-f43e-45b6-9a02-00092c78678c	NA	negative	NA	NA	NA	NA	negative	modified radical mastectomy	NA	NA	consented	poland	0	NA	NA
TCGA.D8.A27I	Yes	female	58	not hispanic or latino	NA	NA	NA	NA	NA	NA	NA	0.506155950752394	0	Years	0.506155950752394	0	Years	147.37.0	nationwide children s hospital	19	brca	12	false	2013	58	right upper outer quadrant	NA	NA	NA	NA	axillary lymph node dissection alone	NA	tcga-d8-a27i	9c55032f-4db7-4026-ae83-8d060dd8e3fe	NA	positive	NA	NA	NA	NA	positive	modified radical mastectomy	NA	NA	consented	poland	61	NA	NA
TCGA.D8.A27K	Yes	female	47	not hispanic or latino	NA	NA	NA	NA	NA	NA	NA	0.322845417236662	0	Years	0.322845417236662	0	Years	147.37.0	nationwide children s hospital	19	brca	12	false	2013	47	left upper inner quadrant	NA	NA	NA	NA	axillary lymph node dissection alone	NA	tcga-d8-a27k	7f97971b-2818-4e4b-9c9e-7c0246f9484c	NA	positive	NA	NA	NA	NA	positive	modified radical mastectomy	NA	NA	consented	poland	14	NA	NA
TCGA.D8.A27L	Yes	female	49	not hispanic or latino	NA	NA	NA	NA	NA	NA	NA	0.341997264021888	0	Years	0.341997264021888	0	Years	147.37.0	nationwide children s hospital	19	brca	12	false	2013	49	right upper inner quadrant	NA	NA	NA	NA	sentinel lymph node biopsy plus axillary dissection	NA	tcga-d8-a27l	6020d1b4-ee20-4cc9-82a3-340b5e3122f1	NA	positive	NA	NA	NA	NA	positive	modified radical mastectomy	NA	NA	consented	poland	32	NA	NA
TCGA.D8.A27M	Yes	female	59	not hispanic or latino	NA	NA	NA	NA	NA	NA	NA	0.393980848153215	0	Years	0.393980848153215	0	Years	147.37.0	nationwide children s hospital	19	brca	12	false	2013	59	left upper outer quadrant	NA	NA	NA	NA	sentinel node biopsy alone	NA	tcga-d8-a27m	ae65baeb-6b78-492a-8c63-bb7e93e83dc2	NA	negative	NA	NA	NA	NA	negative	modified radical mastectomy	NA	NA	consented	poland	40	NA	NA
TCGA.D8.A27N	Yes	female	36	not hispanic or latino	NA	NA	NA	NA	NA	NA	NA	0.39671682626539	NA	Years	0.39671682626539	0	Years	147.37.0	nationwide children s hospital	19	brca	12	false	2013	36	right upper outer quadrant	NA	NA	NA	NA	axillary lymph node dissection alone	NA	tcga-d8-a27n	d5be2ab3-f748-480d-954b-385cf01b4c81	NA	positive	NA	NA	NA	NA	positive	modified radical mastectomy	NA	NA	consented	poland	37	NA	NA
TCGA.D8.A27P	Yes	female	64	not hispanic or latino	NA	NA	NA	NA	NA	NA	NA	0.0629274965800274	NA	Years	0.0629274965800274	0	Years	147.37.0	nationwide children s hospital	19	brca	12	false	2013	64	right upper inner quadrant	NA	NA	NA	NA	sentinel node biopsy alone	NA	tcga-d8-a27p	c54d5507-bba5-4a1e-8885-3c3b1eed13c1	NA	positive	NA	NA	NA	NA	positive	modified radical mastectomy	NA	NA	consented	poland	1	NA	NA
TCGA.D8.A27R	Yes	female	41	not hispanic or latino	NA	NA	NA	NA	NA	NA	NA	0.079343365253078	0	Years	0.079343365253078	0	Years	147.37.0	nationwide children s hospital	19	brca	12	false	2013	41	right upper outer quadrant	NA	NA	NA	NA	axillary lymph node dissection alone	NA	tcga-d8-a27r	0b23b5fe-6c7e-4297-bc55-f93fcb830ac4	NA	positive	NA	NA	NA	NA	positive	modified radical mastectomy	NA	NA	consented	poland	21	NA	NA
TCGA.D8.A27T	Yes	female	53	not hispanic or latino	NA	NA	NA	NA	NA	NA	NA	0.369357045143639	0	Years	0.369357045143639	0	Years	147.37.0	nationwide children s hospital	19	brca	12	false	2013	53	right upper outer quadrant	right lower outer quadrant	NA	NA	NA	sentinel lymph node biopsy plus axillary dissection	NA	tcga-d8-a27t	27c1c094-690b-4973-8900-a797ad88f98c	NA	positive	NA	NA	NA	NA	positive	simple mastectomy	NA	NA	consented	poland	26	NA	NA
TCGA.D8.A27V	Yes	female	62	not hispanic or latino	NA	NA	NA	NA	NA	NA	NA	0.199726402188782	0	Years	0.199726402188782	0	Years	155.37.0	nationwide children s hospital	19	brca	12	false	2013	62	right upper outer quadrant	right lower outer quadrant	NA	NA	NA	sentinel node biopsy alone	NA	tcga-d8-a27v	ad6d26ab-6568-40db-bfb0-394d40e801cf	NA	positive	NA	NA	NA	NA	positive	simple mastectomy	NA	NA	consented	poland	22	NA	NA
TCGA.D8.A27W	Yes	female	55	not hispanic or latino	NA	NA	NA	NA	NA	NA	NA	0.0410396716826265	0	Years	0.0410396716826265	0	Years	147.37.0	nationwide children s hospital	19	brca	12	false	2013	55	right	NA	NA	NA	NA	axillary lymph node dissection alone	NA	tcga-d8-a27w	bfa3dbc0-361c-400e-8c10-0aca7049fce9	NA	positive	NA	NA	NA	NA	positive	modified radical mastectomy	NA	NA	consented	poland	14	NA	NA
TCGA.D8.A3Z5	Yes	female	54	not hispanic or latino	NA	NA	NA	NA	NA	NA	NA	1.20656634746922	NA	Years	1.20656634746922	0	Years	255.19.0	nationwide children s hospital	19	brca	12	false	2013	54	right	NA	NA	NA	NA	other (specify)	mastectomy with tlnd	tcga-d8-a3z5	77e25ae8-82ec-4dea-8e62-1176f27e47ba	NA	positive	NA	NA	NA	NA	positive	simple mastectomy	NA	NA	consented	poland	0	NA	NA
TCGA.D8.A3Z6	Yes	female	56	not hispanic or latino	NA	NA	NA	NA	NA	NA	NA	0.503419972640219	NA	Years	0.503419972640219	0	Years	239.17.0	nationwide children s hospital	19	brca	12	false	2013	56	left	NA	NA	NA	NA	other (specify)	mastectomy with tlnd	tcga-d8-a3z6	a6e5f869-1182-4f81-b4bb-cf55261c8f3f	NA	positive	NA	NA	NA	NA	positive	modified radical mastectomy	NA	NA	consented	poland	7	NA	NA
TCGA.D8.A4Z1	Yes	female	68	not hispanic or latino	NA	NA	NA	NA	NA	NA	NA	0.610123119015048	NA	Years	0.610123119015048	0	Years	271.19.0	nationwide children s hospital	19	brca	12	false	2013	68	right	left upper inner quadrant	NA	NA	NA	no axillary staging	NA	tcga-d8-a4z1	80419545-4e5d-4baf-8948-f84589b5ef3e	NA	positive	NA	NA	NA	NA	positive	simple mastectomy	NA	NA	consented	poland	100	NA	NA
TCGA.E2.A105	Yes	female	79	not hispanic or latino	NA	NA	NA	NA	NA	NA	NA	3.18194254445964	0	Years	3.18194254445964	0	Years	80.46.0	nationwide children s hospital	19	brca	12	false	2013	79	left upper inner quadrant	NA	NA	NA	NA	sentinel node biopsy alone	NA	tcga-e2-a105	b0bcb829-cee0-4247-bb75-093a5bea89ee	NA	positive	NA	NA	NA	NA	positive	lumpectomy	NA	NA	consented	NA	22	NA	NA
TCGA.E2.A106	Yes	female	34	not hispanic or latino	NA	NA	NA	NA	NA	NA	NA	4.25444596443228	0	Years	4.25444596443228	0	Years	80.46.0	nationwide children s hospital	19	brca	12	false	2013	34	right upper outer quadrant	NA	NA	NA	NA	sentinel lymph node biopsy plus axillary dissection	NA	tcga-e2-a106	87e09544-eddb-473b-8617-212407ce644e	negative	positive	NA	NA	NA	other	positive	simple mastectomy	inner-upper margin re-excision	NA	consented	NA	781	NA	NA
TCGA.E2.A107	Yes	female	54	not hispanic or latino	NA	NA	NA	NA	NA	NA	NA	2.0875512995896	0	Years	2.0875512995896	0	Years	80.46.0	nationwide children s hospital	19	brca	12	false	2013	54	right upper inner quadrant	NA	NA	NA	NA	sentinel lymph node biopsy plus axillary dissection	NA	tcga-e2-a107	eff2360e-399a-4167-ab2b-798e27bef739	NA	positive	NA	NA	NA	NA	negative	simple mastectomy	NA	NA	consented	NA	56	NA	NA
TCGA.E2.A108	Yes	female	64	not hispanic or latino	NA	NA	NA	NA	NA	NA	NA	0.339261285909713	0	Years	0.339261285909713	0	Years	80.46.0	nationwide children s hospital	19	brca	12	false	2013	64	right upper outer quadrant	NA	NA	NA	NA	NA	NA	tcga-e2-a108	4f04bd10-9902-4a23-b15d-4f4409d79499	NA	positive	NA	NA	NA	NA	positive	lumpectomy	NA	NA	consented	NA	47	NA	NA
TCGA.E2.A109	Yes	female	64	not hispanic or latino	NA	NA	NA	NA	NA	NA	NA	3.20656634746922	0	Years	3.20656634746922	0	Years	80.46.0	nationwide children s hospital	19	brca	12	false	2013	64	right upper outer quadrant	NA	NA	NA	NA	sentinel node biopsy alone	NA	tcga-e2-a109	f0787165-6f58-4d67-b510-928eea2c4882	NA	positive	NA	NA	NA	NA	negative	simple mastectomy	NA	NA	consented	NA	40	NA	NA
TCGA.E2.A10A	Yes	female	41	not hispanic or latino	NA	NA	NA	NA	NA	NA	NA	0.205198358413133	1	Years	0.963064295485636	0	Years	85.47.0	nationwide children s hospital	19	brca	12	false	2013	41	left upper outer quadrant	NA	NA	NA	NA	sentinel node biopsy alone	NA	tcga-e2-a10a	4da7abaf-ac7a-41c0-8033-5780a398545c	NA	positive	NA	NA	NA	NA	positive	simple mastectomy	NA	NA	consented	NA	11	NA	NA
TCGA.E2.A10B	Yes	female	67	not hispanic or latino	NA	NA	NA	NA	NA	NA	NA	0.53077975376197	1	Years	2.04651162790698	0	Years	80.46.0	nationwide children s hospital	19	brca	12	false	2013	67	left lower outer quadrant	NA	NA	NA	NA	sentinel lymph node biopsy plus axillary dissection	NA	tcga-e2-a10b	f801aeed-dc43-49d7-a319-84c8851979d9	NA	positive	NA	NA	NA	NA	positive	lumpectomy	NA	NA	consented	NA	104	NA	NA
TCGA.E2.A10C	Yes	female	54	not hispanic or latino	NA	NA	NA	NA	NA	NA	NA	2.33378932968536	0	Years	2.33378932968536	0	Years	80.46.0	nationwide children s hospital	19	brca	12	false	2013	54	left upper outer quadrant	NA	NA	NA	NA	sentinel lymph node biopsy plus axillary dissection	NA	tcga-e2-a10c	9ac44381-5d43-4f63-aa3f-7703bfc923c9	NA	positive	NA	NA	NA	NA	positive	lumpectomy	NA	NA	consented	NA	41	NA	NA
TCGA.E2.A10E	Yes	female	64	not hispanic or latino	NA	NA	NA	NA	NA	NA	NA	1.14363885088919	0	Years	1.14363885088919	0	Years	80.46.0	nationwide children s hospital	19	brca	12	false	2013	64	left	NA	NA	NA	NA	sentinel lymph node biopsy plus axillary dissection	NA	tcga-e2-a10e	dc15a8ae-991e-421c-bc70-70e94f79dd17	NA	positive	NA	NA	NA	NA	positive	simple mastectomy	NA	NA	consented	NA	7	NA	NA
TCGA.E2.A10F	Yes	female	47	not hispanic or latino	NA	NA	NA	NA	NA	NA	NA	0.984952120383037	0	Years	0.984952120383037	0	Years	80.46.0	nationwide children s hospital	19	brca	12	false	2013	47	left upper outer quadrant	NA	NA	NA	NA	sentinel node biopsy alone	NA	tcga-e2-a10f	8e159b50-8136-42d4-b9c7-d579a74e4931	NA	positive	NA	NA	NA	NA	positive	lumpectomy	NA	NA	consented	NA	8	NA	NA
TCGA.E2.A14N	Yes	female	37	not hispanic or latino	NA	NA	NA	NA	NA	NA	NA	3.69357045143639	0	Years	3.69357045143639	0	Years	103.41.0	nationwide children s hospital	19	brca	12	false	2013	37	right upper inner quadrant	NA	NA	NA	NA	sentinel lymph node biopsy plus axillary dissection	NA	tcga-e2-a14n	752ad011-79e0-494f-9868-98bf6feb28f8	NA	negative	NA	NA	NA	NA	negative	simple mastectomy	NA	NA	consented	NA	-16	NA	NA
TCGA.E2.A14O	Yes	female	76	not hispanic or latino	NA	NA	NA	NA	NA	NA	NA	3.20656634746922	0	Years	3.20656634746922	0	Years	85.47.0	nationwide children s hospital	19	brca	12	false	2013	76	left upper outer quadrant	NA	NA	NA	NA	sentinel lymph node biopsy plus axillary dissection	NA	tcga-e2-a14o	fb356957-f620-4d99-b675-1355a1d9f932	NA	positive	NA	NA	NA	NA	positive	modified radical mastectomy	NA	NA	consented	NA	-3	NA	NA
TCGA.E2.A14P	Yes	female	79	not hispanic or latino	NA	NA	NA	NA	NA	NA	NA	1.33242134062927	0	Years	1.33242134062927	0	Years	93.48.0	nationwide children s hospital	19	brca	12	false	2013	79	right upper outer quadrant	NA	NA	NA	NA	axillary lymph node dissection alone	NA	tcga-e2-a14p	e4fc0909-f284-4471-866d-d8967b6adcbc	NA	negative	NA	NA	NA	NA	negative	lumpectomy	NA	NA	consented	NA	-1	NA	NA
TCGA.E2.A14Q	Yes	female	50	not hispanic or latino	NA	NA	NA	NA	NA	NA	NA	2.66484268125855	0	Years	2.66484268125855	0	Years	93.48.0	nationwide children s hospital	19	brca	12	false	2013	50	left upper outer quadrant	NA	NA	NA	NA	sentinel lymph node biopsy plus axillary dissection	NA	tcga-e2-a14q	303a1d77-a37a-4966-a4a4-9981d99ba1b4	NA	positive	NA	NA	NA	NA	positive	lumpectomy	NA	NA	consented	NA	-27	NA	NA
TCGA.E2.A14R	Yes	female	62	not hispanic or latino	NA	NA	NA	NA	NA	NA	NA	2.65663474692202	1	Years	2.31190150478796	0	Years	85.47.0	nationwide children s hospital	19	brca	12	false	2013	62	left	NA	NA	NA	NA	sentinel lymph node biopsy plus axillary dissection	NA	tcga-e2-a14r	4fba3deb-db94-44b5-a0f2-a575d270779e	NA	negative	NA	NA	NA	NA	negative	lumpectomy	NA	NA	consented	NA	-3	NA	NA
TCGA.E2.A14S	Yes	female	65	not hispanic or latino	NA	NA	NA	NA	NA	NA	NA	2.28180574555404	0	Years	2.28180574555404	0	Years	93.48.0	nationwide children s hospital	19	brca	12	false	2013	65	left lower outer quadrant	NA	NA	NA	NA	sentinel node biopsy alone	NA	tcga-e2-a14s	c2b104ee-f914-4e79-9e1b-56bf88157472	NA	positive	NA	NA	NA	NA	positive	lumpectomy	NA	NA	consented	NA	-6	NA	NA
TCGA.E2.A14T	Yes	female	52	not hispanic or latino	NA	NA	NA	NA	NA	NA	NA	2.43502051983584	0	Years	2.43502051983584	0	Years	85.47.0	nationwide children s hospital	19	brca	12	false	2013	52	left upper inner quadrant	NA	NA	NA	NA	sentinel node biopsy alone	NA	tcga-e2-a14t	e0929c47-cff3-4518-a188-8764af01073a	NA	positive	NA	NA	NA	NA	positive	simple mastectomy	NA	NA	consented	NA	-13	NA	NA
TCGA.E2.A14U	Yes	female	74	not hispanic or latino	NA	NA	NA	NA	NA	NA	NA	2.29274965800274	0	Years	2.29274965800274	0	Years	227.24.0	nationwide children s hospital	19	brca	12	false	2013	74	right upper outer quadrant	NA	NA	NA	NA	other (specify)	sentinel lymph node dissection	tcga-e2-a14u	23b7aaea-1119-4b10-aa1a-0ae255d2f2a6	NA	positive	NA	NA	NA	NA	positive	lumpectomy	NA	NA	consented	NA	45	NA	NA
TCGA.E2.A14V	Yes	female	53	not hispanic or latino	NA	NA	NA	NA	NA	NA	NA	2.04651162790698	0	Years	2.04651162790698	0	Years	93.48.0	nationwide children s hospital	19	brca	12	false	2013	53	left lower inner quadrant	NA	NA	NA	NA	sentinel lymph node biopsy plus axillary dissection	NA	tcga-e2-a14v	3144f1fb-4342-4079-bfe8-940da4bfd88e	NA	positive	3 point scale	NA	3 point scale	NA	positive	lumpectomy	NA	NA	consented	NA	-6	NA	NA
TCGA.E2.A14W	Yes	male	78	not hispanic or latino	NA	NA	NA	NA	NA	NA	NA	2.27906976744186	0	Years	2.27906976744186	0	Years	93.48.0	nationwide children s hospital	19	brca	12	false	2013	78	left upper outer quadrant	NA	NA	NA	NA	sentinel node biopsy alone	NA	tcga-e2-a14w	eadb0562-2165-4adb-ad58-018e73f82780	NA	positive	3 point scale	NA	3 point scale	NA	positive	simple mastectomy	NA	NA	consented	NA	-1	NA	NA
TCGA.E2.A14X	Yes	female	55	not hispanic or latino	NA	NA	NA	NA	NA	NA	NA	1.89329685362517	0	Years	1.89329685362517	0	Years	85.47.0	nationwide children s hospital	19	brca	12	false	2013	55	right upper outer quadrant	NA	NA	NA	NA	sentinel lymph node biopsy plus axillary dissection	NA	tcga-e2-a14x	60df7543-6da5-4c75-943b-5800c1e08234	NA	negative	NA	NA	NA	NA	negative	lumpectomy	NA	NA	consented	NA	-744	NA	NA
TCGA.E2.A14Y	Yes	female	35	not hispanic or latino	NA	NA	NA	NA	NA	NA	NA	1.88235294117647	0	Years	1.88235294117647	0	Years	93.48.0	nationwide children s hospital	19	brca	12	false	2013	35	right	NA	NA	NA	NA	sentinel node biopsy alone	NA	tcga-e2-a14y	a0576d44-9add-429b-9eeb-f7b234b7385f	NA	positive	NA	NA	NA	NA	positive	simple mastectomy	NA	NA	consented	NA	-6	NA	NA
TCGA.E2.A14Z	Yes	female	64	not hispanic or latino	NA	NA	NA	NA	NA	NA	NA	0.514363885088919	1	Years	1.4172366621067	0	Years	85.47.0	nationwide children s hospital	19	brca	12	false	2013	64	left upper outer quadrant	NA	NA	NA	NA	sentinel node biopsy alone	NA	tcga-e2-a14z	d7ce6b79-f7c0-481e-9dbd-6273f01c9786	NA	positive	NA	NA	NA	NA	positive	lumpectomy	NA	NA	consented	NA	-41	NA	NA
TCGA.E2.A150	Yes	female	48	not hispanic or latino	NA	NA	NA	NA	NA	NA	NA	1.61696306429549	0	Years	1.61696306429549	0	Years	93.48.0	nationwide children s hospital	19	brca	12	false	2013	48	left upper outer quadrant	NA	NA	NA	NA	sentinel node biopsy alone	NA	tcga-e2-a150	4ac693e9-10f3-46b3-9d46-df3af7b0d259	NA	negative	NA	NA	NA	NA	negative	lumpectomy	NA	NA	consented	NA	-13	NA	NA
TCGA.E2.A152	Yes	female	56	not hispanic or latino	NA	NA	NA	NA	NA	NA	NA	0.227086183310534	1	Years	1.60875512995896	0	Years	93.48.0	nationwide children s hospital	19	brca	12	false	2013	56	left upper inner quadrant	NA	NA	NA	NA	sentinel node biopsy alone	NA	tcga-e2-a152	a8015490-9740-45c9-8bd2-eb6d1beefc2e	NA	positive	NA	NA	NA	NA	negative	lumpectomy	NA	NA	consented	NA	-10	NA	NA
TCGA.E2.A153	Yes	female	51	not hispanic or latino	NA	NA	NA	NA	NA	NA	NA	1.60328317373461	0	Years	1.60328317373461	0	Years	93.48.0	nationwide children s hospital	19	brca	12	false	2013	51	left	NA	NA	NA	NA	sentinel lymph node biopsy plus axillary dissection	NA	tcga-e2-a153	be9bf36a-12e1-4386-addf-1686dc8b49de	NA	positive	NA	NA	NA	NA	positive	modified radical mastectomy	NA	NA	consented	NA	-21	NA	NA
TCGA.E2.A154	Yes	female	68	not hispanic or latino	NA	NA	NA	NA	NA	NA	NA	0.889192886456908	0	Years	0.889192886456908	0	Years	85.47.0	nationwide children s hospital	19	brca	12	false	2013	68	left upper outer quadrant	NA	NA	NA	NA	sentinel node biopsy alone	NA	tcga-e2-a154	24e39609-9645-43e5-960b-db5446eaea65	NA	positive	3 point scale	NA	3 point scale	NA	positive	lumpectomy	NA	NA	consented	NA	-7	NA	NA
TCGA.E2.A155	Yes	female	58	not hispanic or latino	NA	NA	NA	NA	NA	NA	NA	1.51299589603283	0	Years	1.51299589603283	0	Years	93.48.0	nationwide children s hospital	19	brca	12	false	2013	58	left upper inner quadrant	left lower inner quadrant	NA	NA	NA	axillary lymph node dissection alone	NA	tcga-e2-a155	01f50abf-fc15-446e-9d07-edeecc545a32	NA	positive	NA	NA	NA	NA	negative	modified radical mastectomy	NA	NA	consented	NA	-6	NA	NA
TCGA.E2.A156	Yes	female	61	not hispanic or latino	NA	NA	NA	NA	NA	NA	NA	1.31600547195622	0	Years	1.31600547195622	0	Years	93.48.0	nationwide children s hospital	19	brca	12	false	2013	61	left	NA	NA	NA	NA	sentinel node biopsy alone	NA	tcga-e2-a156	f05d314c-5ec5-4e2a-b785-9a702716f111	NA	positive	NA	NA	NA	NA	positive	lumpectomy	NA	NA	consented	NA	-7	NA	NA
TCGA.E2.A158	Yes	female	43	not hispanic or latino	NA	NA	NA	NA	NA	NA	NA	1.2311901504788	0	Years	1.2311901504788	0	Years	93.48.0	nationwide children s hospital	19	brca	12	false	2013	43	left upper inner quadrant	left upper outer quadrant	NA	NA	NA	sentinel node biopsy alone	NA	tcga-e2-a158	a6edb6ca-ae9f-4da7-8ebe-92d83d2987fb	NA	negative	NA	NA	NA	NA	negative	simple mastectomy	NA	NA	consented	NA	0	NA	NA
TCGA.E2.A159	Yes	female	50	not hispanic or latino	NA	NA	NA	NA	NA	NA	NA	1.40902872777018	0	Years	1.40902872777018	0	Years	85.47.0	nationwide children s hospital	19	brca	12	false	2013	50	left lower outer quadrant	NA	NA	NA	NA	sentinel node biopsy alone	NA	tcga-e2-a159	d7308344-5bab-4073-bb4f-4d8cd8d7bd17	NA	negative	NA	NA	NA	NA	negative	lumpectomy	NA	NA	consented	NA	-57	NA	NA
TCGA.E2.A15A	Yes	female	45	not hispanic or latino	NA	NA	NA	NA	NA	NA	NA	1.3734610123119	0	Years	1.3734610123119	0	Years	93.48.0	nationwide children s hospital	19	brca	12	false	2013	45	left	NA	NA	NA	NA	sentinel lymph node biopsy plus axillary dissection	NA	tcga-e2-a15a	73ccc949-01b7-48d3-a7c4-c4bcd261672a	NA	positive	NA	NA	NA	NA	positive	simple mastectomy	NA	NA	consented	NA	-7	NA	NA
TCGA.E2.A15C	Yes	female	61	not hispanic or latino	NA	NA	NA	NA	NA	NA	NA	1.35704514363885	0	Years	1.35704514363885	0	Years	93.48.0	nationwide children s hospital	19	brca	12	false	2013	61	right lower outer quadrant	NA	NA	NA	NA	sentinel node biopsy alone	NA	tcga-e2-a15c	da840a22-8d30-4682-bbd0-8fa87bd40528	NA	positive	NA	NA	NA	NA	positive	lumpectomy	NA	NA	consented	NA	0	NA	NA
TCGA.E2.A15D	Yes	female	47	not hispanic or latino	NA	NA	NA	NA	NA	NA	NA	0.861833105335157	0	Years	0.861833105335157	0	Years	85.47.0	nationwide children s hospital	19	brca	12	false	2013	47	right	NA	NA	NA	NA	sentinel node biopsy alone	NA	tcga-e2-a15d	c85f080a-1075-41df-959f-1b514a11b3c4	NA	positive	NA	NA	NA	NA	positive	lumpectomy	NA	NA	consented	NA	-15	NA	NA
TCGA.E2.A15E	Yes	female	40	not hispanic or latino	NA	NA	NA	NA	NA	NA	NA	1.41450068399453	0	Years	1.41450068399453	0	Years	93.48.0	nationwide children s hospital	19	brca	12	false	2013	40	left	NA	NA	NA	NA	sentinel lymph node biopsy plus axillary dissection	NA	tcga-e2-a15e	0a2a3529-f645-4967-9a58-89ee20b8bb62	NA	positive	NA	NA	NA	NA	positive	lumpectomy	NA	NA	consented	NA	-55	NA	NA
TCGA.E2.A15F	Yes	female	64	not hispanic or latino	NA	NA	NA	NA	NA	NA	NA	1.28043775649795	0	Years	1.28043775649795	0	Years	85.47.0	nationwide children s hospital	19	brca	12	false	2013	64	left upper outer quadrant	NA	NA	NA	NA	sentinel node biopsy alone	NA	tcga-e2-a15f	ec77a23d-84f5-47e4-bf2a-fa1c03baf3db	NA	positive	3 point scale	3+	3 point scale	NA	positive	lumpectomy	NA	NA	consented	NA	-25	NA	NA
TCGA.E2.A15G	Yes	female	76	not hispanic or latino	NA	NA	NA	NA	NA	NA	NA	0.861833105335157	0	Years	0.861833105335157	0	Years	93.48.0	nationwide children s hospital	19	brca	12	false	2013	76	left upper outer quadrant	NA	NA	NA	NA	sentinel node biopsy alone	NA	tcga-e2-a15g	271e8024-a008-4bf0-9f6e-177f60096b1b	NA	positive	NA	NA	NA	NA	positive	lumpectomy	NA	NA	consented	NA	-29	NA	NA
TCGA.E2.A15H	Yes	female	38	not hispanic or latino	NA	NA	NA	NA	NA	NA	NA	0.114911080711354	0	Years	0.114911080711354	0	Years	93.48.0	nationwide children s hospital	19	brca	12	false	2013	38	right upper outer quadrant	NA	NA	NA	NA	sentinel node biopsy alone	NA	tcga-e2-a15h	5580b21a-2cdb-4777-ad79-6e06654144f5	NA	positive	NA	NA	NA	NA	positive	lumpectomy	NA	NA	consented	NA	-13	NA	NA
TCGA.E2.A15I	Yes	female	44	not hispanic or latino	NA	NA	NA	NA	NA	NA	NA	1.12448700410397	0	Years	1.12448700410397	0	Years	103.41.0	nationwide children s hospital	19	brca	12	false	2013	44	left upper outer quadrant	left lower outer quadrant	NA	NA	NA	sentinel node biopsy alone	NA	tcga-e2-a15i	64089c20-939f-48b4-ae8b-904ad0597145	NA	positive	3 point scale	NA	3 point scale	NA	positive	simple mastectomy	NA	NA	consented	NA	-29	NA	NA
TCGA.E2.A15J	Yes	female	51	not hispanic or latino	NA	NA	NA	NA	NA	NA	NA	1.26675786593707	0	Years	1.26675786593707	0	Years	96.41.0	nationwide children s hospital	19	brca	12	false	2013	51	left upper outer quadrant	NA	NA	NA	NA	sentinel node biopsy alone	NA	tcga-e2-a15j	1fef9454-b3e8-4d9d-a9aa-aa1f1a32b80c	NA	positive	NA	NA	NA	NA	positive	simple mastectomy	NA	NA	consented	NA	-8	NA	NA
TCGA.E2.A15K	Yes	female	58	not hispanic or latino	NA	NA	NA	NA	NA	NA	NA	0.0930232558139535	0	Years	0.0930232558139535	0	Years	96.41.0	nationwide children s hospital	19	brca	12	false	2013	58	right upper outer quadrant	NA	NA	NA	NA	axillary lymph node dissection alone	NA	tcga-e2-a15k	17c1d42c-cb84-4655-a4cd-b54bae17ecaf	NA	positive	NA	NA	NA	NA	positive	lumpectomy	NA	NA	consented	NA	-29	NA	NA
TCGA.E2.A15L	Yes	female	65	not hispanic or latino	NA	NA	NA	NA	NA	NA	NA	0.905608755129959	0	Years	0.905608755129959	0	Years	93.48.0	nationwide children s hospital	19	brca	12	false	2013	65	right	NA	NA	NA	NA	sentinel node biopsy alone	NA	tcga-e2-a15l	37242f5a-25ae-4b1f-9ce6-09ce1dc92539	NA	positive	NA	NA	NA	NA	positive	simple mastectomy	NA	NA	consented	NA	-48	NA	NA
TCGA.E2.A15M	Yes	female	66	not hispanic or latino	NA	NA	NA	NA	NA	NA	NA	0.640218878248974	0	Years	0.640218878248974	0	Years	93.48.0	nationwide children s hospital	19	brca	12	false	2013	66	right lower outer quadrant	NA	NA	NA	NA	sentinel node biopsy alone	NA	tcga-e2-a15m	59be60a3-e0f6-4d63-b98c-574ef92428c4	NA	positive	NA	NA	NA	NA	positive	lumpectomy	NA	NA	consented	NA	-20	NA	NA
TCGA.E2.A15O	Yes	female	89	not hispanic or latino	NA	NA	NA	NA	NA	NA	NA	1.08071135430917	0	Years	1.08071135430917	0	Years	85.47.0	nationwide children s hospital	19	brca	12	false	2013	89	left upper inner quadrant	NA	NA	NA	NA	no axillary staging	NA	tcga-e2-a15o	eafa45a4-2fd1-4fa3-860c-9d52ed382b7d	NA	positive	NA	NA	NA	NA	positive	lumpectomy	NA	NA	consented	NA	-50	NA	NA
TCGA.E2.A15P	Yes	female	61	not hispanic or latino	NA	NA	NA	NA	NA	NA	NA	0.861833105335157	0	Years	0.861833105335157	0	Years	85.47.0	nationwide children s hospital	19	brca	12	false	2013	61	right upper outer quadrant	NA	NA	NA	NA	sentinel node biopsy alone	NA	tcga-e2-a15p	a1674d7b-787a-45c4-bf16-1b7d0efce207	NA	positive	NA	NA	NA	NA	positive	lumpectomy	NA	NA	consented	NA	-17	NA	NA
TCGA.E2.A15R	Yes	female	64	not hispanic or latino	NA	NA	NA	NA	NA	NA	NA	0.902872777017784	0	Years	0.902872777017784	0	Years	85.47.0	nationwide children s hospital	19	brca	12	false	2013	64	right upper outer quadrant	NA	NA	NA	NA	sentinel node biopsy alone	NA	tcga-e2-a15r	33b7bf50-53f4-4839-aa83-9665f85671d8	NA	positive	NA	NA	NA	NA	positive	lumpectomy	NA	NA	consented	NA	-33	NA	NA
TCGA.E2.A15S	Yes	female	34	not hispanic or latino	NA	NA	NA	NA	NA	NA	NA	0.749658002735978	0	Years	0.749658002735978	0	Years	85.47.0	nationwide children s hospital	19	brca	12	false	2013	34	left upper inner quadrant	left upper outer quadrant	NA	NA	NA	sentinel lymph node biopsy plus axillary dissection	NA	tcga-e2-a15s	0f7ab21b-1fd0-45e0-9a47-17c4691eb84f	NA	positive	NA	NA	NA	NA	negative	simple mastectomy	NA	NA	consented	NA	-40	NA	NA
TCGA.E2.A15T	Yes	female	65	not hispanic or latino	NA	NA	NA	NA	NA	NA	NA	0.730506155950752	0	Years	0.730506155950752	0	Years	85.47.0	nationwide children s hospital	19	brca	12	false	2013	65	left upper outer quadrant	NA	NA	NA	NA	sentinel node biopsy alone	NA	tcga-e2-a15t	e68ebfd4-3688-4caa-9e38-7764f9258c30	NA	positive	NA	NA	NA	NA	positive	simple mastectomy	NA	NA	consented	NA	-34	NA	NA
TCGA.E2.A1AZ	Yes	female	63	hispanic or latino	NA	NA	NA	NA	NA	NA	NA	5.3734610123119	0	Years	5.3734610123119	0	Years	96.41.0	nationwide children s hospital	19	brca	12	false	2013	63	left upper inner quadrant	NA	NA	NA	NA	sentinel node biopsy alone	NA	tcga-e2-a1az	89128dba-403f-4a96-bb3b-23ed0d5e2147	NA	negative	3 point scale	NA	3 point scale	NA	negative	lumpectomy	NA	NA	deceased	NA	NA	1841	NA
TCGA.E2.A1B0	Yes	female	50	not hispanic or latino	NA	NA	NA	NA	NA	NA	NA	3.47742818057456	0	Years	3.47742818057456	0	Years	96.41.0	nationwide children s hospital	19	brca	12	false	2013	50	left upper outer quadrant	NA	NA	NA	NA	sentinel lymph node biopsy plus axillary dissection	NA	tcga-e2-a1b0	996bd3f0-d767-4eff-9c82-99fcb5a3006a	NA	negative	NA	NA	NA	NA	negative	modified radical mastectomy	NA	NA	consented	NA	-20	NA	NA
TCGA.E2.A1B1	Yes	female	45	not hispanic or latino	NA	NA	NA	NA	NA	NA	NA	3.72366621067031	0	Years	3.72366621067031	0	Years	96.41.0	nationwide children s hospital	19	brca	12	false	2013	45	left upper outer quadrant	NA	NA	NA	NA	sentinel node biopsy alone	NA	tcga-e2-a1b1	8a0ef221-8070-43fc-9d98-def90abe4871	NA	positive	NA	NA	NA	NA	positive	lumpectomy	NA	NA	consented	NA	-139	NA	NA
TCGA.E2.A1B4	Yes	female	74	not hispanic or latino	NA	NA	NA	NA	NA	NA	NA	2.49247606019152	0	Years	2.49247606019152	0	Years	96.41.0	nationwide children s hospital	19	brca	12	false	2013	74	left upper inner quadrant	NA	NA	NA	NA	sentinel node biopsy alone	NA	tcga-e2-a1b4	dbb2da92-99dd-400c-bc05-e87d7273656c	NA	positive	NA	NA	NA	NA	positive	lumpectomy	NA	NA	consented	NA	-6	NA	NA
TCGA.E2.A1B5	Yes	female	46	not hispanic or latino	NA	NA	NA	NA	NA	NA	NA	2.11764705882353	0	Years	2.11764705882353	0	Years	96.41.0	nationwide children s hospital	19	brca	12	false	2013	46	left	NA	NA	NA	NA	sentinel node biopsy alone	NA	tcga-e2-a1b5	7241b3d4-31ee-4fd2-a4a5-35a9d5f37d6a	NA	positive	NA	NA	NA	NA	positive	lumpectomy	NA	NA	consented	NA	-6	NA	NA
TCGA.E2.A1B6	Yes	female	44	not hispanic or latino	NA	NA	NA	NA	NA	NA	NA	0.924760601915185	0	Years	0.924760601915185	0	Years	96.41.0	nationwide children s hospital	19	brca	12	false	2013	44	left	NA	NA	NA	NA	sentinel node biopsy alone	NA	tcga-e2-a1b6	e0b1bcd2-1139-44b9-98b3-67bcf92bcc39	NA	negative	NA	NA	NA	NA	negative	simple mastectomy	NA	NA	consented	NA	-20	NA	NA
TCGA.E2.A1BC	Yes	female	63	NA	NA	NA	NA	NA	NA	NA	NA	0.812585499316005	0	Years	0.812585499316005	0	Years	96.41.0	nationwide children s hospital	19	brca	12	false	2013	63	right	NA	NA	NA	NA	sentinel node biopsy alone	NA	tcga-e2-a1bc	d8492ebd-3d94-4a4b-8de7-386526691cc2	NA	positive	3 point scale	NA	3 point scale	NA	positive	simple mastectomy	NA	NA	consented	NA	-18	NA	NA
TCGA.E2.A1BD	Yes	female	53	not hispanic or latino	NA	NA	NA	NA	NA	NA	NA	0.867305061559507	0	Years	0.867305061559507	0	Years	96.41.0	nationwide children s hospital	19	brca	12	false	2013	53	right upper outer quadrant	NA	NA	NA	NA	sentinel node biopsy alone	NA	tcga-e2-a1bd	0e1d0d46-7a7b-4538-95dd-b9fc20a15aec	NA	positive	NA	NA	NA	NA	positive	lumpectomy	NA	NA	consented	NA	-123	NA	NA
TCGA.E2.A1IE	Yes	female	61	not hispanic or latino	NA	NA	NA	NA	NA	NA	NA	2.68946648426813	0	Years	2.68946648426813	0	Years	109.50.0	nationwide children s hospital	19	brca	12	false	2013	61	right	NA	NA	NA	NA	sentinel node biopsy alone	NA	tcga-e2-a1ie	2d0d7ff4-7866-4ae1-9cf1-a3c7f4cbe48d	NA	positive	NA	NA	NA	NA	positive	lumpectomy	NA	NA	consented	NA	-1	NA	NA
TCGA.E2.A1IF	Yes	female	74	not hispanic or latino	NA	NA	NA	NA	NA	NA	NA	2.6155950752394	0	Years	2.6155950752394	0	Years	117.41.0	nationwide children s hospital	19	brca	12	false	2013	74	left upper outer quadrant	NA	NA	NA	NA	sentinel node biopsy alone	NA	tcga-e2-a1if	718db047-9f32-48c4-98c9-515218441bca	NA	positive	NA	NA	NA	NA	positive	lumpectomy	NA	NA	consented	NA	-1	NA	NA
TCGA.E2.A1IG	Yes	female	45	not hispanic or latino	NA	NA	NA	NA	NA	NA	NA	2.0656634746922	0	Years	2.0656634746922	0	Years	117.41.0	nationwide children s hospital	19	brca	12	false	2013	45	right upper inner quadrant	NA	NA	NA	NA	sentinel node biopsy alone	NA	tcga-e2-a1ig	bc0bc70f-c6cf-4dbc-9dc3-8b7bc5f381a4	NA	positive	3 point scale	NA	3 point scale	NA	positive	simple mastectomy	NA	NA	consented	NA	-15	NA	NA
TCGA.E2.A1IH	Yes	female	80	not hispanic or latino	NA	NA	NA	NA	NA	NA	NA	1.80027359781122	0	Years	1.80027359781122	0	Years	109.50.0	nationwide children s hospital	19	brca	12	false	2013	80	right upper inner quadrant	NA	NA	NA	NA	sentinel node biopsy alone	NA	tcga-e2-a1ih	ec0155ab-1b14-498d-8fa9-9f63e3ccb990	NA	positive	NA	NA	NA	NA	positive	lumpectomy	NA	NA	consented	NA	-16	NA	NA
TCGA.E2.A1II	Yes	female	51	not hispanic or latino	NA	NA	NA	NA	NA	NA	NA	2.32558139534884	0	Years	2.32558139534884	0	Years	117.41.0	nationwide children s hospital	19	brca	12	false	2013	51	left	NA	NA	NA	NA	sentinel node biopsy alone	NA	tcga-e2-a1ii	0fe1419e-a005-407c-8ae7-15c4c1579539	NA	negative	NA	NA	NA	NA	positive	lumpectomy	NA	NA	consented	NA	-8	NA	NA
TCGA.E2.A1IJ	Yes	female	57	not hispanic or latino	NA	NA	NA	NA	NA	NA	NA	1.98358413132695	0	Years	1.98358413132695	0	Years	117.41.0	nationwide children s hospital	19	brca	12	false	2013	57	right upper outer quadrant	NA	NA	NA	NA	sentinel node biopsy alone	NA	tcga-e2-a1ij	b09643c2-ded5-4346-b3c5-90a48f88a02e	NA	positive	3 point scale	NA	3 point scale	NA	positive	lumpectomy	NA	NA	consented	NA	-8	NA	NA
TCGA.E2.A1IK	Yes	female	71	not hispanic or latino	NA	NA	NA	NA	NA	NA	NA	1.4172366621067	0	Years	1.4172366621067	0	Years	117.41.0	nationwide children s hospital	19	brca	12	false	2013	71	left	NA	NA	NA	NA	sentinel node biopsy alone	NA	tcga-e2-a1ik	becedbfd-b2aa-4dde-b7f4-29e6f59ec32c	NA	positive	NA	NA	NA	NA	positive	lumpectomy	NA	NA	consented	NA	-20	NA	NA
TCGA.E2.A1IL	Yes	female	78	not hispanic or latino	NA	NA	NA	NA	NA	NA	NA	0.0383036935704514	0	Years	0.0383036935704514	0	Years	120.37.0	nationwide children s hospital	19	brca	12	false	2013	78	left upper outer quadrant	NA	NA	NA	NA	sentinel node biopsy alone	NA	tcga-e2-a1il	b63391a0-73f8-4544-9e94-f6529245ca2a	NA	positive	NA	NA	NA	NA	positive	lumpectomy	NA	NA	consented	NA	-3	NA	NA
TCGA.E2.A1IN	Yes	female	60	not hispanic or latino	NA	NA	NA	NA	NA	NA	NA	1.07250341997264	0	Years	1.07250341997264	0	Years	109.50.0	nationwide children s hospital	19	brca	12	false	2013	60	right	NA	NA	NA	NA	sentinel node biopsy alone	NA	tcga-e2-a1in	f43d622f-eed5-4933-adc6-ae9ad1e33028	NA	positive	NA	NA	NA	NA	positive	lumpectomy	NA	NA	consented	NA	-28	NA	NA
TCGA.E2.A1IO	Yes	female	37	not hispanic or latino	NA	NA	NA	NA	NA	NA	NA	1.22571819425445	0	Years	1.22571819425445	0	Years	117.41.0	nationwide children s hospital	19	brca	12	false	2013	37	right	NA	NA	NA	NA	sentinel node biopsy alone	NA	tcga-e2-a1io	71fc8941-4cfb-47ea-a533-873d38f8c95c	NA	positive	3 point scale	NA	3 point scale	NA	positive	lumpectomy	NA	NA	consented	NA	0	NA	NA
TCGA.E2.A1IU	Yes	female	60	not hispanic or latino	NA	NA	NA	NA	NA	NA	NA	0.347469220246238	0	Years	0.347469220246238	0	Years	120.37.0	nationwide children s hospital	19	brca	12	false	2013	60	right upper outer quadrant	NA	NA	NA	NA	sentinel node biopsy alone	NA	tcga-e2-a1iu	001cef41-ff86-4d3f-a140-a647ac4b10a1	NA	positive	NA	NA	NA	NA	positive	simple mastectomy	NA	NA	consented	NA	-34	NA	NA
TCGA.E2.A1L6	Yes	female	44	not hispanic or latino	NA	NA	NA	NA	NA	NA	NA	3.58960328317373	0	Years	3.58960328317373	0	Years	109.50.0	nationwide children s hospital	19	brca	12	false	2013	44	left upper outer quadrant	NA	NA	NA	NA	sentinel lymph node biopsy plus axillary dissection	NA	tcga-e2-a1l6	2e32f31f-9817-4935-b259-96c59936ee33	NA	positive	NA	NA	NA	NA	positive	simple mastectomy	NA	NA	consented	united states	-5	NA	NA
TCGA.E2.A1L7	Yes	female	40	not hispanic or latino	NA	NA	NA	NA	NA	NA	NA	1.73187414500684	0	Years	1.73187414500684	0	Years	117.41.0	nationwide children s hospital	19	brca	12	false	2013	40	right upper outer quadrant	NA	NA	NA	NA	axillary lymph node dissection alone	NA	tcga-e2-a1l7	791c5768-f0f5-4ab6-86eb-998e5c4b49e3	NA	negative	NA	NA	NA	NA	negative	modified radical mastectomy	NA	NA	consented	united states	-20	NA	NA
TCGA.E2.A1L8	Yes	female	52	not hispanic or latino	NA	NA	NA	NA	NA	NA	NA	2.77701778385773	0	Years	2.77701778385773	0	Years	109.50.0	nationwide children s hospital	19	brca	12	false	2013	52	left upper outer quadrant	NA	NA	NA	NA	sentinel lymph node biopsy plus axillary dissection	NA	tcga-e2-a1l8	eebad74f-5961-4e91-b0eb-157a2f6f952b	NA	positive	NA	NA	NA	NA	positive	simple mastectomy	NA	NA	consented	united states	-20	NA	NA
TCGA.E2.A1L9	Yes	female	40	not hispanic or latino	NA	NA	NA	NA	NA	NA	NA	1.06155950752394	0	Years	1.06155950752394	0	Years	109.50.0	nationwide children s hospital	19	brca	12	false	2013	40	right	NA	NA	NA	NA	sentinel node biopsy alone	NA	tcga-e2-a1l9	5ea18514-51ad-4844-abea-15e82f0b10c9	NA	positive	3 point scale	NA	3 point scale	NA	positive	lumpectomy	NA	NA	consented	united states	-4	NA	NA
TCGA.E2.A1LA	Yes	female	59	not hispanic or latino	NA	NA	NA	NA	NA	NA	NA	1.26675786593707	0	Years	1.26675786593707	0	Years	117.41.0	nationwide children s hospital	19	brca	12	false	2013	59	right upper inner quadrant	NA	NA	NA	NA	sentinel lymph node biopsy plus axillary dissection	NA	tcga-e2-a1la	ce9e0309-9756-42d2-ae94-d91264a79498	NA	positive	NA	NA	NA	NA	positive	simple mastectomy	NA	NA	consented	united states	-10	NA	NA
TCGA.E2.A1LB	Yes	female	41	not hispanic or latino	NA	NA	NA	NA	NA	NA	NA	2.6593707250342	0	Years	2.6593707250342	0	Years	117.41.0	nationwide children s hospital	19	brca	12	false	2013	41	right upper outer quadrant	NA	NA	NA	NA	axillary lymph node dissection alone	NA	tcga-e2-a1lb	fa176764-a76f-44c7-b97a-cd6d21e052be	NA	negative	NA	NA	NA	NA	negative	lumpectomy	NA	NA	consented	united states	-7	NA	NA
TCGA.E2.A1LE	Yes	female	71	not hispanic or latino	NA	NA	NA	NA	NA	NA	NA	0.987688098495212	1	Years	2.40492476060192	1	Years	185.33.0	nationwide children s hospital	19	brca	12	false	2013	71	right upper inner quadrant	right lower inner quadrant	NA	NA	NA	sentinel lymph node biopsy plus axillary dissection	NA	tcga-e2-a1le	7317e605-93ba-49a9-8743-20613b02767a	NA	negative	NA	NA	NA	NA	negative	simple mastectomy	NA	NA	deceased	united states	NA	879	NA
TCGA.E2.A1LG	Yes	female	50	not hispanic or latino	NA	NA	NA	NA	NA	NA	NA	0.957592339261286	0	Years	0.957592339261286	0	Years	124.42.0	nationwide children s hospital	19	brca	12	false	2013	50	left upper outer quadrant	NA	NA	NA	NA	axillary lymph node dissection alone	NA	tcga-e2-a1lg	ef4cbd38-bc79-4d60-a715-647edd2ebe9e	NA	negative	NA	NA	NA	NA	negative	modified radical mastectomy	NA	NA	consented	united states	-442	NA	NA
TCGA.E2.A1LH	Yes	female	59	not hispanic or latino	NA	NA	NA	NA	NA	NA	NA	7.86593707250342	0	Years	7.86593707250342	0	Years	120.37.0	nationwide children s hospital	19	brca	12	false	2013	59	right	NA	NA	NA	NA	sentinel node biopsy alone	NA	tcga-e2-a1lh	d8ecba6a-9fff-4993-a799-9a8d2aea524e	NA	negative	3 point scale	NA	3 point scale	NA	negative	lumpectomy	NA	NA	consented	united states	1	NA	NA
TCGA.E2.A1LI	Yes	female	57	not hispanic or latino	NA	NA	NA	NA	NA	NA	NA	7.52393980848153	0	Years	7.52393980848153	0	Years	136.38.0	nationwide children s hospital	19	brca	12	false	2013	57	left upper outer quadrant	NA	NA	NA	NA	sentinel node biopsy alone	NA	tcga-e2-a1li	3558dec7-eae3-4a41-a217-266c6a4535fb	NA	negative	3 point scale	NA	3 point scale	NA	negative	lumpectomy	NA	NA	consented	united states	0	NA	NA
TCGA.E2.A1LK	Yes	female	84	not hispanic or latino	NA	NA	NA	NA	NA	NA	NA	0.424076607387141	1	Years	0.727770177838577	1	Years	120.37.0	nationwide children s hospital	19	brca	12	false	2013	84	left upper outer quadrant	left lower outer quadrant	NA	NA	NA	axillary lymph node dissection alone	NA	tcga-e2-a1lk	1d27253f-b036-44e7-a04d-8da5bbf57419	NA	negative	NA	NA	NA	NA	negative	modified radical mastectomy	NA	NA	consented	united states	-64	NA	NA
TCGA.E2.A1LL	Yes	female	73	not hispanic or latino	NA	NA	NA	NA	NA	NA	NA	3.56497948016416	1	Years	2.77428180574555	0	Years	117.41.0	nationwide children s hospital	19	brca	12	false	2013	73	left upper outer quadrant	NA	NA	NA	NA	axillary lymph node dissection alone	NA	tcga-e2-a1ll	2a84997d-ccee-4f46-bea2-752534f26416	NA	negative	NA	NA	NA	NA	negative	simple mastectomy	NA	NA	consented	united states	-13	NA	NA
TCGA.E2.A1LS	Yes	female	46	NA	NA	NA	NA	NA	NA	NA	NA	0.65389876880985	0	Years	0.65389876880985	0	Years	136.38.0	nationwide children s hospital	19	brca	12	false	2013	46	right lower outer quadrant	NA	NA	NA	NA	sentinel node biopsy alone	NA	tcga-e2-a1ls	91a2f2af-e4b1-4a0b-ab20-6a36ce63c533	NA	negative	NA	NA	NA	NA	negative	simple mastectomy	NA	NA	consented	united states	-33	NA	NA
TCGA.E2.A2P5	Yes	female	78	not hispanic or latino	NA	NA	NA	NA	NA	NA	NA	0.891928864569083	0	Years	0.891928864569083	0	Years	185.33.0	nationwide children s hospital	19	brca	12	false	2013	78	left	NA	NA	NA	NA	axillary lymph node dissection alone	NA	tcga-e2-a2p5	f0de67ff-8967-4fce-9c12-0e07193285cd	NA	positive	NA	NA	NA	NA	positive	modified radical mastectomy	NA	NA	consented	united states	36	NA	NA
TCGA.E2.A2P6	Yes	female	77	hispanic or latino	NA	NA	NA	NA	NA	NA	NA	0.456908344733242	0	Years	0.456908344733242	0	Years	185.33.0	nationwide children s hospital	19	brca	12	false	2013	77	left upper outer quadrant	NA	NA	NA	NA	sentinel node biopsy alone	NA	tcga-e2-a2p6	f83b866b-0b2e-4bba-9367-be6dccf56232	negative	positive	NA	NA	NA	modified radical mastectomy	positive	lumpectomy	NA	NA	consented	united states	20	NA	NA
TCGA.E2.A3DX	Yes	female	43	not hispanic or latino	NA	NA	NA	NA	NA	NA	NA	0.593707250341997	NA	Years	0.593707250341997	0	Years	202.31.0	nationwide children s hospital	19	brca	12	false	2013	43	right	NA	NA	NA	NA	axillary lymph node dissection alone	NA	tcga-e2-a3dx	31427699-e27a-4035-8925-6d8d6900d097	NA	positive	NA	NA	NA	NA	positive	modified radical mastectomy	NA	NA	consented	united states	8	NA	NA
TCGA.E2.A56Z	Yes	female	69	not hispanic or latino	NA	NA	NA	NA	NA	NA	NA	0.599179206566347	NA	Years	0.599179206566347	0	Years	305.12.0	nationwide children s hospital	19	brca	12	false	2013	69	right	NA	NA	NA	NA	sentinel lymph node biopsy plus axillary dissection	NA	tcga-e2-a56z	45c3975c-d333-4237-93f7-e12dc2451c38	NA	positive	NA	NA	NA	NA	positive	lumpectomy	NA	NA	consented	united states	20	NA	NA
TCGA.E2.A570	Yes	female	47	not hispanic or latino	NA	NA	NA	NA	NA	NA	NA	1.50205198358413	NA	Years	1.50205198358413	0	Years	305.12.0	nationwide children s hospital	19	brca	12	false	2013	47	right lower inner quadrant	NA	NA	NA	NA	sentinel node biopsy alone	NA	tcga-e2-a570	cdd8c046-fd97-482a-a11f-2217b321c4d1	NA	positive	NA	NA	NA	NA	positive	simple mastectomy	NA	NA	consented	united states	0	NA	NA
TCGA.E2.A573	Yes	female	48	not hispanic or latino	NA	NA	NA	NA	NA	NA	NA	1.85225718194254	NA	Years	1.85225718194254	0	Years	305.12.0	nationwide children s hospital	19	brca	12	false	2013	48	right upper outer quadrant	NA	NA	NA	NA	sentinel node biopsy alone	NA	tcga-e2-a573	6429c443-8ac3-407f-bb9c-66420b904bbf	NA	negative	NA	NA	NA	NA	negative	other	NA	NA	consented	united states	19	NA	NA
TCGA.E9.A1N3	Yes	female	70	not hispanic or latino	NA	NA	NA	NA	NA	NA	NA	0	NA	Years	0	0	Years	136.38.0	nationwide children s hospital	19	brca	12	false	2013	70	right upper inner quadrant	NA	NA	NA	NA	axillary lymph node dissection alone	NA	tcga-e9-a1n3	03c143e0-d8a1-4d60-a4a3-df0501fc6b6e	NA	NA	NA	NA	NA	NA	NA	modified radical mastectomy	NA	NA	consented	russia	-1	NA	NA
TCGA.E9.A1N4	Yes	female	41	not hispanic or latino	NA	NA	NA	NA	NA	NA	NA	0.0136798905608755	0	Years	0.0136798905608755	0	Years	124.42.0	nationwide children s hospital	19	brca	12	false	2013	41	left upper inner quadrant	NA	NA	NA	NA	axillary lymph node dissection alone	NA	tcga-e9-a1n4	69a68fbc-e43d-4652-85ee-693211bded47	NA	positive	NA	NA	NA	NA	positive	NA	NA	NA	consented	russia	-1	NA	NA
TCGA.E9.A1N5	Yes	female	45	not hispanic or latino	NA	NA	NA	NA	NA	NA	NA	0	0	Years	0	0	Years	120.37.0	nationwide children s hospital	19	brca	12	false	2013	45	left upper outer quadrant	NA	NA	NA	NA	axillary lymph node dissection alone	NA	tcga-e9-a1n5	f954de05-1b44-4087-8933-6cc72d81028d	NA	positive	NA	NA	NA	NA	positive	NA	NA	NA	consented	russia	-1	NA	NA
TCGA.E9.A1N6	Yes	female	52	not hispanic or latino	NA	NA	NA	NA	NA	NA	NA	0	0	Years	0	0	Years	117.41.0	nationwide children s hospital	19	brca	12	false	2013	52	left upper outer quadrant	NA	NA	NA	NA	axillary lymph node dissection alone	NA	tcga-e9-a1n6	955d4263-61f7-42e8-8a6e-772a0d6c209d	NA	positive	NA	NA	NA	NA	positive	NA	NA	NA	consented	russia	-1	NA	NA
TCGA.E9.A1N8	Yes	female	48	not hispanic or latino	NA	NA	NA	NA	NA	NA	NA	0	0	Years	0	0	Years	117.41.0	nationwide children s hospital	19	brca	12	false	2013	48	right upper outer quadrant	NA	NA	NA	NA	axillary lymph node dissection alone	NA	tcga-e9-a1n8	ac075bc0-1b59-4557-beea-541694faee03	NA	negative	NA	NA	NA	NA	NA	NA	NA	NA	consented	russia	-1	NA	NA
TCGA.E9.A1N9	Yes	female	58	not hispanic or latino	NA	NA	NA	NA	NA	NA	NA	0	0	Years	0	0	Years	120.37.0	nationwide children s hospital	19	brca	12	false	2013	58	right lower outer quadrant	NA	NA	NA	NA	axillary lymph node dissection alone	NA	tcga-e9-a1n9	994ca1f5-ad10-44ec-aa21-71fc2940653b	NA	negative	NA	NA	NA	NA	positive	NA	NA	NA	consented	russia	-1	NA	NA
TCGA.E9.A1NA	Yes	female	58	not hispanic or latino	NA	NA	NA	NA	NA	NA	NA	0	0	Years	0	0	Years	117.41.0	nationwide children s hospital	19	brca	12	false	2013	58	left lower outer quadrant	NA	NA	NA	NA	axillary lymph node dissection alone	NA	tcga-e9-a1na	af577366-0258-49e7-b6af-e70056c081a4	NA	positive	NA	NA	NA	NA	positive	NA	NA	NA	consented	russia	-1	NA	NA
TCGA.E9.A1NC	Yes	female	61	not hispanic or latino	NA	NA	NA	NA	NA	NA	NA	0	0	Years	0	0	Years	136.38.0	nationwide children s hospital	19	brca	12	false	2013	61	right upper inner quadrant	NA	NA	NA	NA	axillary lymph node dissection alone	NA	tcga-e9-a1nc	e74aea7c-ca14-49df-b5cf-dacb839ac27a	NA	negative	NA	NA	NA	NA	positive	NA	NA	NA	consented	russia	-1	NA	NA
TCGA.E9.A1ND	Yes	female	75	not hispanic or latino	NA	NA	NA	NA	NA	NA	NA	0	0	Years	0	0	Years	117.41.0	nationwide children s hospital	19	brca	12	false	2013	75	left upper outer quadrant	NA	NA	NA	NA	axillary lymph node dissection alone	NA	tcga-e9-a1nd	f06f09f3-8133-4a92-ac86-fbe64295e0d8	NA	negative	NA	NA	NA	NA	negative	NA	NA	NA	consented	russia	-1	NA	NA
TCGA.E9.A1NE	Yes	female	28	not hispanic or latino	NA	NA	NA	NA	NA	NA	NA	0	0	Years	0	0	Years	124.42.0	nationwide children s hospital	19	brca	12	false	2013	28	right lower outer quadrant	NA	NA	NA	NA	axillary lymph node dissection alone	NA	tcga-e9-a1ne	3d676bba-154b-4d22-ab59-d4d4da051b94	NA	positive	NA	NA	NA	NA	positive	NA	NA	NA	consented	russia	-1	NA	NA
TCGA.E9.A1NF	Yes	female	60	not hispanic or latino	NA	NA	NA	NA	NA	NA	NA	0.243502051983584	1	Years	0	0	Years	120.37.0	nationwide children s hospital	19	brca	12	false	2013	60	right upper outer quadrant	NA	NA	NA	NA	axillary lymph node dissection alone	NA	tcga-e9-a1nf	a8b1f6e7-2bcf-460d-b1c6-1792a9801119	NA	positive	NA	NA	NA	NA	positive	NA	NA	NA	consented	russia	-1	NA	NA
TCGA.E9.A1NG	Yes	female	62	not hispanic or latino	NA	NA	NA	NA	NA	NA	NA	0	0	Years	0	0	Years	124.42.0	nationwide children s hospital	19	brca	12	false	2013	62	right upper outer quadrant	NA	NA	NA	NA	axillary lymph node dissection alone	NA	tcga-e9-a1ng	659b0170-e914-45ff-aa55-fcb8d3dc7b8a	NA	positive	NA	NA	NA	NA	positive	NA	NA	NA	consented	russia	-1	NA	NA
TCGA.E9.A1NH	Yes	female	71	not hispanic or latino	NA	NA	NA	NA	NA	NA	NA	0	NA	Years	0	0	Years	120.37.0	nationwide children s hospital	19	brca	12	false	2013	71	left upper inner quadrant	NA	NA	NA	NA	axillary lymph node dissection alone	NA	tcga-e9-a1nh	b2aac45b-2073-4c7a-adb9-769a4fdcc111	NA	positive	NA	NA	NA	NA	positive	modified radical mastectomy	NA	NA	consented	russia	-1	NA	NA
TCGA.E9.A1NI	Yes	female	51	not hispanic or latino	NA	NA	NA	NA	NA	NA	NA	-0.0191518467852257	0	Years	-0.0191518467852257	0	Years	120.37.0	nationwide children s hospital	19	brca	12	false	2013	51	left upper outer quadrant	NA	NA	NA	NA	axillary lymph node dissection alone	NA	tcga-e9-a1ni	c65b835a-2d38-4250-a173-0780d2c2cf58	NA	positive	NA	NA	NA	NA	positive	NA	NA	NA	consented	russia	-8	NA	NA
TCGA.E9.A1QZ	Yes	female	61	not hispanic or latino	NA	NA	NA	NA	NA	NA	NA	0	0	Years	0	0	Years	142.38.0	nationwide children s hospital	19	brca	12	false	2013	61	left lower inner quadrant	NA	NA	NA	NA	axillary lymph node dissection alone	NA	tcga-e9-a1qz	b6b932ce-6856-4d94-9e6c-16dfbe51906f	NA	NA	NA	NA	NA	NA	NA	NA	NA	NA	consented	russia	-1	NA	NA
TCGA.E9.A1R0	Yes	female	58	not hispanic or latino	NA	NA	NA	NA	NA	NA	NA	0	0	Years	0	0	Years	147.37.0	nationwide children s hospital	19	brca	12	false	2013	58	left upper outer quadrant	NA	NA	NA	NA	axillary lymph node dissection alone	NA	tcga-e9-a1r0	f2da1d3f-f226-4c99-a97e-9b26f67d7a5d	NA	NA	NA	NA	NA	NA	NA	NA	NA	NA	consented	russia	-1	NA	NA
TCGA.E9.A1R2	Yes	female	51	not hispanic or latino	NA	NA	NA	NA	NA	NA	NA	0.0519835841313269	NA	Years	0.0519835841313269	0	Years	120.37.0	nationwide children s hospital	19	brca	12	false	2013	51	left upper outer quadrant	NA	NA	NA	NA	axillary lymph node dissection alone	NA	tcga-e9-a1r2	8631969d-4ac6-4fe1-9db3-d47db604494a	NA	positive	NA	NA	NA	NA	negative	lumpectomy	NA	NA	consented	united states	19	NA	NA
TCGA.E9.A1R3	Yes	female	70	not hispanic or latino	NA	NA	NA	NA	NA	NA	NA	0.175102599179207	NA	Years	0.175102599179207	0	Years	124.42.0	nationwide children s hospital	19	brca	12	false	2013	70	right upper outer quadrant	NA	NA	NA	NA	axillary lymph node dissection alone	NA	tcga-e9-a1r3	4922cddc-575c-4b8a-8245-ce5f6876760c	NA	NA	NA	NA	NA	NA	NA	modified radical mastectomy	NA	NA	consented	ukraine	29	NA	NA
TCGA.E9.A1R4	Yes	female	66	not hispanic or latino	NA	NA	NA	NA	NA	NA	NA	0.079343365253078	0	Years	0.079343365253078	0	Years	120.37.0	nationwide children s hospital	19	brca	12	false	2013	66	left upper outer quadrant	NA	NA	NA	NA	axillary lymph node dissection alone	NA	tcga-e9-a1r4	b7a4df9a-4e25-4550-9c10-338ca1921c2f	NA	NA	NA	NA	NA	NA	NA	NA	NA	NA	consented	ukraine	-1	NA	NA
TCGA.E9.A1R5	Yes	female	63	not hispanic or latino	NA	NA	NA	NA	NA	NA	NA	0.114911080711354	NA	Years	0.114911080711354	0	Years	124.42.0	nationwide children s hospital	19	brca	12	false	2013	63	right upper outer quadrant	NA	NA	NA	NA	axillary lymph node dissection alone	NA	tcga-e9-a1r5	23c21dea-3713-408f-ba56-f7c586e9f206	NA	NA	NA	NA	NA	NA	NA	lumpectomy	NA	NA	consented	ukraine	13	NA	NA
TCGA.E9.A1R6	Yes	female	63	not hispanic or latino	NA	NA	NA	NA	NA	NA	NA	0.229822161422709	NA	Years	0.229822161422709	0	Years	120.37.0	nationwide children s hospital	19	brca	12	false	2013	63	right upper outer quadrant	NA	NA	NA	NA	axillary lymph node dissection alone	NA	tcga-e9-a1r6	4842bac3-abaa-4900-871f-f2c3ba6457f5	NA	NA	NA	NA	NA	NA	NA	lumpectomy	NA	NA	consented	ukraine	55	NA	NA
TCGA.E9.A1R7	Yes	female	64	not hispanic or latino	NA	NA	NA	NA	NA	NA	NA	0.0930232558139535	0	Years	0.0930232558139535	0	Years	124.42.0	nationwide children s hospital	19	brca	12	false	2013	64	right upper outer quadrant	NA	NA	NA	NA	axillary lymph node dissection alone	NA	tcga-e9-a1r7	2680da86-c977-4611-b75f-df015283c023	NA	NA	NA	NA	NA	NA	NA	lumpectomy	NA	NA	consented	ukraine	12	NA	NA
TCGA.E9.A1RA	Yes	female	48	not hispanic or latino	NA	NA	NA	NA	NA	NA	NA	0.079343365253078	0	Years	0.079343365253078	0	Years	120.37.0	nationwide children s hospital	19	brca	12	false	2013	48	left upper outer quadrant	NA	NA	NA	NA	axillary lymph node dissection alone	NA	tcga-e9-a1ra	4b4e4ea8-6eb9-49ad-b880-c5065fe6517f	NA	NA	NA	NA	NA	NA	NA	NA	NA	NA	consented	ukraine	-1	NA	NA
TCGA.E9.A1RB	Yes	female	40	not hispanic or latino	NA	NA	NA	NA	NA	NA	NA	0.0574555403556772	0	Years	0.0574555403556772	0	Years	136.38.0	nationwide children s hospital	19	brca	12	false	2013	40	left upper inner quadrant	NA	NA	NA	NA	axillary lymph node dissection alone	NA	tcga-e9-a1rb	94b95984-b2fb-4e42-8887-45e7086c3179	NA	NA	NA	NA	NA	NA	NA	modified radical mastectomy	NA	NA	consented	ukraine	2	NA	NA
TCGA.E9.A1RC	Yes	female	56	not hispanic or latino	NA	NA	NA	NA	NA	NA	NA	3.34883720930233	0	Years	3.34883720930233	0	Years	136.38.0	nationwide children s hospital	19	brca	12	false	2013	56	right upper outer quadrant	NA	NA	NA	NA	axillary lymph node dissection alone	NA	tcga-e9-a1rc	5cdae21d-eee5-478f-932a-0f51fcf5f031	NA	NA	NA	NA	NA	NA	NA	modified radical mastectomy	NA	NA	consented	ukraine	1209	NA	NA
TCGA.E9.A1RD	Yes	female	67	not hispanic or latino	NA	NA	NA	NA	NA	NA	NA	0.0547195622435021	NA	Years	0.0547195622435021	0	Years	136.38.0	nationwide children s hospital	19	brca	12	false	2013	67	right lower inner quadrant	NA	NA	NA	NA	axillary lymph node dissection alone	NA	tcga-e9-a1rd	5fe3c51f-65e2-4da6-8924-a6fae17c022d	NA	NA	NA	NA	NA	NA	NA	modified radical mastectomy	NA	NA	consented	ukraine	2	NA	NA
TCGA.E9.A1RE	Yes	female	74	not hispanic or latino	NA	NA	NA	NA	NA	NA	NA	0.12859097127223	0	Years	0.12859097127223	0	Years	136.38.0	nationwide children s hospital	19	brca	12	false	2013	74	left upper outer quadrant	NA	NA	NA	NA	axillary lymph node dissection alone	NA	tcga-e9-a1re	24046547-d038-4616-b190-52ac93f4965f	NA	NA	NA	NA	NA	NA	NA	modified radical mastectomy	NA	NA	consented	ukraine	29	NA	NA
TCGA.E9.A1RF	Yes	female	68	not hispanic or latino	NA	NA	NA	NA	NA	NA	NA	0.103967168262654	0	Years	0.103967168262654	0	Years	136.38.0	nationwide children s hospital	19	brca	12	false	2013	68	left upper outer quadrant	NA	NA	NA	NA	axillary lymph node dissection alone	NA	tcga-e9-a1rf	c694615c-b1c6-499c-8058-995633ebf948	NA	NA	NA	NA	NA	NA	NA	modified radical mastectomy	NA	NA	consented	ukraine	20	NA	NA
TCGA.E9.A1RG	Yes	female	62	not hispanic or latino	NA	NA	NA	NA	NA	NA	NA	0.0957592339261286	0	Years	0.0957592339261286	0	Years	120.37.0	nationwide children s hospital	19	brca	12	false	2013	62	right upper outer quadrant	NA	NA	NA	NA	axillary lymph node dissection alone	NA	tcga-e9-a1rg	8744733a-7b46-43aa-bdef-64876816adbb	NA	NA	NA	NA	NA	NA	NA	lumpectomy	NA	NA	consented	ukraine	22	NA	NA
TCGA.E9.A1RH	Yes	female	63	not hispanic or latino	NA	NA	NA	NA	NA	NA	NA	0.0383036935704514	0	Years	0.0383036935704514	0	Years	142.38.0	nationwide children s hospital	19	brca	12	false	2013	63	right lower outer quadrant	NA	NA	NA	NA	axillary lymph node dissection alone	NA	tcga-e9-a1rh	408cb583-6dc3-4698-8bd2-e284042bd5ef	NA	NA	NA	NA	NA	NA	NA	lumpectomy	NA	NA	consented	ukraine	3	NA	NA
TCGA.E9.A1RI	Yes	female	43	not hispanic or latino	NA	NA	NA	NA	NA	NA	NA	0.131326949384405	0	Years	0.131326949384405	0	Years	142.30.0	nationwide children s hospital	1	brca	8	false	2013	43	left upper outer quadrant	NA	NA	NA	NA	axillary lymph node dissection alone	NA	tcga-e9-a1ri	dd3bfb26-b534-4917-9c4d-9fe7b6477762	NA	NA	NA	NA	NA	NA	NA	modified radical mastectomy	NA	NA	consented	ukraine	19	NA	NA
TCGA.E9.A226	Yes	female	45	not hispanic or latino	NA	NA	NA	NA	NA	NA	NA	0.0437756497948016	0	Years	0.0437756497948016	0	Years	136.38.0	nationwide children s hospital	19	brca	12	false	2013	45	left lower inner quadrant	NA	NA	NA	NA	axillary lymph node dissection alone	NA	tcga-e9-a226	dd67408e-46ba-4573-9415-d4814e9f84de	NA	NA	NA	NA	NA	NA	NA	modified radical mastectomy	NA	NA	consented	russia	4	NA	NA
TCGA.E9.A227	Yes	female	42	not hispanic or latino	NA	NA	NA	NA	NA	NA	NA	0.0656634746922025	NA	Years	0.0656634746922025	0	Years	136.38.0	nationwide children s hospital	19	brca	12	false	2013	42	left upper outer quadrant	NA	NA	NA	NA	sentinel lymph node biopsy plus axillary dissection	NA	tcga-e9-a227	89a8da07-4487-47c6-8d3c-442a87e4f632	negative	positive	NA	4+	NA	other	positive	lumpectomy	re-excision of original lumpectomy site	NA	consented	united states	20	NA	NA
TCGA.E9.A228	Yes	female	58	not hispanic or latino	NA	NA	NA	NA	NA	NA	NA	0	0	Years	0	0	Years	136.38.0	nationwide children s hospital	19	brca	12	false	2013	58	right lower inner quadrant	NA	NA	NA	NA	axillary lymph node dissection alone	NA	tcga-e9-a228	b95eef8a-205f-4cf8-9d3c-ae51d406e1e0	NA	NA	NA	NA	NA	NA	NA	NA	NA	NA	consented	russia	-1	NA	NA
TCGA.E9.A229	Yes	female	37	not hispanic or latino	NA	NA	NA	NA	NA	NA	NA	0	0	Years	0	0	Years	136.38.0	nationwide children s hospital	19	brca	12	false	2013	37	right lower inner quadrant	NA	NA	NA	NA	axillary lymph node dissection alone	NA	tcga-e9-a229	cea9d8f9-e18c-4947-a461-5f712e3c1e6d	NA	NA	NA	NA	NA	NA	NA	NA	NA	NA	consented	russia	0	NA	NA
TCGA.E9.A22A	Yes	female	74	not hispanic or latino	NA	NA	NA	NA	NA	NA	NA	0	0	Years	0	0	Years	136.38.0	nationwide children s hospital	19	brca	12	false	2013	74	right lower outer quadrant	NA	NA	NA	NA	axillary lymph node dissection alone	NA	tcga-e9-a22a	4aacbc42-5ac5-4339-b9fa-c6e812084837	NA	positive	NA	NA	NA	NA	negative	NA	NA	NA	consented	russia	-1	NA	NA
TCGA.E9.A22B	Yes	female	71	not hispanic or latino	NA	NA	NA	NA	NA	NA	NA	0	0	Years	0	0	Years	136.38.0	nationwide children s hospital	19	brca	12	false	2013	71	right upper outer quadrant	NA	NA	NA	NA	axillary lymph node dissection alone	NA	tcga-e9-a22b	b956df1b-bc77-4bdb-a5bd-5dda7b4c8da7	NA	positive	NA	NA	NA	NA	negative	NA	NA	NA	consented	russia	-1	NA	NA
TCGA.E9.A22D	Yes	female	38	not hispanic or latino	NA	NA	NA	NA	NA	NA	NA	0	NA	Years	0	0	Years	136.38.0	nationwide children s hospital	19	brca	12	false	2013	38	right upper outer quadrant	NA	NA	NA	NA	axillary lymph node dissection alone	NA	tcga-e9-a22d	cf0a3f38-5850-44e1-8574-808bd37d84a3	NA	positive	NA	NA	NA	NA	positive	modified radical mastectomy	NA	NA	consented	russia	-1	NA	NA
TCGA.E9.A22E	Yes	female	56	not hispanic or latino	NA	NA	NA	NA	NA	NA	NA	0	0	Years	0	0	Years	136.38.0	nationwide children s hospital	19	brca	12	false	2013	56	right upper inner quadrant	NA	NA	NA	NA	axillary lymph node dissection alone	NA	tcga-e9-a22e	64d4dfae-8d91-464b-adc3-80ba7caf54ae	NA	positive	NA	NA	NA	NA	positive	NA	NA	NA	consented	russia	-1	NA	NA
TCGA.E9.A22G	Yes	female	47	not hispanic or latino	NA	NA	NA	NA	NA	NA	NA	0	0	Years	0	0	Years	136.36.0	nationwide children s hospital	26	brca	11	false	2013	47	left upper outer quadrant	NA	NA	NA	NA	axillary lymph node dissection alone	NA	tcga-e9-a22g	56033839-35d5-4d72-8b8c-400cb345263d	NA	negative	NA	NA	NA	NA	negative	NA	NA	NA	consented	russia	-1	NA	NA
TCGA.E9.A22H	Yes	female	42	not hispanic or latino	NA	NA	NA	NA	NA	NA	NA	0	0	Years	0	0	Years	136.38.0	nationwide children s hospital	19	brca	12	false	2013	42	left upper outer quadrant	NA	NA	NA	NA	axillary lymph node dissection alone	NA	tcga-e9-a22h	161917b8-88ad-407b-ade6-d6b98478b359	NA	positive	NA	NA	NA	NA	positive	modified radical mastectomy	NA	NA	consented	russia	-1	NA	NA
TCGA.E9.A243	Yes	female	52	not hispanic or latino	NA	NA	NA	NA	NA	NA	NA	0.834473324213406	1	Years	0.117647058823529	0	Years	142.31.0	nationwide children s hospital	22	brca	8	false	2013	52	right upper inner quadrant	NA	NA	NA	NA	axillary lymph node dissection alone	NA	tcga-e9-a243	d4a1ecdc-399c-4f82-aa7a-68a0c82ded3f	NA	NA	NA	NA	NA	NA	NA	lumpectomy	NA	NA	consented	ukraine	16	NA	NA
TCGA.E9.A244	Yes	female	54	not hispanic or latino	NA	NA	NA	NA	NA	NA	NA	0.0547195622435021	0	Years	0.0547195622435021	0	Years	142.38.0	nationwide children s hospital	19	brca	12	false	2013	54	left upper outer quadrant	NA	NA	NA	NA	axillary lymph node dissection alone	NA	tcga-e9-a244	a4c59287-1ad5-46a5-8040-e591e6ce064f	NA	NA	NA	NA	NA	NA	NA	lumpectomy	NA	NA	consented	ukraine	6	NA	NA
TCGA.E9.A245	Yes	female	47	not hispanic or latino	NA	NA	NA	NA	NA	NA	NA	0.0683994528043776	0	Years	0.0683994528043776	0	Years	147.37.0	nationwide children s hospital	19	brca	12	false	2013	47	left upper outer quadrant	NA	NA	NA	NA	axillary lymph node dissection alone	NA	tcga-e9-a245	8218119a-f68b-4ea7-9ee4-5e2edc2ae342	NA	NA	NA	NA	NA	NA	NA	lumpectomy	NA	NA	consented	ukraine	10	NA	NA
TCGA.E9.A247	Yes	female	59	not hispanic or latino	NA	NA	NA	NA	NA	NA	NA	0.0328317373461012	0	Years	0.0328317373461012	0	Years	142.38.0	nationwide children s hospital	19	brca	12	false	2013	59	left upper inner quadrant	NA	NA	NA	NA	axillary lymph node dissection alone	NA	tcga-e9-a247	636b0a90-c8c2-4ad6-a77d-6cd428a826d1	NA	NA	NA	NA	NA	NA	NA	NA	NA	NA	consented	ukraine	-1	NA	NA
TCGA.E9.A248	Yes	female	51	not hispanic or latino	NA	NA	NA	NA	NA	NA	NA	0.0574555403556772	0	Years	0.0574555403556772	0	Years	142.38.0	nationwide children s hospital	19	brca	12	false	2013	51	right upper outer quadrant	NA	NA	NA	NA	axillary lymph node dissection alone	NA	tcga-e9-a248	539bbbed-43fb-4fef-9c67-6406f58b186a	NA	NA	NA	NA	NA	NA	NA	lumpectomy	NA	NA	consented	ukraine	2	NA	NA
TCGA.E9.A249	Yes	female	45	not hispanic or latino	NA	NA	NA	NA	NA	NA	NA	0.0766073871409029	NA	Years	0.0766073871409029	0	Years	142.38.0	nationwide children s hospital	19	brca	12	false	2013	45	left upper outer quadrant	NA	NA	NA	NA	axillary lymph node dissection alone	NA	tcga-e9-a249	fb3607eb-858e-4ecd-8477-95140658c6d2	NA	NA	NA	NA	NA	NA	NA	lumpectomy	NA	NA	consented	ukraine	16	NA	NA
TCGA.E9.A24A	Yes	female	69	not hispanic or latino	NA	NA	NA	NA	NA	NA	NA	0.027359781121751	0	Years	0.027359781121751	0	Years	142.38.0	nationwide children s hospital	19	brca	12	false	2013	69	right upper outer quadrant	NA	NA	NA	NA	axillary lymph node dissection alone	NA	tcga-e9-a24a	9f3cc92b-fa22-478e-a2e4-6b4c8afb93d6	NA	NA	NA	NA	NA	NA	NA	NA	NA	NA	consented	ukraine	-1	NA	NA
TCGA.E9.A295	Yes	female	71	not hispanic or latino	NA	NA	NA	NA	NA	NA	NA	0.0574555403556772	NA	Years	0.0574555403556772	0	Years	147.37.0	nationwide children s hospital	19	brca	12	false	2013	71	right lower outer quadrant	NA	NA	NA	NA	axillary lymph node dissection alone	NA	tcga-e9-a295	fec0da58-1047-44d2-b6d1-c18cceed43dc	NA	positive	NA	NA	NA	NA	positive	modified radical mastectomy	NA	NA	consented	russia	-1	NA	NA
TCGA.E9.A2JS	Yes	female	72	not hispanic or latino	NA	NA	NA	NA	NA	NA	NA	0.0355677154582763	0	Years	0.0355677154582763	0	Years	167.37.0	nationwide children s hospital	19	brca	12	false	2013	72	left upper outer quadrant	NA	NA	NA	NA	axillary lymph node dissection alone	NA	tcga-e9-a2js	4a831893-f4ca-4357-a756-b5e954e35dd7	NA	NA	NA	NA	NA	NA	NA	lumpectomy	NA	NA	consented	ukraine	6	NA	NA
TCGA.E9.A2JT	Yes	female	63	not hispanic or latino	NA	NA	NA	NA	NA	NA	NA	0.0629274965800274	NA	Years	0.0629274965800274	0	Years	177.37.0	nationwide children s hospital	19	brca	12	false	2013	63	left upper outer quadrant	NA	NA	NA	NA	axillary lymph node dissection alone	NA	tcga-e9-a2jt	b35fbe19-0e6d-427e-b9be-ee3527b5fca6	NA	NA	NA	NA	NA	NA	NA	lumpectomy	NA	NA	consented	ukraine	15	NA	NA
TCGA.E9.A3HO	Yes	female	49	not hispanic or latino	NA	NA	NA	NA	NA	NA	NA	0.0519835841313269	0	Years	0.0519835841313269	0	Years	202.24.0	nationwide children s hospital	22	brca	8	false	2013	49	left upper outer quadrant	NA	NA	NA	NA	axillary lymph node dissection alone	NA	tcga-e9-a3ho	807b62ed-d3f7-4211-83be-754386ff2c96	NA	NA	NA	NA	NA	NA	NA	modified radical mastectomy	NA	NA	consented	ukraine	13	NA	NA
TCGA.E9.A3Q9	Yes	female	78	not hispanic or latino	NA	NA	NA	NA	NA	NA	NA	0.0848153214774282	NA	Years	0.0848153214774282	0	Years	216.27.0	nationwide children s hospital	19	brca	12	false	2013	78	right lower inner quadrant	NA	NA	NA	NA	axillary lymph node dissection alone	NA	tcga-e9-a3q9	e36e985d-2c44-4e14-854a-7dbca4bb0304	NA	positive	NA	NA	NA	NA	positive	NA	NA	NA	consented	russia	-1	NA	NA
TCGA.E9.A3QA	Yes	female	33	not hispanic or latino	NA	NA	NA	NA	NA	NA	NA	0.0519835841313269	NA	Years	0.0519835841313269	0	Years	227.24.0	nationwide children s hospital	19	brca	12	false	2013	33	left lower inner quadrant	NA	NA	NA	NA	axillary lymph node dissection alone	NA	tcga-e9-a3qa	f3cb557d-23e4-4fd1-81ca-db1a3f56d56e	NA	NA	NA	NA	NA	NA	NA	NA	NA	NA	consented	russia	-1	NA	NA
TCGA.E9.A3X8	Yes	female	48	not hispanic or latino	NA	NA	NA	NA	NA	NA	NA	0.0629274965800274	NA	Years	0.0629274965800274	0	Years	234.16.0	nationwide children s hospital	19	brca	12	false	2013	48	left upper outer quadrant	NA	NA	NA	NA	axillary lymph node dissection alone	NA	tcga-e9-a3x8	95873e61-afdb-496c-9f77-3f9beb008cda	NA	positive	NA	NA	NA	NA	positive	modified radical mastectomy	NA	NA	consented	russia	-1	NA	NA
TCGA.E9.A54X	Yes	female	85	not hispanic or latino	NA	NA	NA	NA	NA	NA	NA	0	NA	Years	0	0	Years	271.19.0	nationwide children s hospital	19	brca	12	false	2013	85	left	left upper outer quadrant	NA	NA	NA	axillary lymph node dissection alone	NA	tcga-e9-a54x	3dbc8d60-3a97-47b2-91d0-c18fb46b4365	NA	positive	NA	3+	NA	NA	positive	lumpectomy	NA	NA	consented	ukraine	-1	NA	NA
TCGA.E9.A54Y	Yes	female	63	not hispanic or latino	NA	NA	NA	NA	NA	NA	NA	0.0191518467852257	NA	Years	0.0191518467852257	0	Years	271.19.0	nationwide children s hospital	19	brca	12	false	2013	63	right	NA	NA	NA	NA	axillary lymph node dissection alone	NA	tcga-e9-a54y	182c4bdf-2c58-4303-b034-459da86b9d90	NA	positive	NA	3+	NA	NA	positive	modified radical mastectomy	NA	NA	consented	ukraine	6	NA	NA
TCGA.E9.A5FK	Yes	female	60	not hispanic or latino	NA	NA	NA	NA	NA	NA	NA	0.0328317373461012	NA	Years	0.0328317373461012	0	Years	288.16.0	nationwide children s hospital	19	brca	12	false	2013	60	right upper outer quadrant	NA	NA	NA	NA	axillary lymph node dissection alone	NA	tcga-e9-a5fk	b304302a-f2b9-4cd7-ab14-c21edf7778ea	NA	positive	3 point scale	3+	3 point scale	NA	positive	modified radical mastectomy	NA	NA	consented	ukraine	11	NA	NA
TCGA.E9.A5FL	Yes	female	65	not hispanic or latino	NA	NA	NA	NA	NA	NA	NA	0.0218878248974008	NA	Years	0.0218878248974008	0	Years	288.16.0	nationwide children s hospital	19	brca	12	false	2013	65	right upper outer quadrant	NA	NA	NA	NA	axillary lymph node dissection alone	NA	tcga-e9-a5fl	e3935ce4-64d3-4a66-ba11-d308b844b410	NA	negative	NA	NA	NA	NA	negative	modified radical mastectomy	NA	NA	consented	ukraine	7	NA	NA
TCGA.E9.A5UO	Yes	female	41	not hispanic or latino	NA	NA	NA	NA	NA	NA	NA	0.0191518467852257	NA	Years	0.0191518467852257	0	Years	296.16.0	nationwide children s hospital	19	brca	12	false	2013	41	right upper outer quadrant	NA	NA	NA	NA	axillary lymph node dissection alone	NA	tcga-e9-a5uo	ed2617c3-5d3b-4688-9283-0f8a10e0b10d	NA	NA	NA	NA	NA	NA	NA	other	NA	NA	consented	ukraine	6	NA	NA
TCGA.E9.A5UP	Yes	female	63	not hispanic or latino	NA	NA	NA	NA	NA	NA	NA	0	NA	Years	0	0	Years	296.16.0	nationwide children s hospital	19	brca	12	false	2013	63	left upper outer quadrant	NA	NA	NA	NA	axillary lymph node dissection alone	NA	tcga-e9-a5up	a412b374-4d25-491f-b76f-ddaa989acf59	NA	NA	NA	NA	NA	NA	NA	NA	NA	NA	consented	ukraine	-1	NA	NA
TCGA.EW.A1IW	Yes	female	80	hispanic or latino	NA	NA	NA	NA	NA	NA	NA	0.689466484268126	0	Years	0.689466484268126	0	Years	109.50.0	nationwide children s hospital	19	brca	12	false	2013	80	right lower inner quadrant	right lower outer quadrant	NA	NA	NA	sentinel lymph node biopsy plus axillary dissection	NA	tcga-ew-a1iw	5e2cbc56-97f9-4b94-ade2-a3f739bcc7be	NA	positive	3 point scale	3+	3 point scale	NA	positive	other	NA	NA	consented	united states	33	NA	NA
TCGA.EW.A1IX	Yes	female	48	hispanic or latino	NA	NA	NA	NA	NA	NA	NA	2.96032831737346	0	Years	2.96032831737346	0	Years	117.41.0	nationwide children s hospital	19	brca	12	false	2013	48	right upper outer quadrant	NA	NA	NA	NA	sentinel lymph node biopsy plus axillary dissection	sentinal node bx first, axillary dissection after initial pathology report	tcga-ew-a1ix	e8614b7d-132e-4b4e-b1ae-df8bb4f2d4d4	NA	positive	3 point scale	3+	3 point scale	NA	positive	other	NA	NA	consented	united states	193	NA	NA
TCGA.EW.A1IY	Yes	female	38	not hispanic or latino	NA	NA	NA	NA	NA	NA	NA	0.705882352941177	0	Years	0.705882352941177	0	Years	109.50.0	nationwide children s hospital	19	brca	12	false	2013	38	right upper inner quadrant	NA	NA	NA	NA	other (specify)	sentinel ln and one non sentinel ln	tcga-ew-a1iy	5ff12cbe-a3e0-4ce6-8452-12b984a1baaf	NA	positive	3 point scale	3+	3 point scale	NA	positive	lumpectomy	NA	NA	consented	united states	19	NA	NA
TCGA.EW.A1IZ	Yes	female	53	not hispanic or latino	NA	NA	NA	NA	NA	NA	NA	0.711354309165527	0	Years	0.711354309165527	0	Years	109.50.0	nationwide children s hospital	19	brca	12	false	2013	53	left lower outer quadrant	NA	NA	NA	NA	axillary lymph node dissection alone	NA	tcga-ew-a1iz	c0f88fc5-56b0-4255-bbd1-9a21ced8b37b	NA	positive	3 point scale	3+	3 point scale	NA	positive	modified radical mastectomy	NA	NA	consented	united states	26	NA	NA
TCGA.EW.A1J1	Yes	female	38	hispanic or latino	NA	NA	NA	NA	NA	NA	NA	0.771545827633379	0	Years	0.771545827633379	0	Years	109.50.0	nationwide children s hospital	19	brca	12	false	2013	38	right upper inner quadrant	NA	NA	NA	NA	sentinel lymph node biopsy plus axillary dissection	NA	tcga-ew-a1j1	ed6cef77-1bd9-4e3b-b576-550a91e4253a	NA	positive	3 point scale	3+	3 point scale	NA	positive	lumpectomy	NA	NA	consented	united states	31	NA	NA
TCGA.EW.A1J2	Yes	female	50	not hispanic or latino	NA	NA	NA	NA	NA	NA	NA	0.380300957592339	0	Years	0.380300957592339	0	Years	109.50.0	nationwide children s hospital	19	brca	12	false	2013	50	right lower inner quadrant	NA	NA	NA	NA	sentinel lymph node biopsy plus axillary dissection	NA	tcga-ew-a1j2	a381275f-8858-4793-a8a2-0ca9db7274c8	NA	positive	3 point scale	3+	3 point scale	NA	positive	other	NA	NA	consented	united states	28	NA	NA
TCGA.EW.A1J3	Yes	female	61	hispanic or latino	NA	NA	NA	NA	NA	NA	NA	0.689466484268126	0	Years	0.689466484268126	0	Years	109.50.0	nationwide children s hospital	19	brca	12	false	2013	61	left lower outer quadrant	NA	NA	NA	NA	sentinel node biopsy alone	NA	tcga-ew-a1j3	bb1de798-0c02-437e-b539-33cb556d3993	NA	positive	3 point scale	3+	3 point scale	NA	positive	other	NA	NA	consented	united states	11	NA	NA
TCGA.EW.A1J5	Yes	female	59	not hispanic or latino	NA	NA	NA	NA	NA	NA	NA	0.621067031463748	0	Years	0.621067031463748	0	Years	109.50.0	nationwide children s hospital	19	brca	12	false	2013	59	left	NA	NA	NA	NA	sentinel node biopsy alone	NA	tcga-ew-a1j5	5d8ed961-a012-4b6b-bffb-9468d3953646	NA	positive	3 point scale	3+	3 point scale	NA	positive	other	NA	NA	consented	united states	14	NA	NA
TCGA.EW.A1J6	Yes	female	70	hispanic or latino	NA	NA	NA	NA	NA	NA	NA	1.62790697674419	0	Years	1.62790697674419	0	Years	109.50.0	nationwide children s hospital	19	brca	12	false	2013	70	right upper inner quadrant	NA	NA	NA	NA	sentinel node biopsy alone	NA	tcga-ew-a1j6	87281a89-91d2-44f7-9f80-668567ad5c72	NA	positive	3 point scale	3+	3 point scale	NA	positive	lumpectomy	NA	NA	consented	united states	90	NA	NA
TCGA.EW.A1OV	Yes	female	56	hispanic or latino	NA	NA	NA	NA	NA	NA	NA	1.4281805745554	0	Years	1.4281805745554	0	Years	117.41.0	nationwide children s hospital	19	brca	12	false	2013	56	right lower outer quadrant	NA	NA	NA	NA	sentinel node biopsy alone	NA	tcga-ew-a1ov	ac68d219-5670-4ddd-8df6-8aa7ad59e5c7	negative	negative	3 point scale	NA	3 point scale	modified radical mastectomy	negative	lumpectomy	NA	NA	consented	united states	18	NA	NA
TCGA.EW.A1OW	Yes	female	58	not hispanic or latino	NA	NA	NA	NA	NA	NA	NA	1.26675786593707	0	Years	1.26675786593707	0	Years	117.41.0	nationwide children s hospital	19	brca	12	false	2013	58	left upper outer quadrant	NA	NA	NA	NA	sentinel node biopsy alone	NA	tcga-ew-a1ow	f55dd73d-8c36-440b-84e5-9aae53107775	NA	negative	3 point scale	NA	3 point scale	NA	negative	lumpectomy	NA	NA	consented	united states	14	NA	NA
TCGA.EW.A1OX	Yes	female	43	hispanic or latino	NA	NA	NA	NA	NA	NA	NA	1.53761969904241	0	Years	1.53761969904241	0	Years	117.41.0	nationwide children s hospital	19	brca	12	false	2013	43	right upper inner quadrant	NA	NA	NA	NA	other (specify)	sentinel + non sentinel	tcga-ew-a1ox	5fc7ff35-d3f7-4687-8759-3542bd58e988	NA	positive	3 point scale	3+	3 point scale	NA	positive	lumpectomy	NA	NA	consented	united states	22	NA	NA
TCGA.EW.A1OY	Yes	female	63	hispanic or latino	NA	NA	NA	NA	NA	NA	NA	1.62243502051984	0	Years	1.62243502051984	0	Years	117.41.0	nationwide children s hospital	19	brca	12	false	2013	63	left	NA	NA	NA	NA	sentinel node biopsy alone	NA	tcga-ew-a1oy	53ff5893-7d5e-4bcb-be9c-665fa34b7824	NA	positive	3 point scale	3+	3 point scale	NA	positive	lumpectomy	NA	NA	consented	united states	26	NA	NA
TCGA.EW.A1OZ	Yes	female	56	not hispanic or latino	NA	NA	NA	NA	NA	NA	NA	2.57455540355677	0	Years	2.57455540355677	0	Years	117.41.0	nationwide children s hospital	19	brca	12	false	2013	56	left upper outer quadrant	NA	NA	NA	NA	sentinel node biopsy alone	NA	tcga-ew-a1oz	8f912a40-3251-4e1f-ae65-1f93d71f9881	NA	positive	3 point scale	NA	3 point scale	NA	negative	other	NA	NA	consented	united states	73	NA	NA
TCGA.EW.A1P0	Yes	female	55	not hispanic or latino	NA	NA	NA	NA	NA	NA	NA	2.99863201094391	1	Years	3.06703146374829	0	Years	117.41.0	nationwide children s hospital	19	brca	12	false	2013	55	left upper outer quadrant	NA	NA	NA	NA	axillary lymph node dissection alone	NA	tcga-ew-a1p0	81e32f39-3aa0-468b-87ed-dd2eb6165ddf	NA	positive	3 point scale	NA	3 point scale	NA	negative	modified radical mastectomy	NA	NA	consented	united states	24	NA	NA
TCGA.EW.A1P1	Yes	female	68	hispanic or latino	NA	NA	NA	NA	NA	NA	NA	2.74418604651163	1	Years	2.51436388508892	0	Years	120.37.0	nationwide children s hospital	19	brca	12	false	2013	68	right upper outer quadrant	NA	NA	NA	NA	sentinel lymph node biopsy plus axillary dissection	NA	tcga-ew-a1p1	f2e28af9-c40e-41c4-9e82-205cca38f26a	NA	negative	3 point scale	NA	3 point scale	NA	negative	lumpectomy	NA	NA	consented	united states	14	NA	NA
TCGA.EW.A1P3	Yes	female	48	not hispanic or latino	NA	NA	NA	NA	NA	NA	NA	2.70041039671683	0	Years	2.70041039671683	0	Years	117.41.0	nationwide children s hospital	19	brca	12	false	2013	48	right lower outer quadrant	NA	NA	NA	NA	other (specify)	sn+1 non sentinel node	tcga-ew-a1p3	1ff85ada-3cdd-4afb-b311-2c7befb52702	NA	positive	3 point scale	3+	3 point scale	NA	positive	simple mastectomy	NA	NA	consented	united states	30	NA	NA
TCGA.EW.A1P4	Yes	female	43	hispanic or latino	NA	NA	NA	NA	NA	NA	NA	1.37072503419973	0	Years	1.37072503419973	0	Years	117.41.0	nationwide children s hospital	19	brca	12	false	2013	43	left upper outer quadrant	NA	NA	NA	NA	sentinel node biopsy alone	NA	tcga-ew-a1p4	521e2140-ae5b-456f-8699-97398d009687	NA	negative	3 point scale	NA	3 point scale	NA	negative	simple mastectomy	NA	NA	consented	united states	-3	NA	NA
TCGA.EW.A1P5	Yes	female	77	not hispanic or latino	NA	NA	NA	NA	NA	NA	NA	0.998632010943912	0	Years	0.998632010943912	0	Years	117.41.0	nationwide children s hospital	19	brca	12	false	2013	77	right upper outer quadrant	NA	NA	NA	NA	sentinel lymph node biopsy plus axillary dissection	NA	tcga-ew-a1p5	53d0af48-d7ea-42c9-8695-c614b89b415b	NA	positive	3 point scale	3+	3 point scale	NA	positive	modified radical mastectomy	NA	NA	consented	united states	16	NA	NA
TCGA.EW.A1P6	Yes	female	64	hispanic or latino	NA	NA	NA	NA	NA	NA	NA	0.853625170998632	0	Years	0.853625170998632	0	Years	117.41.0	nationwide children s hospital	19	brca	12	false	2013	64	right upper outer quadrant	NA	NA	NA	NA	sentinel lymph node biopsy plus axillary dissection	NA	tcga-ew-a1p6	ee5744c0-a8dc-43f2-abdd-0b5529a3e9fb	NA	positive	3 point scale	3+	3 point scale	NA	positive	lumpectomy	NA	NA	consented	united states	15	NA	NA
TCGA.EW.A1P7	Yes	female	59	hispanic or latino	NA	NA	NA	NA	NA	NA	NA	1.99452804377565	1	Years	1.73734610123119	0	Years	117.41.0	nationwide children s hospital	19	brca	12	false	2013	59	right upper outer quadrant	NA	NA	NA	NA	sentinel node biopsy alone	NA	tcga-ew-a1p7	01674b2c-5cf2-478f-84a1-f69c39f47bd4	NA	negative	3 point scale	NA	3 point scale	NA	negative	lumpectomy	NA	NA	consented	united states	13	NA	NA
TCGA.EW.A1P8	Yes	female	58	not hispanic or latino	NA	NA	NA	NA	NA	NA	NA	0.588235294117647	1	Years	0.65389876880985	1	Years	117.41.0	nationwide children s hospital	19	brca	12	false	2013	58	left upper outer quadrant	NA	NA	NA	NA	sentinel lymph node biopsy plus axillary dissection	NA	tcga-ew-a1p8	359f12f9-5c41-48a4-85bc-fd7e307bf7d8	NA	negative	3 point scale	NA	3 point scale	NA	negative	lumpectomy	NA	NA	consented	united states	53	NA	NA
TCGA.EW.A1PA	Yes	female	59	hispanic or latino	NA	NA	NA	NA	NA	NA	NA	0.730506155950752	0	Years	0.730506155950752	0	Years	117.41.0	nationwide children s hospital	19	brca	12	false	2013	59	left upper outer quadrant	NA	NA	NA	NA	axillary lymph node dissection alone	NA	tcga-ew-a1pa	4cfef7f9-f1ee-401c-a2a3-c225d4adc3b6	NA	positive	3 point scale	3+	3 point scale	NA	positive	lumpectomy	NA	NA	consented	united states	24	NA	NA
TCGA.EW.A1PB	Yes	female	70	not hispanic or latino	NA	NA	NA	NA	NA	NA	NA	1.66347469220246	0	Years	1.66347469220246	0	Years	117.41.0	nationwide children s hospital	19	brca	12	false	2013	70	right upper outer quadrant	NA	NA	NA	NA	axillary lymph node dissection alone	NA	tcga-ew-a1pb	88db1340-e4bf-451a-87c0-6e9168296f5e	NA	negative	3 point scale	NA	3 point scale	NA	negative	simple mastectomy	NA	NA	consented	united states	421	NA	NA
TCGA.EW.A1PC	Yes	female	66	not hispanic or latino	NA	NA	NA	NA	NA	NA	NA	0.508891928864569	0	Years	0.508891928864569	0	Years	216.27.0	nationwide children s hospital	19	brca	12	false	2013	66	left	NA	NA	NA	NA	sentinel node biopsy alone	NA	tcga-ew-a1pc	f45210d3-9e66-4f5e-bef1-5ee5547cc893	NA	positive	3 point scale	3+	3 point scale	NA	positive	modified radical mastectomy	NA	NA	consented	united states	32	NA	NA
TCGA.EW.A1PD	Yes	male	61	hispanic or latino	NA	NA	NA	NA	NA	NA	NA	0.476060191518468	0	Years	0.476060191518468	0	Years	117.41.0	nationwide children s hospital	19	brca	12	false	2013	61	right	NA	NA	NA	NA	sentinel lymph node biopsy plus axillary dissection	NA	tcga-ew-a1pd	4dfc233b-ed03-4825-8089-e04cdee99996	NA	positive	3 point scale	3+	3 point scale	NA	positive	modified radical mastectomy	NA	NA	consented	united states	61	NA	NA
TCGA.EW.A1PE	Yes	female	56	hispanic or latino	NA	NA	NA	NA	NA	NA	NA	0.290013679890561	0	Years	0.290013679890561	0	Years	117.41.0	nationwide children s hospital	19	brca	12	false	2013	56	left upper outer quadrant	NA	NA	NA	NA	axillary lymph node dissection alone	NA	tcga-ew-a1pe	f3b86c02-09a5-4e97-aa7a-86f13f7cda4b	NA	positive	3 point scale	3+	3 point scale	NA	positive	lumpectomy	NA	NA	consented	united states	-15	NA	NA
TCGA.EW.A1PF	Yes	female	50	hispanic or latino	NA	NA	NA	NA	NA	NA	NA	0.380300957592339	0	Years	0.380300957592339	0	Years	117.41.0	nationwide children s hospital	19	brca	12	false	2013	50	right upper outer quadrant	NA	NA	NA	NA	other (specify)	sentinel + 2 non-sentinel ln	tcga-ew-a1pf	848773a3-2f4a-4186-ab3f-de667129accf	NA	positive	3 point scale	3+	3 point scale	NA	positive	other	NA	NA	consented	united states	61	NA	NA
TCGA.EW.A1PG	Yes	female	53	hispanic or latino	NA	NA	NA	NA	NA	NA	NA	2.39398084815321	0	Years	2.39398084815321	0	Years	117.41.0	nationwide children s hospital	19	brca	12	false	2013	53	left lower inner quadrant	left lower outer quadrant	NA	NA	NA	sentinel lymph node biopsy plus axillary dissection	NA	tcga-ew-a1pg	da286247-e8bb-4941-a2af-2453fe61cd02	NA	positive	3 point scale	3+	3 point scale	NA	positive	modified radical mastectomy	NA	NA	consented	united states	14	NA	NA
TCGA.EW.A1PH	Yes	female	52	hispanic or latino	NA	NA	NA	NA	NA	NA	NA	0.380300957592339	0	Years	0.380300957592339	0	Years	124.42.0	nationwide children s hospital	19	brca	12	false	2013	52	right upper outer quadrant	NA	NA	NA	NA	sentinel lymph node biopsy plus axillary dissection	NA	tcga-ew-a1ph	4da999a0-ef41-4a0b-b1d1-446b39cc855a	NA	negative	3 point scale	NA	3 point scale	NA	negative	lumpectomy	NA	NA	consented	united states	18	NA	NA
TCGA.EW.A2FR	Yes	female	59	not hispanic or latino	NA	NA	NA	NA	NA	NA	NA	3.06429548563611	0	Years	3.06429548563611	0	Years	216.27.0	nationwide children s hospital	19	brca	12	false	2013	59	right upper outer quadrant	NA	NA	NA	NA	axillary lymph node dissection alone	NA	tcga-ew-a2fr	af97e043-88cb-4f99-8f8b-9bcbcccdf842	NA	negative	3 point scale	1+	3 point scale	NA	negative	lumpectomy	NA	NA	consented	united states	7	NA	NA
TCGA.EW.A2FS	Yes	female	41	not hispanic or latino	NA	NA	NA	NA	NA	NA	NA	3.2093023255814	0	Years	3.2093023255814	0	Years	155.37.0	nationwide children s hospital	19	brca	12	false	2013	41	left upper outer quadrant	NA	NA	NA	NA	sentinel node biopsy alone	NA	tcga-ew-a2fs	d34471a1-b367-4f8a-b35a-c5901c4f5503	NA	positive	3 point scale	1+	3 point scale	NA	negative	lumpectomy	NA	NA	consented	united states	18	NA	NA
TCGA.EW.A2FV	Yes	female	39	hispanic or latino	NA	NA	NA	NA	NA	NA	NA	0.651162790697674	0	Years	0.651162790697674	0	Years	155.37.0	nationwide children s hospital	19	brca	12	false	2013	39	left upper inner quadrant	NA	NA	NA	NA	axillary lymph node dissection alone	NA	tcga-ew-a2fv	f45aa0b2-f3de-4db5-9730-e5c6c4e2ed3a	negative	positive	3 point scale	3+	3 point scale	NA	positive	modified radical mastectomy	NA	NA	consented	united states	76	NA	NA
TCGA.EW.A2FW	Yes	female	52	hispanic or latino	NA	NA	NA	NA	NA	NA	NA	0.51983584131327	0	Years	0.51983584131327	0	Years	155.37.0	nationwide children s hospital	19	brca	12	false	2013	52	right upper outer quadrant	NA	NA	NA	NA	sentinel node biopsy alone	NA	tcga-ew-a2fw	e6f527a2-38eb-457e-bb39-3c5b9c0bcbec	NA	positive	3 point scale	3+	3 point scale	NA	positive	lumpectomy	NA	NA	consented	united states	13	NA	NA
TCGA.EW.A3E8	Yes	female	60	hispanic or latino	NA	NA	NA	NA	NA	NA	NA	1.77017783857729	NA	Years	1.77017783857729	0	Years	255.19.0	nationwide children s hospital	19	brca	12	false	2013	60	left	left upper outer quadrant	NA	NA	NA	sentinel lymph node biopsy plus axillary dissection	NA	tcga-ew-a3e8	c0b7b798-3383-4a45-a455-9eca5810739e	NA	positive	NA	NA	NA	NA	negative	simple mastectomy	NA	NA	consented	united states	87	NA	NA
TCGA.EW.A3U0	Yes	female	61	not hispanic or latino	NA	NA	NA	NA	NA	NA	NA	0.626538987688098	NA	Years	0.626538987688098	0	Years	227.24.0	nationwide children s hospital	19	brca	12	false	2013	61	left	NA	NA	NA	NA	sentinel lymph node biopsy plus axillary dissection	NA	tcga-ew-a3u0	d9dc3b59-613d-469e-8b4f-6c5a557eb26a	NA	negative	NA	NA	NA	NA	negative	other	NA	NA	consented	united states	19	NA	NA
TCGA.EW.A423	Yes	female	75	hispanic or latino	NA	NA	NA	NA	NA	NA	NA	0.845417236662107	NA	Years	0.845417236662107	0	Years	255.19.0	nationwide children s hospital	19	brca	12	false	2013	75	left upper inner quadrant	NA	NA	NA	NA	sentinel node biopsy alone	NA	tcga-ew-a423	bdd08ec8-8892-4273-8f21-6fde0f23c52d	NA	positive	NA	NA	NA	NA	positive	lumpectomy	NA	NA	consented	united states	47	NA	NA
TCGA.EW.A424	Yes	female	51	hispanic or latino	NA	NA	NA	NA	NA	NA	NA	0.880984952120383	NA	Years	0.880984952120383	0	Years	255.19.0	nationwide children s hospital	19	brca	12	false	2013	51	right	NA	NA	NA	NA	sentinel node biopsy alone	NA	tcga-ew-a424	a6502f17-6bee-4d5a-8520-06364593d39c	NA	positive	NA	NA	NA	NA	positive	simple mastectomy	NA	NA	consented	united states	42	NA	NA
TCGA.GI.A2C8	Yes	female	63	not hispanic or latino	NA	NA	NA	NA	NA	NA	NA	0.580027359781122	0	Years	0.580027359781122	0	Years	147.37.0	nationwide children s hospital	19	brca	12	false	2013	63	right	NA	NA	NA	NA	sentinel node biopsy alone	NA	tcga-gi-a2c8	33fe5833-d7a0-43d7-a03d-56985ea448a6	NA	positive	3 point scale	2+	3 point scale	NA	positive	modified radical mastectomy	NA	NA	consented	united states	212	NA	NA
TCGA.GI.A2C9	Yes	female	59	not hispanic or latino	NA	NA	NA	NA	NA	NA	NA	1.9233926128591	0	Years	1.9233926128591	0	Years	216.27.0	nationwide children s hospital	19	brca	12	false	2013	59	right	NA	NA	NA	NA	sentinel lymph node biopsy plus axillary dissection	NA	tcga-gi-a2c9	9f6be944-83de-42ab-8738-f0022f475e61	NA	negative	NA	NA	NA	NA	negative	lumpectomy	NA	NA	consented	united states	31	NA	NA
TCGA.GM.A2D9	Yes	female	69	not hispanic or latino	NA	NA	NA	NA	NA	NA	NA	4.95759233926129	NA	Years	4.95759233926129	1	Years	177.37.0	nationwide children s hospital	19	brca	12	false	2013	69	left upper inner quadrant	NA	NA	NA	NA	sentinel node biopsy alone	NA	tcga-gm-a2d9	1133b8a9-6b11-4511-b70a-f200e3b8b5db	NA	positive	3 point scale	3+	3 point scale	NA	positive	lumpectomy	NA	NA	consented	united states	1521	NA	NA
TCGA.GM.A2DA	Yes	female	46	not hispanic or latino	NA	NA	NA	NA	NA	NA	NA	16.1668946648427	NA	Years	16.1668946648427	0	Years	177.37.0	nationwide children s hospital	19	brca	12	false	2013	46	right upper inner quadrant	right upper outer quadrant	NA	NA	NA	axillary lymph node dissection alone	NA	tcga-gm-a2da	c07b122e-ac50-4db2-add2-5617a5d0e976	NA	positive	NA	NA	NA	NA	positive	modified radical mastectomy	NA	NA	consented	united states	6029	NA	NA
TCGA.GM.A2DB	Yes	female	62	not hispanic or latino	NA	NA	NA	NA	NA	NA	NA	4.41860465116279	NA	Years	4.41860465116279	0	Years	177.37.0	nationwide children s hospital	19	brca	12	false	2013	62	left upper outer quadrant	NA	NA	NA	NA	sentinel node biopsy alone	NA	tcga-gm-a2db	6e6b7742-a562-490b-bb72-04a5653852e4	NA	negative	NA	NA	NA	NA	negative	lumpectomy	NA	NA	consented	united states	1258	NA	NA
TCGA.GM.A2DC	Yes	female	57	not hispanic or latino	NA	NA	NA	NA	NA	NA	NA	4.45417236662107	NA	Years	4.45417236662107	0	Years	177.37.0	nationwide children s hospital	19	brca	12	false	2013	57	right upper outer quadrant	NA	NA	NA	NA	axillary lymph node dissection alone	NA	tcga-gm-a2dc	dd43ffd9-da18-4ad3-abe7-6f443c76a717	NA	positive	NA	NA	NA	NA	positive	lumpectomy	NA	NA	consented	united states	1441	NA	NA
TCGA.GM.A2DD	Yes	female	53	not hispanic or latino	NA	NA	NA	NA	NA	NA	NA	3.58139534883721	NA	Years	3.58139534883721	0	Years	167.37.0	nationwide children s hospital	19	brca	12	false	2013	53	right	NA	NA	NA	NA	sentinel node biopsy alone	NA	tcga-gm-a2dd	b343bfe0-7c23-4c6a-8c84-9ee39db2ecda	NA	negative	NA	NA	NA	NA	negative	simple mastectomy	NA	NA	consented	united states	1138	NA	NA
TCGA.GM.A2DF	Yes	female	53	not hispanic or latino	NA	NA	NA	NA	NA	NA	NA	3.55403556771546	NA	Years	3.55403556771546	0	Years	167.37.0	nationwide children s hospital	19	brca	12	false	2013	53	left lower outer quadrant	NA	NA	NA	NA	axillary lymph node dissection alone	NA	tcga-gm-a2df	d6f7afc0-1558-43ad-acb1-2b5311ed2264	NA	negative	NA	NA	NA	NA	negative	lumpectomy	NA	NA	consented	united states	1030	NA	NA
TCGA.GM.A2DH	Yes	female	58	not hispanic or latino	NA	NA	NA	NA	NA	NA	NA	3.51846785225718	NA	Years	3.51846785225718	0	Years	167.37.0	nationwide children s hospital	19	brca	12	false	2013	58	right upper outer quadrant	NA	NA	NA	NA	sentinel node biopsy alone	NA	tcga-gm-a2dh	5700c1b3-922a-4401-8ab8-89028908d696	NA	negative	NA	NA	NA	NA	negative	simple mastectomy	NA	NA	consented	united states	1184	NA	NA
TCGA.GM.A2DI	Yes	female	52	not hispanic or latino	NA	NA	NA	NA	NA	NA	NA	5.15184678522572	NA	Years	5.15184678522572	0	Years	177.37.0	nationwide children s hospital	19	brca	12	false	2013	52	left upper inner quadrant	NA	NA	NA	NA	sentinel node biopsy alone	NA	tcga-gm-a2di	66fa504c-4ae4-49ac-9355-1e063776dc0d	NA	negative	NA	NA	NA	NA	negative	simple mastectomy	NA	NA	consented	united states	1883	NA	NA
TCGA.GM.A2DK	Yes	female	58	not hispanic or latino	NA	NA	NA	NA	NA	NA	NA	5.18741450068399	NA	Years	5.18741450068399	0	Years	167.37.0	nationwide children s hospital	19	brca	12	false	2013	58	right upper outer quadrant	NA	NA	NA	NA	sentinel node biopsy alone	NA	tcga-gm-a2dk	3a0775a0-61ae-43f2-b5f6-629a44355c2f	NA	positive	NA	NA	NA	NA	negative	lumpectomy	NA	NA	consented	united states	1896	NA	NA
TCGA.GM.A2DL	Yes	female	50	not hispanic or latino	NA	NA	NA	NA	NA	NA	NA	7.55677154582763	NA	Years	7.55677154582763	0	Years	177.37.0	nationwide children s hospital	19	brca	12	false	2013	50	left upper outer quadrant	NA	NA	NA	NA	sentinel node biopsy alone	NA	tcga-gm-a2dl	a76774fe-7298-4d68-a2b2-c1bad93f0c31	NA	positive	NA	NA	NA	NA	positive	lumpectomy	NA	NA	consented	united states	2540	NA	NA
TCGA.GM.A2DM	Yes	female	57	hispanic or latino	NA	NA	NA	NA	NA	NA	NA	6.37756497948016	NA	Years	6.37756497948016	0	Years	167.37.0	nationwide children s hospital	19	brca	12	false	2013	57	right lower outer quadrant	NA	NA	NA	NA	sentinel node biopsy alone	NA	tcga-gm-a2dm	753d5d49-3b40-4737-9d4c-b1ec29cc2692	NA	positive	NA	NA	NA	NA	positive	lumpectomy	NA	NA	consented	united states	2331	NA	NA
TCGA.GM.A2DN	Yes	female	58	not hispanic or latino	NA	NA	NA	NA	NA	NA	NA	6.43502051983584	NA	Years	6.43502051983584	0	Years	167.37.0	nationwide children s hospital	19	brca	12	false	2013	58	left upper outer quadrant	NA	NA	NA	NA	sentinel lymph node biopsy plus axillary dissection	NA	tcga-gm-a2dn	56bbd282-b88d-4730-9242-ab97d08dc83a	NA	positive	NA	NA	NA	NA	positive	modified radical mastectomy	NA	NA	consented	united states	2350	NA	NA
TCGA.GM.A2DO	Yes	female	54	not hispanic or latino	NA	NA	NA	NA	NA	NA	NA	4.43775649794802	NA	Years	4.43775649794802	0	Years	177.37.0	nationwide children s hospital	19	brca	12	false	2013	54	right upper outer quadrant	NA	NA	NA	NA	sentinel node biopsy alone	NA	tcga-gm-a2do	5fd37868-4762-4109-9dcf-6fdbab5b645d	NA	positive	NA	NA	NA	NA	positive	lumpectomy	NA	NA	consented	united states	1622	NA	NA
TCGA.GM.A3NW	Yes	female	63	not hispanic or latino	NA	NA	NA	NA	NA	NA	NA	8.15868673050616	NA	Years	8.15868673050616	0	Years	227.24.0	nationwide children s hospital	19	brca	12	false	2013	63	left upper inner quadrant	NA	NA	NA	NA	sentinel node biopsy alone	NA	tcga-gm-a3nw	6ddaee34-46eb-490c-bd13-f0ab963c4322	NA	negative	NA	NA	NA	NA	positive	simple mastectomy	NA	NA	consented	united states	2980	NA	NA
TCGA.GM.A3NY	Yes	female	72	not hispanic or latino	NA	NA	NA	NA	NA	NA	NA	2.0328317373461	NA	Years	2.0328317373461	0	Years	216.27.0	nationwide children s hospital	19	brca	12	false	2013	72	left upper outer quadrant	NA	NA	NA	NA	axillary lymph node dissection alone	NA	tcga-gm-a3ny	bd5374c9-7f36-457f-b66b-7cc7ff64224e	NA	positive	NA	NA	NA	NA	positive	lumpectomy	NA	NA	consented	united states	743	NA	NA
TCGA.GM.A3XG	Yes	female	46	not hispanic or latino	NA	NA	NA	NA	NA	NA	NA	2.68399452804378	NA	Years	2.68399452804378	0	Years	255.19.0	nationwide children s hospital	19	brca	12	false	2013	46	right	right upper outer quadrant	NA	NA	NA	sentinel lymph node biopsy plus axillary dissection	NA	tcga-gm-a3xg	6f0fd68f-ed6a-4c9e-be02-c97ba4950f76	NA	positive	NA	NA	NA	NA	positive	modified radical mastectomy	NA	NA	consented	united states	829	NA	NA
TCGA.GM.A3XL	Yes	female	49	not hispanic or latino	NA	NA	NA	NA	NA	NA	NA	4.69767441860465	NA	Years	4.69767441860465	0	Years	234.16.0	nationwide children s hospital	19	brca	12	false	2013	49	right	right upper outer quadrant	NA	NA	NA	sentinel node biopsy alone	NA	tcga-gm-a3xl	65cac997-4d39-4501-85ec-4fcb328a8eb5	NA	negative	NA	NA	NA	NA	negative	lumpectomy	NA	NA	consented	united states	1717	NA	NA
TCGA.GM.A3XN	Yes	female	44	not hispanic or latino	NA	NA	NA	NA	NA	NA	NA	4.48700410396717	NA	Years	4.48700410396717	0	Years	234.16.0	nationwide children s hospital	19	brca	12	false	2013	44	left	left upper outer quadrant	NA	NA	NA	sentinel lymph node biopsy plus axillary dissection	NA	tcga-gm-a3xn	0930e97a-72ea-4bd5-b2f0-50c76af695f3	NA	positive	NA	NA	NA	NA	positive	lumpectomy	NA	NA	consented	united states	1590	NA	NA
TCGA.GM.A4E0	Yes	female	67	not hispanic or latino	NA	NA	NA	NA	NA	NA	NA	4.79616963064295	NA	Years	4.79616963064295	0	Years	271.19.0	nationwide children s hospital	19	brca	12	false	2013	67	left	left upper inner quadrant	left upper outer quadrant	left lower inner quadrant	left lower outer quadrant	sentinel lymph node biopsy plus axillary dissection	NA	tcga-gm-a4e0	6397d7bc-9cb1-4a84-81ad-76954e0a8cee	NA	positive	NA	NA	NA	NA	positive	modified radical mastectomy	NA	NA	consented	united states	1753	NA	NA
TCGA.GM.A5PV	Yes	female	63	not hispanic or latino	NA	NA	NA	NA	NA	NA	NA	1.12722298221614	NA	Years	1.12722298221614	0	Years	296.16.0	nationwide children s hospital	19	brca	12	false	2013	63	right	NA	NA	NA	NA	sentinel lymph node biopsy plus axillary dissection	NA	tcga-gm-a5pv	67c8dc41-edcb-4563-96b3-3f93f9edcbe9	NA	positive	NA	NA	NA	NA	positive	modified radical mastectomy	NA	NA	consented	united states	412	NA	NA
TCGA.GM.A5PX	Yes	female	65	not hispanic or latino	NA	NA	NA	NA	NA	NA	NA	1.50752393980848	NA	Years	1.50752393980848	0	Years	296.16.0	nationwide children s hospital	19	brca	12	false	2013	65	left	NA	NA	NA	NA	sentinel lymph node biopsy plus axillary dissection	NA	tcga-gm-a5px	f7064d01-29d8-49a2-ad60-1e0c5f148f3e	NA	positive	NA	NA	NA	NA	positive	simple mastectomy	NA	NA	consented	united states	551	NA	NA
TCGA.JL.A3YW	Yes	female	49	not hispanic or latino	NA	NA	NA	NA	NA	NA	NA	0.984952120383037	NA	Years	0.984952120383037	0	Years	239.17.0	nationwide children s hospital	19	brca	12	false	2013	49	left	NA	NA	NA	NA	axillary lymph node dissection alone	NA	tcga-jl-a3yw	a2434f47-2168-47d0-9bbb-981071597843	NA	positive	3 point scale	3+	3 point scale	NA	positive	modified radical mastectomy	NA	NA	consented	pakistan	72	NA	NA
TCGA.JL.A3YX	Yes	female	46	not hispanic or latino	NA	NA	NA	NA	NA	NA	NA	0.963064295485636	NA	Years	0.963064295485636	0	Years	234.16.0	nationwide children s hospital	19	brca	12	false	2013	46	left	NA	NA	NA	NA	axillary lymph node dissection alone	NA	tcga-jl-a3yx	75f6e476-233a-409c-a3ef-0240be569813	NA	positive	3 point scale	2+	3 point scale	NA	positive	modified radical mastectomy	NA	NA	consented	pakistan	73	NA	NA
TCGA.LD.A66U	Yes	female	44	not hispanic or latino	NA	NA	NA	NA	NA	NA	NA	0.689466484268126	NA	Years	0.689466484268126	0	Years	322.11.0	nationwide children s hospital	19	brca	12	false	2013	44	right upper outer quadrant	NA	NA	NA	NA	sentinel lymph node biopsy plus axillary dissection	NA	tcga-ld-a66u	38dc3e09-0b0e-4a29-b318-cc0352013dae	negative	positive	3 point scale	3+	3 point scale	NA	positive	modified radical mastectomy	NA	NA	consented	united states	36	NA	NA
TCGA.LL.A440	Yes	female	61	not hispanic or latino	NA	NA	NA	NA	NA	NA	NA	0.0547195622435021	NA	Years	0.0547195622435021	0	Years	255.19.0	nationwide children s hospital	19	brca	12	false	2013	61	left upper outer quadrant	NA	NA	NA	NA	sentinel node biopsy alone	NA	tcga-ll-a440	00b11ca8-8540-4a3d-b602-ec754b00230b	NA	positive	3 point scale	3+	3 point scale	NA	positive	simple mastectomy	NA	NA	consented	united states	11	NA	NA
TCGA.LL.A441	Yes	female	62	not hispanic or latino	NA	NA	NA	NA	NA	NA	NA	0.248974008207934	NA	Years	0.248974008207934	0	Years	255.19.0	nationwide children s hospital	19	brca	12	false	2013	62	right upper outer quadrant	NA	NA	NA	NA	sentinel lymph node biopsy plus axillary dissection	NA	tcga-ll-a441	69fc24fc-cfe2-487a-935f-1a954b30b709	NA	negative	3 point scale	NA	3 point scale	NA	negative	lumpectomy	NA	NA	consented	united states	23	NA	NA
TCGA.LL.A442	Yes	female	56	not hispanic or latino	NA	NA	NA	NA	NA	NA	NA	0.298221614227086	NA	Years	0.298221614227086	0	Years	255.19.0	nationwide children s hospital	19	brca	12	false	2013	56	left lower outer quadrant	NA	NA	NA	NA	sentinel node biopsy alone	NA	tcga-ll-a442	3f56d67f-5a9c-4353-9408-e7f60eb6477b	NA	positive	3 point scale	3+	3 point scale	NA	positive	simple mastectomy	NA	NA	consented	united states	53	NA	NA
TCGA.LL.A50Y	Yes	female	84	not hispanic or latino	NA	NA	NA	NA	NA	NA	NA	0.574555403556772	NA	Years	0.574555403556772	0	Years	271.19.0	nationwide children s hospital	19	brca	12	false	2013	84	right upper outer quadrant	NA	NA	NA	NA	axillary lymph node dissection alone	NA	tcga-ll-a50y	91da548b-5c64-49c3-a44a-1ef115f53311	NA	positive	3 point scale	2+	3 point scale	NA	positive	modified radical mastectomy	NA	NA	consented	united states	16	NA	NA
TCGA.LL.A5YL	Yes	female	64	not hispanic or latino	NA	NA	NA	NA	NA	NA	NA	0.459644322845417	NA	Years	0.459644322845417	0	Years	305.12.0	nationwide children s hospital	19	brca	12	false	2013	64	right	right upper inner quadrant	NA	NA	NA	sentinel lymph node biopsy plus axillary dissection	NA	tcga-ll-a5yl	1d75e89d-4b01-443c-be54-749c7a667bf4	NA	positive	3 point scale	NA	3 point scale	NA	negative	simple mastectomy	NA	NA	consented	united states	35	NA	NA
TCGA.LL.A5YM	Yes	female	88	not hispanic or latino	NA	NA	NA	NA	NA	NA	NA	0.39124487004104	NA	Years	0.39124487004104	0	Years	296.16.0	nationwide children s hospital	19	brca	12	false	2013	88	left	left upper inner quadrant	NA	NA	NA	no axillary staging	NA	tcga-ll-a5ym	e9a12df9-024e-4cbc-b6bf-e4e87485fa90	negative	positive	3 point scale	3+	3 point scale	mastectomy nos	positive	other	NA	NA	consented	united states	83	NA	NA
TCGA.LQ.A4E4	Yes	female	73	not hispanic or latino	NA	NA	NA	NA	NA	NA	NA	1.32421340629275	NA	Years	1.32421340629275	0	Years	271.19.0	nationwide children s hospital	19	brca	12	false	2013	73	right upper outer quadrant	NA	NA	NA	NA	sentinel lymph node biopsy plus axillary dissection	NA	tcga-lq-a4e4	4f321d41-3255-46a4-ae0d-1cf39699e624	NA	positive	3 point scale	1+	3 point scale	NA	positive	modified radical mastectomy	NA	NA	consented	united states	19	NA	NA
TCGA.MS.A51U	Yes	female	44	not hispanic or latino	NA	NA	NA	NA	NA	NA	NA	0.232558139534884	NA	Years	0.232558139534884	0	Years	271.19.0	nationwide children s hospital	19	brca	12	false	2013	44	left upper outer quadrant	left lower outer quadrant	left	NA	NA	NA	NA	tcga-ms-a51u	910655da-2c12-4572-96b7-ded616e69b4b	NA	positive	NA	NA	NA	NA	positive	modified radical mastectomy	NA	NA	consented	united states	28	NA	NA
TCGA.OK.A5Q2	Yes	female	59	NA	NA	NA	NA	NA	NA	NA	NA	0.175102599179207	NA	Years	0.175102599179207	0	Years	288.16.0	nationwide children s hospital	19	brca	12	false	2013	59	right	NA	NA	NA	NA	axillary lymph node dissection alone	NA	tcga-ok-a5q2	cd7fb75e-1c2e-4201-86d3-b3ba21f476bf	NA	positive	3 point scale	3+	3 point scale	NA	positive	modified radical mastectomy	NA	NA	consented	united states	44	NA	NA
TCGA.OL.A5D6	Yes	female	71	not hispanic or latino	NA	NA	NA	NA	NA	NA	NA	1.05335157318741	NA	Years	1.05335157318741	0	Years	288.16.0	nationwide children s hospital	19	brca	12	false	2013	71	left lower outer quadrant	NA	NA	NA	NA	sentinel node biopsy alone	NA	tcga-ol-a5d6	c3a981c7-f148-4252-bd50-af8a49ec0df8	NA	negative	NA	NA	NA	NA	negative	simple mastectomy	NA	NA	consented	united states	0	NA	NA
TCGA.OL.A5D7	Yes	female	70	not hispanic or latino	NA	NA	NA	NA	NA	NA	NA	3.87414500683995	NA	Years	3.87414500683995	0	Years	288.16.0	nationwide children s hospital	19	brca	12	false	2013	70	left upper outer quadrant	NA	NA	NA	NA	sentinel node biopsy alone	NA	tcga-ol-a5d7	c8f39325-5382-447c-9291-a6915fc978b8	NA	negative	NA	NA	NA	NA	negative	lumpectomy	NA	NA	consented	united states	139	NA	NA
TCGA.OL.A5D8	Yes	female	40	not hispanic or latino	NA	NA	NA	NA	NA	NA	NA	0.626538987688098	NA	Years	0.626538987688098	0	Years	288.16.0	nationwide children s hospital	19	brca	12	false	2013	40	left lower outer quadrant	NA	NA	NA	NA	other (specify)	axillary ultrasound	tcga-ol-a5d8	6d4860b2-21c6-4b7b-9093-2f32700d0612	NA	positive	NA	NA	NA	NA	positive	simple mastectomy	NA	NA	consented	united states	5	NA	NA
TCGA.OL.A5DA	Yes	female	61	not hispanic or latino	NA	NA	NA	NA	NA	NA	NA	3.70998632010944	NA	Years	3.70998632010944	0	Years	288.16.0	nationwide children s hospital	19	brca	12	false	2013	61	right upper outer quadrant	NA	NA	NA	NA	sentinel node biopsy alone	NA	tcga-ol-a5da	4e509f73-99c7-48eb-a3a4-d34e3bface33	NA	positive	NA	NA	NA	NA	positive	other	NA	NA	consented	united states	32	NA	NA
TCGA.OL.A5RU	Yes	female	63	NA	NA	NA	NA	NA	NA	NA	NA	2.30095759233926	NA	Years	2.30095759233926	0	Years	296.16.0	nationwide children s hospital	19	brca	12	false	2013	63	left upper outer quadrant	NA	NA	NA	NA	sentinel node biopsy alone	NA	tcga-ol-a5ru	b8a44fdf-9cb9-4123-9ab0-4bc198921fee	NA	positive	NA	NA	NA	NA	positive	modified radical mastectomy	NA	NA	consented	united states	6	NA	NA
TCGA.OL.A5RV	Yes	female	43	NA	NA	NA	NA	NA	NA	NA	NA	2.00547195622435	NA	Years	2.00547195622435	0	Years	296.16.0	nationwide children s hospital	19	brca	12	false	2013	43	right upper outer quadrant	NA	NA	NA	NA	axillary lymph node dissection alone	NA	tcga-ol-a5rv	1d38d356-d126-4476-94d0-26616b9375b1	NA	positive	NA	NA	NA	NA	positive	modified radical mastectomy	NA	NA	consented	united states	7	NA	NA
TCGA.OL.A5RW	Yes	female	40	NA	NA	NA	NA	NA	NA	NA	NA	2.18057455540356	NA	Years	2.18057455540356	0	Years	296.16.0	nationwide children s hospital	19	brca	12	false	2013	40	right upper outer quadrant	NA	NA	NA	NA	sentinel lymph node biopsy plus axillary dissection	NA	tcga-ol-a5rw	a82d0a57-4383-473d-b334-d13b278404b1	NA	negative	NA	NA	NA	NA	negative	lumpectomy	NA	NA	consented	united states	14	NA	NA
TCGA.OL.A5RX	Yes	female	51	NA	NA	NA	NA	NA	NA	NA	NA	1.40355677154583	NA	Years	1.40355677154583	0	Years	296.16.0	nationwide children s hospital	19	brca	12	false	2013	51	right upper outer quadrant	NA	NA	NA	NA	sentinel node biopsy alone	NA	tcga-ol-a5rx	43c0bec6-6fac-47b1-83cb-200a15a932be	NA	positive	NA	NA	NA	NA	positive	simple mastectomy	NA	NA	consented	united states	0	NA	NA
TCGA.OL.A5RY	Yes	female	52	NA	NA	NA	NA	NA	NA	NA	NA	1.17373461012312	NA	Years	1.17373461012312	0	Years	296.16.0	nationwide children s hospital	19	brca	12	false	2013	52	right	NA	NA	NA	NA	sentinel node biopsy alone	NA	tcga-ol-a5ry	8360cec6-daf6-41c9-9a4f-7fc03c958dcc	negative	positive	NA	NA	NA	mastectomy nos	negative	lumpectomy	NA	NA	consented	united states	9	NA	NA
TCGA.OL.A5RZ	Yes	female	57	NA	NA	NA	NA	NA	NA	NA	NA	0.856361149110807	NA	Years	0.856361149110807	0	Years	296.16.0	nationwide children s hospital	19	brca	12	false	2013	57	left upper outer quadrant	NA	NA	NA	NA	sentinel lymph node biopsy plus axillary dissection	NA	tcga-ol-a5rz	7e8713bd-0b17-4f09-9696-bc29707d862b	NA	positive	NA	NA	NA	NA	negative	simple mastectomy	NA	NA	consented	united states	2	NA	NA
TCGA.OL.A5S0	Yes	female	66	NA	NA	NA	NA	NA	NA	NA	NA	0.815321477428181	NA	Years	0.815321477428181	0	Years	296.16.0	nationwide children s hospital	19	brca	12	false	2013	66	right	NA	NA	NA	NA	axillary lymph node dissection alone	NA	tcga-ol-a5s0	43b3bf47-7313-4dfb-952a-ec0b9d48e16c	NA	positive	NA	NA	NA	NA	negative	modified radical mastectomy	NA	NA	consented	united states	-16	NA	NA
TCGA.OL.A66H	Yes	female	74	not hispanic or latino	NA	NA	NA	NA	NA	NA	NA	1.22571819425445	NA	Years	1.22571819425445	0	Years	305.12.0	nationwide children s hospital	19	brca	12	false	2013	74	right	NA	NA	NA	NA	NA	NA	tcga-ol-a66h	76bd9bb9-9a8b-4a90-bb7c-eafe76472ee4	NA	positive	NA	NA	NA	NA	positive	lumpectomy	NA	NA	consented	united states	-7	NA	NA
TCGA.OL.A66I	Yes	female	36	not hispanic or latino	NA	NA	NA	NA	NA	NA	NA	1.97264021887825	NA	Years	1.97264021887825	0	Years	305.12.0	nationwide children s hospital	19	brca	12	false	2013	36	right upper outer quadrant	NA	NA	NA	NA	sentinel node biopsy alone	NA	tcga-ol-a66i	35bd694d-1dd2-466f-ab27-03320614b40e	NA	negative	NA	NA	NA	NA	negative	lumpectomy	NA	NA	consented	united states	82	NA	NA
TCGA.OL.A66J	Yes	female	80	not hispanic or latino	NA	NA	NA	NA	NA	NA	NA	4.53625170998632	NA	Years	4.53625170998632	0	Years	305.12.0	nationwide children s hospital	19	brca	12	false	2013	80	right upper outer quadrant	NA	NA	NA	NA	sentinel node biopsy alone	NA	tcga-ol-a66j	96e1fc6d-693f-4f4f-b5f7-8d6e1c6c43f8	NA	positive	NA	NA	NA	NA	positive	lumpectomy	NA	NA	consented	united states	6	NA	NA
TCGA.OL.A66K	Yes	female	72	not hispanic or latino	NA	NA	NA	NA	NA	NA	NA	2.82079343365253	NA	Years	2.82079343365253	0	Years	305.12.0	nationwide children s hospital	19	brca	12	false	2013	72	right upper outer quadrant	NA	NA	NA	NA	sentinel node biopsy alone	NA	tcga-ol-a66k	2ab1b35b-9e56-475c-ac9b-15ed0a422683	NA	positive	NA	NA	NA	NA	positive	simple mastectomy	NA	NA	consented	united states	7	NA	NA
TCGA.OL.A66L	Yes	female	71	not hispanic or latino	NA	NA	NA	NA	NA	NA	NA	2.58549931600547	NA	Years	2.58549931600547	0	Years	322.11.0	nationwide children s hospital	19	brca	12	false	2013	71	right lower inner quadrant	NA	NA	NA	NA	NA	NA	tcga-ol-a66l	af0acaa9-a61c-4e57-bc0d-453ad5bf193a	NA	positive	NA	NA	NA	NA	positive	lumpectomy	NA	NA	consented	united states	8	NA	NA
TCGA.OL.A66N	Yes	female	59	not hispanic or latino	NA	NA	NA	NA	NA	NA	NA	1.51299589603283	NA	Years	1.51299589603283	0	Years	322.11.0	nationwide children s hospital	19	brca	12	false	2013	59	left	NA	NA	NA	NA	sentinel node biopsy alone	NA	tcga-ol-a66n	e9002f4e-ba0b-4738-9368-dd9614a5da8a	NA	positive	NA	NA	NA	NA	negative	modified radical mastectomy	NA	NA	consented	united states	8	NA	NA
TCGA.OL.A66O	Yes	female	39	not hispanic or latino	NA	NA	NA	NA	NA	NA	NA	0.601915184678523	NA	Years	0.601915184678523	0	Years	322.11.0	nationwide children s hospital	19	brca	12	false	2013	39	right upper outer quadrant	NA	NA	NA	NA	sentinel node biopsy alone	NA	tcga-ol-a66o	a45833e1-7cc9-4273-b408-620f74679a12	NA	positive	NA	NA	NA	NA	positive	modified radical mastectomy	NA	NA	consented	united states	1	NA	NA
TCGA.OL.A66P	Yes	female	75	not hispanic or latino	NA	NA	NA	NA	NA	NA	NA	0.366621067031464	NA	Years	0.366621067031464	0	Years	322.11.0	nationwide children s hospital	19	brca	12	false	2013	75	right	NA	NA	NA	NA	sentinel node biopsy alone	NA	tcga-ol-a66p	f81ac8a2-4ce6-439e-b027-1c0bfc88ceaa	NA	negative	NA	NA	NA	NA	negative	simple mastectomy	NA	NA	consented	united states	21	NA	NA
[truncated: 965 more columns]
