# Supplementary material for: Genomic alterations underlie a pan-cancer metabolic shift associated with tumour hypoxia
Source: Genome Biol. 2016 Jun 29;17:140. doi: 10.1186/s13059-016-0999-8 (PMC4926297; doi:10.1186/s13059-016-0999-8)
Supplement: Additional file 3: — iDOS R package and associated R scripts used in this study. (ZIP (379183 kb) [file 13059_2016_999_MOESM3_ESM.zip › AdditionalFile3/TCGA/2014_01_15/COADREAD/tumour/clinical.txt]

	Tumour	sex	age	race	size	node	grade	T	N	M	stage	t.rfs	e.rfs	t.rfs.unit	t.os	e.os	t.os.unit	admin.batchnumber	admin.bcr	admin.dayofdccupload	admin.diseasecode	admin.monthofdccupload	admin.patientwithdrawal.withdrawn	admin.yearofdccupload	patient.ageatinitialpathologicdiagnosis	patient.anatomicneoplasmsubdivision	patient.bcrpatientbarcode	patient.bcrpatientuuid	patient.brafgeneanalysisperformed	patient.brafgeneanalysisresult	patient.circumferentialresectionmargin	patient.clinicalcqcf.consentordeathstatus	patient.clinicalcqcf.country	patient.clinicalcqcf.daystoconsent	patient.clinicalcqcf.daystodeath	patient.clinicalcqcf.diagnosissubtype	patient.clinicalcqcf.frozenspecimenanatomicsite	patient.clinicalcqcf.histologicaltype	patient.clinicalcqcf.historyofneoadjuvanttreatment	patient.clinicalcqcf.historyofpriormalignancy	patient.clinicalcqcf.normaltissueanatomicsite	patient.clinicalcqcf.normaltissueproximity	patient.clinicalcqcf.otheranatomicsite	patient.clinicalcqcf.otheranatomicsitenormaltissue	patient.clinicalcqcf.priordx	patient.clinicalcqcf.tumortype	patient.colonpolypspresent	patient.dayofformcompletion	patient.daystobirth
TCGA.A6.2671	Yes	male	85	not hispanic or latino	NA	NA	NA	NA	NA	NA	NA	1.4610123119015	1	Years	1.77291381668947	0	Years	76.38.0	nationwide children s hospital	26	coad	11	false	2013	85	sigmoid colon	tcga-a6-2671	565e2726-4942-4726-89d3-c5e3797f7204	no	NA	NA	consented	NA	26	NA	NA	sigmoid colon	colon adenocarcinoma	no	NA	sigmoid colon	NA	NA	NA	NA	primary	no	28	-31329
TCGA.A6.2672	Yes	female	82	not hispanic or latino	NA	NA	NA	NA	NA	NA	NA	1.37619699042408	0	Years	1.37619699042408	0	Years	29.42.0	nationwide children s hospital	26	coad	11	false	2013	82	transverse colon	tcga-a6-2672	b612d491-7442-4119-a53c-5ebcc35c31f4	no	NA	NA	consented	NA	-31	NA	NA	cecum	colon adenocarcinoma	no	NA	cecum	NA	NA	NA	NA	primary	no	4	-30237
TCGA.A6.2674	Yes	male	71	not hispanic or latino	NA	NA	NA	NA	NA	NA	NA	1.43091655266758	0	Years	1.43091655266758	0	Years	28.43.0	nationwide children s hospital	26	coad	11	false	2013	71	sigmoid colon	tcga-a6-2674	57cdaa1c-4e94-4a28-ab3b-300c0457555f	no	NA	NA	consented	NA	1	NA	NA	sigmoid colon	colon mucinous adenocarcinoma	no	NA	sigmoid colon	NA	NA	NA	NA	primary	no	15	-26291
TCGA.A6.2675	Yes	male	78	not hispanic or latino	NA	NA	NA	NA	NA	NA	NA	1.40902872777018	0	Years	1.40902872777018	0	Years	116.36.0	nationwide children s hospital	26	coad	11	false	2013	78	sigmoid colon	tcga-a6-2675	07dc5a1d-64b7-42ba-928e-9753bd533c1e	no	NA	NA	consented	NA	27	NA	NA	sigmoid colon	colon adenocarcinoma	no	NA	sigmoid colon	NA	NA	NA	NA	primary	no	30	-28812
TCGA.A6.2676	Yes	female	75	not hispanic or latino	NA	NA	NA	NA	NA	NA	NA	1.22298221614227	0	Years	1.22298221614227	0	Years	29.42.0	nationwide children s hospital	26	coad	11	false	2013	75	cecum	tcga-a6-2676	89a6384e-1cea-440b-9f17-d57cb0805174	no	NA	NA	consented	NA	0	NA	NA	cecum	colon adenocarcinoma	no	NA	cecum	NA	NA	NA	NA	primary	no	25	-27402
TCGA.A6.2677	Yes	female	68	not hispanic or latino	NA	NA	NA	NA	NA	NA	NA	1.48016415868673	0	Years	1.48016415868673	0	Years	28.43.0	nationwide children s hospital	26	coad	11	false	2013	68	cecum	tcga-a6-2677	d976782c-90c1-421d-b83c-7fc2617e2709	no	NA	NA	consented	united states	7	NA	NA	cecum	colon adenocarcinoma	NA	NA	cecum	NA	NA	NA	NA	primary	no	21	-25143
TCGA.A6.2678	Yes	female	43	not hispanic or latino	NA	NA	NA	NA	NA	NA	NA	1.19562243502052	0	Years	1.19562243502052	0	Years	28.43.0	nationwide children s hospital	26	coad	11	false	2013	43	transverse colon	tcga-a6-2678	3a785e32-7960-4c72-84c4-fb42c4dd86f1	no	NA	NA	consented	NA	5	NA	NA	transverse colon	colon adenocarcinoma	no	NA	transverse colon	NA	NA	NA	NA	primary	no	25	-16030
TCGA.A6.2679	Yes	female	73	not hispanic or latino	NA	NA	NA	NA	NA	NA	NA	1.62790697674419	0	Years	1.62790697674419	0	Years	76.38.0	nationwide children s hospital	26	coad	11	false	2013	73	ascending colon	tcga-a6-2679	0f74d992-00da-4728-9564-086ca1b95921	no	NA	NA	consented	NA	10	NA	NA	ascending colon	colon adenocarcinoma	no	NA	ascending colon	NA	NA	NA	NA	primary	no	14	-26819
TCGA.A6.2680	Yes	female	72	not hispanic or latino	NA	NA	NA	NA	NA	NA	NA	1.4281805745554	0	Years	1.4281805745554	0	Years	76.38.0	nationwide children s hospital	26	coad	11	false	2013	72	hepatic flexure	tcga-a6-2680	ff1407c6-9174-4bae-a19b-d34ca71b898c	no	NA	NA	consented	NA	7	NA	NA	hepatic flexure	colon adenocarcinoma	no	NA	hepatic flexure	NA	NA	NA	NA	primary	no	19	-26532
TCGA.A6.2681	Yes	female	73	not hispanic or latino	NA	NA	NA	NA	NA	NA	NA	1.51025991792066	0	Years	1.51025991792066	0	Years	76.38.0	nationwide children s hospital	26	coad	11	false	2013	73	cecum	tcga-a6-2681	7d8eab0a-e6c8-4449-9ebf-50c41db94a06	no	NA	NA	consented	united states	27	NA	NA	cecum	colon adenocarcinoma	NA	NA	cecum	NA	NA	NA	NA	primary	no	14	-26929
TCGA.A6.2682	Yes	male	70	not hispanic or latino	NA	NA	NA	NA	NA	NA	NA	1.04240766073871	1	Years	1.16005471956224	1	Years	76.28.0	nationwide children s hospital	6	coad	6	false	2013	70	cecum	tcga-a6-2682	77a44132-af22-4115-9fa2-78f2f74bf687	no	NA	NA	consented	NA	17	NA	NA	ascending colon	colon adenocarcinoma	no	NA	ascending colon	NA	NA	NA	NA	primary	no	28	-25682
TCGA.A6.2683	Yes	female	57	not hispanic or latino	NA	NA	NA	NA	NA	NA	NA	0.820793433652531	1	Years	1.29138166894665	0	Years	28.43.0	nationwide children s hospital	26	coad	11	false	2013	57	ascending colon	tcga-a6-2683	fafd4576-0709-49e1-926f-ad1ee09907ec	no	NA	NA	consented	NA	8	NA	NA	ascending colon	colon adenocarcinoma	no	NA	ascending colon	NA	NA	NA	NA	primary	no	18	-20871
TCGA.A6.2684	Yes	female	75	not hispanic or latino	NA	NA	NA	NA	NA	NA	NA	1.05882352941176	0	Years	1.05882352941176	0	Years	76.38.0	nationwide children s hospital	26	coad	11	false	2013	75	cecum	tcga-a6-2684	49929108-023e-4d35-b26d-50ab4d3ae581	no	NA	NA	consented	NA	15	NA	NA	cecum	colon adenocarcinoma	no	NA	cecum	NA	NA	NA	NA	primary	no	24	-27708
TCGA.A6.2685	Yes	female	48	not hispanic or latino	NA	NA	NA	NA	NA	NA	NA	1.26949384404925	0	Years	1.26949384404925	0	Years	76.38.0	nationwide children s hospital	26	coad	11	false	2013	48	sigmoid colon	tcga-a6-2685	e5921d6b-51cf-44be-b295-610cf7c3a69a	no	NA	NA	consented	NA	15	NA	NA	sigmoid colon	colon adenocarcinoma	no	NA	sigmoid colon	NA	NA	NA	NA	primary	no	2	-17756
TCGA.A6.2686	Yes	female	81	not hispanic or latino	NA	NA	NA	NA	NA	NA	NA	1.33515731874145	0	Years	1.33515731874145	0	Years	76.38.0	nationwide children s hospital	26	coad	11	false	2013	81	cecum	tcga-a6-2686	19d1a5fc-3ce9-4e43-a364-a4150bcf911b	no	NA	NA	consented	NA	35	NA	NA	cecum	colon adenocarcinoma	no	NA	cecum	NA	NA	NA	NA	primary	no	19	-29623
TCGA.A6.3807	Yes	female	53	not hispanic or latino	NA	NA	NA	NA	NA	NA	NA	0.908344733242134	0	Years	0.908344733242134	0	Years	41.38.0	nationwide children s hospital	26	coad	11	false	2013	53	sigmoid colon	tcga-a6-3807	5116e3b4-2bac-40f5-8046-b9c1783faaa5	no	NA	NA	consented	NA	4	NA	NA	sigmoid colon	colon adenocarcinoma	no	NA	sigmoid colon	distal (>2cm)	NA	NA	NA	primary	yes	26	-19624
TCGA.A6.3808	Yes	male	73	not hispanic or latino	NA	NA	NA	NA	NA	NA	NA	0.760601915184679	0	Years	0.760601915184679	0	Years	41.38.0	nationwide children s hospital	26	coad	11	false	2013	73	cecum	tcga-a6-3808	4f9775f2-b663-4daf-aa9e-50915cae9407	no	NA	NA	consented	NA	15	NA	NA	cecum	colon adenocarcinoma	no	NA	ascending colon	distal (>2cm)	NA	NA	NA	primary	no	11	-26666
TCGA.A6.3809	Yes	female	71	not hispanic or latino	NA	NA	NA	NA	NA	NA	NA	0.856361149110807	0	Years	0.856361149110807	0	Years	41.38.0	nationwide children s hospital	26	coad	11	false	2013	71	transverse colon	tcga-a6-3809	8632579e-d318-4dab-9994-d3945afc42ab	no	NA	NA	consented	NA	14	NA	NA	transverse colon	colon adenocarcinoma	no	NA	transverse colon	distal (>2cm)	NA	NA	NA	primary	yes	29	-26274
TCGA.A6.3810	Yes	male	62	not hispanic or latino	NA	NA	NA	NA	NA	NA	NA	0.673050615595075	0	Years	0.673050615595075	0	Years	41.38.0	nationwide children s hospital	26	coad	11	false	2013	62	sigmoid colon	tcga-a6-3810	b728e6e8-a0e4-496b-904c-6f07c12e901f	no	NA	NA	consented	NA	35	NA	NA	sigmoid colon	colon adenocarcinoma	no	NA	splenic flexure	distal (>2cm)	NA	NA	NA	primary	no	19	-22999
TCGA.A6.4105	Yes	male	79	not hispanic or latino	NA	NA	NA	NA	NA	NA	NA	0.995896032831737	1	Years	1.20656634746922	1	Years	123.32.0	nationwide children s hospital	26	coad	11	false	2013	79	ascending colon	tcga-a6-4105	95d4f0c4-5997-4ffb-b876-0ddfeee972bb	no	NA	NA	consented	NA	23	NA	NA	ascending colon	colon adenocarcinoma	NA	NA	ascending colon	distal (>2cm)	NA	NA	NA	primary	yes	24	-29097
TCGA.A6.4107	Yes	female	57	not hispanic or latino	NA	NA	NA	NA	NA	NA	NA	0.632010943912449	0	Years	0.632010943912449	0	Years	76.38.0	nationwide children s hospital	26	coad	11	false	2013	57	ascending colon	tcga-a6-4107	b079a153-62f9-4026-a2f8-a1390168bbb9	no	NA	NA	consented	NA	8	NA	NA	ascending colon	colon adenocarcinoma	no	NA	ascending colon	distal (>2cm)	NA	NA	NA	primary	no	4	-21064
TCGA.A6.5656	Yes	male	74	not hispanic or latino	NA	NA	NA	NA	NA	NA	NA	1.2640218878249	0	Years	1.2640218878249	0	Years	138.34.0	nationwide children s hospital	26	coad	11	false	2013	74	sigmoid colon	tcga-a6-5656	eb4e4e09-98b3-4e85-8dd2-75676ff2af14	no	NA	NA	consented	NA	10	NA	NA	sigmoid colon	colon adenocarcinoma	no	NA	sigmoid colon	distal (>2cm)	NA	NA	NA	primary	no	15	-27183
TCGA.A6.5657	Yes	male	65	not hispanic or latino	NA	NA	NA	NA	NA	NA	NA	1.00410396716826	0	Years	1.00410396716826	0	Years	89.37.0	nationwide children s hospital	26	coad	11	false	2013	65	hepatic flexure	tcga-a6-5657	dbbee8f5-d83d-4195-85cf-f89d327da0a9	no	NA	NA	consented	NA	-1	NA	NA	ascending colon	colon adenocarcinoma	no	NA	ascending colon	distal (>2cm)	NA	NA	NA	primary	no	31	-23920
TCGA.A6.5659	Yes	male	82	not hispanic or latino	NA	NA	NA	NA	NA	NA	NA	0.782489740082079	0	Years	0.782489740082079	0	Years	89.37.0	nationwide children s hospital	26	coad	11	false	2013	82	cecum	tcga-a6-5659	98d45099-feae-4dad-aa38-ec03fed6d999	no	NA	NA	consented	NA	8	NA	NA	cecum	colon adenocarcinoma	no	NA	ascending colon	distal (>2cm)	NA	NA	NA	primary	yes	26	-30027
TCGA.A6.5660	Yes	male	73	not hispanic or latino	NA	NA	NA	NA	NA	NA	NA	0.935704514363885	0	Years	0.935704514363885	0	Years	89.37.0	nationwide children s hospital	26	coad	11	false	2013	73	cecum	tcga-a6-5660	0dc41cd5-0672-407c-9b4a-0f5f3970aa54	no	NA	NA	consented	NA	41	NA	NA	cecum	colon adenocarcinoma	no	NA	ascending colon	distal (>2cm)	NA	NA	NA	primary	yes	31	-26802
TCGA.A6.5661	Yes	female	80	not hispanic or latino	NA	NA	NA	NA	NA	NA	NA	0.837209302325581	0	Years	0.837209302325581	0	Years	89.37.0	nationwide children s hospital	26	coad	11	false	2013	80	ascending colon	tcga-a6-5661	4beee9d4-ee52-4fed-bcc4-d300f5ddd4d0	no	NA	NA	consented	NA	51	NA	NA	ascending colon	colon adenocarcinoma	no	NA	ascending colon	distal (>2cm)	NA	NA	NA	primary	yes	27	-29446
TCGA.A6.5662	Yes	male	46	not hispanic or latino	NA	NA	NA	NA	NA	NA	NA	0.812585499316005	0	Years	0.812585499316005	0	Years	89.37.0	nationwide children s hospital	26	coad	11	false	2013	46	splenic flexure	tcga-a6-5662	960d278c-c87d-42dc-ad28-42e010d8f0f1	no	NA	NA	consented	NA	11	NA	NA	splenic flexure	colon adenocarcinoma	no	NA	splenic flexure	distal (>2cm)	NA	NA	NA	primary	no	2	-16873
TCGA.A6.5664	Yes	male	80	not hispanic or latino	NA	NA	NA	NA	NA	NA	NA	0.500683994528044	1	Years	0.990424076607387	0	Years	138.34.0	nationwide children s hospital	26	coad	11	false	2013	80	cecum	tcga-a6-5664	f88c0259-58ff-4bcc-a777-7705cdbd8213	no	NA	NA	consented	NA	0	NA	NA	cecum	colon adenocarcinoma	no	NA	ascending colon	distal (>2cm)	NA	NA	NA	primary	yes	31	-29425
TCGA.A6.5665	Yes	female	84	not hispanic or latino	NA	NA	NA	NA	NA	NA	NA	0.782489740082079	0	Years	0.782489740082079	0	Years	89.37.0	nationwide children s hospital	26	coad	11	false	2013	84	ascending colon	tcga-a6-5665	4c6c8d3d-e4a3-490a-9211-cfbe7e6ee25b	yes	abnormal	NA	consented	NA	33	NA	NA	ascending colon	colon adenocarcinoma	no	NA	ascending colon	distal (>2cm)	NA	NA	NA	primary	yes	20	-30914
TCGA.A6.5666	Yes	male	78	not hispanic or latino	NA	NA	NA	NA	NA	NA	NA	0.667578659370725	0	Years	0.667578659370725	0	Years	89.37.0	nationwide children s hospital	26	coad	11	false	2013	78	sigmoid colon	tcga-a6-5666	25c3201a-3dd5-4edf-ad09-104e5c10663e	no	NA	NA	consented	NA	13	NA	NA	sigmoid colon	colon adenocarcinoma	no	NA	sigmoid colon	distal (>2cm)	NA	NA	NA	primary	no	26	-28514
TCGA.A6.5667	Yes	female	40	not hispanic or latino	NA	NA	NA	NA	NA	NA	NA	0.875512995896033	0	Years	0.875512995896033	0	Years	116.36.0	nationwide children s hospital	26	coad	11	false	2013	40	sigmoid colon	tcga-a6-5667	28d03569-8717-40da-8989-70baf2b18f9f	no	NA	NA	consented	NA	6	NA	NA	sigmoid colon	colon adenocarcinoma	no	NA	sigmoid colon	distal (>2cm)	NA	NA	NA	primary	no	27	-14755
TCGA.A6.6137	Yes	male	55	not hispanic or latino	NA	NA	NA	NA	NA	NA	NA	0.533515731874145	0	Years	0.533515731874145	0	Years	123.32.0	nationwide children s hospital	26	coad	11	false	2013	55	hepatic flexure	tcga-a6-6137	326c1637-ea91-4006-b440-d38420af1ae5	no	NA	NA	consented	united states	0	NA	NA	hepatic flexure	colon adenocarcinoma	no	no	ascending colon	distal (>2cm)	NA	NA	NA	primary	no	14	-20095
TCGA.A6.6138	Yes	male	61	not hispanic or latino	NA	NA	NA	NA	NA	NA	NA	0.495212038303694	0	Years	0.495212038303694	0	Years	123.32.0	nationwide children s hospital	26	coad	11	false	2013	61	cecum	tcga-a6-6138	4ad9784e-1edc-4186-9b45-4dfe0003f74b	no	NA	NA	consented	united states	8	NA	NA	cecum	colon adenocarcinoma	no	no	ascending colon	distal (>2cm)	NA	NA	NA	primary	yes	2	-22523
TCGA.A6.6140	Yes	male	62	not hispanic or latino	NA	NA	NA	NA	NA	NA	NA	0.339261285909713	0	Years	0.339261285909713	0	Years	123.32.0	nationwide children s hospital	26	coad	11	false	2013	62	descending colon	tcga-a6-6140	21ddbfaa-1b21-4a2b-be2c-237dd69b20ff	no	NA	NA	consented	united states	-16	NA	NA	descending colon	colon adenocarcinoma	no	no	descending colon	distal (>2cm)	NA	NA	NA	primary	no	14	-22835
TCGA.A6.6141	Yes	male	31	not hispanic or latino	NA	NA	NA	NA	NA	NA	NA	0.352941176470588	0	Years	0.352941176470588	0	Years	123.32.0	nationwide children s hospital	26	coad	11	false	2013	31	cecum	tcga-a6-6141	58facedb-fcb8-4ecf-8338-2bfa4947acef	no	NA	NA	consented	united states	-4	NA	NA	cecum	colon adenocarcinoma	no	no	ascending colon	distal (>2cm)	NA	NA	NA	primary	NA	17	-11391
TCGA.A6.6142	Yes	female	56	not hispanic or latino	NA	NA	NA	NA	NA	NA	NA	0.363885088919289	0	Years	0.363885088919289	0	Years	123.32.0	nationwide children s hospital	26	coad	11	false	2013	56	sigmoid colon	tcga-a6-6142	c7c5348f-5708-45bf-b40e-1bf7c9348f60	no	NA	NA	consented	united states	3	NA	NA	sigmoid colon	colon adenocarcinoma	no	no	sigmoid colon	distal (>2cm)	NA	NA	NA	primary	no	21	-20485
TCGA.A6.6648	Yes	male	56	not hispanic or latino	NA	NA	NA	NA	NA	NA	NA	0.692202462380301	0	Years	0.692202462380301	0	Years	123.32.0	nationwide children s hospital	26	coad	11	false	2013	56	transverse colon	tcga-a6-6648	65056295-8fcd-4f82-a3c9-a5acd79521fe	no	NA	NA	consented	united states	2	NA	NA	descending colon	colon adenocarcinoma	no	no	descending colon	distal (>2cm)	NA	NA	NA	primary	no	16	-20640
TCGA.A6.6649	Yes	male	66	not hispanic or latino	NA	NA	NA	NA	NA	NA	NA	0.399452804377565	0	Years	0.399452804377565	0	Years	123.32.0	nationwide children s hospital	26	coad	11	false	2013	66	hepatic flexure	tcga-a6-6649	39b6ae01-c97b-4234-8a28-208fdf170432	no	NA	NA	consented	united states	0	NA	NA	ascending colon	colon adenocarcinoma	no	yes, history of prior malignancy	ascending colon	distal (>2cm)	NA	NA	NA	primary	yes	9	-24237
TCGA.A6.6650	Yes	female	69	not hispanic or latino	NA	NA	NA	NA	NA	NA	NA	0.470588235294118	0	Years	0.470588235294118	0	Years	123.32.0	nationwide children s hospital	26	coad	11	false	2013	69	cecum	tcga-a6-6650	6cd8d2dd-5545-43b0-b796-ae0506d62eb8	no	NA	NA	consented	united states	5	NA	NA	ascending colon	colon adenocarcinoma	no	no	ascending colon	distal (>2cm)	NA	NA	NA	primary	no	20	-25516
TCGA.A6.6651	Yes	female	55	not hispanic or latino	NA	NA	NA	NA	NA	NA	NA	0.678522571819425	0	Years	0.678522571819425	0	Years	138.34.0	nationwide children s hospital	26	coad	11	false	2013	55	transverse colon	tcga-a6-6651	0ec6ed47-db99-4273-9823-ffbde6a77091	no	NA	NA	consented	united states	2	NA	NA	transverse colon	colon adenocarcinoma	no	no	transverse colon	distal (>2cm)	NA	NA	NA	primary	yes	7	-20110
TCGA.A6.6652	Yes	male	59	not hispanic or latino	NA	NA	NA	NA	NA	NA	NA	0.366621067031464	0	Years	0.366621067031464	0	Years	123.32.0	nationwide children s hospital	26	coad	11	false	2013	59	sigmoid colon	tcga-a6-6652	96ac1f4b-79b0-4517-8caf-fc05abcaaf4f	no	NA	NA	consented	united states	30	NA	NA	sigmoid colon	colon adenocarcinoma	no	no	sigmoid colon	distal (>2cm)	NA	NA	NA	primary	yes	15	-21638
TCGA.A6.6653	Yes	male	82	not hispanic or latino	NA	NA	NA	NA	NA	NA	NA	0.246238030095759	0	Years	0.246238030095759	0	Years	123.32.0	nationwide children s hospital	26	coad	11	false	2013	82	ascending colon	tcga-a6-6653	68801d41-535f-4b38-989b-ef4fe5f00039	yes	abnormal	NA	consented	united states	13	NA	NA	ascending colon	colon adenocarcinoma	no	no	ascending colon	distal (>2cm)	NA	NA	NA	primary	no	10	-29996
TCGA.A6.6654	Yes	female	65	not hispanic or latino	NA	NA	NA	NA	NA	NA	NA	0.484268125854993	0	Years	0.484268125854993	0	Years	138.34.0	nationwide children s hospital	26	coad	11	false	2013	65	descending colon	tcga-a6-6654	81e7cca8-2d71-4446-9692-872c2fe68d0a	no	NA	NA	consented	united states	11	NA	NA	descending colon	colon adenocarcinoma	no	no	descending colon	distal (>2cm)	NA	NA	NA	primary	NA	16	-23953
TCGA.A6.6780	Yes	male	74	not hispanic or latino	NA	NA	NA	NA	NA	NA	NA	0.235294117647059	0	Years	0.235294117647059	0	Years	138.34.0	nationwide children s hospital	26	coad	11	false	2013	74	hepatic flexure	tcga-a6-6780	88832340-46ad-449c-8f81-6a8e5b495510	no	NA	NA	consented	united states	4	NA	NA	ascending colon	colon mucinous adenocarcinoma	no	no	ascending colon	distal (>2cm)	NA	NA	NA	primary	no	11	-27250
TCGA.A6.6781	Yes	male	43	not hispanic or latino	NA	NA	NA	NA	NA	NA	NA	0.432284541723666	0	Years	0.432284541723666	0	Years	157.29.0	nationwide children s hospital	26	coad	11	false	2013	43	transverse colon	tcga-a6-6781	b54865b6-824e-4163-b759-21a6eacc98ce	no	NA	NA	consented	united states	-2	NA	NA	splenic flexure	colon mucinous adenocarcinoma	no	no	sigmoid colon	distal (>2cm)	NA	NA	NA	primary	yes	1	-15841
TCGA.A6.6782	Yes	male	82	not hispanic or latino	NA	NA	NA	NA	NA	NA	NA	0.448700410396717	0	Years	0.448700410396717	0	Years	138.34.0	nationwide children s hospital	26	coad	11	false	2013	82	transverse colon	tcga-a6-6782	3eb37b12-b8b4-40a3-bd8b-f89fc39c05fa	no	NA	NA	consented	united states	6	NA	NA	ascending colon	colon adenocarcinoma	no	no	ascending colon	distal (>2cm)	NA	NA	NA	primary	no	6	-30011
TCGA.A6.A565	Yes	female	34	NA	NA	NA	NA	NA	NA	NA	NA	1.34883720930233	NA	Years	1.34883720930233	1	Years	300.12.0	nationwide children s hospital	26	coad	11	false	2013	34	transverse colon	tcga-a6-a565	dd7a53ee-cb08-40c4-9935-51d1ca17e9e8	NA	NA	NA	consented	united states	51	NA	NA	transverse colon	NA	no	no	transverse colon	distal (>2cm)	NA	NA	NA	primary	yes	12	-12526
TCGA.A6.A566	Yes	female	55	not hispanic or latino	NA	NA	NA	NA	NA	NA	NA	2.07387140902873	NA	Years	2.07387140902873	1	Years	300.12.0	nationwide children s hospital	26	coad	11	false	2013	55	descending colon	tcga-a6-a566	790266bc-c252-43f4-85d1-1b06ee529cf8	NA	NA	NA	consented	united states	5	NA	NA	descending colon	NA	no	no	descending colon	distal (>2cm)	NA	NA	NA	primary	no	15	-20181
TCGA.A6.A567	Yes	male	56	NA	NA	NA	NA	NA	NA	NA	NA	5.14637482900137	NA	Years	5.14637482900137	1	Years	300.12.0	nationwide children s hospital	26	coad	11	false	2013	56	sigmoid colon	tcga-a6-a567	857a5889-19e7-4208-8362-f1377c408037	NA	NA	NA	consented	united states	3	NA	NA	sigmoid colon	NA	no	no	sigmoid colon	distal (>2cm)	NA	NA	NA	primary	yes	18	-20492
TCGA.A6.A56B	Yes	male	57	not hispanic or latino	NA	NA	NA	NA	NA	NA	NA	4.36388508891929	NA	Years	4.36388508891929	0	Years	300.12.0	nationwide children s hospital	26	coad	11	false	2013	57	sigmoid colon	tcga-a6-a56b	74a0264d-1d31-430d-9a88-e7334c8aa96c	no	NA	15	consented	united states	33	NA	NA	sigmoid colon	NA	no	no	sigmoid colon	distal (>2cm)	NA	NA	NA	primary	yes	10	-20903
TCGA.A6.A5ZU	Yes	male	59	not hispanic or latino	NA	NA	NA	NA	NA	NA	NA	0.317373461012312	NA	Years	0.317373461012312	0	Years	300.12.0	nationwide children s hospital	26	coad	11	false	2013	59	transverse colon	tcga-a6-a5zu	4881a390-c4e4-48b4-ae66-140c64a87614	no	NA	NA	consented	united states	26	NA	NA	transverse colon	NA	no	no	ascending colon	distal (>2cm)	NA	NA	NA	primary	no	15	-21554
TCGA.AA.3488	Yes	male	58	NA	NA	NA	NA	NA	NA	NA	NA	0.415868673050616	NA	Years	0.415868673050616	1	Years	76.38.0	nationwide children s hospital	26	coad	11	false	2013	58	sigmoid colon	tcga-aa-3488	6e9e0c2f-2ddb-40f1-8e8c-618119e62ec1	no	NA	NA	consented	germany	91	NA	NA	sigmoid colon	colon adenocarcinoma	no	NA	sigmoid colon	NA	NA	NA	NA	primary	NA	18	-21519
TCGA.AA.3489	Yes	male	75	NA	NA	NA	NA	NA	NA	NA	NA	0.0848153214774282	NA	Years	0.0848153214774282	0	Years	138.34.0	nationwide children s hospital	26	coad	11	false	2013	75	sigmoid colon	tcga-aa-3489	b95720b1-aa00-4c6a-b202-3350d035829f	no	NA	NA	consented	germany	31	NA	NA	sigmoid colon	colon adenocarcinoma	no	NA	sigmoid colon	NA	NA	NA	NA	primary	NA	18	-27605
TCGA.AA.3492	Yes	female	90	NA	NA	NA	NA	NA	NA	NA	NA	0	NA	Years	0	0	Years	76.38.0	nationwide children s hospital	26	coad	11	false	2013	90	ascending colon	tcga-aa-3492	85e95dda-6198-464a-9187-fd0832bebb72	no	NA	NA	consented	germany	0	NA	NA	ascending colon	colon adenocarcinoma	no	NA	ascending colon	NA	NA	NA	NA	primary	NA	18	-32872
TCGA.AA.3494	Yes	male	55	NA	NA	NA	NA	NA	NA	NA	NA	0.0848153214774282	NA	Years	0.0848153214774282	0	Years	76.38.0	nationwide children s hospital	26	coad	11	false	2013	55	sigmoid colon	tcga-aa-3494	67ba29e7-f294-4dcd-9630-ad768c22c588	no	NA	NA	consented	germany	31	NA	NA	sigmoid colon	colon adenocarcinoma	no	NA	sigmoid colon	NA	NA	NA	NA	primary	NA	18	-20089
TCGA.AA.3495	Yes	male	79	NA	NA	NA	NA	NA	NA	NA	NA	0.0848153214774282	NA	Years	0.0848153214774282	0	Years	76.38.0	nationwide children s hospital	26	coad	11	false	2013	79	hepatic flexure	tcga-aa-3495	15b987ba-77ab-477b-a54a-65ec5c7c399e	no	NA	NA	consented	germany	31	NA	NA	hepatic flexure	colon adenocarcinoma	no	NA	hepatic flexure	NA	NA	NA	NA	primary	NA	18	-28886
TCGA.AA.3496	Yes	female	83	NA	NA	NA	NA	NA	NA	NA	NA	0.0848153214774282	NA	Years	0.0848153214774282	0	Years	138.34.0	nationwide children s hospital	26	coad	11	false	2013	83	ascending colon	tcga-aa-3496	639e1050-088a-48fe-a0ef-4a01a3468cac	no	NA	NA	consented	germany	31	NA	NA	ascending colon	colon adenocarcinoma	no	NA	ascending colon	NA	NA	NA	NA	primary	NA	18	-30438
TCGA.AA.3502	Yes	male	73	NA	NA	NA	NA	NA	NA	NA	NA	0.0848153214774282	NA	Years	0.0848153214774282	0	Years	76.38.0	nationwide children s hospital	26	coad	11	false	2013	73	transverse colon	tcga-aa-3502	8368d745-c74d-4236-ba75-16ca7aaeb3ca	no	NA	NA	consented	germany	31	NA	NA	transverse colon	colon adenocarcinoma	no	NA	transverse colon	NA	NA	NA	NA	primary	NA	18	-26724
TCGA.AA.3506	Yes	male	77	NA	NA	NA	NA	NA	NA	NA	NA	0	NA	Years	0	0	Years	76.38.0	nationwide children s hospital	26	coad	11	false	2013	77	hepatic flexure	tcga-aa-3506	28033279-cc74-4775-afdf-2497f6ddb55c	no	NA	NA	consented	germany	0	NA	NA	hepatic flexure	colon adenocarcinoma	no	NA	hepatic flexure	NA	NA	NA	NA	primary	NA	18	-28274
TCGA.AA.3509	Yes	female	54	NA	NA	NA	NA	NA	NA	NA	NA	0	NA	Years	0	0	Years	76.38.0	nationwide children s hospital	26	coad	11	false	2013	54	sigmoid colon	tcga-aa-3509	80e677b1-5ebe-4069-a1a5-1538ffee6642	no	NA	NA	consented	germany	0	NA	NA	sigmoid colon	colon adenocarcinoma	no	NA	sigmoid colon	NA	NA	NA	NA	primary	NA	18	-19786
TCGA.AA.3510	Yes	male	70	NA	NA	NA	NA	NA	NA	NA	NA	0.0848153214774282	NA	Years	0.0848153214774282	0	Years	76.38.0	nationwide children s hospital	26	coad	11	false	2013	70	transverse colon	tcga-aa-3510	35c295c2-37d1-44b2-87a3-1039645e5bae	no	NA	NA	consented	germany	31	NA	NA	transverse colon	colon adenocarcinoma	no	NA	transverse colon	NA	NA	NA	NA	primary	NA	18	-25902
TCGA.AA.3511	Yes	male	64	NA	NA	NA	NA	NA	NA	NA	NA	0	NA	Years	0	0	Years	138.34.0	nationwide children s hospital	26	coad	11	false	2013	64	sigmoid colon	tcga-aa-3511	93edb105-5dc9-4a4a-9fca-c91f0161fcc7	no	NA	NA	consented	germany	0	NA	NA	sigmoid colon	colon adenocarcinoma	no	NA	sigmoid colon	NA	NA	NA	NA	primary	NA	18	-23407
TCGA.AA.3514	Yes	female	81	NA	NA	NA	NA	NA	NA	NA	NA	0	NA	Years	0	0	Years	28.43.0	nationwide children s hospital	26	coad	11	false	2013	81	ascending colon	tcga-aa-3514	ddf69ed9-4c53-48b8-9f01-495bd60c3425	no	NA	NA	consented	germany	0	NA	NA	ascending colon	colon adenocarcinoma	no	NA	ascending colon	NA	NA	NA	NA	primary	NA	18	-29738
TCGA.AA.3516	Yes	female	74	NA	NA	NA	NA	NA	NA	NA	NA	0	NA	Years	0	0	Years	29.42.0	nationwide children s hospital	26	coad	11	false	2013	74	ascending colon	tcga-aa-3516	d9d7f0d4-fa64-48f2-8037-52cbf0b34ad8	no	NA	NA	consented	germany	0	NA	NA	ascending colon	colon mucinous adenocarcinoma	NA	NA	ascending colon	NA	NA	NA	NA	primary	NA	18	-27303
TCGA.AA.3517	Yes	male	60	NA	NA	NA	NA	NA	NA	NA	NA	0	NA	Years	0	0	Years	28.43.0	nationwide children s hospital	26	coad	11	false	2013	60	splenic flexure	tcga-aa-3517	c4d74653-d26b-4e51-aee0-82ee3d42f883	no	NA	NA	consented	germany	0	NA	NA	splenic flexure	colon adenocarcinoma	no	NA	splenic flexure	NA	NA	NA	NA	primary	NA	18	-22099
TCGA.AA.3518	Yes	female	81	NA	NA	NA	NA	NA	NA	NA	NA	0.0848153214774282	NA	Years	0.0848153214774282	0	Years	29.42.0	nationwide children s hospital	26	coad	11	false	2013	81	cecum	tcga-aa-3518	c5c4a0a5-900d-483d-9282-475654d63265	no	NA	NA	consented	germany	31	NA	NA	cecum	colon adenocarcinoma	no	NA	cecum	NA	NA	NA	NA	primary	NA	18	-29769
TCGA.AA.3519	Yes	male	63	NA	NA	NA	NA	NA	NA	NA	NA	0	NA	Years	0	0	Years	28.43.0	nationwide children s hospital	26	coad	11	false	2013	63	sigmoid colon	tcga-aa-3519	09942e9f-c178-44bc-9cd9-f5bfa350b23f	no	NA	NA	consented	germany	0	NA	NA	sigmoid colon	colon adenocarcinoma	no	NA	sigmoid colon	NA	NA	NA	NA	primary	NA	18	-23131
TCGA.AA.3520	Yes	female	86	NA	NA	NA	NA	NA	NA	NA	NA	0	NA	Years	0	0	Years	28.43.0	nationwide children s hospital	26	coad	11	false	2013	86	ascending colon	tcga-aa-3520	5f1399ef-8100-49e7-806f-9f532e55c0ba	no	NA	NA	consented	germany	0	NA	NA	ascending colon	colon adenocarcinoma	NA	NA	ascending colon	NA	NA	NA	NA	primary	NA	18	-31531
TCGA.AA.3521	Yes	male	87	NA	NA	NA	NA	NA	NA	NA	NA	0	NA	Years	0	0	Years	28.43.0	nationwide children s hospital	26	coad	11	false	2013	87	sigmoid colon	tcga-aa-3521	ad440651-a2de-4bb1-90da-1e5e8975ab59	no	NA	NA	consented	germany	0	NA	NA	sigmoid colon	colon adenocarcinoma	NA	NA	sigmoid colon	NA	NA	NA	NA	primary	NA	18	-31805
TCGA.AA.3522	Yes	male	67	NA	NA	NA	NA	NA	NA	NA	NA	0	NA	Years	0	0	Years	28.43.0	nationwide children s hospital	26	coad	11	false	2013	67	ascending colon	tcga-aa-3522	d7ba64d7-b4e5-488d-9f28-bcb7bf3c0f35	no	NA	NA	consented	germany	0	NA	NA	ascending colon	colon adenocarcinoma	NA	NA	ascending colon	NA	NA	NA	NA	primary	NA	18	-24653
TCGA.AA.3524	Yes	male	85	NA	NA	NA	NA	NA	NA	NA	NA	0	NA	Years	0	0	Years	28.43.0	nationwide children s hospital	26	coad	11	false	2013	85	sigmoid colon	tcga-aa-3524	03efbc94-a43d-4db0-9377-e397348430a6	no	NA	NA	consented	germany	0	NA	NA	sigmoid colon	colon adenocarcinoma	NA	NA	sigmoid colon	NA	NA	NA	NA	primary	NA	18	-31196
TCGA.AA.3525	Yes	male	90	NA	NA	NA	NA	NA	NA	NA	NA	0	NA	Years	0	0	Years	29.42.0	nationwide children s hospital	26	coad	11	false	2013	90	hepatic flexure	tcga-aa-3525	b107565b-7558-4745-952b-689178367e1c	no	NA	NA	consented	germany	0	NA	NA	hepatic flexure	colon adenocarcinoma	NA	NA	hepatic flexure	NA	NA	NA	NA	primary	NA	18	-32872
TCGA.AA.3526	Yes	male	57	NA	NA	NA	NA	NA	NA	NA	NA	0.0820793433652531	NA	Years	0.0820793433652531	0	Years	28.43.0	nationwide children s hospital	26	coad	11	false	2013	57	sigmoid colon	tcga-aa-3526	88e64f45-adc4-4223-9838-4d7d45b8f0c0	no	NA	NA	consented	germany	30	NA	NA	sigmoid colon	colon adenocarcinoma	no	NA	sigmoid colon	NA	NA	NA	NA	primary	NA	18	-21123
TCGA.AA.3527	Yes	female	90	NA	NA	NA	NA	NA	NA	NA	NA	0	NA	Years	0	0	Years	28.43.0	nationwide children s hospital	26	coad	11	false	2013	90	cecum	tcga-aa-3527	269e8ca8-722d-449b-ace1-6545bd72bdd6	no	NA	NA	consented	germany	0	NA	NA	cecum	colon adenocarcinoma	NA	NA	cecum	NA	NA	NA	NA	primary	NA	18	-32872
TCGA.AA.3529	Yes	female	78	NA	NA	NA	NA	NA	NA	NA	NA	0	NA	Years	0	1	Years	28.43.0	nationwide children s hospital	26	coad	11	false	2013	78	sigmoid colon	tcga-aa-3529	bfb07784-693b-4c25-874e-4ad6e04a5d46	no	NA	NA	consented	germany	0	NA	NA	sigmoid colon	colon adenocarcinoma	no	NA	sigmoid colon	NA	NA	NA	NA	primary	NA	18	-28608
TCGA.AA.3530	Yes	male	80	NA	NA	NA	NA	NA	NA	NA	NA	0	NA	Years	0	0	Years	41.38.0	nationwide children s hospital	26	coad	11	false	2013	80	cecum	tcga-aa-3530	1ad0b9b9-7ded-4281-b114-9dcc6138c037	no	NA	NA	consented	germany	0	NA	NA	cecum	colon adenocarcinoma	NA	NA	cecum	NA	NA	NA	NA	primary	NA	18	-29401
TCGA.AA.3531	Yes	female	75	NA	NA	NA	NA	NA	NA	NA	NA	0	NA	Years	0	0	Years	28.43.0	nationwide children s hospital	26	coad	11	false	2013	75	sigmoid colon	tcga-aa-3531	401a37f3-6630-4400-a811-a262351e37de	no	NA	NA	consented	germany	0	NA	NA	sigmoid colon	colon adenocarcinoma	NA	NA	sigmoid colon	NA	NA	NA	NA	primary	NA	18	-27513
TCGA.AA.3532	Yes	male	63	NA	NA	NA	NA	NA	NA	NA	NA	0	NA	Years	0	0	Years	28.43.0	nationwide children s hospital	26	coad	11	false	2013	63	sigmoid colon	tcga-aa-3532	aa85d9e8-caa6-422c-95ce-780e4ac2a5e4	no	NA	NA	consented	germany	0	NA	NA	sigmoid colon	colon adenocarcinoma	no	NA	sigmoid colon	NA	NA	NA	NA	primary	NA	18	-23133
TCGA.AA.3534	Yes	female	78	NA	NA	NA	NA	NA	NA	NA	NA	0	NA	Years	0	0	Years	28.43.0	nationwide children s hospital	26	coad	11	false	2013	78	ascending colon	tcga-aa-3534	df228c56-89ac-4122-93b3-6c0740c4ec09	no	NA	NA	consented	germany	0	NA	NA	ascending colon	colon adenocarcinoma	no	NA	ascending colon	NA	NA	NA	NA	primary	NA	18	-28488
TCGA.AA.3538	Yes	female	54	NA	NA	NA	NA	NA	NA	NA	NA	0	NA	Years	0	0	Years	28.43.0	nationwide children s hospital	26	coad	11	false	2013	54	descending colon	tcga-aa-3538	c594196e-49ef-4195-a6b6-4ef4a1d9ec15	no	NA	NA	consented	germany	0	NA	NA	descending colon	colon adenocarcinoma	no	NA	NA	NA	NA	NA	NA	primary	NA	18	-19752
TCGA.AA.3542	Yes	male	69	NA	NA	NA	NA	NA	NA	NA	NA	0	NA	Years	0	0	Years	28.43.0	nationwide children s hospital	26	coad	11	false	2013	69	sigmoid colon	tcga-aa-3542	9dcb4e16-b582-4cd0-87cf-04f480ec2cec	no	NA	NA	consented	germany	0	NA	NA	sigmoid colon	colon adenocarcinoma	no	NA	NA	NA	NA	NA	NA	primary	NA	18	-25323
TCGA.AA.3543	Yes	male	84	NA	NA	NA	NA	NA	NA	NA	NA	0	NA	Years	0	0	Years	29.42.0	nationwide children s hospital	26	coad	11	false	2013	84	cecum	tcga-aa-3543	912b61a1-6a5b-451c-b753-9c3dac03e8cb	no	NA	NA	consented	germany	0	NA	NA	cecum	colon mucinous adenocarcinoma	NA	NA	NA	NA	NA	NA	NA	primary	NA	18	-30771
TCGA.AA.3544	Yes	male	68	NA	NA	NA	NA	NA	NA	NA	NA	0	NA	Years	0	0	Years	28.43.0	nationwide children s hospital	26	coad	11	false	2013	68	sigmoid colon	tcga-aa-3544	e831369c-78c0-4c75-9cf3-f46ed669312e	no	NA	NA	consented	germany	0	NA	NA	sigmoid colon	colon adenocarcinoma	no	NA	NA	NA	NA	NA	NA	primary	NA	18	-24958
TCGA.AA.3548	Yes	female	71	NA	NA	NA	NA	NA	NA	NA	NA	0	NA	Years	0	0	Years	28.43.0	nationwide children s hospital	26	coad	11	false	2013	71	cecum	tcga-aa-3548	2dced66c-1f0d-4039-a5e5-54cca77c16e9	no	NA	NA	consented	germany	0	NA	NA	cecum	colon adenocarcinoma	no	NA	NA	NA	NA	NA	NA	primary	NA	18	-26174
TCGA.AA.3549	Yes	male	69	NA	NA	NA	NA	NA	NA	NA	NA	0	NA	Years	0	0	Years	28.43.0	nationwide children s hospital	26	coad	11	false	2013	69	cecum	tcga-aa-3549	e6ec5a68-7555-4f26-bd7e-9cdb4c5f7004	no	NA	NA	consented	germany	0	NA	NA	cecum	colon adenocarcinoma	no	NA	NA	NA	NA	NA	NA	primary	NA	18	-25414
TCGA.AA.3552	Yes	male	85	NA	NA	NA	NA	NA	NA	NA	NA	0	NA	Years	0	0	Years	28.43.0	nationwide children s hospital	26	coad	11	false	2013	85	cecum	tcga-aa-3552	265d7b06-65fe-42c5-ad21-e6b160e94718	no	NA	NA	consented	germany	0	NA	NA	cecum	colon adenocarcinoma	NA	NA	NA	NA	NA	NA	NA	primary	NA	18	-31289
TCGA.AA.3553	Yes	female	61	NA	NA	NA	NA	NA	NA	NA	NA	0	NA	Years	0	0	Years	28.43.0	nationwide children s hospital	26	coad	11	false	2013	61	sigmoid colon	tcga-aa-3553	d181c72b-843c-4b2d-b014-2a6dd1c3c1ec	no	NA	NA	consented	germany	0	NA	NA	sigmoid colon	colon adenocarcinoma	no	NA	NA	NA	NA	NA	NA	primary	NA	18	-22523
TCGA.AA.3554	Yes	female	62	NA	NA	NA	NA	NA	NA	NA	NA	0	NA	Years	0	0	Years	29.42.0	nationwide children s hospital	26	coad	11	false	2013	62	ascending colon	tcga-aa-3554	ba49b428-246d-46d2-b549-39a5fc8f7003	no	NA	NA	consented	germany	0	NA	NA	ascending colon	colon adenocarcinoma	NA	NA	NA	NA	NA	NA	NA	primary	NA	18	-22798
TCGA.AA.3555	Yes	female	81	NA	NA	NA	NA	NA	NA	NA	NA	0.0820793433652531	NA	Years	0.0820793433652531	0	Years	28.43.0	nationwide children s hospital	26	coad	11	false	2013	81	hepatic flexure	tcga-aa-3555	36eaf209-c332-4321-b6aa-51a3368ecd79	no	NA	NA	consented	germany	30	NA	NA	hepatic flexure	colon mucinous adenocarcinoma	no	NA	NA	NA	NA	NA	NA	primary	NA	18	-29617
TCGA.AA.3556	Yes	male	78	NA	NA	NA	NA	NA	NA	NA	NA	0	NA	Years	0	0	Years	28.43.0	nationwide children s hospital	26	coad	11	false	2013	78	sigmoid colon	tcga-aa-3556	fd16b634-2e04-44a3-862d-fb03cd73c057	no	NA	NA	consented	germany	0	NA	NA	sigmoid colon	colon mucinous adenocarcinoma	NA	NA	NA	NA	NA	NA	NA	primary	NA	18	-28703
TCGA.AA.3558	Yes	male	70	NA	NA	NA	NA	NA	NA	NA	NA	0	NA	Years	0	0	Years	28.43.0	nationwide children s hospital	26	coad	11	false	2013	70	sigmoid colon	tcga-aa-3558	a56d528b-238a-4556-92c8-7645304a2da0	no	NA	NA	consented	germany	0	NA	NA	sigmoid colon	colon adenocarcinoma	no	NA	NA	NA	NA	NA	NA	primary	NA	18	-25752
TCGA.AA.3560	Yes	female	72	NA	NA	NA	NA	NA	NA	NA	NA	0	NA	Years	0	0	Years	28.43.0	nationwide children s hospital	26	coad	11	false	2013	72	sigmoid colon	tcga-aa-3560	2d02bd7a-5beb-4e43-9ccb-18d89c9d5ca2	no	NA	NA	consented	germany	0	NA	NA	sigmoid colon	colon adenocarcinoma	NA	NA	NA	NA	NA	NA	NA	primary	NA	18	-26359
TCGA.AA.3561	Yes	male	72	NA	NA	NA	NA	NA	NA	NA	NA	0	NA	Years	0	0	Years	28.43.0	nationwide children s hospital	26	coad	11	false	2013	72	ascending colon	tcga-aa-3561	01ad5016-f691-4bca-82a0-910429d8d25b	no	NA	NA	consented	germany	0	NA	NA	ascending colon	colon adenocarcinoma	no	NA	NA	NA	NA	NA	NA	primary	NA	18	-26420
TCGA.AA.3562	Yes	male	82	NA	NA	NA	NA	NA	NA	NA	NA	0.0848153214774282	NA	Years	0.0848153214774282	0	Years	28.43.0	nationwide children s hospital	26	coad	11	false	2013	82	descending colon	tcga-aa-3562	127f738d-afa1-42f6-a9a0-f33806667b84	no	NA	NA	consented	germany	31	NA	NA	descending colon	colon adenocarcinoma	NA	NA	NA	NA	NA	NA	NA	primary	NA	18	-30254
TCGA.AA.3655	Yes	male	68	NA	NA	NA	NA	NA	NA	NA	NA	0	NA	Years	0	0	Years	116.36.0	nationwide children s hospital	26	coad	11	false	2013	68	sigmoid colon	tcga-aa-3655	31a3877d-3e82-450e-811f-3448b06f3950	no	NA	NA	consented	germany	0	NA	NA	sigmoid colon	colon adenocarcinoma	no	NA	NA	NA	NA	NA	NA	primary	NA	18	-24896
TCGA.AA.3660	Yes	female	51	NA	NA	NA	NA	NA	NA	NA	NA	0.0848153214774282	NA	Years	0.0848153214774282	0	Years	116.36.0	nationwide children s hospital	26	coad	11	false	2013	51	sigmoid colon	tcga-aa-3660	f9b5e6a5-c2da-4a0d-9251-bb6f557b7b58	no	NA	NA	consented	germany	31	NA	NA	sigmoid colon	colon adenocarcinoma	no	NA	sigmoid colon	NA	NA	NA	NA	primary	NA	18	-18932
TCGA.AA.3662	Yes	female	80	NA	NA	NA	NA	NA	NA	NA	NA	0	NA	Years	0	0	Years	116.36.0	nationwide children s hospital	26	coad	11	false	2013	80	sigmoid colon	tcga-aa-3662	d9fb85c3-ade1-47bf-8159-170f81eb130f	no	NA	NA	consented	germany	0	NA	NA	sigmoid colon	colon adenocarcinoma	NA	NA	NA	NA	NA	NA	NA	primary	NA	18	-29554
TCGA.AA.3663	Yes	male	42	NA	NA	NA	NA	NA	NA	NA	NA	0.0848153214774282	NA	Years	0.0848153214774282	0	Years	116.36.0	nationwide children s hospital	26	coad	11	false	2013	42	cecum	tcga-aa-3663	c21d2c68-920f-4526-b754-286579c049f3	no	NA	NA	consented	germany	31	NA	NA	cecum	colon adenocarcinoma	no	NA	NA	NA	NA	NA	NA	primary	NA	18	-15675
TCGA.AA.3664	Yes	female	74	NA	NA	NA	NA	NA	NA	NA	NA	0	NA	Years	0	0	Years	36.42.0	nationwide children s hospital	26	coad	11	false	2013	74	cecum	tcga-aa-3664	a06c09a8-0951-49f4-a765-5147bbcae109	no	NA	NA	consented	germany	0	NA	NA	cecum	colon adenocarcinoma	no	NA	NA	NA	NA	NA	NA	primary	NA	18	-27362
TCGA.AA.3666	Yes	male	68	NA	NA	NA	NA	NA	NA	NA	NA	0.166894664842681	NA	Years	0.166894664842681	1	Years	36.42.0	nationwide children s hospital	26	coad	11	false	2013	68	cecum	tcga-aa-3666	a512701f-88bb-4b05-8c94-fd285b9dd13e	no	NA	NA	consented	germany	31	NA	NA	cecum	colon adenocarcinoma	no	NA	NA	NA	NA	NA	NA	primary	NA	18	-25019
TCGA.AA.3667	Yes	female	36	NA	NA	NA	NA	NA	NA	NA	NA	0	NA	Years	0	0	Years	36.42.0	nationwide children s hospital	26	coad	11	false	2013	36	sigmoid colon	tcga-aa-3667	d651f9ba-8746-46c4-852c-6c2992c7d10e	no	NA	NA	consented	germany	0	NA	NA	sigmoid colon	colon adenocarcinoma	no	NA	NA	NA	NA	NA	NA	primary	NA	18	-13302
TCGA.AA.3672	Yes	female	90	NA	NA	NA	NA	NA	NA	NA	NA	0	NA	Years	0	0	Years	36.42.0	nationwide children s hospital	26	coad	11	false	2013	90	transverse colon	tcga-aa-3672	c46971a1-cbac-425d-bac2-f4142c92522e	no	NA	NA	consented	germany	0	NA	NA	transverse colon	colon adenocarcinoma	NA	NA	NA	NA	NA	NA	NA	primary	NA	18	-32872
TCGA.AA.3673	Yes	female	53	NA	NA	NA	NA	NA	NA	NA	NA	0	NA	Years	0	0	Years	36.42.0	nationwide children s hospital	26	coad	11	false	2013	53	transverse colon	tcga-aa-3673	628408ce-0691-4e0b-b4c7-aca9a0d73bb0	no	NA	NA	consented	germany	0	NA	NA	transverse colon	colon adenocarcinoma	no	NA	NA	NA	NA	NA	NA	primary	NA	18	-19509
TCGA.AA.3675	Yes	male	84	NA	NA	NA	NA	NA	NA	NA	NA	0.0848153214774282	NA	Years	0.0848153214774282	0	Years	36.42.0	nationwide children s hospital	26	coad	11	false	2013	84	hepatic flexure	tcga-aa-3675	41658cf8-0de1-4a97-bb60-0f0107c84e00	no	NA	NA	consented	germany	31	NA	NA	hepatic flexure	colon adenocarcinoma	NA	NA	NA	NA	NA	NA	NA	primary	NA	18	-30800
TCGA.AA.3678	Yes	female	60	NA	NA	NA	NA	NA	NA	NA	NA	0	NA	Years	0	0	Years	36.42.0	nationwide children s hospital	26	coad	11	false	2013	60	sigmoid colon	tcga-aa-3678	c616f95f-4ea1-4019-8c17-041878085c88	no	NA	NA	consented	germany	0	NA	NA	sigmoid colon	colon adenocarcinoma	no	NA	NA	NA	NA	NA	NA	primary	NA	18	-22219
TCGA.AA.3679	Yes	male	59	NA	NA	NA	NA	NA	NA	NA	NA	0.0820793433652531	NA	Years	0.0820793433652531	0	Years	36.42.0	nationwide children s hospital	26	coad	11	false	2013	59	descending colon	tcga-aa-3679	d17a2ab0-faef-40de-a87d-1291868b200d	no	NA	NA	consented	germany	30	NA	NA	descending colon	colon adenocarcinoma	no	NA	NA	NA	NA	NA	NA	primary	NA	18	-21611
TCGA.AA.3680	Yes	female	67	NA	NA	NA	NA	NA	NA	NA	NA	0	NA	Years	0	0	Years	36.42.0	nationwide children s hospital	26	coad	11	false	2013	67	cecum	tcga-aa-3680	f3b9defb-88ed-4c95-9feb-7197d869676c	no	NA	NA	consented	germany	0	NA	NA	cecum	colon adenocarcinoma	no	NA	NA	NA	NA	NA	NA	primary	NA	18	-24655
TCGA.AA.3681	Yes	female	77	NA	NA	NA	NA	NA	NA	NA	NA	0	NA	Years	0	0	Years	36.42.0	nationwide children s hospital	26	coad	11	false	2013	77	cecum	tcga-aa-3681	abb0d53f-f74e-45dc-8fbb-40863016f3c6	no	NA	NA	consented	germany	0	NA	NA	cecum	colon adenocarcinoma	no	NA	NA	NA	NA	NA	NA	primary	NA	18	-28399
TCGA.AA.3684	Yes	female	65	NA	NA	NA	NA	NA	NA	NA	NA	0	NA	Years	0	0	Years	36.42.0	nationwide children s hospital	26	coad	11	false	2013	65	cecum	tcga-aa-3684	d761bc06-dee8-478a-be99-8af9c504e49c	no	NA	NA	consented	germany	0	NA	NA	cecum	colon mucinous adenocarcinoma	no	NA	NA	NA	NA	NA	NA	primary	NA	18	-23741
TCGA.AA.3685	Yes	male	69	NA	NA	NA	NA	NA	NA	NA	NA	0.0820793433652531	NA	Years	0.0820793433652531	0	Years	36.42.0	nationwide children s hospital	26	coad	11	false	2013	69	sigmoid colon	tcga-aa-3685	dca004bf-9c14-45a1-b186-ab3759f6c7fe	no	NA	NA	consented	germany	30	NA	NA	sigmoid colon	colon adenocarcinoma	no	NA	NA	NA	NA	NA	NA	primary	NA	18	-25506
TCGA.AA.3688	Yes	male	80	NA	NA	NA	NA	NA	NA	NA	NA	0	NA	Years	0	0	Years	36.42.0	nationwide children s hospital	26	coad	11	false	2013	80	sigmoid colon	tcga-aa-3688	2c9996bb-af6e-4424-881a-e81b9c9aeb78	no	NA	NA	consented	germany	0	NA	NA	sigmoid colon	colon adenocarcinoma	NA	NA	NA	NA	NA	NA	NA	primary	NA	18	-29219
TCGA.AA.3692	Yes	female	47	NA	NA	NA	NA	NA	NA	NA	NA	0	NA	Years	0	0	Years	36.42.0	nationwide children s hospital	26	coad	11	false	2013	47	splenic flexure	tcga-aa-3692	bce3ce45-4fb3-4d8e-9ec7-d24427c2ba4d	no	NA	NA	consented	germany	0	NA	NA	splenic flexure	colon mucinous adenocarcinoma	NA	NA	NA	NA	NA	NA	NA	primary	NA	18	-17167
TCGA.AA.3693	Yes	female	77	NA	NA	NA	NA	NA	NA	NA	NA	0	NA	Years	0	0	Years	36.42.0	nationwide children s hospital	26	coad	11	false	2013	77	sigmoid colon	tcga-aa-3693	33522271-b2ca-4da4-a942-501ab9117c51	no	NA	NA	consented	germany	0	NA	NA	sigmoid colon	colon adenocarcinoma	no	NA	NA	NA	NA	NA	NA	primary	NA	18	-28459
TCGA.AA.3695	Yes	female	63	NA	NA	NA	NA	NA	NA	NA	NA	0	NA	Years	0	0	Years	36.42.0	nationwide children s hospital	26	coad	11	false	2013	63	cecum	tcga-aa-3695	23d0681a-912a-408f-b19a-0bbcf5ffc2f3	no	NA	NA	consented	germany	0	NA	NA	cecum	colon adenocarcinoma	no	NA	NA	NA	NA	NA	NA	primary	NA	18	-23164
TCGA.AA.3696	Yes	female	75	NA	NA	NA	NA	NA	NA	NA	NA	0	NA	Years	0	0	Years	36.42.0	nationwide children s hospital	26	coad	11	false	2013	75	sigmoid colon	tcga-aa-3696	aa909ffb-03e1-4e3f-8888-2212b23d90b7	no	NA	NA	consented	germany	0	NA	NA	sigmoid colon	colon adenocarcinoma	no	NA	NA	NA	NA	NA	NA	primary	yes	18	-27666
TCGA.AA.3697	Yes	male	77	NA	NA	NA	NA	NA	NA	NA	NA	0.079343365253078	NA	Years	0.079343365253078	0	Years	116.36.0	nationwide children s hospital	26	coad	11	false	2013	77	sigmoid colon	tcga-aa-3697	dde411b2-5d2b-4638-8149-89bc1eb3c7ad	no	NA	NA	consented	germany	29	NA	NA	sigmoid colon	colon adenocarcinoma	no	NA	NA	NA	NA	NA	NA	primary	NA	18	-28367
TCGA.AA.3710	Yes	female	80	NA	NA	NA	NA	NA	NA	NA	NA	0.0848153214774282	NA	Years	0.0848153214774282	0	Years	41.38.0	nationwide children s hospital	26	coad	11	false	2013	80	hepatic flexure	tcga-aa-3710	f5c3bc61-1018-4351-bb23-aacc1459365f	no	NA	NA	consented	germany	31	NA	NA	hepatic flexure	colon adenocarcinoma	no	NA	NA	NA	NA	NA	NA	primary	NA	18	-29465
TCGA.AA.3712	Yes	male	65	NA	NA	NA	NA	NA	NA	NA	NA	0	NA	Years	0	0	Years	116.36.0	nationwide children s hospital	26	coad	11	false	2013	65	descending colon	tcga-aa-3712	2b94070a-21ec-457b-88af-3d2a89b97ac6	no	NA	NA	consented	germany	0	NA	NA	descending colon	colon adenocarcinoma	no	NA	NA	NA	NA	NA	NA	primary	NA	18	-23830
TCGA.AA.3713	Yes	male	68	NA	NA	NA	NA	NA	NA	NA	NA	0.079343365253078	NA	Years	0.079343365253078	0	Years	116.36.0	nationwide children s hospital	26	coad	11	false	2013	68	ascending colon	tcga-aa-3713	57a2044d-20cc-4d02-b268-ce570a0fabe3	NA	NA	NA	consented	germany	29	NA	NA	ascending colon	colon adenocarcinoma	NA	NA	NA	NA	NA	NA	NA	primary	NA	18	-24927
TCGA.AA.3715	Yes	male	77	NA	NA	NA	NA	NA	NA	NA	NA	0.0820793433652531	NA	Years	0.0820793433652531	0	Years	36.42.0	nationwide children s hospital	26	coad	11	false	2013	77	ascending colon	tcga-aa-3715	e394e9ec-7288-4ede-9ef8-41b631d100dd	no	NA	NA	consented	germany	30	NA	NA	ascending colon	colon adenocarcinoma	NA	NA	NA	NA	NA	NA	NA	primary	NA	18	-28428
TCGA.AA.3811	Yes	female	84	NA	NA	NA	NA	NA	NA	NA	NA	0.0820793433652531	NA	Years	0.0820793433652531	0	Years	41.38.0	nationwide children s hospital	26	coad	11	false	2013	84	hepatic flexure	tcga-aa-3811	d7ebd11a-1339-4b28-be90-a788d2cfa706	no	NA	NA	consented	germany	30	NA	NA	hepatic flexure	colon adenocarcinoma	no	NA	NA	NA	NA	NA	NA	primary	NA	18	-30893
TCGA.AA.3812	Yes	female	82	NA	NA	NA	NA	NA	NA	NA	NA	0	NA	Years	0	0	Years	36.42.0	nationwide children s hospital	26	coad	11	false	2013	82	sigmoid colon	tcga-aa-3812	4563e4e0-a661-46de-ad25-9c86a621e147	no	NA	NA	consented	germany	0	NA	NA	sigmoid colon	colon adenocarcinoma	no	NA	NA	NA	NA	NA	NA	primary	NA	18	-29979
TCGA.AA.3814	Yes	female	85	NA	NA	NA	NA	NA	NA	NA	NA	0	NA	Years	0	0	Years	36.42.0	nationwide children s hospital	26	coad	11	false	2013	85	ascending colon	tcga-aa-3814	f38d49b7-6cad-4460-abd0-3685a3b2d941	no	NA	NA	consented	germany	0	NA	NA	ascending colon	colon adenocarcinoma	NA	NA	NA	NA	NA	NA	NA	primary	NA	18	-31380
TCGA.AA.3815	Yes	female	65	NA	NA	NA	NA	NA	NA	NA	NA	0	NA	Years	0	0	Years	41.38.0	nationwide children s hospital	26	coad	11	false	2013	65	cecum	tcga-aa-3815	b16bb717-d1cf-4237-a554-43f3995b82f2	no	NA	NA	consented	germany	0	NA	NA	cecum	colon adenocarcinoma	no	NA	NA	NA	NA	NA	NA	primary	NA	18	-23921
TCGA.AA.3818	Yes	female	78	NA	NA	NA	NA	NA	NA	NA	NA	0.0820793433652531	NA	Years	0.0820793433652531	1	Years	36.42.0	nationwide children s hospital	26	coad	11	false	2013	78	hepatic flexure	tcga-aa-3818	fdffda5f-72b2-4153-b7f1-d7043b7ca898	no	NA	NA	consented	germany	0	NA	NA	hepatic flexure	colon adenocarcinoma	no	NA	NA	NA	NA	NA	NA	primary	NA	18	-28762
TCGA.AA.3819	Yes	female	41	NA	NA	NA	NA	NA	NA	NA	NA	0	NA	Years	0	0	Years	36.42.0	nationwide children s hospital	26	coad	11	false	2013	41	sigmoid colon	tcga-aa-3819	192da41f-f0a5-494e-8eb9-96bcdae56ff8	no	NA	NA	consented	germany	0	NA	NA	sigmoid colon	colon adenocarcinoma	no	NA	NA	NA	NA	NA	NA	primary	NA	18	-15280
TCGA.AA.3821	Yes	female	81	NA	NA	NA	NA	NA	NA	NA	NA	0	NA	Years	0	0	Years	41.38.0	nationwide children s hospital	26	coad	11	false	2013	81	hepatic flexure	tcga-aa-3821	0e87e5fd-d5bb-4c0d-952d-711a6abbf336	no	NA	NA	consented	germany	0	NA	NA	hepatic flexure	colon mucinous adenocarcinoma	no	NA	NA	NA	NA	NA	NA	primary	NA	18	-29706
TCGA.AA.3831	Yes	male	66	NA	NA	NA	NA	NA	NA	NA	NA	0	NA	Years	0	0	Years	36.42.0	nationwide children s hospital	26	coad	11	false	2013	66	sigmoid colon	tcga-aa-3831	bce5579c-08c6-48e9-853e-fac85ba8cbea	no	NA	NA	consented	germany	0	NA	NA	sigmoid colon	colon adenocarcinoma	no	NA	NA	NA	NA	NA	NA	primary	NA	18	-24410
TCGA.AA.3833	Yes	female	63	NA	NA	NA	NA	NA	NA	NA	NA	0	NA	Years	0	0	Years	36.42.0	nationwide children s hospital	26	coad	11	false	2013	63	ascending colon	tcga-aa-3833	1a09207e-9184-4f32-bd07-a9f4dc6c825d	no	NA	NA	consented	germany	0	NA	NA	ascending colon	colon adenocarcinoma	no	NA	NA	NA	NA	NA	NA	primary	NA	18	-23010
TCGA.AA.3837	Yes	male	67	NA	NA	NA	NA	NA	NA	NA	NA	0.0848153214774282	NA	Years	0.0848153214774282	0	Years	36.42.0	nationwide children s hospital	26	coad	11	false	2013	67	hepatic flexure	tcga-aa-3837	0f940ec0-eb0b-422a-a764-a26c8e5c216d	no	NA	NA	consented	germany	31	NA	NA	hepatic flexure	colon mucinous adenocarcinoma	no	NA	NA	NA	NA	NA	NA	primary	NA	18	-24655
TCGA.AA.3841	Yes	male	66	NA	NA	NA	NA	NA	NA	NA	NA	0	NA	Years	0	0	Years	36.42.0	nationwide children s hospital	26	coad	11	false	2013	66	sigmoid colon	tcga-aa-3841	7dfbc0ed-e684-4966-8b59-fb6b9e80c129	no	NA	NA	consented	germany	0	NA	NA	sigmoid colon	colon adenocarcinoma	no	NA	NA	NA	NA	NA	NA	primary	NA	18	-24230
TCGA.AA.3842	Yes	male	51	NA	NA	NA	NA	NA	NA	NA	NA	0.0848153214774282	NA	Years	0.0848153214774282	0	Years	41.38.0	nationwide children s hospital	26	coad	11	false	2013	51	sigmoid colon	tcga-aa-3842	80311cf5-7e18-4545-92ad-c4b7dd5c9677	no	NA	NA	consented	germany	31	NA	NA	sigmoid colon	colon adenocarcinoma	no	NA	NA	NA	NA	NA	NA	primary	NA	18	-18842
TCGA.AA.3844	Yes	female	78	NA	NA	NA	NA	NA	NA	NA	NA	0.0766073871409029	NA	Years	0.0766073871409029	0	Years	41.38.0	nationwide children s hospital	26	coad	11	false	2013	78	sigmoid colon	tcga-aa-3844	4f786107-3cf5-4ab3-bba4-f399dee23f0e	no	NA	NA	consented	germany	28	NA	NA	sigmoid colon	colon adenocarcinoma	NA	NA	NA	NA	NA	NA	NA	primary	NA	18	-28521
TCGA.AA.3845	Yes	female	86	NA	NA	NA	NA	NA	NA	NA	NA	0	NA	Years	0	1	Years	41.38.0	nationwide children s hospital	26	coad	11	false	2013	86	ascending colon	tcga-aa-3845	bc02f801-081b-489b-87cb-d275c70299d5	no	NA	NA	deceased	germany	NA	0	NA	ascending colon	colon adenocarcinoma	no	NA	NA	NA	NA	NA	NA	primary	NA	18	-31593
TCGA.AA.3846	Yes	female	74	NA	NA	NA	NA	NA	NA	NA	NA	0.0820793433652531	NA	Years	0.0820793433652531	0	Years	41.38.0	nationwide children s hospital	26	coad	11	false	2013	74	sigmoid colon	tcga-aa-3846	f2ef5afa-6191-43a1-a023-d53c0d985139	no	NA	NA	consented	germany	30	NA	NA	sigmoid colon	colon adenocarcinoma	no	NA	NA	NA	NA	NA	NA	primary	NA	18	-27057
TCGA.AA.3848	Yes	female	82	NA	NA	NA	NA	NA	NA	NA	NA	0.0820793433652531	NA	Years	0.0820793433652531	0	Years	36.42.0	nationwide children s hospital	26	coad	11	false	2013	82	sigmoid colon	tcga-aa-3848	0a815133-0edd-4422-89f2-2f067b6f2156	no	NA	NA	consented	germany	30	NA	NA	sigmoid colon	colon adenocarcinoma	no	NA	NA	NA	NA	NA	NA	primary	NA	18	-30194
TCGA.AA.3850	Yes	male	74	NA	NA	NA	NA	NA	NA	NA	NA	0	NA	Years	0	1	Years	41.38.0	nationwide children s hospital	26	coad	11	false	2013	74	transverse colon	tcga-aa-3850	21bdad0d-c6a2-428c-b2b4-0de282b34abc	no	NA	NA	consented	germany	0	NA	NA	transverse colon	colon adenocarcinoma	no	NA	NA	NA	NA	NA	NA	primary	NA	18	-27089
TCGA.AA.3851	Yes	male	74	NA	NA	NA	NA	NA	NA	NA	NA	0	NA	Years	0	0	Years	41.38.0	nationwide children s hospital	26	coad	11	false	2013	74	ascending colon	tcga-aa-3851	1add38c2-df6f-47c9-9373-0bec0e40baf8	no	NA	NA	consented	germany	0	NA	NA	ascending colon	colon adenocarcinoma	no	NA	NA	NA	NA	NA	NA	primary	NA	18	-27089
TCGA.AA.3852	Yes	male	88	NA	NA	NA	NA	NA	NA	NA	NA	0	NA	Years	0	1	Years	36.42.0	nationwide children s hospital	26	coad	11	false	2013	88	transverse colon	tcga-aa-3852	6fc5e56a-1f5e-4ff1-948e-5ef636ebb48d	no	NA	NA	consented	germany	0	NA	NA	transverse colon	colon mucinous adenocarcinoma	no	NA	NA	NA	NA	NA	NA	primary	NA	18	-32202
TCGA.AA.3854	Yes	female	71	NA	NA	NA	NA	NA	NA	NA	NA	0.0848153214774282	NA	Years	0.0848153214774282	0	Years	36.42.0	nationwide children s hospital	26	coad	11	false	2013	71	sigmoid colon	tcga-aa-3854	7a6c54f1-f4e4-426b-b306-2ca3c4de12ca	no	NA	NA	consented	germany	31	NA	NA	sigmoid colon	colon mucinous adenocarcinoma	no	NA	NA	NA	NA	NA	NA	primary	NA	18	-26021
TCGA.AA.3855	Yes	male	72	NA	NA	NA	NA	NA	NA	NA	NA	0	NA	Years	0	0	Years	41.38.0	nationwide children s hospital	26	coad	11	false	2013	72	sigmoid colon	tcga-aa-3855	b4c3cf95-a27c-4bcf-9321-38723473e83b	no	NA	NA	consented	germany	0	NA	NA	sigmoid colon	colon adenocarcinoma	no	NA	NA	NA	NA	NA	NA	primary	NA	18	-26540
TCGA.AA.3856	Yes	male	59	NA	NA	NA	NA	NA	NA	NA	NA	0.0820793433652531	NA	Years	0.0820793433652531	0	Years	36.42.0	nationwide children s hospital	26	coad	11	false	2013	59	sigmoid colon	tcga-aa-3856	0b8de222-119a-40f3-8beb-12b9d933225b	no	NA	NA	consented	germany	0	NA	NA	sigmoid colon	colon adenocarcinoma	no	NA	NA	NA	NA	NA	NA	primary	NA	18	-21669
TCGA.AA.3858	Yes	male	67	NA	NA	NA	NA	NA	NA	NA	NA	0	NA	Years	0	0	Years	36.42.0	nationwide children s hospital	26	coad	11	false	2013	67	sigmoid colon	tcga-aa-3858	44c2854e-3f8c-48e1-b4d5-1b5778d4fce4	no	NA	NA	consented	germany	0	NA	NA	sigmoid colon	colon adenocarcinoma	no	NA	NA	NA	NA	NA	NA	primary	NA	18	-24806
TCGA.AA.3860	Yes	female	53	NA	NA	NA	NA	NA	NA	NA	NA	0	NA	Years	0	0	Years	36.42.0	nationwide children s hospital	26	coad	11	false	2013	53	sigmoid colon	tcga-aa-3860	ac6a3df9-41b1-4e5a-a15e-f44481384c23	no	NA	NA	consented	germany	0	NA	NA	sigmoid colon	colon adenocarcinoma	NA	NA	NA	NA	NA	NA	NA	primary	NA	18	-19448
TCGA.AA.3861	Yes	male	72	NA	NA	NA	NA	NA	NA	NA	NA	0	NA	Years	0	0	Years	41.38.0	nationwide children s hospital	26	coad	11	false	2013	72	cecum	tcga-aa-3861	5da56982-6de7-4994-aa9e-3b01200b2959	no	NA	NA	consented	germany	0	NA	NA	cecum	colon adenocarcinoma	no	NA	NA	NA	NA	NA	NA	primary	NA	18	-26601
TCGA.AA.3862	Yes	male	82	NA	NA	NA	NA	NA	NA	NA	NA	0.0848153214774282	NA	Years	0.0848153214774282	0	Years	41.38.0	nationwide children s hospital	26	coad	11	false	2013	82	transverse colon	tcga-aa-3862	05ff79c5-1127-4cac-8f4c-84089a3f2cde	no	NA	NA	consented	germany	31	NA	NA	transverse colon	colon adenocarcinoma	NA	NA	NA	NA	NA	NA	NA	primary	NA	18	-30162
TCGA.AA.3864	Yes	male	71	NA	NA	NA	NA	NA	NA	NA	NA	0	NA	Years	0	0	Years	41.38.0	nationwide children s hospital	26	coad	11	false	2013	71	cecum	tcga-aa-3864	c82bbe23-0264-45a7-b1a6-82b4654108c8	no	NA	NA	consented	germany	0	NA	NA	cecum	colon adenocarcinoma	no	NA	NA	NA	NA	NA	NA	primary	NA	18	-26237
TCGA.AA.3866	Yes	female	78	NA	NA	NA	NA	NA	NA	NA	NA	0	NA	Years	0	0	Years	41.38.0	nationwide children s hospital	26	coad	11	false	2013	78	cecum	tcga-aa-3866	02f9668c-71e6-485f-88b1-b37dc8bdd2ab	no	NA	NA	consented	germany	0	NA	NA	cecum	colon adenocarcinoma	no	NA	NA	NA	NA	NA	NA	primary	NA	18	-28671
TCGA.AA.3867	Yes	male	74	NA	NA	NA	NA	NA	NA	NA	NA	0	NA	Years	0	0	Years	41.38.0	nationwide children s hospital	26	coad	11	false	2013	74	sigmoid colon	tcga-aa-3867	d655bbf6-c710-411d-aff5-ceb0fb6e6680	no	NA	NA	consented	germany	0	NA	NA	sigmoid colon	colon adenocarcinoma	NA	NA	NA	NA	NA	NA	NA	primary	NA	18	-27028
TCGA.AA.3869	Yes	male	76	NA	NA	NA	NA	NA	NA	NA	NA	0	NA	Years	0	0	Years	41.38.0	nationwide children s hospital	26	coad	11	false	2013	76	cecum	tcga-aa-3869	39d3b5b3-d51e-4d77-a8aa-2977fa734fab	no	NA	NA	consented	germany	0	NA	NA	cecum	colon adenocarcinoma	no	NA	NA	NA	NA	NA	NA	primary	NA	18	-28062
TCGA.AA.3870	Yes	female	71	NA	NA	NA	NA	NA	NA	NA	NA	0	NA	Years	0	0	Years	41.38.0	nationwide children s hospital	26	coad	11	false	2013	71	ascending colon	tcga-aa-3870	beb63625-d9bf-4ccd-bc53-635b53d24240	no	NA	NA	consented	germany	0	NA	NA	ascending colon	colon adenocarcinoma	NA	NA	NA	NA	NA	NA	NA	primary	NA	18	-26085
TCGA.AA.3872	Yes	male	45	NA	NA	NA	NA	NA	NA	NA	NA	0	NA	Years	0	0	Years	41.38.0	nationwide children s hospital	26	coad	11	false	2013	45	sigmoid colon	tcga-aa-3872	20ccd267-74e5-4574-a8e1-028bcd74aaeb	no	NA	NA	consented	germany	0	NA	NA	sigmoid colon	colon adenocarcinoma	no	NA	NA	NA	NA	NA	NA	primary	NA	18	-16651
TCGA.AA.3875	Yes	female	78	NA	NA	NA	NA	NA	NA	NA	NA	0	NA	Years	0	0	Years	36.42.0	nationwide children s hospital	26	coad	11	false	2013	78	ascending colon	tcga-aa-3875	5498d5ef-ad24-4034-9750-7c996c5355e1	no	NA	NA	consented	germany	0	NA	NA	ascending colon	colon adenocarcinoma	no	NA	NA	NA	NA	NA	NA	primary	NA	18	-28639
TCGA.AA.3877	Yes	female	83	NA	NA	NA	NA	NA	NA	NA	NA	0.0820793433652531	NA	Years	0.0820793433652531	0	Years	41.38.0	nationwide children s hospital	26	coad	11	false	2013	83	transverse colon	tcga-aa-3877	043a4745-566b-4106-b159-99cb8b394b81	no	NA	NA	consented	germany	30	NA	NA	transverse colon	colon mucinous adenocarcinoma	no	NA	NA	NA	NA	NA	NA	primary	NA	18	-30377
TCGA.AA.3930	Yes	male	66	NA	NA	NA	NA	NA	NA	NA	NA	0	NA	Years	0	0	Years	41.38.0	nationwide children s hospital	26	coad	11	false	2013	66	ascending colon	tcga-aa-3930	81f6b141-2195-4091-9cd3-dfb022663949	no	NA	NA	consented	germany	0	NA	NA	ascending colon	colon adenocarcinoma	no	NA	NA	NA	NA	NA	NA	primary	NA	18	-24321
TCGA.AA.3939	Yes	male	83	NA	NA	NA	NA	NA	NA	NA	NA	0.0820793433652531	NA	Years	0.0820793433652531	0	Years	41.38.0	nationwide children s hospital	26	coad	11	false	2013	83	ascending colon	tcga-aa-3939	81555ac5-9cc2-49ae-9033-657f56243f20	no	NA	NA	consented	germany	30	NA	NA	ascending colon	colon adenocarcinoma	NA	NA	NA	NA	NA	NA	NA	primary	NA	18	-30439
TCGA.AA.3941	Yes	female	84	NA	NA	NA	NA	NA	NA	NA	NA	0.0848153214774282	NA	Years	0.0848153214774282	0	Years	41.38.0	nationwide children s hospital	26	coad	11	false	2013	84	ascending colon	tcga-aa-3941	835c3e23-ac2b-4bc9-ac65-e3e81adecf77	no	NA	NA	consented	germany	31	NA	NA	ascending colon	colon adenocarcinoma	no	NA	NA	NA	NA	NA	NA	primary	NA	18	-31015
TCGA.AA.3947	Yes	female	60	NA	NA	NA	NA	NA	NA	NA	NA	0.0820793433652531	NA	Years	0.0820793433652531	0	Years	41.38.0	nationwide children s hospital	26	coad	11	false	2013	60	ascending colon	tcga-aa-3947	654c6f5c-3e5c-49f0-b53f-87cd9797d7c9	no	NA	NA	consented	germany	30	NA	NA	ascending colon	colon mucinous adenocarcinoma	no	NA	NA	NA	NA	NA	NA	primary	NA	18	-22034
TCGA.AA.3949	Yes	female	87	NA	NA	NA	NA	NA	NA	NA	NA	0.0820793433652531	NA	Years	0.0820793433652531	0	Years	41.38.0	nationwide children s hospital	26	coad	11	false	2013	87	ascending colon	tcga-aa-3949	cbdabbcd-d8f1-4d7c-9e18-ebd83d888c51	no	NA	NA	consented	germany	30	NA	NA	ascending colon	colon mucinous adenocarcinoma	no	NA	NA	NA	NA	NA	NA	primary	NA	18	-32080
TCGA.AA.3950	Yes	female	79	NA	NA	NA	NA	NA	NA	NA	NA	0.0848153214774282	NA	Years	0.0848153214774282	0	Years	41.38.0	nationwide children s hospital	26	coad	11	false	2013	79	ascending colon	tcga-aa-3950	cc53bf9e-5e27-4305-a08b-552120c10aa5	no	NA	NA	consented	germany	31	NA	NA	ascending colon	colon mucinous adenocarcinoma	NA	NA	NA	NA	NA	NA	NA	primary	NA	18	-29130
TCGA.AA.3952	Yes	male	68	NA	NA	NA	NA	NA	NA	NA	NA	0.166894664842681	NA	Years	0.166894664842681	1	Years	41.38.0	nationwide children s hospital	26	coad	11	false	2013	68	descending colon	tcga-aa-3952	c1e141af-bdd1-4176-8c0e-cf1ab0c1d9d3	no	NA	NA	consented	germany	31	NA	NA	descending colon	colon adenocarcinoma	NA	NA	NA	NA	NA	NA	NA	primary	NA	18	-24868
TCGA.AA.3955	Yes	male	38	NA	NA	NA	NA	NA	NA	NA	NA	0	NA	Years	0	0	Years	41.38.0	nationwide children s hospital	26	coad	11	false	2013	38	descending colon	tcga-aa-3955	5c24435e-8e50-42c2-80c7-919b1cad0133	no	NA	NA	consented	germany	0	NA	NA	descending colon	colon adenocarcinoma	no	NA	NA	NA	NA	NA	NA	primary	NA	18	-14186
TCGA.AA.3956	Yes	male	65	NA	NA	NA	NA	NA	NA	NA	NA	0	NA	Years	0	0	Years	41.38.0	nationwide children s hospital	26	coad	11	false	2013	65	cecum	tcga-aa-3956	7b47489f-c3cc-4388-b5d7-c7c02790a5f6	no	NA	NA	consented	germany	0	NA	NA	cecum	colon adenocarcinoma	no	NA	NA	NA	NA	NA	NA	primary	NA	18	-24044
TCGA.AA.3966	Yes	female	89	NA	NA	NA	NA	NA	NA	NA	NA	0.166894664842681	NA	Years	0.166894664842681	0	Years	45.40.0	nationwide children s hospital	26	coad	11	false	2013	89	hepatic flexure	tcga-aa-3966	bc42fe2d-1a33-428d-a601-b1871f4c8d9b	no	NA	NA	consented	germany	31	NA	NA	hepatic flexure	colon mucinous adenocarcinoma	no	NA	NA	NA	NA	NA	NA	primary	NA	18	-32537
TCGA.AA.3967	Yes	male	77	NA	NA	NA	NA	NA	NA	NA	NA	0	NA	Years	0	0	Years	45.40.0	nationwide children s hospital	26	coad	11	false	2013	77	sigmoid colon	tcga-aa-3967	86a9e44f-728e-48e4-9e1b-682b023f7c0a	no	NA	NA	consented	germany	0	NA	NA	sigmoid colon	colon adenocarcinoma	no	NA	NA	NA	NA	NA	NA	primary	NA	18	-28216
TCGA.AA.3968	Yes	female	55	NA	NA	NA	NA	NA	NA	NA	NA	0	NA	Years	0	0	Years	41.38.0	nationwide children s hospital	26	coad	11	false	2013	55	sigmoid colon	tcga-aa-3968	cab7bdbc-0a11-4901-97c3-26b884f79cb5	no	NA	NA	consented	germany	0	NA	NA	sigmoid colon	colon adenocarcinoma	no	NA	NA	NA	NA	NA	NA	primary	NA	18	-20089
TCGA.AA.3970	Yes	male	65	NA	NA	NA	NA	NA	NA	NA	NA	0	NA	Years	0	0	Years	41.38.0	nationwide children s hospital	26	coad	11	false	2013	65	sigmoid colon	tcga-aa-3970	733d8b6a-ca9d-4a69-8c9c-1f88733e8b68	no	NA	NA	consented	germany	0	NA	NA	sigmoid colon	colon adenocarcinoma	no	NA	NA	NA	NA	NA	NA	primary	NA	18	-23741
TCGA.AA.3971	Yes	male	58	NA	NA	NA	NA	NA	NA	NA	NA	0	NA	Years	0	0	Years	41.38.0	nationwide children s hospital	26	coad	11	false	2013	58	sigmoid colon	tcga-aa-3971	10994156-7c2f-420e-aeb8-11d566b3d5e4	no	NA	NA	consented	germany	0	NA	NA	sigmoid colon	colon adenocarcinoma	no	NA	NA	NA	NA	NA	NA	primary	NA	18	-21518
TCGA.AA.3972	Yes	male	72	NA	NA	NA	NA	NA	NA	NA	NA	0	NA	Years	0	0	Years	41.38.0	nationwide children s hospital	26	coad	11	false	2013	72	sigmoid colon	tcga-aa-3972	93cd5d07-e0d3-40f8-ae7f-beadb1efb7c1	no	NA	NA	consented	germany	0	NA	NA	sigmoid colon	colon adenocarcinoma	NA	NA	NA	NA	NA	NA	NA	primary	NA	18	-26360
TCGA.AA.3973	Yes	male	69	NA	NA	NA	NA	NA	NA	NA	NA	0	NA	Years	0	0	Years	41.38.0	nationwide children s hospital	26	coad	11	false	2013	69	sigmoid colon	tcga-aa-3973	e8841edf-e070-425b-b4d4-bbb2115f9dbd	no	NA	NA	consented	germany	0	NA	NA	sigmoid colon	colon adenocarcinoma	no	NA	NA	NA	NA	NA	NA	primary	NA	18	-25536
TCGA.AA.3975	Yes	male	80	NA	NA	NA	NA	NA	NA	NA	NA	0.0820793433652531	NA	Years	0.0820793433652531	0	Years	41.38.0	nationwide children s hospital	26	coad	11	false	2013	80	sigmoid colon	tcga-aa-3975	a9cb21d1-4c4a-4f30-ad4d-c54bed26f187	no	NA	NA	consented	germany	30	NA	NA	sigmoid colon	colon adenocarcinoma	no	NA	NA	NA	NA	NA	NA	primary	NA	18	-29309
TCGA.AA.3976	Yes	male	70	NA	NA	NA	NA	NA	NA	NA	NA	0	NA	Years	0	0	Years	41.38.0	nationwide children s hospital	26	coad	11	false	2013	70	sigmoid colon	tcga-aa-3976	14efca0c-882d-4fba-b15c-64af6e213b80	no	NA	NA	consented	germany	0	NA	NA	sigmoid colon	colon adenocarcinoma	NA	NA	NA	NA	NA	NA	NA	primary	NA	18	-25598
TCGA.AA.3977	Yes	male	65	NA	NA	NA	NA	NA	NA	NA	NA	0.0848153214774282	NA	Years	0.0848153214774282	0	Years	41.38.0	nationwide children s hospital	26	coad	11	false	2013	65	sigmoid colon	tcga-aa-3977	33e989b9-fac4-47d8-b429-269044ac772a	no	NA	NA	consented	germany	31	NA	NA	sigmoid colon	colon adenocarcinoma	no	NA	NA	NA	NA	NA	NA	primary	NA	18	-23832
TCGA.AA.3979	Yes	male	84	NA	NA	NA	NA	NA	NA	NA	NA	0	NA	Years	0	0	Years	41.38.0	nationwide children s hospital	26	coad	11	false	2013	84	sigmoid colon	tcga-aa-3979	af17788e-a562-43aa-bd36-fd3e031f483c	no	NA	NA	consented	germany	0	NA	NA	sigmoid colon	colon adenocarcinoma	NA	NA	NA	NA	NA	NA	NA	primary	NA	18	-30742
TCGA.AA.3980	Yes	female	89	NA	NA	NA	NA	NA	NA	NA	NA	0	NA	Years	0	0	Years	41.38.0	nationwide children s hospital	26	coad	11	false	2013	89	sigmoid colon	tcga-aa-3980	384400c1-98d6-4cc3-8724-de6711f6208b	no	NA	NA	consented	germany	0	NA	NA	sigmoid colon	colon adenocarcinoma	no	NA	NA	NA	NA	NA	NA	primary	NA	18	-32630
TCGA.AA.3982	Yes	male	75	NA	NA	NA	NA	NA	NA	NA	NA	0	NA	Years	0	0	Years	41.38.0	nationwide children s hospital	26	coad	11	false	2013	75	sigmoid colon	tcga-aa-3982	5a195baa-2d05-4273-a7c4-64cc816b0406	no	NA	NA	consented	germany	0	NA	NA	sigmoid colon	colon adenocarcinoma	no	NA	NA	NA	NA	NA	NA	primary	NA	18	-27607
TCGA.AA.3984	Yes	female	61	NA	NA	NA	NA	NA	NA	NA	NA	0	NA	Years	0	0	Years	41.38.0	nationwide children s hospital	26	coad	11	false	2013	61	sigmoid colon	tcga-aa-3984	db246424-3979-4f23-b316-8d30c449ee15	no	NA	NA	consented	germany	0	NA	NA	sigmoid colon	colon adenocarcinoma	no	NA	NA	NA	NA	NA	NA	primary	NA	18	-22585
TCGA.AA.3986	Yes	male	73	NA	NA	NA	NA	NA	NA	NA	NA	0.0820793433652531	NA	Years	0.0820793433652531	0	Years	41.38.0	nationwide children s hospital	26	coad	11	false	2013	73	transverse colon	tcga-aa-3986	04d7a52f-a89b-4114-a608-a6254b4d604f	no	NA	NA	consented	germany	30	NA	NA	transverse colon	colon adenocarcinoma	NA	NA	NA	NA	NA	NA	NA	primary	NA	18	-26967
TCGA.AA.3989	Yes	male	84	NA	NA	NA	NA	NA	NA	NA	NA	0	NA	Years	0	0	Years	41.38.0	nationwide children s hospital	26	coad	11	false	2013	84	transverse colon	tcga-aa-3989	d5619045-060a-4b60-86e4-6a5774994fd4	no	NA	NA	consented	germany	0	NA	NA	transverse colon	colon adenocarcinoma	no	NA	NA	NA	NA	NA	NA	primary	NA	18	-30712
TCGA.AA.3994	Yes	male	69	NA	NA	NA	NA	NA	NA	NA	NA	0	NA	Years	0	0	Years	45.40.0	nationwide children s hospital	26	coad	11	false	2013	69	transverse colon	tcga-aa-3994	750770db-53cf-4021-a8c2-5e0ddb97fef5	no	NA	NA	consented	germany	0	NA	NA	transverse colon	colon mucinous adenocarcinoma	no	NA	NA	NA	NA	NA	NA	primary	NA	18	-25322
TCGA.AA.A004	Yes	male	76	NA	NA	NA	NA	NA	NA	NA	NA	1.16005471956224	NA	Years	1.16005471956224	0	Years	33.39.0	nationwide children s hospital	26	coad	11	false	2013	76	sigmoid colon	tcga-aa-a004	d2c99bed-3446-4d12-99e0-00611faa37dc	no	NA	NA	consented	germany	31	NA	NA	sigmoid colon	colon adenocarcinoma	no	NA	NA	NA	NA	NA	NA	primary	NA	15	-27943
TCGA.AA.A00A	Yes	male	80	NA	NA	NA	NA	NA	NA	NA	NA	1.49931600547196	NA	Years	1.49931600547196	0	Years	30.39.0	nationwide children s hospital	26	coad	11	false	2013	80	ascending colon	tcga-aa-a00a	10628a61-bd5e-4415-af97-631c5ca320cb	no	NA	NA	consented	germany	0	NA	NA	ascending colon	colon adenocarcinoma	no	NA	NA	NA	NA	NA	NA	primary	NA	15	-29463
TCGA.AA.A00D	Yes	male	70	NA	NA	NA	NA	NA	NA	NA	NA	1.58139534883721	NA	Years	1.58139534883721	0	Years	30.39.0	nationwide children s hospital	26	coad	11	false	2013	70	ascending colon	tcga-aa-a00d	081a3dc7-45e1-457d-add0-c4686140a8d0	no	NA	NA	consented	germany	0	NA	NA	ascending colon	colon adenocarcinoma	no	NA	NA	NA	NA	NA	NA	primary	NA	15	-25689
TCGA.AA.A00E	Yes	male	65	NA	NA	NA	NA	NA	NA	NA	NA	2.49794801641587	NA	Years	2.49794801641587	0	Years	30.39.0	nationwide children s hospital	26	coad	11	false	2013	65	ascending colon	tcga-aa-a00e	124b6856-f581-46da-9068-b0a49b999785	no	NA	NA	consented	germany	0	NA	NA	ascending colon	colon adenocarcinoma	no	NA	NA	NA	NA	NA	NA	primary	NA	15	-23741
TCGA.AA.A00F	Yes	male	66	NA	NA	NA	NA	NA	NA	NA	NA	2.83173734610123	NA	Years	2.83173734610123	0	Years	30.39.0	nationwide children s hospital	26	coad	11	false	2013	66	sigmoid colon	tcga-aa-a00f	60ad2c8a-6bbf-43fc-ae73-cc1f6d6c163c	no	NA	NA	consented	germany	0	NA	NA	sigmoid colon	colon adenocarcinoma	no	NA	NA	NA	NA	NA	NA	primary	NA	15	-24378
TCGA.AA.A00J	Yes	male	80	NA	NA	NA	NA	NA	NA	NA	NA	1.49931600547196	NA	Years	1.49931600547196	0	Years	30.39.0	nationwide children s hospital	26	coad	11	false	2013	80	ascending colon	tcga-aa-a00j	56e612e8-2c29-4782-be79-2813cc8dd2e6	no	NA	NA	consented	germany	0	NA	NA	ascending colon	colon mucinous adenocarcinoma	no	NA	NA	NA	NA	NA	NA	primary	NA	15	-29371
TCGA.AA.A00K	Yes	male	79	NA	NA	NA	NA	NA	NA	NA	NA	1.49931600547196	NA	Years	1.49931600547196	0	Years	30.39.0	nationwide children s hospital	26	coad	11	false	2013	79	sigmoid colon	tcga-aa-a00k	0cbe9848-8eac-4ea8-a36b-fb74b4a33de7	no	NA	NA	consented	germany	30	NA	NA	sigmoid colon	colon adenocarcinoma	no	NA	NA	distal (>2cm)	NA	NA	NA	primary	NA	15	-29189
TCGA.AA.A00L	Yes	male	66	NA	NA	NA	NA	NA	NA	NA	NA	1.41450068399453	NA	Years	1.41450068399453	0	Years	30.39.0	nationwide children s hospital	26	coad	11	false	2013	66	transverse colon	tcga-aa-a00l	381cf7f3-cd7b-4660-8175-ff8062f7bf78	no	NA	NA	consented	germany	30	NA	NA	transverse colon	colon adenocarcinoma	NA	NA	NA	NA	NA	NA	NA	primary	NA	15	-24319
TCGA.AA.A00N	Yes	male	75	NA	NA	NA	NA	NA	NA	NA	NA	0.333789329685363	NA	Years	0.333789329685363	1	Years	33.39.0	nationwide children s hospital	26	coad	11	false	2013	75	cecum	tcga-aa-a00n	e457344d-76fb-46bf-b362-61a6e811d131	no	NA	NA	consented	germany	0	NA	NA	cecum	colon mucinous adenocarcinoma	no	NA	NA	NA	NA	NA	NA	primary	NA	15	-27667
TCGA.AA.A00O	Yes	female	83	NA	NA	NA	NA	NA	NA	NA	NA	2.24897400820793	NA	Years	2.24897400820793	0	Years	33.39.0	nationwide children s hospital	26	coad	11	false	2013	83	sigmoid colon	tcga-aa-a00o	01f493d4-229d-47a6-baa8-32a342c65d01	no	NA	NA	consented	germany	0	NA	NA	sigmoid colon	colon adenocarcinoma	no	NA	NA	NA	NA	NA	NA	primary	NA	15	-30316
TCGA.AA.A00Q	Yes	female	66	NA	NA	NA	NA	NA	NA	NA	NA	2.24897400820793	NA	Years	2.24897400820793	0	Years	30.39.0	nationwide children s hospital	26	coad	11	false	2013	66	sigmoid colon	tcga-aa-a00q	62d39be5-f029-4eb8-8b00-46470e06a755	no	NA	NA	consented	germany	0	NA	NA	sigmoid colon	colon adenocarcinoma	no	NA	NA	NA	NA	NA	NA	primary	NA	15	-24199
TCGA.AA.A00R	Yes	female	64	NA	NA	NA	NA	NA	NA	NA	NA	0.0820793433652531	NA	Years	0.0820793433652531	0	Years	30.39.0	nationwide children s hospital	26	coad	11	false	2013	64	cecum	tcga-aa-a00r	ca22edd4-eb7c-4677-84aa-6f0354459a19	no	NA	NA	consented	germany	30	NA	NA	cecum	colon adenocarcinoma	no	NA	NA	NA	NA	NA	NA	primary	NA	15	-23528
TCGA.AA.A00U	Yes	male	50	NA	NA	NA	NA	NA	NA	NA	NA	1.41450068399453	NA	Years	1.41450068399453	0	Years	30.39.0	nationwide children s hospital	26	coad	11	false	2013	50	ascending colon	tcga-aa-a00u	091e3084-04ee-4497-893c-d46226dec78f	no	NA	NA	consented	germany	0	NA	NA	ascending colon	colon adenocarcinoma	no	NA	NA	NA	NA	NA	NA	primary	NA	15	-18263
TCGA.AA.A00W	Yes	male	80	NA	NA	NA	NA	NA	NA	NA	NA	1.24760601915185	NA	Years	1.24760601915185	0	Years	30.39.0	nationwide children s hospital	26	coad	11	false	2013	80	sigmoid colon	tcga-aa-a00w	fa96d094-0165-401c-8fd5-6d1ee4ef3994	no	NA	NA	consented	germany	30	NA	NA	sigmoid colon	colon adenocarcinoma	no	NA	NA	NA	NA	NA	NA	primary	NA	15	-29310
TCGA.AA.A00Z	Yes	male	70	NA	NA	NA	NA	NA	NA	NA	NA	1.83036935704514	NA	Years	1.83036935704514	0	Years	30.39.0	nationwide children s hospital	26	coad	11	false	2013	70	sigmoid colon	tcga-aa-a00z	af3a0634-4292-45bd-b948-6b6bd2d58090	no	NA	NA	consented	germany	31	NA	NA	sigmoid colon	colon adenocarcinoma	NA	NA	NA	NA	NA	NA	NA	primary	NA	15	-25872
TCGA.AA.A010	Yes	female	46	NA	NA	NA	NA	NA	NA	NA	NA	1.74555403556772	NA	Years	1.74555403556772	0	Years	33.39.0	nationwide children s hospital	26	coad	11	false	2013	46	transverse colon	tcga-aa-a010	0712566e-3371-4715-95f1-5b792e72d758	no	NA	NA	consented	germany	0	NA	NA	transverse colon	colon adenocarcinoma	no	NA	NA	NA	NA	NA	NA	primary	NA	15	-16921
TCGA.AA.A017	Yes	female	57	NA	NA	NA	NA	NA	NA	NA	NA	1.25034199726402	NA	Years	1.25034199726402	0	Years	33.39.0	nationwide children s hospital	26	coad	11	false	2013	57	sigmoid colon	tcga-aa-a017	af06cde0-c69a-4bb1-a234-8023b95e4835	no	NA	NA	consented	germany	0	NA	NA	sigmoid colon	colon adenocarcinoma	no	NA	NA	NA	NA	NA	NA	primary	NA	15	-21031
TCGA.AA.A01C	Yes	male	75	NA	NA	NA	NA	NA	NA	NA	NA	1.25034199726402	NA	Years	1.25034199726402	0	Years	33.39.0	nationwide children s hospital	26	coad	11	false	2013	75	ascending colon	tcga-aa-a01c	80809d79-92e1-4d6c-ba2e-0a9589997792	no	NA	NA	consented	germany	0	NA	NA	ascending colon	colon adenocarcinoma	no	NA	NA	NA	NA	NA	NA	primary	NA	15	-27729
TCGA.AA.A01D	Yes	female	47	NA	NA	NA	NA	NA	NA	NA	NA	0.0820793433652531	NA	Years	0.0820793433652531	0	Years	33.39.0	nationwide children s hospital	26	coad	11	false	2013	47	sigmoid colon	tcga-aa-a01d	e2edbf3f-25d8-49aa-b656-2a59c3b99aeb	no	NA	NA	consented	germany	30	NA	NA	rectosigmoid junction	colon mucinous adenocarcinoma	no	NA	NA	NA	NA	NA	NA	primary	NA	15	-17317
TCGA.AA.A01F	Yes	male	72	NA	NA	NA	NA	NA	NA	NA	NA	1.08344733242134	NA	Years	1.08344733242134	0	Years	30.39.0	nationwide children s hospital	26	coad	11	false	2013	72	sigmoid colon	tcga-aa-a01f	132229e5-947d-43e9-a54c-a97d4be7d604	no	NA	NA	consented	germany	31	NA	NA	sigmoid colon	colon adenocarcinoma	no	NA	NA	NA	NA	NA	NA	primary	NA	15	-26298
TCGA.AA.A01G	Yes	male	63	NA	NA	NA	NA	NA	NA	NA	NA	0.998632010943912	NA	Years	0.998632010943912	0	Years	30.39.0	nationwide children s hospital	26	coad	11	false	2013	63	cecum	tcga-aa-a01g	6f2b5a14-569c-4084-8c67-b1a44d787897	no	NA	NA	consented	germany	0	NA	NA	cecum	colon mucinous adenocarcinoma	no	NA	NA	NA	NA	NA	NA	primary	NA	15	-23132
TCGA.AA.A01I	Yes	male	76	NA	NA	NA	NA	NA	NA	NA	NA	0.998632010943912	NA	Years	0.998632010943912	0	Years	33.39.0	nationwide children s hospital	26	coad	11	false	2013	76	sigmoid colon	tcga-aa-a01i	86d18004-9478-4e46-83b4-4fbe445ccb70	no	NA	NA	consented	germany	31	NA	NA	sigmoid colon	colon adenocarcinoma	no	NA	NA	NA	NA	NA	NA	primary	NA	15	-27759
TCGA.AA.A01K	Yes	female	74	NA	NA	NA	NA	NA	NA	NA	NA	1.08344733242134	NA	Years	1.08344733242134	0	Years	33.39.0	nationwide children s hospital	26	coad	11	false	2013	74	sigmoid colon	tcga-aa-a01k	a72dd578-3a6f-4807-a843-4a942500944e	no	NA	NA	consented	germany	31	NA	NA	sigmoid colon	colon adenocarcinoma	no	NA	NA	NA	NA	NA	NA	primary	NA	15	-27029
TCGA.AA.A01P	Yes	female	80	NA	NA	NA	NA	NA	NA	NA	NA	3.16826265389877	NA	Years	3.16826265389877	1	Years	66.40.0	nationwide children s hospital	26	coad	11	false	2013	80	ascending colon	tcga-aa-a01p	13ae9d83-a22f-451f-88bb-686051725cf3	no	NA	NA	consented	germany	0	NA	NA	ascending colon	colon adenocarcinoma	no	NA	NA	NA	NA	NA	NA	primary	NA	15	-29554
TCGA.AA.A01Q	Yes	female	48	NA	NA	NA	NA	NA	NA	NA	NA	0.0848153214774282	NA	Years	0.0848153214774282	0	Years	30.39.0	nationwide children s hospital	26	coad	11	false	2013	48	ascending colon	tcga-aa-a01q	4be66108-e72a-406b-bb4b-f58ff2877336	no	NA	NA	consented	germany	31	NA	NA	ascending colon	colon adenocarcinoma	no	NA	NA	NA	NA	NA	NA	primary	NA	15	-17715
TCGA.AA.A01R	Yes	male	47	NA	NA	NA	NA	NA	NA	NA	NA	2.91381668946648	NA	Years	2.91381668946648	0	Years	66.40.0	nationwide children s hospital	26	coad	11	false	2013	47	ascending colon	tcga-aa-a01r	97f6c8d3-09a0-4128-8f10-41e736648a5f	no	NA	NA	consented	germany	29	NA	NA	ascending colon	colon mucinous adenocarcinoma	no	NA	NA	NA	NA	NA	NA	primary	NA	15	-17289
TCGA.AA.A01S	Yes	female	47	NA	NA	NA	NA	NA	NA	NA	NA	0.0848153214774282	NA	Years	0.0848153214774282	0	Years	66.40.0	nationwide children s hospital	26	coad	11	false	2013	47	sigmoid colon	tcga-aa-a01s	84e34cf2-b3bb-4a1a-8fb7-6c2c604c4008	no	NA	NA	consented	germany	31	NA	NA	sigmoid colon	colon adenocarcinoma	no	NA	NA	NA	NA	NA	NA	primary	NA	15	-17257
TCGA.AA.A01T	Yes	female	63	NA	NA	NA	NA	NA	NA	NA	NA	2.74965800273598	NA	Years	2.74965800273598	0	Years	66.40.0	nationwide children s hospital	26	coad	11	false	2013	63	sigmoid colon	tcga-aa-a01t	f87c6dcc-1a9e-4df5-962c-1f946e2611f8	no	NA	NA	consented	germany	31	NA	NA	sigmoid colon	colon adenocarcinoma	no	NA	NA	NA	NA	NA	NA	primary	NA	15	-23192
TCGA.AA.A01V	Yes	male	59	NA	NA	NA	NA	NA	NA	NA	NA	2.91381668946648	NA	Years	2.91381668946648	0	Years	66.40.0	nationwide children s hospital	26	coad	11	false	2013	59	cecum	tcga-aa-a01v	0cb0dac8-4ce2-444a-b1ae-1550e065b4d9	no	NA	NA	consented	germany	31	NA	NA	cecum	colon adenocarcinoma	no	NA	NA	NA	NA	NA	NA	primary	NA	15	-21792
TCGA.AA.A01X	Yes	female	80	NA	NA	NA	NA	NA	NA	NA	NA	2.16415868673051	NA	Years	2.16415868673051	0	Years	66.40.0	nationwide children s hospital	26	coad	11	false	2013	80	sigmoid colon	tcga-aa-a01x	2e386e48-b99b-4806-a3e3-081d72a606e7	no	NA	NA	consented	germany	30	NA	NA	sigmoid colon	colon adenocarcinoma	no	NA	NA	NA	NA	NA	NA	primary	NA	15	-29281
TCGA.AA.A01Z	Yes	male	68	NA	NA	NA	NA	NA	NA	NA	NA	1.74555403556772	NA	Years	1.74555403556772	0	Years	66.40.0	nationwide children s hospital	26	coad	11	false	2013	68	ascending colon	tcga-aa-a01z	c9e829d9-cd08-41a9-a5a4-34f2d7d619c7	no	NA	NA	consented	germany	0	NA	NA	ascending colon	colon adenocarcinoma	no	NA	NA	NA	NA	NA	NA	primary	NA	15	-24990
TCGA.AA.A022	Yes	female	88	NA	NA	NA	NA	NA	NA	NA	NA	0	NA	Years	0	0	Years	66.40.0	nationwide children s hospital	26	coad	11	false	2013	88	cecum	tcga-aa-a022	7a481097-14a3-4916-9632-d899c25fd284	no	NA	NA	consented	germany	0	NA	NA	cecum	colon adenocarcinoma	no	NA	NA	NA	NA	NA	NA	primary	NA	15	-32445
TCGA.AA.A024	Yes	male	81	NA	NA	NA	NA	NA	NA	NA	NA	3.25034199726402	NA	Years	3.25034199726402	1	Years	33.39.0	nationwide children s hospital	26	coad	11	false	2013	81	descending colon	tcga-aa-a024	d4e1472a-7b5f-46f4-acb7-b961f634e28e	no	NA	NA	consented	germany	30	NA	NA	descending colon	colon mucinous adenocarcinoma	NA	NA	NA	NA	NA	NA	NA	primary	NA	15	-29708
TCGA.AA.A029	Yes	male	67	NA	NA	NA	NA	NA	NA	NA	NA	4.32284541723666	NA	Years	4.32284541723666	0	Years	33.39.0	nationwide children s hospital	26	coad	11	false	2013	67	cecum	tcga-aa-a029	93ca8937-97c0-4f6e-bdec-66d32f2a7b3d	no	NA	NA	consented	germany	119	NA	NA	cecum	colon adenocarcinoma	no	NA	NA	NA	NA	NA	NA	primary	NA	15	-24686
TCGA.AA.A02E	Yes	female	82	NA	NA	NA	NA	NA	NA	NA	NA	0.243502051983584	NA	Years	0.243502051983584	1	Years	33.39.0	nationwide children s hospital	26	coad	11	false	2013	82	cecum	tcga-aa-a02e	35620be9-3ba5-4be7-9e00-83103e6a92e6	no	NA	NA	consented	germany	0	NA	NA	cecum	colon adenocarcinoma	no	NA	NA	NA	NA	NA	NA	primary	NA	15	-30256
TCGA.AA.A02F	Yes	female	68	NA	NA	NA	NA	NA	NA	NA	NA	3.32421340629275	NA	Years	3.32421340629275	0	Years	33.39.0	nationwide children s hospital	26	coad	11	false	2013	68	sigmoid colon	tcga-aa-a02f	dd4be58e-da22-4bcd-bf4c-2b9e60ffda19	no	NA	NA	consented	germany	31	NA	NA	rectosigmoid junction	colon adenocarcinoma	no	NA	NA	NA	NA	NA	NA	primary	NA	15	-25051
TCGA.AA.A02H	Yes	female	74	NA	NA	NA	NA	NA	NA	NA	NA	0.166894664842681	NA	Years	0.166894664842681	1	Years	33.39.0	nationwide children s hospital	26	coad	11	false	2013	74	sigmoid colon	tcga-aa-a02h	69fb431f-0caf-4cdd-9085-eda5b18ed15d	no	NA	NA	consented	germany	0	NA	NA	sigmoid colon	colon adenocarcinoma	no	NA	NA	NA	NA	NA	NA	primary	NA	15	-27361
TCGA.AA.A02J	Yes	female	70	NA	NA	NA	NA	NA	NA	NA	NA	0.418604651162791	NA	Years	0.418604651162791	1	Years	33.39.0	nationwide children s hospital	26	coad	11	false	2013	70	sigmoid colon	tcga-aa-a02j	73a142e1-8ac2-4cfe-b8cf-7e9dea64f488	no	NA	NA	consented	germany	0	NA	NA	sigmoid colon	colon adenocarcinoma	no	NA	NA	NA	NA	NA	NA	primary	NA	15	-25748
TCGA.AA.A02K	Yes	male	50	NA	NA	NA	NA	NA	NA	NA	NA	1.16279069767442	NA	Years	1.16279069767442	1	Years	66.40.0	nationwide children s hospital	26	coad	11	false	2013	50	ascending colon	tcga-aa-a02k	10881458-55b2-41d1-8358-4ee6ccb8ec85	no	NA	NA	consented	germany	0	NA	NA	ascending colon	colon adenocarcinoma	no	NA	NA	NA	NA	NA	NA	primary	NA	15	-18506
TCGA.AA.A02O	Yes	male	82	NA	NA	NA	NA	NA	NA	NA	NA	0.0766073871409029	NA	Years	0.0766073871409029	0	Years	66.40.0	nationwide children s hospital	26	coad	11	false	2013	82	transverse colon	tcga-aa-a02o	6fa41234-9077-4d05-a295-6820f3bedf5b	no	NA	NA	consented	germany	0	NA	NA	transverse colon	colon adenocarcinoma	no	NA	NA	NA	NA	NA	NA	primary	NA	15	-30288
TCGA.AA.A02R	Yes	female	84	NA	NA	NA	NA	NA	NA	NA	NA	1.83310533515732	NA	Years	1.83310533515732	1	Years	33.39.0	nationwide children s hospital	26	coad	11	false	2013	84	cecum	tcga-aa-a02r	764c97c9-01d3-45cb-86bd-f8a52b5468da	no	NA	NA	consented	germany	0	NA	NA	cecum	colon adenocarcinoma	no	NA	NA	NA	NA	NA	NA	primary	NA	15	-30834
TCGA.AA.A02W	Yes	female	73	NA	NA	NA	NA	NA	NA	NA	NA	3.40902872777018	NA	Years	3.40902872777018	0	Years	33.39.0	nationwide children s hospital	26	coad	11	false	2013	73	sigmoid colon	tcga-aa-a02w	73448b56-a6c6-4c98-a153-ab704261e073	no	NA	NA	consented	germany	31	NA	NA	sigmoid colon	colon adenocarcinoma	no	NA	NA	NA	NA	NA	NA	primary	NA	15	-26693
TCGA.AA.A02Y	Yes	male	73	NA	NA	NA	NA	NA	NA	NA	NA	3.32421340629275	NA	Years	3.32421340629275	0	Years	66.40.0	nationwide children s hospital	26	coad	11	false	2013	73	cecum	tcga-aa-a02y	a435fdf4-a89a-499e-9006-cbb5693eab26	no	NA	NA	consented	germany	0	NA	NA	cecum	colon adenocarcinoma	no	NA	NA	NA	NA	NA	NA	primary	NA	15	-26724
TCGA.AA.A03F	Yes	female	90	NA	NA	NA	NA	NA	NA	NA	NA	1.49931600547196	NA	Years	1.49931600547196	1	Years	66.40.0	nationwide children s hospital	26	coad	11	false	2013	90	cecum	tcga-aa-a03f	2a971e32-b0e7-4a3f-8c40-62d69c0307d8	no	NA	NA	consented	germany	0	NA	NA	cecum	colon mucinous adenocarcinoma	no	NA	NA	NA	NA	NA	NA	primary	NA	15	-32872
TCGA.AA.A03J	Yes	female	65	NA	NA	NA	NA	NA	NA	NA	NA	3.406292749658	NA	Years	3.406292749658	0	Years	66.40.0	nationwide children s hospital	26	coad	11	false	2013	65	sigmoid colon	tcga-aa-a03j	e6c8c5fc-158a-4de4-b3f6-3b645584bbc7	no	NA	NA	consented	germany	0	NA	NA	sigmoid colon	colon adenocarcinoma	no	NA	NA	NA	NA	NA	NA	primary	NA	15	-23986
TCGA.AD.5900	Yes	male	67	not hispanic or latino	NA	NA	NA	NA	NA	NA	NA	0.00547195622435021	NA	Years	0.00547195622435021	0	Years	89.37.0	nationwide children s hospital	26	coad	11	false	2013	67	ascending colon	tcga-ad-5900	0f008098-d8aa-46dc-8445-cca59838c582	NA	NA	NA	consented	united states	2	NA	NA	ascending colon	colon mucinous adenocarcinoma	no	no	NA	NA	NA	NA	NA	primary	no	22	-24776
TCGA.AD.6548	Yes	female	81	not hispanic or latino	NA	NA	NA	NA	NA	NA	NA	0.00820793433652531	NA	Years	0.00820793433652531	0	Years	138.34.0	nationwide children s hospital	26	coad	11	false	2013	81	splenic flexure	tcga-ad-6548	c113808a-773f-4179-82d6-9083518404b5	NA	NA	4	consented	united states	3	NA	NA	splenic flexure	colon adenocarcinoma	no	yes, history of synchronous and or bilateral malignancy	NA	NA	NA	NA	NA	primary	yes	22	-29769
TCGA.AD.6888	Yes	male	73	not hispanic or latino	NA	NA	NA	NA	NA	NA	NA	0.350205198358413	NA	Years	0.350205198358413	0	Years	157.29.0	nationwide children s hospital	26	coad	11	false	2013	73	hepatic flexure	tcga-ad-6888	13eff2e5-e33a-485f-9ba4-8a7ccb3c7528	no	NA	90	consented	united states	128	NA	NA	hepatic flexure	colon adenocarcinoma	no	yes, history of prior malignancy	NA	NA	NA	NA	NA	primary	yes	22	-26845
TCGA.AD.6889	Yes	male	76	NA	NA	NA	NA	NA	NA	NA	NA	4.703146374829	NA	Years	4.703146374829	0	Years	157.29.0	nationwide children s hospital	26	coad	11	false	2013	76	ascending colon	tcga-ad-6889	955464c8-9c62-430c-87b8-107db5c980a8	no	NA	NA	consented	united states	5	NA	NA	ascending colon	colon adenocarcinoma	no	no	NA	NA	NA	NA	NA	primary	NA	12	NA
TCGA.AD.6890	Yes	male	65	NA	NA	NA	NA	NA	NA	NA	NA	0.0656634746922025	NA	Years	0.0656634746922025	0	Years	157.29.0	nationwide children s hospital	26	coad	11	false	2013	65	ascending colon	tcga-ad-6890	e8e80df9-e3ba-4dec-b8fc-a5e80d8c6798	no	NA	10	consented	united states	24	NA	NA	ascending colon	colon adenocarcinoma	no	no	NA	NA	NA	NA	NA	primary	yes	22	-23771
TCGA.AD.6895	Yes	male	84	NA	NA	NA	NA	NA	NA	NA	NA	0.0601915184678523	NA	Years	0.0601915184678523	0	Years	157.29.0	nationwide children s hospital	26	coad	11	false	2013	84	cecum	tcga-ad-6895	4f601d7b-8db1-4c6d-9374-21dcd804980d	no	NA	1	consented	united states	22	NA	NA	cecum	colon adenocarcinoma	no	yes, history of prior malignancy	NA	NA	NA	NA	NA	primary	no	22	-30893
TCGA.AD.6899	Yes	male	84	NA	NA	NA	NA	NA	NA	NA	NA	0.12859097127223	NA	Years	0.12859097127223	0	Years	157.29.0	nationwide children s hospital	26	coad	11	false	2013	84	cecum	tcga-ad-6899	ea923671-3903-4a79-830d-e7e4b1eabab0	NA	NA	1	consented	united states	47	NA	NA	cecum	colon mucinous adenocarcinoma	no	no	NA	NA	NA	NA	NA	primary	no	25	-30681
TCGA.AD.6901	Yes	male	78	NA	NA	NA	NA	NA	NA	NA	NA	0.0848153214774282	NA	Years	0.0848153214774282	0	Years	157.29.0	nationwide children s hospital	26	coad	11	false	2013	78	cecum	tcga-ad-6901	b76d1de7-6447-474d-bf67-77e0bb2da73a	no	NA	1	consented	united states	8	NA	NA	cecum	colon adenocarcinoma	no	no	NA	NA	NA	NA	NA	primary	no	25	-28578
TCGA.AD.6963	Yes	male	58	NA	NA	NA	NA	NA	NA	NA	NA	0.00820793433652531	NA	Years	0.00820793433652531	0	Years	157.29.0	nationwide children s hospital	26	coad	11	false	2013	58	ascending colon	tcga-ad-6963	47a8e514-904c-4867-8f43-7eb573be835b	no	NA	48	consented	united states	3	NA	NA	ascending colon	colon adenocarcinoma	no	no	NA	NA	NA	NA	NA	primary	NA	17	-21304
TCGA.AD.6964	Yes	male	58	not hispanic or latino	NA	NA	NA	NA	NA	NA	NA	0.0820793433652531	NA	Years	0.0820793433652531	0	Years	157.27.0	nationwide children s hospital	10	coad	10	false	2013	58	cecum	tcga-ad-6964	5e7074a6-5011-4dc5-950c-41365dbc6d09	yes	normal	0	consented	united states	30	NA	NA	cecum	colon adenocarcinoma	no	yes, history of prior malignancy	NA	NA	NA	NA	NA	primary	no	17	-21457
TCGA.AD.6965	Yes	male	62	NA	NA	NA	NA	NA	NA	NA	NA	0.0164158686730506	NA	Years	0.0164158686730506	0	Years	157.29.0	nationwide children s hospital	26	coad	11	false	2013	62	cecum	tcga-ad-6965	c8de215d-53a4-4e6c-be58-5887a8094815	no	NA	NA	consented	united states	6	NA	NA	cecum	colon adenocarcinoma	no	no	NA	NA	NA	NA	NA	primary	NA	17	-22857
TCGA.AD.A5EK	Yes	male	51	not hispanic or latino	NA	NA	NA	NA	NA	NA	NA	0.0355677154582763	NA	Years	0.0355677154582763	0	Years	300.12.0	nationwide children s hospital	26	coad	11	false	2013	51	ascending colon	tcga-ad-a5ek	e8ec26bd-c88d-42b9-ac8a-ab121b8140f8	no	NA	15	consented	united states	13	NA	NA	ascending colon	NA	no	no	ascending colon	distal (>2cm)	NA	NA	NA	primary	yes	12	-18719
TCGA.AM.5820	Yes	female	59	not hispanic or latino	NA	NA	NA	NA	NA	NA	NA	0.0383036935704514	NA	Years	0.0383036935704514	0	Years	89.37.0	nationwide children s hospital	26	coad	11	false	2013	59	sigmoid colon	tcga-am-5820	26a12266-c6d8-42f9-bd4e-5093d827ac9a	no	NA	NA	consented	russia	0	NA	NA	sigmoid colon	colon adenocarcinoma	no	NA	NA	NA	NA	NA	NA	primary	no	15	-21901
TCGA.AM.5821	Yes	female	68	not hispanic or latino	NA	NA	NA	NA	NA	NA	NA	0.0766073871409029	NA	Years	0.0766073871409029	0	Years	89.37.0	nationwide children s hospital	26	coad	11	false	2013	68	sigmoid colon	tcga-am-5821	605baa86-79e3-484d-82d2-4de27d405ba1	no	NA	NA	consented	NA	0	NA	NA	sigmoid colon	colon adenocarcinoma	no	NA	NA	NA	NA	NA	NA	primary	NA	15	-24903
TCGA.AU.3779	Yes	female	80	not hispanic or latino	NA	NA	NA	NA	NA	NA	NA	1.20383036935705	NA	Years	1.20383036935705	0	Years	116.36.0	nationwide children s hospital	26	coad	11	false	2013	80	rectosigmoid junction	tcga-au-3779	fb4cc403-694c-421f-b360-3108b6d57ad5	no	NA	35	consented	NA	0	NA	NA	rectosigmoid junction	colon adenocarcinoma	no	NA	NA	NA	NA	NA	NA	primary	no	28	-29460
TCGA.AU.6004	Yes	female	69	not hispanic or latino	NA	NA	NA	NA	NA	NA	NA	0.555403556771546	NA	Years	0.555403556771546	0	Years	116.36.0	nationwide children s hospital	26	coad	11	false	2013	69	cecum	tcga-au-6004	32b77693-18e1-4692-8488-add1940c9e7c	no	NA	90	consented	united states	40	NA	NA	cecum	colon adenocarcinoma	no	no	NA	NA	NA	NA	NA	primary	no	3	-25259
TCGA.AY.4070	Yes	female	50	not hispanic or latino	NA	NA	NA	NA	NA	NA	NA	0.497948016415869	1	Years	1.35704514363885	1	Years	45.40.0	nationwide children s hospital	26	coad	11	false	2013	50	cecum	tcga-ay-4070	6baf61b6-ae5b-42f0-adc9-0d26fda231f7	no	NA	NA	deceased	NA	NA	496	NA	cecum	colon adenocarcinoma	no	NA	NA	NA	NA	NA	NA	primary	no	18	-18621
TCGA.AY.4071	Yes	female	63	not hispanic or latino	NA	NA	NA	NA	NA	NA	NA	0.079343365253078	0	Years	0.079343365253078	1	Years	45.40.0	nationwide children s hospital	26	coad	11	false	2013	63	NA	tcga-ay-4071	315ef7f6-ca21-4d87-8f19-40bd455885ec	no	NA	NA	deceased	NA	NA	29	NA	descending colon	colon adenocarcinoma	no	NA	NA	NA	NA	NA	NA	primary	yes	7	-23320
TCGA.AY.5543	Yes	female	65	not hispanic or latino	NA	NA	NA	NA	NA	NA	NA	0.629274965800274	0	Years	0.629274965800274	0	Years	89.37.0	nationwide children s hospital	26	coad	11	false	2013	65	ascending colon	tcga-ay-5543	14cc6f5b-5692-471e-98b4-ae200b3d8fed	no	NA	NA	consented	NA	3	NA	NA	ascending colon	colon adenocarcinoma	no	NA	NA	NA	NA	NA	NA	primary	no	7	-23870
TCGA.AY.6196	Yes	male	47	not hispanic or latino	NA	NA	NA	NA	NA	NA	NA	0.0164158686730506	NA	Years	0.0164158686730506	0	Years	116.36.0	nationwide children s hospital	26	coad	11	false	2013	47	cecum	tcga-ay-6196	2c30dc20-18a8-44f9-ab10-558c1e5634dc	no	NA	NA	consented	united states	-5	NA	NA	cecum	colon mucinous adenocarcinoma	no	no	NA	NA	NA	NA	NA	primary	no	14	-17311
TCGA.AY.6197	Yes	male	60	not hispanic or latino	NA	NA	NA	NA	NA	NA	NA	0.306429548563611	0	Years	0.306429548563611	0	Years	116.36.0	nationwide children s hospital	26	coad	11	false	2013	60	cecum	tcga-ay-6197	f6c674bf-396d-4bfe-8d08-e7266c314be3	no	NA	NA	consented	united states	-6	NA	NA	cecum	colon adenocarcinoma	no	no	NA	NA	NA	NA	NA	primary	no	14	-21957
TCGA.AY.6386	Yes	female	66	not hispanic or latino	NA	NA	NA	NA	NA	NA	NA	0.459644322845417	0	Years	0.459644322845417	0	Years	116.26.0	nationwide children s hospital	17	coad	5	false	2013	66	cecum	tcga-ay-6386	35c9264f-34ec-4d75-ab80-aaac86108fc8	no	NA	NA	consented	united states	31	NA	NA	cecum	NA	no	no	NA	NA	NA	NA	NA	primary	yes	1	-24453
TCGA.AY.A54L	Yes	female	74	NA	NA	NA	NA	NA	NA	NA	NA	0.432284541723666	NA	Years	0.432284541723666	0	Years	300.12.0	nationwide children s hospital	26	coad	11	false	2013	74	transverse colon	tcga-ay-a54l	d8e9ea52-ff28-4626-baa3-71350fd53ddf	NA	NA	NA	consented	united states	11	NA	NA	transverse colon	NA	no	no	NA	NA	NA	NA	NA	primary	no	26	-27074
TCGA.AZ.4308	Yes	female	47	not hispanic or latino	NA	NA	NA	NA	NA	NA	NA	4.68946648426813	0	Years	4.68946648426813	0	Years	76.38.0	nationwide children s hospital	26	coad	11	false	2013	47	sigmoid colon	tcga-az-4308	3d8fd9b2-9aa2-4c81-8843-535ae66d6140	NA	NA	1	consented	NA	19	NA	NA	sigmoid colon	colon adenocarcinoma	no	NA	NA	NA	NA	NA	NA	primary	NA	11	-17321
TCGA.AZ.4313	Yes	female	51	not hispanic or latino	NA	NA	NA	NA	NA	NA	NA	2.61833105335157	0	Years	2.61833105335157	0	Years	76.38.0	nationwide children s hospital	26	coad	11	false	2013	51	descending colon	tcga-az-4313	1fd75c4d-e74c-410c-a150-814722c6c1cc	NA	NA	12	consented	NA	4	NA	NA	descending colon	colon adenocarcinoma	no	NA	NA	NA	NA	NA	NA	primary	NA	11	-18764
TCGA.AZ.4315	Yes	male	61	not hispanic or latino	NA	NA	NA	NA	NA	NA	NA	3.64979480164159	0	Years	3.64979480164159	0	Years	76.38.0	nationwide children s hospital	26	coad	11	false	2013	61	cecum	tcga-az-4315	de287a25-981d-49f8-81af-fe0300e4cd31	NA	NA	5	consented	NA	10	NA	NA	cecum	colon adenocarcinoma	no	NA	NA	NA	NA	NA	NA	primary	NA	21	-22340
TCGA.AZ.4323	Yes	male	37	not hispanic or latino	NA	NA	NA	NA	NA	NA	NA	0.117647058823529	0	Years	0.117647058823529	1	Years	138.34.0	nationwide children s hospital	26	coad	11	false	2013	37	cecum	tcga-az-4323	c59d90a6-9cda-426d-b8ea-41f0a87033d5	NA	NA	NA	consented	NA	1	NA	NA	cecum	colon adenocarcinoma	no	NA	NA	NA	NA	NA	NA	primary	NA	31	-13754
TCGA.AZ.4614	Yes	female	71	not hispanic or latino	NA	NA	NA	NA	NA	NA	NA	0.470588235294118	0	Years	0.470588235294118	1	Years	76.38.0	nationwide children s hospital	26	coad	11	false	2013	71	NA	tcga-az-4614	3334201d-a3c0-45ec-a9ed-cf48cc8c38e8	NA	NA	NA	consented	NA	123	NA	NA	sigmoid colon	colon adenocarcinoma	no	NA	NA	NA	NA	NA	NA	primary	NA	21	-26267
TCGA.AZ.4615	Yes	male	84	not hispanic or latino	NA	NA	NA	NA	NA	NA	NA	1.88235294117647	0	Years	1.38166894664843	0	Years	76.38.0	nationwide children s hospital	26	coad	11	false	2013	84	NA	tcga-az-4615	bf69a4ce-ec7e-4752-a86d-dcc80e3c9a57	NA	NA	50	consented	NA	22	NA	NA	cecum	colon adenocarcinoma	no	NA	NA	NA	NA	NA	NA	primary	NA	22	-30908
TCGA.AZ.4616	Yes	female	82	not hispanic or latino	NA	NA	NA	NA	NA	NA	NA	0.426812585499316	0	Years	0.426812585499316	1	Years	138.34.0	nationwide children s hospital	26	coad	11	false	2013	82	cecum	tcga-az-4616	e703af88-c05f-4d7b-b225-d640e4d1a2a5	NA	NA	NA	consented	NA	28	NA	NA	cecum	colon adenocarcinoma	no	NA	NA	NA	NA	NA	NA	primary	NA	30	-30043
TCGA.AZ.4681	Yes	female	79	not hispanic or latino	NA	NA	NA	NA	NA	NA	NA	5.96443228454172	0	Years	5.96443228454172	0	Years	76.38.0	nationwide children s hospital	26	coad	11	false	2013	79	ascending colon	tcga-az-4681	6fbc2b46-6762-4778-aa7e-782162c5397c	NA	NA	NA	consented	NA	24	NA	NA	ascending colon	colon adenocarcinoma	no	NA	NA	NA	NA	NA	NA	primary	yes	22	-28906
TCGA.AZ.4682	Yes	male	61	not hispanic or latino	NA	NA	NA	NA	NA	NA	NA	1.86046511627907	0	Years	1.86046511627907	1	Years	76.38.0	nationwide children s hospital	26	coad	11	false	2013	61	sigmoid colon	tcga-az-4682	e588714a-7753-4c3c-abb6-eaf1aab53ab3	NA	NA	NA	consented	NA	35	NA	NA	sigmoid colon	colon adenocarcinoma	no	NA	NA	NA	NA	NA	NA	primary	NA	23	-22409
TCGA.AZ.4684	Yes	male	49	not hispanic or latino	NA	NA	NA	NA	NA	NA	NA	1.12448700410397	1	Years	4.66484268125855	0	Years	76.38.0	nationwide children s hospital	26	coad	11	false	2013	49	NA	tcga-az-4684	cac80259-3a26-4a99-b0d3-13454068e6ed	NA	NA	34	consented	NA	19	NA	NA	rectosigmoid junction	colon adenocarcinoma	no	NA	NA	NA	NA	NA	NA	primary	NA	23	-18252
TCGA.AZ.5403	Yes	male	43	not hispanic or latino	NA	NA	NA	NA	NA	NA	NA	0.831737346101231	1	Years	5.22571819425445	1	Years	89.37.0	nationwide children s hospital	26	coad	11	false	2013	43	sigmoid colon	tcga-az-5403	85a57cfe-f1c9-44d9-8b50-022c0d3438d1	NA	NA	65	consented	NA	21	NA	NA	sigmoid colon	colon adenocarcinoma	no	NA	NA	NA	NA	NA	NA	primary	NA	26	-15983
TCGA.AZ.5407	Yes	female	51	not hispanic or latino	NA	NA	NA	NA	NA	NA	NA	3.81668946648427	0	Years	3.81668946648427	0	Years	116.36.0	nationwide children s hospital	26	coad	11	false	2013	51	cecum	tcga-az-5407	b718134c-5231-4f29-a423-7bad17c93fc5	NA	NA	NA	consented	NA	0	NA	NA	cecum	colon adenocarcinoma	no	NA	NA	NA	NA	NA	NA	primary	NA	29	-18820
TCGA.AZ.6598	Yes	female	77	not hispanic or latino	NA	NA	NA	NA	NA	NA	NA	4.11217510259918	NA	Years	4.11217510259918	1	Years	123.32.0	nationwide children s hospital	26	coad	11	false	2013	77	cecum	tcga-az-6598	a8b4284d-cbbb-43e3-897b-d04af4bfba74	NA	NA	NA	deceased	united states	NA	1503	NA	ascending colon	colon adenocarcinoma	no	no	ascending colon	distal (>2cm)	NA	NA	NA	primary	NA	29	-28182
TCGA.AZ.6599	Yes	male	72	not hispanic or latino	NA	NA	NA	NA	NA	NA	NA	0.560875512995896	NA	Years	0.560875512995896	1	Years	123.32.0	nationwide children s hospital	26	coad	11	false	2013	72	cecum	tcga-az-6599	fbb69964-f962-4b89-b59b-dd05f8faf61a	NA	NA	NA	deceased	united states	NA	205	NA	cecum	colon adenocarcinoma	no	no	cecum	distal (>2cm)	NA	NA	NA	primary	NA	29	-26438
TCGA.AZ.6600	Yes	male	64	not hispanic or latino	NA	NA	NA	NA	NA	NA	NA	1.00683994528044	NA	Years	1.00683994528044	1	Years	123.32.0	nationwide children s hospital	26	coad	11	false	2013	64	hepatic flexure	tcga-az-6600	aee20b98-df51-4ead-86cc-0d5f60a74b90	NA	NA	NA	deceased	united states	NA	368	NA	ascending colon	colon adenocarcinoma	no	no	ascending colon	distal (>2cm)	NA	NA	NA	primary	NA	30	-23581
TCGA.AZ.6601	Yes	male	68	not hispanic or latino	NA	NA	NA	NA	NA	NA	NA	8.32010943912449	NA	Years	8.32010943912449	1	Years	123.32.0	nationwide children s hospital	26	coad	11	false	2013	68	sigmoid colon	tcga-az-6601	7ad0617e-bc4a-4869-8419-744f04d9b7a3	NA	NA	NA	deceased	united states	NA	3041	NA	sigmoid colon	colon adenocarcinoma	no	yes, history of prior malignancy	sigmoid colon	distal (>2cm)	NA	NA	NA	primary	NA	15	-25082
TCGA.AZ.6603	Yes	female	77	not hispanic or latino	NA	NA	NA	NA	NA	NA	NA	2.45964432284542	NA	Years	2.45964432284542	1	Years	138.34.0	nationwide children s hospital	26	coad	11	false	2013	77	sigmoid colon	tcga-az-6603	56d5b0b9-9093-4286-a2c6-7faa9a1680f5	NA	NA	NA	deceased	united states	NA	899	NA	sigmoid colon	colon adenocarcinoma	no	no	sigmoid colon	distal (>2cm)	NA	NA	NA	primary	NA	2	-28423
TCGA.AZ.6605	Yes	male	77	not hispanic or latino	NA	NA	NA	NA	NA	NA	NA	0.435020519835841	NA	Years	0.435020519835841	1	Years	138.34.0	nationwide children s hospital	26	coad	11	false	2013	77	ascending colon	tcga-az-6605	849031de-ac8a-4012-9362-d192512997f1	NA	NA	NA	deceased	united states	NA	159	NA	ascending colon	colon adenocarcinoma	no	no	ascending colon	distal (>2cm)	NA	NA	NA	primary	NA	2	-28485
TCGA.AZ.6606	Yes	male	81	not hispanic or latino	NA	NA	NA	NA	NA	NA	NA	0.976744186046512	NA	Years	0.976744186046512	1	Years	138.34.0	nationwide children s hospital	26	coad	11	false	2013	81	cecum	tcga-az-6606	c8d6fe73-3504-42a5-9723-e1916fba8208	NA	NA	NA	deceased	united states	NA	357	NA	cecum	colon adenocarcinoma	no	no	cecum	distal (>2cm)	NA	NA	NA	primary	NA	2	-29703
TCGA.AZ.6607	Yes	male	69	not hispanic or latino	NA	NA	NA	NA	NA	NA	NA	0.265389876880985	NA	Years	0.265389876880985	1	Years	138.34.0	nationwide children s hospital	26	coad	11	false	2013	69	sigmoid colon	tcga-az-6607	64dcf1a5-c78c-4d3f-852c-15865b3b6189	NA	NA	NA	deceased	united states	NA	97	NA	sigmoid colon	colon adenocarcinoma	no	no	sigmoid colon	distal (>2cm)	NA	NA	NA	primary	NA	2	-25448
TCGA.AZ.6608	Yes	female	55	not hispanic or latino	NA	NA	NA	NA	NA	NA	NA	0.161422708618331	NA	Years	0.161422708618331	1	Years	138.34.0	nationwide children s hospital	26	coad	11	false	2013	55	sigmoid colon	tcga-az-6608	f1e6ce83-b4a0-4643-8e8e-a1ef8a158a27	NA	NA	NA	deceased	united states	NA	59	NA	sigmoid colon	colon adenocarcinoma	no	yes, history of prior malignancy	sigmoid colon	distal (>2cm)	NA	NA	NA	primary	NA	2	-20094
TCGA.CA.5254	Yes	female	42	not hispanic or latino	NA	NA	NA	NA	NA	NA	NA	0.0136798905608755	0	Years	0.0136798905608755	0	Years	138.34.0	nationwide children s hospital	26	coad	11	false	2013	42	transverse colon	tcga-ca-5254	26a41625-4680-47b2-afa9-6a72b148e1c0	NA	NA	NA	consented	NA	5	NA	NA	transverse colon	colon adenocarcinoma	no	NA	NA	NA	NA	NA	NA	primary	NA	8	-15414
TCGA.CA.5255	Yes	male	45	not hispanic or latino	NA	NA	NA	NA	NA	NA	NA	0.00547195622435021	0	Years	0.00547195622435021	0	Years	138.34.0	nationwide children s hospital	26	coad	11	false	2013	45	ascending colon	tcga-ca-5255	563d67a1-f1ba-4722-aa2d-9b35b1689468	NA	NA	NA	consented	NA	2	NA	NA	ascending colon	colon adenocarcinoma	no	NA	NA	NA	NA	NA	NA	primary	NA	8	-16743
TCGA.CA.5256	Yes	female	54	NA	NA	NA	NA	NA	NA	NA	NA	0	0	Years	0	0	Years	76.38.0	nationwide children s hospital	26	coad	11	false	2013	54	hepatic flexure	tcga-ca-5256	17633a60-e12b-4a7c-bd8a-c16341ddc606	no	NA	NA	consented	NA	-6	NA	NA	hepatic flexure	colon adenocarcinoma	no	NA	NA	NA	NA	NA	NA	primary	NA	5	-19785
TCGA.CA.5796	Yes	female	52	not hispanic or latino	NA	NA	NA	NA	NA	NA	NA	0.0328317373461012	0	Years	0.0328317373461012	0	Years	89.37.0	nationwide children s hospital	26	coad	11	false	2013	52	ascending colon	tcga-ca-5796	65ab030d-39f2-48ab-80ac-90cb1faa823a	NA	NA	NA	consented	NA	12	NA	NA	ascending colon	colon mucinous adenocarcinoma	no	NA	NA	NA	NA	NA	NA	primary	NA	2	-19353
TCGA.CA.5797	Yes	male	56	not hispanic or latino	NA	NA	NA	NA	NA	NA	NA	0.0218878248974008	0	Years	0.0218878248974008	0	Years	89.37.0	nationwide children s hospital	26	coad	11	false	2013	56	sigmoid colon	tcga-ca-5797	3e0c34cb-fca5-4bcf-a5c1-5a7d286dd072	NA	NA	NA	consented	NA	8	NA	NA	sigmoid colon	colon adenocarcinoma	no	NA	NA	NA	NA	NA	NA	primary	NA	2	-20661
TCGA.CA.6715	Yes	male	63	not hispanic or latino	NA	NA	NA	NA	NA	NA	NA	0.00547195622435021	NA	Years	0.00547195622435021	0	Years	138.34.0	nationwide children s hospital	26	coad	11	false	2013	63	sigmoid colon	tcga-ca-6715	794131b8-f4be-4f15-b3b9-6f0b10a5a38b	NA	NA	NA	consented	vietnam	2	NA	NA	sigmoid colon	colon adenocarcinoma	no	no	NA	NA	NA	NA	NA	primary	NA	8	-23075
TCGA.CA.6716	Yes	male	65	not hispanic or latino	NA	NA	NA	NA	NA	NA	NA	0.0218878248974008	NA	Years	0.0218878248974008	0	Years	138.34.0	nationwide children s hospital	26	coad	11	false	2013	65	ascending colon	tcga-ca-6716	95a54459-3fac-42d5-8ec1-ed66d971d64d	NA	NA	NA	consented	vietnam	8	NA	NA	ascending colon	colon adenocarcinoma	no	no	NA	NA	NA	NA	NA	primary	NA	8	-23943
TCGA.CA.6717	Yes	male	57	not hispanic or latino	NA	NA	NA	NA	NA	NA	NA	0.027359781121751	NA	Years	0.027359781121751	0	Years	138.34.0	nationwide children s hospital	26	coad	11	false	2013	57	ascending colon	tcga-ca-6717	268c01b3-d2ce-44c0-a2fe-ea846a1253cc	NA	NA	NA	consented	vietnam	10	NA	NA	ascending colon	colon mucinous adenocarcinoma	no	no	NA	NA	NA	NA	NA	primary	NA	8	-20984
TCGA.CA.6718	Yes	male	46	not hispanic or latino	NA	NA	NA	NA	NA	NA	NA	0.00820793433652531	NA	Years	0.00820793433652531	0	Years	138.34.0	nationwide children s hospital	26	coad	11	false	2013	46	ascending colon	tcga-ca-6718	df5ab6cc-6f68-4b6b-95e2-954c6b57ba9c	NA	NA	NA	consented	vietnam	3	NA	NA	ascending colon	colon adenocarcinoma	no	no	NA	NA	NA	NA	NA	primary	NA	8	-17109
TCGA.CA.6719	Yes	male	77	not hispanic or latino	NA	NA	NA	NA	NA	NA	NA	0.112175102599179	NA	Years	0.112175102599179	0	Years	138.34.0	nationwide children s hospital	26	coad	11	false	2013	77	descending colon	tcga-ca-6719	9cdca5d8-ea77-4df9-b2ba-0d5e8ec37bcd	NA	NA	NA	consented	vietnam	41	NA	NA	descending colon	colon adenocarcinoma	no	no	NA	NA	NA	NA	NA	primary	NA	8	-28343
TCGA.CK.4947	Yes	female	46	not hispanic or latino	NA	NA	NA	NA	NA	NA	NA	0.0848153214774282	1	Years	1.45827633378933	0	Years	89.37.0	nationwide children s hospital	26	coad	11	false	2013	46	sigmoid colon	tcga-ck-4947	73f9681a-f9ef-4880-bd16-93624fd117c6	no	NA	NA	consented	NA	-1	NA	NA	sigmoid colon	colon adenocarcinoma	no	NA	NA	NA	NA	NA	NA	primary	no	31	-16980
TCGA.CK.4948	Yes	female	45	not hispanic or latino	NA	NA	NA	NA	NA	NA	NA	8.52530779753762	0	Years	8.52530779753762	0	Years	89.37.0	nationwide children s hospital	26	coad	11	false	2013	45	sigmoid colon	tcga-ck-4948	5d73b382-3da3-4220-890e-2095228bbe6c	no	NA	1	consented	NA	-1	NA	NA	sigmoid colon	colon adenocarcinoma	no	NA	NA	NA	NA	NA	NA	primary	no	30	-16736
TCGA.CK.4950	Yes	female	68	not hispanic or latino	NA	NA	NA	NA	NA	NA	NA	3.35430916552668	0	Years	3.35430916552668	0	Years	116.36.0	nationwide children s hospital	26	coad	11	false	2013	68	cecum	tcga-ck-4950	c293a148-a88c-4fb3-b2f4-e64e918044f9	no	NA	25	consented	NA	-35	NA	NA	cecum	colon mucinous adenocarcinoma	no	NA	NA	NA	NA	NA	NA	primary	no	1	-24944
TCGA.CK.4951	Yes	female	79	not hispanic or latino	NA	NA	NA	NA	NA	NA	NA	1.31053351573187	1	Years	4.07934336525308	0	Years	76.38.0	nationwide children s hospital	26	coad	11	false	2013	79	ascending colon	tcga-ck-4951	2db3c23d-c591-4ea0-b0a8-ed9c4343c80e	no	NA	72	consented	NA	-46	NA	NA	ascending colon	colon mucinous adenocarcinoma	no	NA	NA	NA	NA	NA	NA	primary	no	29	-28982
TCGA.CK.4952	Yes	female	48	not hispanic or latino	NA	NA	NA	NA	NA	NA	NA	1.296853625171	0	Years	1.296853625171	0	Years	116.36.0	nationwide children s hospital	26	coad	11	false	2013	48	ascending colon	tcga-ck-4952	5342e2e8-1465-4f7b-9450-ef27280f80c7	no	NA	21	consented	NA	8	NA	NA	ascending colon	colon mucinous adenocarcinoma	no	NA	NA	NA	NA	NA	NA	primary	no	31	-17826
TCGA.CK.5912	Yes	male	82	not hispanic or latino	NA	NA	NA	NA	NA	NA	NA	3.99726402188782	NA	Years	3.99726402188782	0	Years	89.37.0	nationwide children s hospital	26	coad	11	false	2013	82	cecum	tcga-ck-5912	c085da47-d634-491a-80ea-514e5a231f70	no	NA	140	consented	united states	0	NA	NA	cecum	colon adenocarcinoma	no	yes, history of prior malignancy	NA	NA	NA	NA	NA	primary	yes	NA	-29950
TCGA.CK.5913	Yes	female	58	not hispanic or latino	NA	NA	NA	NA	NA	NA	NA	2.33378932968536	NA	Years	2.33378932968536	0	Years	89.37.0	nationwide children s hospital	26	coad	11	false	2013	58	cecum	tcga-ck-5913	3758f4f7-ac2f-4f9d-bee2-526196f8129a	yes	normal	2	consented	united states	0	NA	NA	cecum	colon adenocarcinoma	no	no	NA	NA	NA	NA	NA	primary	no	NA	-21398
TCGA.CK.5914	Yes	male	81	not hispanic or latino	NA	NA	NA	NA	NA	NA	NA	1.83036935704514	NA	Years	1.83036935704514	0	Years	89.37.0	nationwide children s hospital	26	coad	11	false	2013	81	sigmoid colon	tcga-ck-5914	57b0f89f-1b75-453e-922c-01cd4d44ca49	no	NA	25	consented	united states	0	NA	NA	sigmoid colon	colon adenocarcinoma	no	no	NA	NA	NA	NA	NA	primary	no	NA	-29585
TCGA.CK.5915	Yes	male	63	not hispanic or latino	NA	NA	NA	NA	NA	NA	NA	0	NA	Years	0	0	Years	89.37.0	nationwide children s hospital	26	coad	11	false	2013	63	sigmoid colon	tcga-ck-5915	c658f35d-ceeb-4189-8e3d-03e3b9706667	no	NA	NA	consented	united states	-30	NA	NA	sigmoid colon	colon adenocarcinoma	no	no	NA	NA	NA	NA	NA	primary	yes	NA	-23040
TCGA.CK.5916	Yes	female	71	not hispanic or latino	NA	NA	NA	NA	NA	NA	NA	1.74829001367989	NA	Years	1.74829001367989	1	Years	89.37.0	nationwide children s hospital	26	coad	11	false	2013	71	cecum	tcga-ck-5916	38d65618-4857-490e-86b3-0a3f772a9f60	no	NA	NA	consented	united states	0	NA	NA	cecum	colon adenocarcinoma	no	no	NA	NA	NA	NA	NA	primary	no	NA	-26023
TCGA.CK.6746	Yes	female	84	not hispanic or latino	NA	NA	NA	NA	NA	NA	NA	0	0	Years	0	0	Years	138.34.0	nationwide children s hospital	26	coad	11	false	2013	84	cecum	tcga-ck-6746	a6f98ee5-9638-4ebe-804b-fba54aea9f90	no	NA	20	consented	united states	0	NA	NA	cecum	colon adenocarcinoma	no	no	NA	NA	NA	NA	NA	primary	no	NA	-30957
TCGA.CK.6747	Yes	female	87	not hispanic or latino	NA	NA	NA	NA	NA	NA	NA	0.243502051983584	0	Years	0.243502051983584	0	Years	138.34.0	nationwide children s hospital	26	coad	11	false	2013	87	cecum	tcga-ck-6747	755d3bde-76c3-45c1-8427-8e4d5d686dc1	no	NA	NA	consented	united states	0	NA	NA	cecum	colon adenocarcinoma	no	no	NA	NA	NA	NA	NA	primary	no	NA	-32052
TCGA.CK.6748	Yes	female	45	not hispanic or latino	NA	NA	NA	NA	NA	NA	NA	0.166894664842681	0	Years	0.166894664842681	0	Years	138.34.0	nationwide children s hospital	26	coad	11	false	2013	45	sigmoid colon	tcga-ck-6748	8a84b03a-e37e-4827-98f0-4d480ec31037	no	NA	26	consented	united states	0	NA	NA	sigmoid colon	colon mucinous adenocarcinoma	no	no	NA	NA	NA	NA	NA	primary	no	NA	-16529
TCGA.CK.6751	Yes	female	88	not hispanic or latino	NA	NA	NA	NA	NA	NA	NA	8.57455540355677	0	Years	8.57455540355677	0	Years	138.34.0	nationwide children s hospital	26	coad	11	false	2013	88	ascending colon	tcga-ck-6751	7a70f061-9a6f-408e-a416-7f5295ceba3b	no	NA	NA	consented	united states	31	NA	NA	ascending colon	colon mucinous adenocarcinoma	no	no	NA	NA	NA	NA	NA	primary	no	NA	-32353
TCGA.CM.4743	Yes	male	69	not hispanic or latino	NA	NA	NA	NA	NA	NA	NA	0.503419972640219	0	Years	0.503419972640219	0	Years	116.36.0	nationwide children s hospital	26	coad	11	false	2013	69	hepatic flexure	tcga-cm-4743	c8d7eb0f-2502-4277-a8ef-435b08f3c863	no	NA	NA	consented	NA	31	NA	NA	hepatic flexure	colon adenocarcinoma	no	NA	NA	NA	NA	NA	NA	primary	no	24	-25290
TCGA.CM.4744	Yes	male	69	not hispanic or latino	NA	NA	NA	NA	NA	NA	NA	0.585499316005472	0	Years	0.585499316005472	0	Years	76.38.0	nationwide children s hospital	26	coad	11	false	2013	69	cecum	tcga-cm-4744	cc15469c-7bad-4e86-9da3-ae0c72e9d380	no	NA	NA	consented	NA	0	NA	NA	cecum	colon adenocarcinoma	no	NA	NA	NA	NA	NA	NA	primary	yes	24	-25506
TCGA.CM.4746	Yes	male	61	not hispanic or latino	NA	NA	NA	NA	NA	NA	NA	1.9124487004104	0	Years	1.9124487004104	0	Years	76.38.0	nationwide children s hospital	26	coad	11	false	2013	61	sigmoid colon	tcga-cm-4746	c0b8c55c-b993-481d-aeea-9ebfa64ee20e	no	NA	NA	consented	NA	272	NA	NA	sigmoid colon	colon adenocarcinoma	no	NA	NA	NA	NA	NA	NA	primary	yes	10	-22403
TCGA.CM.4747	Yes	male	47	not hispanic or latino	NA	NA	NA	NA	NA	NA	NA	0.667578659370725	0	Years	0.667578659370725	0	Years	76.38.0	nationwide children s hospital	26	coad	11	false	2013	47	cecum	tcga-cm-4747	56eb96a4-d2c2-42fb-b26c-1a80012bcb8e	no	NA	NA	consented	NA	30	NA	NA	cecum	colon adenocarcinoma	no	NA	NA	NA	NA	NA	NA	primary	yes	23	-17197
TCGA.CM.4748	Yes	male	53	not hispanic or latino	NA	NA	NA	NA	NA	NA	NA	0.585499316005472	0	Years	0.585499316005472	0	Years	76.38.0	nationwide children s hospital	26	coad	11	false	2013	53	transverse colon	tcga-cm-4748	cd845618-4cc4-49c2-9055-c171d4c24ee1	no	NA	NA	consented	NA	31	NA	NA	transverse colon	colon mucinous adenocarcinoma	no	NA	NA	NA	NA	NA	NA	primary	no	10	-19508
TCGA.CM.4750	Yes	female	34	not hispanic or latino	NA	NA	NA	NA	NA	NA	NA	0.667578659370725	0	Years	0.667578659370725	0	Years	76.38.0	nationwide children s hospital	26	coad	11	false	2013	34	NA	tcga-cm-4750	c777a777-373a-4773-9566-6c373261f00a	no	NA	4	consented	united states	0	NA	NA	NA	colon adenocarcinoma	no	no	NA	NA	NA	NA	NA	primary	yes	24	-12477
TCGA.CM.4751	Yes	male	62	not hispanic or latino	NA	NA	NA	NA	NA	NA	NA	1.66073871409029	0	Years	1.66073871409029	0	Years	138.34.0	nationwide children s hospital	26	coad	11	false	2013	62	cecum	tcga-cm-4751	e3ca9046-9634-4332-b19f-88b18110f941	no	NA	NA	consented	NA	0	NA	NA	cecum	colon adenocarcinoma	no	NA	NA	NA	NA	NA	NA	primary	no	8	-22890
TCGA.CM.4752	Yes	male	58	not hispanic or latino	NA	NA	NA	NA	NA	NA	NA	0.336525307797538	0	Years	0.336525307797538	0	Years	76.38.0	nationwide children s hospital	26	coad	11	false	2013	58	ascending colon	tcga-cm-4752	7ea546ce-f48a-4d9c-96b4-a0124c692870	no	NA	NA	consented	NA	31	NA	NA	ascending colon	colon adenocarcinoma	no	NA	NA	NA	NA	NA	NA	primary	no	10	-21519
TCGA.CM.5341	Yes	female	82	not hispanic or latino	NA	NA	NA	NA	NA	NA	NA	0.500683994528044	0	Years	0.500683994528044	0	Years	76.38.0	nationwide children s hospital	26	coad	11	false	2013	82	sigmoid colon	tcga-cm-5341	2d3ce817-b269-4662-a92d-392bd3662399	no	NA	NA	consented	NA	30	NA	NA	sigmoid colon	colon adenocarcinoma	no	NA	NA	NA	NA	NA	NA	primary	no	10	-30162
TCGA.CM.5344	Yes	female	39	hispanic or latino	NA	NA	NA	NA	NA	NA	NA	0.831737346101231	0	Years	0.831737346101231	0	Years	116.36.0	nationwide children s hospital	26	coad	11	false	2013	39	sigmoid colon	tcga-cm-5344	b6202d8d-dd3c-4fa2-9242-6e55759846af	no	NA	NA	consented	NA	0	NA	NA	sigmoid colon	colon adenocarcinoma	no	NA	NA	NA	NA	NA	NA	primary	yes	3	-14425
TCGA.CM.5348	Yes	male	72	not hispanic or latino	NA	NA	NA	NA	NA	NA	NA	1.07523939808482	0	Years	1.07523939808482	0	Years	116.36.0	nationwide children s hospital	26	coad	11	false	2013	72	cecum	tcga-cm-5348	b89267a4-0e6b-401e-85b0-e66775858aa6	no	NA	NA	consented	NA	0	NA	NA	cecum	colon adenocarcinoma	no	NA	other	NA	NA	blood	NA	primary	yes	3	-26543
TCGA.CM.5349	Yes	female	68	not hispanic or latino	NA	NA	NA	NA	NA	NA	NA	0.916552667578659	0	Years	0.916552667578659	0	Years	116.36.0	nationwide children s hospital	26	coad	11	false	2013	68	cecum	tcga-cm-5349	227f945f-76fd-4a63-9609-d4e730a3d22a	no	NA	NA	consented	NA	61	NA	NA	cecum	colon adenocarcinoma	no	NA	other	NA	NA	blood	NA	primary	no	3	-24867
TCGA.CM.5860	Yes	male	44	not hispanic or latino	NA	NA	NA	NA	NA	NA	NA	0.831737346101231	0	Years	0.831737346101231	0	Years	89.37.0	nationwide children s hospital	26	coad	11	false	2013	44	ascending colon	tcga-cm-5860	96e013d9-8e89-46a7-8d07-bae95af36708	no	NA	NA	consented	NA	0	NA	NA	ascending colon	colon adenocarcinoma	no	NA	NA	NA	NA	NA	NA	primary	no	11	-16343
TCGA.CM.5861	Yes	female	63	not hispanic or latino	NA	NA	NA	NA	NA	NA	NA	0.916552667578659	1	Years	0.916552667578659	0	Years	89.37.0	nationwide children s hospital	26	coad	11	false	2013	63	cecum	tcga-cm-5861	9743d31a-ea8f-4847-87d2-ebf77cc5983d	NA	NA	NA	consented	NA	31	NA	NA	cecum	colon adenocarcinoma	no	NA	NA	NA	NA	NA	NA	primary	no	18	-23252
TCGA.CM.5862	Yes	male	80	not hispanic or latino	NA	NA	NA	NA	NA	NA	NA	0.0848153214774282	1	Years	0.418604651162791	1	Years	89.37.0	nationwide children s hospital	26	coad	11	false	2013	80	ascending colon	tcga-cm-5862	a19cd9f8-482b-4b70-b7d7-06d6bb1b0260	yes	normal	NA	consented	NA	31	NA	NA	ascending colon	colon adenocarcinoma	no	NA	NA	NA	NA	NA	NA	primary	yes	18	-29492
TCGA.CM.5863	Yes	female	60	not hispanic or latino	NA	NA	NA	NA	NA	NA	NA	0.831737346101231	0	Years	0.831737346101231	0	Years	138.34.0	nationwide children s hospital	26	coad	11	false	2013	60	ascending colon	tcga-cm-5863	cc1d6ad3-b60d-482e-8fa4-0af26823007d	no	NA	NA	consented	NA	0	NA	NA	ascending colon	colon mucinous adenocarcinoma	no	NA	NA	NA	NA	NA	NA	primary	no	26	-22126
TCGA.CM.5864	Yes	male	60	not hispanic or latino	NA	NA	NA	NA	NA	NA	NA	0.166894664842681	0	Years	0.166894664842681	0	Years	89.37.0	nationwide children s hospital	26	coad	11	false	2013	60	cecum	tcga-cm-5864	5b259d18-3976-4f44-967f-fe5fa8447c8b	no	NA	NA	consented	NA	31	NA	NA	cecum	colon adenocarcinoma	no	NA	NA	NA	NA	NA	NA	primary	no	18	-22218
TCGA.CM.5868	Yes	female	59	not hispanic or latino	NA	NA	NA	NA	NA	NA	NA	0.831737346101231	0	Years	0.831737346101231	0	Years	89.37.0	nationwide children s hospital	26	coad	11	false	2013	59	sigmoid colon	tcga-cm-5868	4aadf2a2-ce1e-4f94-b146-59292e83e7fd	yes	normal	NA	consented	NA	31	NA	NA	sigmoid colon	colon adenocarcinoma	no	NA	NA	NA	NA	NA	NA	primary	no	18	-21671
TCGA.CM.6161	Yes	female	36	not hispanic or latino	NA	NA	NA	NA	NA	NA	NA	0.580027359781122	0	Years	0.580027359781122	0	Years	89.37.0	nationwide children s hospital	26	coad	11	false	2013	36	sigmoid colon	tcga-cm-6161	3470b1af-689f-467a-9f9e-de74088f9b94	no	NA	NA	consented	united states	0	NA	NA	sigmoid colon	colon adenocarcinoma	no	no	NA	NA	NA	NA	NA	primary	yes	19	-13363
TCGA.CM.6162	Yes	female	48	not hispanic or latino	NA	NA	NA	NA	NA	NA	NA	0.580027359781122	0	Years	0.580027359781122	0	Years	89.37.0	nationwide children s hospital	26	coad	11	false	2013	48	ascending colon	tcga-cm-6162	ec3f3f11-75df-4fcc-ba03-f19aca907645	no	NA	NA	consented	united states	30	NA	NA	ascending colon	colon mucinous adenocarcinoma	no	no	NA	NA	NA	NA	NA	primary	yes	19	-17624
TCGA.CM.6163	Yes	male	74	not hispanic or latino	NA	NA	NA	NA	NA	NA	NA	0.246238030095759	0	Years	0.246238030095759	0	Years	89.37.0	nationwide children s hospital	26	coad	11	false	2013	74	sigmoid colon	tcga-cm-6163	8c043ecd-2265-411f-bc3b-dc341cf56ac2	no	NA	NA	consented	united states	-30	NA	NA	sigmoid colon	colon adenocarcinoma	no	no	NA	NA	NA	NA	NA	primary	yes	19	-27150
TCGA.CM.6164	Yes	female	46	not hispanic or latino	NA	NA	NA	NA	NA	NA	NA	1.33242134062927	0	Years	1.33242134062927	0	Years	89.37.0	nationwide children s hospital	26	coad	11	false	2013	46	sigmoid colon	tcga-cm-6164	6a4031c6-ee88-48be-81a5-a522720edd02	no	NA	NA	consented	united states	-30	NA	NA	sigmoid colon	colon adenocarcinoma	no	no	NA	NA	NA	NA	NA	primary	no	19	-16801
TCGA.CM.6165	Yes	male	74	not hispanic or latino	NA	NA	NA	NA	NA	NA	NA	0.580027359781122	0	Years	0.580027359781122	0	Years	89.37.0	nationwide children s hospital	26	coad	11	false	2013	74	sigmoid colon	tcga-cm-6165	f4e047a5-bdb2-4bc2-aff0-e0f45bcc9062	no	NA	NA	consented	united states	61	NA	NA	sigmoid colon	colon adenocarcinoma	no	no	NA	NA	NA	NA	NA	primary	no	19	-27301
TCGA.CM.6166	Yes	female	48	not hispanic or latino	NA	NA	NA	NA	NA	NA	NA	1.16005471956224	0	Years	1.16005471956224	0	Years	89.37.0	nationwide children s hospital	26	coad	11	false	2013	48	ascending colon	tcga-cm-6166	aedde4a5-6520-40b9-9721-c9b826490b7a	no	NA	NA	consented	united states	-31	NA	NA	ascending colon	colon adenocarcinoma	no	no	NA	NA	NA	NA	NA	primary	no	19	-17807
TCGA.CM.6167	Yes	female	57	not hispanic or latino	NA	NA	NA	NA	NA	NA	NA	0.333789329685363	0	Years	0.333789329685363	0	Years	89.37.0	nationwide children s hospital	26	coad	11	false	2013	57	cecum	tcga-cm-6167	d42bc7f0-cfb2-4ece-ae47-521308635633	no	NA	NA	consented	united states	61	NA	NA	cecum	colon adenocarcinoma	no	no	NA	NA	NA	NA	NA	primary	yes	19	-21030
TCGA.CM.6168	Yes	female	84	not hispanic or latino	NA	NA	NA	NA	NA	NA	NA	0.495212038303694	0	Years	0.495212038303694	0	Years	89.37.0	nationwide children s hospital	26	coad	11	false	2013	84	ascending colon	tcga-cm-6168	75c3004d-1ef4-49f9-86e0-1bb7b9553a3d	no	NA	NA	consented	united states	30	NA	NA	ascending colon	colon adenocarcinoma	no	no	NA	NA	NA	NA	NA	primary	no	19	-30834
TCGA.CM.6169	Yes	male	67	not hispanic or latino	NA	NA	NA	NA	NA	NA	NA	0.66484268125855	0	Years	0.66484268125855	0	Years	89.37.0	nationwide children s hospital	26	coad	11	false	2013	67	cecum	tcga-cm-6169	8e87ddca-f43e-4c6f-9d5b-430b666a7f6c	no	NA	NA	consented	united states	0	NA	NA	cecum	colon adenocarcinoma	no	no	NA	NA	NA	NA	NA	primary	no	19	-24564
TCGA.CM.6170	Yes	female	73	not hispanic or latino	NA	NA	NA	NA	NA	NA	NA	0.662106703146375	0	Years	0.662106703146375	0	Years	89.37.0	nationwide children s hospital	26	coad	11	false	2013	73	descending colon	tcga-cm-6170	9d8c4693-8e36-473b-bb34-a7cdc04dd223	no	NA	NA	consented	united states	30	NA	NA	descending colon	colon adenocarcinoma	no	no	NA	NA	NA	NA	NA	primary	yes	19	-26662
TCGA.CM.6171	Yes	female	77	not hispanic or latino	NA	NA	NA	NA	NA	NA	NA	0.495212038303694	0	Years	0.495212038303694	0	Years	89.37.0	nationwide children s hospital	26	coad	11	false	2013	77	ascending colon	tcga-cm-6171	eed7405f-f8f3-41a4-a0e7-242f23087f59	no	NA	NA	consented	united states	0	NA	NA	ascending colon	colon adenocarcinoma	no	no	NA	NA	NA	NA	NA	primary	no	19	-28307
TCGA.CM.6172	Yes	female	70	not hispanic or latino	NA	NA	NA	NA	NA	NA	NA	0.577291381668947	0	Years	0.577291381668947	0	Years	89.37.0	nationwide children s hospital	26	coad	11	false	2013	70	sigmoid colon	tcga-cm-6172	40c217ee-429f-41f4-adc6-db9186622b17	no	NA	NA	consented	united states	31	NA	NA	sigmoid colon	colon adenocarcinoma	no	no	NA	NA	NA	NA	NA	primary	no	26	-25902
TCGA.CM.6674	Yes	male	39	not hispanic or latino	NA	NA	NA	NA	NA	NA	NA	0.40766073871409	0	Years	0.40766073871409	0	Years	138.34.0	nationwide children s hospital	26	coad	11	false	2013	39	hepatic flexure	tcga-cm-6674	55697871-b9aa-4acd-8dbe-dcd5391db8f0	no	NA	NA	consented	united states	-31	NA	NA	hepatic flexure	colon adenocarcinoma	no	no	NA	NA	NA	NA	NA	primary	no	NA	-14368
TCGA.CM.6675	Yes	male	35	not hispanic or latino	NA	NA	NA	NA	NA	NA	NA	0.415868673050616	0	Years	0.415868673050616	0	Years	138.34.0	nationwide children s hospital	26	coad	11	false	2013	35	cecum	tcga-cm-6675	fce1fd5a-54d2-4260-b187-4eb7035e96e9	no	NA	NA	consented	united states	0	NA	NA	cecum	colon adenocarcinoma	no	no	NA	NA	NA	NA	NA	primary	no	NA	-12935
TCGA.CM.6676	Yes	male	82	not hispanic or latino	NA	NA	NA	NA	NA	NA	NA	0.415868673050616	0	Years	0.415868673050616	0	Years	138.34.0	nationwide children s hospital	26	coad	11	false	2013	82	sigmoid colon	tcga-cm-6676	4138aca8-e085-45fb-b353-74852efe61bf	no	NA	NA	consented	united states	-28	NA	NA	sigmoid colon	colon adenocarcinoma	no	no	NA	NA	NA	NA	NA	primary	no	26	-30223
TCGA.CM.6677	Yes	female	75	not hispanic or latino	NA	NA	NA	NA	NA	NA	NA	0.415868673050616	0	Years	0.415868673050616	0	Years	138.34.0	nationwide children s hospital	26	coad	11	false	2013	75	hepatic flexure	tcga-cm-6677	a85e8208-a6f5-4e91-8f35-ef574f4273fc	no	NA	NA	consented	united states	0	NA	NA	hepatic flexure	colon adenocarcinoma	no	no	NA	NA	NA	NA	NA	primary	yes	NA	-27575
TCGA.CM.6678	Yes	female	63	not hispanic or latino	NA	NA	NA	NA	NA	NA	NA	0.333789329685363	0	Years	0.333789329685363	0	Years	138.34.0	nationwide children s hospital	26	coad	11	false	2013	63	sigmoid colon	tcga-cm-6678	d7048098-09b3-4763-ad54-9c5c6fe14bc0	yes	normal	NA	consented	united states	-30	NA	NA	sigmoid colon	colon adenocarcinoma	no	no	NA	NA	NA	NA	NA	primary	no	NA	-23069
TCGA.CM.6679	Yes	male	58	not hispanic or latino	NA	NA	NA	NA	NA	NA	NA	0.333789329685363	0	Years	0.333789329685363	0	Years	138.34.0	nationwide children s hospital	26	coad	11	false	2013	58	sigmoid colon	tcga-cm-6679	76e96b5a-b565-42c7-a651-34d5132e6dde	no	NA	40	consented	united states	-30	NA	NA	sigmoid colon	colon adenocarcinoma	no	no	NA	NA	NA	NA	NA	primary	no	NA	-21519
TCGA.CM.6680	Yes	female	78	not hispanic or latino	NA	NA	NA	NA	NA	NA	NA	0.248974008207934	0	Years	0.248974008207934	0	Years	138.34.0	nationwide children s hospital	26	coad	11	false	2013	78	cecum	tcga-cm-6680	fb9e7684-a7f7-4f17-bc5d-1f359e1b0d42	no	NA	NA	consented	united states	-30	NA	NA	cecum	colon adenocarcinoma	no	no	NA	NA	NA	NA	NA	primary	no	NA	-28701
TCGA.D5.5537	Yes	male	83	not hispanic or latino	NA	NA	NA	NA	NA	NA	NA	1.24760601915185	NA	Years	1.24760601915185	0	Years	157.29.0	nationwide children s hospital	26	coad	11	false	2013	83	ascending colon	tcga-d5-5537	ae6b315f-3f78-4695-adfa-48b0bbab2c89	no	NA	NA	consented	NA	-12	NA	NA	ascending colon	colon adenocarcinoma	no	NA	NA	NA	NA	NA	NA	primary	yes	28	-30504
TCGA.D5.5538	Yes	female	60	not hispanic or latino	NA	NA	NA	NA	NA	NA	NA	0.558139534883721	0	Years	0.558139534883721	0	Years	89.37.0	nationwide children s hospital	26	coad	11	false	2013	60	cecum	tcga-d5-5538	0dacc5ce-498f-4c60-9f78-7a013ffaa9ce	no	NA	50	consented	poland	-14	NA	NA	cecum	colon adenocarcinoma	no	no	NA	NA	NA	NA	NA	primary	no	16	-21973
TCGA.D5.5539	Yes	male	60	not hispanic or latino	NA	NA	NA	NA	NA	NA	NA	1.58413132694938	1	Years	0.0820793433652531	0	Years	89.37.0	nationwide children s hospital	26	coad	11	false	2013	60	ascending colon	tcga-d5-5539	15d1b0fb-5c5f-4689-94f5-b33120a2bfae	no	NA	NA	consented	poland	-1	NA	NA	ascending colon	colon mucinous adenocarcinoma	no	no	NA	NA	NA	NA	NA	primary	NA	22	-22096
TCGA.D5.5540	Yes	male	73	not hispanic or latino	NA	NA	NA	NA	NA	NA	NA	0.54172366621067	0	Years	0.54172366621067	0	Years	89.37.0	nationwide children s hospital	26	coad	11	false	2013	73	cecum	tcga-d5-5540	31d960d7-8f5b-4d22-bf5e-fae0849c4efd	no	NA	70	consented	poland	20	NA	NA	cecum	colon adenocarcinoma	no	no	NA	NA	NA	NA	NA	primary	no	25	-26972
TCGA.D5.5541	Yes	male	63	not hispanic or latino	NA	NA	NA	NA	NA	NA	NA	0.552667578659371	0	Years	0.552667578659371	0	Years	89.37.0	nationwide children s hospital	26	coad	11	false	2013	63	sigmoid colon	tcga-d5-5541	94067eb7-98b7-4975-bab1-c09e1b454a25	no	NA	36	consented	poland	-8	NA	NA	sigmoid colon	colon adenocarcinoma	no	no	NA	NA	NA	NA	NA	primary	no	25	-23108
TCGA.D5.6529	Yes	male	69	not hispanic or latino	NA	NA	NA	NA	NA	NA	NA	1.05608755129959	1	Years	0.711354309165527	0	Years	123.32.0	nationwide children s hospital	26	coad	11	false	2013	69	cecum	tcga-d5-6529	9c34830b-4d7f-4b41-9659-fbfc36c145c9	no	NA	50	consented	poland	0	NA	NA	ascending colon	colon adenocarcinoma	no	no	NA	NA	NA	NA	NA	primary	no	9	-25393
TCGA.D5.6530	Yes	male	53	not hispanic or latino	NA	NA	NA	NA	NA	NA	NA	0.741450068399453	0	Years	0.741450068399453	0	Years	116.36.0	nationwide children s hospital	26	coad	11	false	2013	53	cecum	tcga-d5-6530	f89bbd17-c732-4847-b71c-a8627a702747	no	NA	40	consented	poland	19	NA	NA	ascending colon	colon adenocarcinoma	no	no	NA	NA	NA	NA	NA	primary	no	9	-19591
TCGA.D5.6531	Yes	male	75	not hispanic or latino	NA	NA	NA	NA	NA	NA	NA	0.0465116279069767	0	Years	0.0465116279069767	0	Years	116.36.0	nationwide children s hospital	26	coad	11	false	2013	75	hepatic flexure	tcga-d5-6531	e4c0d890-a634-48bd-9108-e674532b0d2e	NA	NA	NA	consented	poland	0	NA	NA	hepatic flexure	colon adenocarcinoma	no	no	NA	NA	NA	NA	NA	primary	NA	13	-27632
TCGA.D5.6532	Yes	male	61	not hispanic or latino	NA	NA	NA	NA	NA	NA	NA	0.292749658002736	0	Years	0.292749658002736	0	Years	116.36.0	nationwide children s hospital	26	coad	11	false	2013	61	sigmoid colon	tcga-d5-6532	ac13d568-f79e-4ba7-b7bf-18e4354e0920	NA	NA	10	consented	poland	1	NA	NA	sigmoid colon	colon adenocarcinoma	no	no	NA	NA	NA	NA	NA	primary	NA	13	-22344
TCGA.D5.6533	Yes	female	68	not hispanic or latino	NA	NA	NA	NA	NA	NA	NA	0.109439124487004	NA	Years	0.109439124487004	0	Years	116.36.0	nationwide children s hospital	26	coad	11	false	2013	68	transverse colon	tcga-d5-6533	fa83dfb5-7386-4a35-9861-aa866478d5f1	no	NA	0	consented	poland	23	NA	NA	transverse colon	colon adenocarcinoma	no	no	NA	NA	NA	NA	NA	primary	no	15	-24971
TCGA.D5.6534	Yes	female	62	not hispanic or latino	NA	NA	NA	NA	NA	NA	NA	0.6593707250342	NA	Years	0.6593707250342	0	Years	157.29.0	nationwide children s hospital	26	coad	11	false	2013	62	ascending colon	tcga-d5-6534	d259eeb2-d15e-436d-9d37-2d0b7658bc91	no	NA	NA	consented	poland	53	NA	NA	ascending colon	colon mucinous adenocarcinoma	no	no	NA	NA	NA	NA	NA	primary	yes	9	-22777
TCGA.D5.6535	Yes	female	80	not hispanic or latino	NA	NA	NA	NA	NA	NA	NA	0.027359781121751	0	Years	0.027359781121751	0	Years	116.36.0	nationwide children s hospital	26	coad	11	false	2013	80	ascending colon	tcga-d5-6535	a123dc45-e427-461e-8d60-c51307aa498c	no	NA	1	consented	poland	0	NA	NA	ascending colon	colon adenocarcinoma	no	no	NA	NA	NA	NA	NA	primary	yes	9	-29278
TCGA.D5.6536	Yes	male	73	not hispanic or latino	NA	NA	NA	NA	NA	NA	NA	1.34883720930233	1	Years	0.785225718194254	0	Years	116.36.0	nationwide children s hospital	26	coad	11	false	2013	73	sigmoid colon	tcga-d5-6536	e83e5700-f968-4978-bb78-56a83936ce8c	no	NA	11	consented	poland	45	NA	NA	sigmoid colon	colon adenocarcinoma	no	no	NA	NA	NA	NA	NA	primary	no	9	-26889
TCGA.D5.6537	Yes	male	64	not hispanic or latino	NA	NA	NA	NA	NA	NA	NA	0.336525307797538	1	Years	0.372093023255814	0	Years	116.36.0	nationwide children s hospital	26	coad	11	false	2013	64	transverse colon	tcga-d5-6537	ebc5a6f8-34fd-48c1-a2b9-7f60f45fbf27	no	NA	18	consented	poland	17	NA	NA	transverse colon	colon adenocarcinoma	no	no	NA	NA	NA	NA	NA	primary	yes	9	-23381
TCGA.D5.6538	Yes	female	79	not hispanic or latino	NA	NA	NA	NA	NA	NA	NA	0.673050615595075	0	Years	0.673050615595075	0	Years	116.36.0	nationwide children s hospital	26	coad	11	false	2013	79	hepatic flexure	tcga-d5-6538	a117ace8-ac5a-48d8-8aee-3024d6f0f873	NA	NA	NA	consented	poland	0	NA	NA	ascending colon	colon adenocarcinoma	no	no	NA	NA	NA	NA	NA	primary	no	13	-29194
TCGA.D5.6539	Yes	female	45	not hispanic or latino	NA	NA	NA	NA	NA	NA	NA	0.393980848153215	0	Years	0.393980848153215	0	Years	116.36.0	nationwide children s hospital	26	coad	11	false	2013	45	transverse colon	tcga-d5-6539	ef4bb5bf-4535-4bd1-8a74-aba920123ee2	no	NA	NA	consented	poland	14	NA	NA	transverse colon	colon adenocarcinoma	no	no	NA	NA	NA	NA	NA	primary	NA	9	-16703
TCGA.D5.6540	Yes	male	66	not hispanic or latino	NA	NA	NA	NA	NA	NA	NA	0.508891928864569	0	Years	0.508891928864569	0	Years	116.36.0	nationwide children s hospital	26	coad	11	false	2013	66	cecum	tcga-d5-6540	b08b5f49-9434-4653-9772-097ec29b2ca3	NA	NA	NA	consented	poland	0	NA	NA	cecum	colon mucinous adenocarcinoma	no	no	NA	NA	NA	NA	NA	primary	yes	16	-24282
TCGA.D5.6541	Yes	male	49	not hispanic or latino	NA	NA	NA	NA	NA	NA	NA	0.295485636114911	0	Years	0.295485636114911	0	Years	116.36.0	nationwide children s hospital	26	coad	11	false	2013	49	splenic flexure	tcga-d5-6541	39aec099-a33e-47a4-a602-cbf65ddd3830	no	NA	30	consented	poland	0	NA	NA	descending colon	colon adenocarcinoma	no	no	NA	NA	NA	NA	NA	primary	NA	16	-18029
TCGA.D5.6898	Yes	female	51	not hispanic or latino	NA	NA	NA	NA	NA	NA	NA	0.12311901504788	0	Years	0.12311901504788	0	Years	157.29.0	nationwide children s hospital	26	coad	11	false	2013	51	sigmoid colon	tcga-d5-6898	27e2438d-bd01-4c50-9102-563276ed9922	no	NA	23	consented	poland	-14	NA	NA	sigmoid colon	colon adenocarcinoma	no	no	NA	NA	NA	NA	NA	primary	no	18	-18874
TCGA.D5.6920	Yes	female	77	not hispanic or latino	NA	NA	NA	NA	NA	NA	NA	0.303693570451436	0	Years	0.303693570451436	0	Years	157.29.0	nationwide children s hospital	26	coad	11	false	2013	77	sigmoid colon	tcga-d5-6920	dc22eba5-6fb7-4875-b30a-99fa00758301	no	NA	NA	consented	poland	0	NA	NA	sigmoid colon	colon adenocarcinoma	no	no	NA	NA	NA	NA	NA	primary	no	18	-28124
TCGA.D5.6922	Yes	male	76	not hispanic or latino	NA	NA	NA	NA	NA	NA	NA	0.363885088919289	0	Years	0.363885088919289	0	Years	157.29.0	nationwide children s hospital	26	coad	11	false	2013	76	sigmoid colon	tcga-d5-6922	0a94eecf-4db2-4846-8383-c83ff02e4a9f	no	NA	NA	consented	poland	0	NA	NA	sigmoid colon	colon adenocarcinoma	no	no	NA	NA	NA	NA	NA	primary	no	18	-27771
TCGA.D5.6923	Yes	male	57	not hispanic or latino	NA	NA	NA	NA	NA	NA	NA	0.114911080711354	0	Years	0.114911080711354	0	Years	157.29.0	nationwide children s hospital	26	coad	11	false	2013	57	sigmoid colon	tcga-d5-6923	b3c267aa-345d-40d8-a8da-f9f08c64f9c7	no	NA	10	consented	poland	0	NA	NA	sigmoid colon	colon adenocarcinoma	no	no	NA	NA	NA	NA	NA	primary	no	16	-21118
TCGA.D5.6924	Yes	male	68	not hispanic or latino	NA	NA	NA	NA	NA	NA	NA	0.240766073871409	0	Years	0.240766073871409	0	Years	157.29.0	nationwide children s hospital	26	coad	11	false	2013	68	sigmoid colon	tcga-d5-6924	be85f845-b281-467c-8b97-bed7b7fdff64	no	NA	NA	consented	poland	6	NA	NA	sigmoid colon	colon adenocarcinoma	no	no	NA	NA	NA	NA	NA	primary	no	21	-24964
TCGA.D5.6926	Yes	male	65	not hispanic or latino	NA	NA	NA	NA	NA	NA	NA	0.259917920656635	0	Years	0.259917920656635	0	Years	157.29.0	nationwide children s hospital	26	coad	11	false	2013	65	sigmoid colon	tcga-d5-6926	3a8ca50f-bc9f-4250-8c8d-22893763ea46	no	NA	NA	consented	poland	0	NA	NA	sigmoid colon	colon adenocarcinoma	no	no	NA	NA	NA	NA	NA	primary	no	18	-23767
TCGA.D5.6927	Yes	male	34	not hispanic or latino	NA	NA	NA	NA	NA	NA	NA	0.183310533515732	0	Years	0.183310533515732	0	Years	157.29.0	nationwide children s hospital	26	coad	11	false	2013	34	transverse colon	tcga-d5-6927	a782f174-241d-42c6-9bc4-61cc39f8b397	no	NA	13	consented	poland	0	NA	NA	transverse colon	colon adenocarcinoma	no	no	NA	NA	NA	NA	NA	primary	no	18	-12737
TCGA.D5.6928	Yes	male	80	not hispanic or latino	NA	NA	NA	NA	NA	NA	NA	0.0547195622435021	0	Years	0.0547195622435021	0	Years	157.29.0	nationwide children s hospital	26	coad	11	false	2013	80	ascending colon	tcga-d5-6928	eecaa5cd-0b69-4af2-a782-035025f207b6	no	NA	65	consented	poland	-7	NA	NA	ascending colon	colon mucinous adenocarcinoma	no	no	NA	NA	NA	NA	NA	primary	no	18	-29411
TCGA.D5.6929	Yes	female	49	not hispanic or latino	NA	NA	NA	NA	NA	NA	NA	0.39671682626539	0	Years	0.39671682626539	0	Years	157.29.0	nationwide children s hospital	26	coad	11	false	2013	49	sigmoid colon	tcga-d5-6929	64b0461f-038d-4712-948e-818dc2f10eef	no	NA	NA	consented	poland	0	NA	NA	sigmoid colon	colon adenocarcinoma	no	no	NA	NA	NA	NA	NA	primary	no	21	-17919
TCGA.D5.6930	Yes	male	67	not hispanic or latino	NA	NA	NA	NA	NA	NA	NA	0.12311901504788	NA	Years	0.12311901504788	0	Years	157.29.0	nationwide children s hospital	26	coad	11	false	2013	67	ascending colon	tcga-d5-6930	286cbae3-8324-43b7-9b20-0f40dda1588e	no	NA	40	consented	poland	33	NA	NA	ascending colon	colon mucinous adenocarcinoma	no	no	NA	NA	NA	NA	NA	primary	yes	21	-24764
TCGA.D5.6931	Yes	male	77	not hispanic or latino	NA	NA	NA	NA	NA	NA	NA	0.117647058823529	0	Years	0.117647058823529	0	Years	157.29.0	nationwide children s hospital	26	coad	11	false	2013	77	transverse colon	tcga-d5-6931	5d66191d-da49-4d7e-89a4-a382db338340	no	NA	NA	consented	poland	5	NA	NA	transverse colon	colon adenocarcinoma	no	no	NA	NA	NA	NA	NA	primary	no	21	-28291
TCGA.D5.6932	Yes	male	69	not hispanic or latino	NA	NA	NA	NA	NA	NA	NA	0.0519835841313269	NA	Years	0.0519835841313269	0	Years	157.29.0	nationwide children s hospital	26	coad	11	false	2013	69	transverse colon	tcga-d5-6932	131e0571-de86-415f-b3fb-dc9f971258d3	no	NA	NA	consented	poland	18	NA	NA	transverse colon	colon adenocarcinoma	no	no	NA	NA	NA	NA	NA	primary	yes	21	-25466
TCGA.D5.7000	Yes	female	79	not hispanic or latino	NA	NA	NA	NA	NA	NA	NA	0.112175102599179	0	Years	0.112175102599179	0	Years	157.29.0	nationwide children s hospital	26	coad	11	false	2013	79	cecum	tcga-d5-7000	d5a296ae-c165-413c-adcc-33c9e99ff873	no	NA	30	consented	poland	-10	NA	NA	cecum	colon mucinous adenocarcinoma	no	no	NA	NA	NA	NA	NA	primary	no	18	-28912
TCGA.DM.A0X9	Yes	female	71	not hispanic or latino	NA	NA	NA	NA	NA	NA	NA	9.38166894664843	0	Years	9.38166894664843	0	Years	132.31.0	nationwide children s hospital	26	coad	11	false	2013	71	cecum	tcga-dm-a0x9	75ea63a9-357b-4566-bd78-eaa67809decd	yes	normal	NA	consented	NA	-1	NA	NA	ascending colon	colon adenocarcinoma	no	NA	NA	NA	NA	NA	NA	primary	yes	10	-26216
TCGA.DM.A0XD	Yes	male	65	not hispanic or latino	NA	NA	NA	NA	NA	NA	NA	1.32421340629275	1	Years	2.0328317373461	1	Years	132.31.0	nationwide children s hospital	26	coad	11	false	2013	65	ascending colon	tcga-dm-a0xd	a56f6562-d2af-47b9-bf81-94b3b4893173	yes	normal	NA	consented	NA	5	NA	NA	cecum	colon adenocarcinoma	no	NA	NA	NA	NA	NA	NA	primary	yes	15	-23965
TCGA.DM.A0XF	Yes	female	68	not hispanic or latino	NA	NA	NA	NA	NA	NA	NA	3.17920656634747	0	Years	3.17920656634747	1	Years	132.31.0	nationwide children s hospital	26	coad	11	false	2013	68	cecum	tcga-dm-a0xf	b823d6e5-54b0-43d3-95e2-9be33dc6f734	no	NA	NA	consented	NA	5	NA	NA	sigmoid colon	colon adenocarcinoma	no	NA	NA	NA	NA	NA	NA	primary	NA	15	-25031
TCGA.DM.A1D0	Yes	female	79	not hispanic or latino	NA	NA	NA	NA	NA	NA	NA	9.90697674418605	0	Years	9.90697674418605	0	Years	132.31.0	nationwide children s hospital	26	coad	11	false	2013	79	sigmoid colon	tcga-dm-a1d0	1b0b0533-7c4f-4edd-a75e-8b56f49d54ab	yes	normal	NA	consented	NA	-1	NA	NA	sigmoid colon	colon adenocarcinoma	no	NA	NA	NA	NA	NA	NA	primary	NA	NA	-28875
TCGA.DM.A1D4	Yes	male	80	not hispanic or latino	NA	NA	NA	NA	NA	NA	NA	5.2530779753762	1	Years	7.71819425444596	1	Years	132.31.0	nationwide children s hospital	26	coad	11	false	2013	80	cecum	tcga-dm-a1d4	849442d3-eb82-416e-9d36-2fc15dfac67a	yes	normal	NA	consented	NA	4	NA	NA	cecum	colon adenocarcinoma	no	NA	NA	NA	NA	NA	NA	primary	NA	NA	-29402
TCGA.DM.A1D6	Yes	male	88	not hispanic or latino	NA	NA	NA	NA	NA	NA	NA	4.15321477428181	0	Years	4.15321477428181	1	Years	132.31.0	nationwide children s hospital	26	coad	11	false	2013	88	splenic flexure	tcga-dm-a1d6	eb191e71-4b6e-4c8d-8348-519be5a1e657	yes	normal	NA	consented	NA	-7	NA	NA	splenic flexure	colon mucinous adenocarcinoma	no	NA	NA	NA	NA	NA	NA	primary	NA	NA	-32301
TCGA.DM.A1D7	Yes	male	82	not hispanic or latino	NA	NA	NA	NA	NA	NA	NA	0.216142270861833	1	Years	0	1	Years	132.31.0	nationwide children s hospital	26	coad	11	false	2013	82	sigmoid colon	tcga-dm-a1d7	fac2c617-8149-45bb-b766-fbe13dc3c425	yes	normal	NA	consented	NA	-10	NA	NA	sigmoid colon	colon mucinous adenocarcinoma	no	NA	NA	NA	NA	NA	NA	primary	NA	NA	-30142
TCGA.DM.A1D8	Yes	female	50	not hispanic or latino	NA	NA	NA	NA	NA	NA	NA	1.04787961696306	0	Years	1.04787961696306	1	Years	132.31.0	nationwide children s hospital	26	coad	11	false	2013	50	ascending colon	tcga-dm-a1d8	92c043b6-8d53-4c1c-808a-c4be5e2926e6	yes	normal	NA	consented	NA	130	NA	NA	ascending colon	colon adenocarcinoma	no	NA	NA	NA	NA	NA	NA	primary	NA	NA	-18311
TCGA.DM.A1D9	Yes	female	67	not hispanic or latino	NA	NA	NA	NA	NA	NA	NA	10.7441860465116	0	Years	10.7441860465116	0	Years	132.31.0	nationwide children s hospital	26	coad	11	false	2013	67	cecum	tcga-dm-a1d9	e3b6018c-ab2c-47c5-b183-a295d0110835	no	NA	NA	consented	NA	-1	NA	NA	cecum	colon adenocarcinoma	no	NA	NA	NA	NA	NA	NA	primary	yes	NA	-24514
TCGA.DM.A1DA	Yes	female	71	not hispanic or latino	NA	NA	NA	NA	NA	NA	NA	0.621067031463748	0	Years	0.621067031463748	1	Years	132.31.0	nationwide children s hospital	26	coad	11	false	2013	71	cecum	tcga-dm-a1da	f4a804d3-b5c4-4da5-800f-6e5757ecfa1c	yes	normal	NA	consented	NA	10	NA	NA	cecum	colon adenocarcinoma	no	NA	NA	NA	NA	NA	NA	primary	NA	NA	-26169
TCGA.DM.A1DB	Yes	male	68	not hispanic or latino	NA	NA	NA	NA	NA	NA	NA	3.68809849521204	0	Years	3.68809849521204	1	Years	132.31.0	nationwide children s hospital	26	coad	11	false	2013	68	sigmoid colon	tcga-dm-a1db	d71ae66e-2c8a-4fd8-8b4b-a5a2d456a21d	yes	normal	NA	consented	NA	-1	NA	NA	sigmoid colon	colon adenocarcinoma	no	NA	NA	NA	NA	NA	NA	primary	NA	NA	-24888
TCGA.DM.A1HA	Yes	male	82	not hispanic or latino	NA	NA	NA	NA	NA	NA	NA	10.7441860465116	0	Years	10.7441860465116	0	Years	132.31.0	nationwide children s hospital	26	coad	11	false	2013	82	ascending colon	tcga-dm-a1ha	56c8b812-ca8e-4eb2-b0fe-f264316789bf	yes	normal	NA	consented	israel	61	NA	NA	ascending colon	colon adenocarcinoma	no	no	NA	NA	NA	NA	NA	primary	yes	NA	-30271
TCGA.DM.A1HB	Yes	male	75	not hispanic or latino	NA	NA	NA	NA	NA	NA	NA	10.3255813953488	0	Years	10.3255813953488	0	Years	172.29.0	nationwide children s hospital	26	coad	11	false	2013	75	transverse colon	tcga-dm-a1hb	8c0894fb-5e78-40ae-be0b-329ca30f758a	yes	abnormal	NA	consented	NA	-2	NA	NA	transverse colon	colon mucinous adenocarcinoma	no	no	NA	NA	NA	NA	NA	primary	no	NA	-27708
TCGA.DM.A280	Yes	female	70	not hispanic or latino	NA	NA	NA	NA	NA	NA	NA	0.642954856361149	0	Years	0.642954856361149	1	Years	154.29.0	nationwide children s hospital	26	coad	11	false	2013	70	ascending colon	tcga-dm-a280	6775ce57-b4cf-425c-a898-061bb9a8a1a8	yes	normal	NA	deceased	israel	NA	235	NA	ascending colon	colon mucinous adenocarcinoma	no	no	NA	NA	NA	NA	NA	primary	no	27	-25649
TCGA.DM.A282	Yes	female	60	not hispanic or latino	NA	NA	NA	NA	NA	NA	NA	11.2777017783858	0	Years	11.2777017783858	0	Years	154.29.0	nationwide children s hospital	26	coad	11	false	2013	60	hepatic flexure	tcga-dm-a282	e75985cb-357e-4072-b047-eea37965d70c	yes	normal	NA	consented	israel	2	NA	NA	hepatic flexure	colon adenocarcinoma	no	no	NA	NA	NA	NA	NA	primary	no	27	-22264
TCGA.DM.A285	Yes	female	71	not hispanic or latino	NA	NA	NA	NA	NA	NA	NA	0.506155950752394	0	Years	0.506155950752394	1	Years	154.29.0	nationwide children s hospital	26	coad	11	false	2013	71	ascending colon	tcga-dm-a285	99c532b0-6b42-4925-a344-fc7262c415ee	yes	normal	NA	deceased	israel	NA	175	NA	ascending colon	colon mucinous adenocarcinoma	yes, radiation prior to resection	yes, history of prior malignancy	NA	NA	NA	NA	NA	primary	yes	27	-26021
TCGA.DM.A288	Yes	male	68	not hispanic or latino	NA	NA	NA	NA	NA	NA	NA	0.875512995896033	1	Years	1.16552667578659	1	Years	154.29.0	nationwide children s hospital	26	coad	11	false	2013	68	cecum	tcga-dm-a288	143f2dd6-a280-41c5-9242-442ef91b73ec	no	NA	NA	deceased	israel	NA	426	NA	cecum	colon mucinous adenocarcinoma	no	no	NA	NA	NA	NA	NA	primary	NA	27	-25084
TCGA.DM.A28A	Yes	male	78	not hispanic or latino	NA	NA	NA	NA	NA	NA	NA	2.20246238030096	0	Years	2.20246238030096	1	Years	154.29.0	nationwide children s hospital	26	coad	11	false	2013	78	cecum	tcga-dm-a28a	9b2c325c-1f03-43c7-ad5c-b49c6d205635	yes	normal	NA	deceased	israel	NA	805	NA	cecum	colon adenocarcinoma	no	no	NA	NA	NA	NA	NA	primary	NA	27	-28833
TCGA.DM.A28C	Yes	male	74	not hispanic or latino	NA	NA	NA	NA	NA	NA	NA	5.27770177838577	1	Years	6.77154582763338	1	Years	154.29.0	nationwide children s hospital	26	coad	11	false	2013	74	sigmoid colon	tcga-dm-a28c	f83b909c-da90-41ed-b532-a2ef9371cff9	no	NA	NA	deceased	israel	NA	2475	NA	sigmoid colon	colon adenocarcinoma	no	no	NA	NA	NA	NA	NA	primary	yes	27	-27073
TCGA.DM.A28E	Yes	female	72	not hispanic or latino	NA	NA	NA	NA	NA	NA	NA	9.65526675786594	0	Years	9.65526675786594	0	Years	154.29.0	nationwide children s hospital	26	coad	11	false	2013	72	sigmoid colon	tcga-dm-a28e	85bdc1ac-a1a4-46c2-bc2d-e5fabf5c89e9	yes	normal	NA	consented	israel	2	NA	NA	sigmoid colon	colon adenocarcinoma	no	no	NA	NA	NA	NA	NA	primary	yes	2	-26602
TCGA.DM.A28F	Yes	male	73	not hispanic or latino	NA	NA	NA	NA	NA	NA	NA	2.99316005471956	0	Years	2.99316005471956	1	Years	154.29.0	nationwide children s hospital	26	coad	11	false	2013	73	sigmoid colon	tcga-dm-a28f	022f39e9-57ee-4b2b-8b3a-8929e3d69a37	yes	normal	NA	deceased	israel	NA	1094	NA	sigmoid colon	colon adenocarcinoma	no	no	NA	NA	NA	NA	NA	primary	yes	27	-26856
TCGA.DM.A28G	Yes	male	75	not hispanic or latino	NA	NA	NA	NA	NA	NA	NA	5.05882352941176	0	Years	5.05882352941176	1	Years	154.29.0	nationwide children s hospital	26	coad	11	false	2013	75	ascending colon	tcga-dm-a28g	ffa7e03a-4a3c-41f0-937a-4fb862fd2194	yes	normal	NA	deceased	israel	NA	1849	NA	ascending colon	colon adenocarcinoma	no	no	NA	NA	NA	NA	NA	primary	yes	27	-27641
TCGA.DM.A28H	Yes	male	50	not hispanic or latino	NA	NA	NA	NA	NA	NA	NA	1.32147742818057	1	Years	9.3625170998632	0	Years	154.29.0	nationwide children s hospital	26	coad	11	false	2013	50	cecum	tcga-dm-a28h	aec0c661-afac-4f7a-8c31-154d743f2499	yes	normal	NA	consented	israel	4	NA	NA	cecum	colon adenocarcinoma	no	no	NA	NA	NA	NA	NA	primary	NA	27	-18325
TCGA.DM.A28K	Yes	male	75	not hispanic or latino	NA	NA	NA	NA	NA	NA	NA	7.75649794801642	0	Years	7.75649794801642	0	Years	154.29.0	nationwide children s hospital	26	coad	11	false	2013	75	hepatic flexure	tcga-dm-a28k	3e1886a8-2ed2-41ee-8b58-10f5321ade6f	no	NA	NA	consented	israel	0	NA	NA	hepatic flexure	colon mucinous adenocarcinoma	no	no	NA	NA	NA	NA	NA	primary	NA	27	-27428
TCGA.DM.A28M	Yes	male	63	not hispanic or latino	NA	NA	NA	NA	NA	NA	NA	7.58960328317373	0	Years	7.58960328317373	0	Years	154.29.0	nationwide children s hospital	26	coad	11	false	2013	63	descending colon	tcga-dm-a28m	c48e2ce0-3806-4675-92f3-d38ff67c5efa	yes	normal	NA	consented	israel	3	NA	NA	descending colon	colon adenocarcinoma	no	no	NA	NA	NA	NA	NA	primary	NA	27	-23043
TCGA.F4.6459	Yes	female	61	not hispanic or latino	NA	NA	NA	NA	NA	NA	NA	0	0	Years	0	0	Years	123.32.0	nationwide children s hospital	26	coad	11	false	2013	61	sigmoid colon	tcga-f4-6459	9fd08502-355b-4f5a-a25c-73ec7184f6d3	no	NA	NA	consented	russia	-1	NA	NA	sigmoid colon	colon adenocarcinoma	no	no	sigmoid colon	distal (>2cm)	NA	NA	NA	primary	no	20	-22574
TCGA.F4.6460	Yes	female	51	not hispanic or latino	NA	NA	NA	NA	NA	NA	NA	0.856361149110807	1	Years	0	0	Years	123.32.0	nationwide children s hospital	26	coad	11	false	2013	51	sigmoid colon	tcga-f4-6460	2a7bbafe-d499-4241-ba3d-a52ba0a5db3c	no	NA	NA	consented	russia	-1	NA	NA	sigmoid colon	colon adenocarcinoma	no	no	sigmoid colon	distal (>2cm)	NA	NA	NA	primary	no	20	-18637
TCGA.F4.6461	Yes	female	41	not hispanic or latino	NA	NA	NA	NA	NA	NA	NA	0.785225718194254	1	Years	0	0	Years	123.32.0	nationwide children s hospital	26	coad	11	false	2013	41	hepatic flexure	tcga-f4-6461	2900eadd-7e27-4371-94e5-7d58cdff0138	no	NA	NA	consented	russia	-1	NA	NA	hepatic flexure	colon adenocarcinoma	no	no	hepatic flexure	distal (>2cm)	NA	NA	NA	primary	no	20	-15151
TCGA.F4.6463	Yes	male	51	not hispanic or latino	NA	NA	NA	NA	NA	NA	NA	0	0	Years	0	0	Years	116.36.0	nationwide children s hospital	26	coad	11	false	2013	51	transverse colon	tcga-f4-6463	cbe23011-93b7-4e9f-b934-bd0122f91f54	no	NA	NA	consented	russia	-1	NA	NA	transverse colon	colon mucinous adenocarcinoma	no	no	NA	NA	NA	NA	NA	primary	NA	20	-18804
TCGA.F4.6569	Yes	male	60	not hispanic or latino	NA	NA	NA	NA	NA	NA	NA	0	0	Years	0	0	Years	123.32.0	nationwide children s hospital	26	coad	11	false	2013	60	transverse colon	tcga-f4-6569	d3062aac-4c42-41b4-a9f3-90aa72e6fb1e	no	NA	NA	consented	russia	-1	NA	NA	transverse colon	colon adenocarcinoma	no	no	NA	NA	NA	NA	NA	primary	NA	20	-22203
TCGA.F4.6570	Yes	female	78	not hispanic or latino	NA	NA	NA	NA	NA	NA	NA	0	0	Years	0	0	Years	123.32.0	nationwide children s hospital	26	coad	11	false	2013	78	transverse colon	tcga-f4-6570	eeb42912-0c7a-46bb-bd95-369b2b425727	no	NA	NA	consented	russia	-1	NA	NA	transverse colon	colon adenocarcinoma	no	no	NA	NA	NA	NA	NA	primary	NA	20	-28772
TCGA.F4.6703	Yes	male	64	not hispanic or latino	NA	NA	NA	NA	NA	NA	NA	0.153214774281806	0	Years	0.153214774281806	0	Years	138.34.0	nationwide children s hospital	26	coad	11	false	2013	64	ascending colon	tcga-f4-6703	0c53b010-4243-4da3-a059-7f54c9a850ec	NA	NA	NA	consented	ukraine	33	NA	NA	ascending colon	colon adenocarcinoma	no	no	ascending colon	distal (>2cm)	NA	NA	NA	primary	no	23	-23644
TCGA.F4.6704	Yes	male	60	not hispanic or latino	NA	NA	NA	NA	NA	NA	NA	0.125854993160055	NA	Years	0.125854993160055	0	Years	138.34.0	nationwide children s hospital	26	coad	11	false	2013	60	sigmoid colon	tcga-f4-6704	c6ed47f4-358b-4f06-b5cd-cdf1d5c47b43	no	NA	NA	consented	united states	46	NA	NA	sigmoid colon	colon mucinous adenocarcinoma	no	no	sigmoid colon	distal (>2cm)	NA	NA	NA	primary	no	25	-21949
TCGA.F4.6805	Yes	female	58	not hispanic or latino	NA	NA	NA	NA	NA	NA	NA	0.0437756497948016	NA	Years	0.0437756497948016	0	Years	138.34.0	nationwide children s hospital	26	coad	11	false	2013	58	descending colon	tcga-f4-6805	e76258b7-e13a-4b05-855b-d792701ffba1	no	NA	NA	consented	russia	-1	NA	NA	descending colon	colon adenocarcinoma	no	no	descending colon	distal (>2cm)	NA	NA	NA	primary	no	25	-21241
TCGA.F4.6806	Yes	female	59	not hispanic or latino	NA	NA	NA	NA	NA	NA	NA	0.0547195622435021	NA	Years	0.0547195622435021	0	Years	138.34.0	nationwide children s hospital	26	coad	11	false	2013	59	sigmoid colon	tcga-f4-6806	bab21810-f51b-421e-a87f-1f1136cbc77a	no	NA	NA	consented	russia	-7	NA	NA	sigmoid colon	colon adenocarcinoma	no	no	sigmoid colon	distal (>2cm)	NA	NA	NA	primary	no	31	-21624
TCGA.F4.6807	Yes	female	51	not hispanic or latino	NA	NA	NA	NA	NA	NA	NA	0.0437756497948016	NA	Years	0.0437756497948016	0	Years	138.34.0	nationwide children s hospital	26	coad	11	false	2013	51	hepatic flexure	tcga-f4-6807	9382987c-b5b3-48fe-8194-4d83fe340cd0	no	NA	NA	consented	russia	-1	NA	NA	hepatic flexure	colon adenocarcinoma	no	no	hepatic flexure	distal (>2cm)	NA	NA	NA	primary	no	25	-18690
TCGA.F4.6808	Yes	female	54	not hispanic or latino	NA	NA	NA	NA	NA	NA	NA	0.0383036935704514	NA	Years	0.0383036935704514	0	Years	138.34.0	nationwide children s hospital	26	coad	11	false	2013	54	sigmoid colon	tcga-f4-6808	4a785dc7-f5f6-4607-a19d-e6354b2fb5a9	no	NA	NA	consented	russia	-1	NA	NA	sigmoid colon	colon adenocarcinoma	no	no	sigmoid colon	distal (>2cm)	NA	NA	NA	primary	no	31	-19802
TCGA.F4.6809	Yes	female	52	not hispanic or latino	NA	NA	NA	NA	NA	NA	NA	0.103967168262654	0	Years	0.103967168262654	0	Years	138.34.0	nationwide children s hospital	26	coad	11	false	2013	52	sigmoid colon	tcga-f4-6809	e7af286b-3dec-4cf2-8fbd-fa64b3efdf7f	no	NA	NA	consented	ukraine	19	NA	NA	sigmoid colon	colon adenocarcinoma	no	no	NA	NA	NA	NA	NA	primary	no	25	-19039
TCGA.F4.6854	Yes	female	77	not hispanic or latino	NA	NA	NA	NA	NA	NA	NA	0.0437756497948016	NA	Years	0.0437756497948016	0	Years	157.29.0	nationwide children s hospital	26	coad	11	false	2013	77	sigmoid colon	tcga-f4-6854	01240896-3f3f-4bf9-9799-55c87bfacf36	no	NA	NA	consented	russia	-1	NA	NA	sigmoid colon	colon adenocarcinoma	no	no	sigmoid colon	distal (>2cm)	NA	NA	NA	primary	no	7	-28271
TCGA.F4.6855	Yes	female	70	not hispanic or latino	NA	NA	NA	NA	NA	NA	NA	0.114911080711354	0	Years	0.114911080711354	0	Years	157.29.0	nationwide children s hospital	26	coad	11	false	2013	70	sigmoid colon	tcga-f4-6855	1c111912-c664-42f5-9802-065b1994a2f4	NA	NA	NA	consented	ukraine	19	NA	NA	sigmoid colon	colon adenocarcinoma	no	no	sigmoid colon	distal (>2cm)	NA	NA	NA	primary	no	7	-25890
TCGA.F4.6856	Yes	male	45	not hispanic or latino	NA	NA	NA	NA	NA	NA	NA	0.0547195622435021	NA	Years	0.0547195622435021	0	Years	157.29.0	nationwide children s hospital	26	coad	11	false	2013	45	cecum	tcga-f4-6856	64bd568d-0509-48fe-8d0a-aef2a85d5c57	no	NA	NA	consented	russia	-1	NA	NA	cecum	colon mucinous adenocarcinoma	no	no	NA	NA	NA	NA	NA	primary	NA	7	-16519
TCGA.G4.6293	Yes	female	49	not hispanic or latino	NA	NA	NA	NA	NA	NA	NA	8.76333789329685	0	Years	8.76333789329685	0	Years	116.36.0	nationwide children s hospital	26	coad	11	false	2013	49	transverse colon	tcga-g4-6293	27d9c162-11bb-48fb-a41a-aa05fcb4c1c2	no	NA	NA	consented	united states	4	NA	NA	transverse colon	colon adenocarcinoma	no	no	transverse colon	distal (>2cm)	NA	blood	NA	primary	yes	27	-18075
TCGA.G4.6294	Yes	male	75	not hispanic or latino	NA	NA	NA	NA	NA	NA	NA	1.41450068399453	1	Years	2.34746922024624	1	Years	123.32.0	nationwide children s hospital	26	coad	11	false	2013	75	cecum	tcga-g4-6294	41f8c9fd-ae52-4458-886b-faf37de77dd0	no	NA	NA	deceased	united states	NA	858	NA	cecum	colon adenocarcinoma	no	yes, history of prior malignancy	other	NA	NA	blood	NA	primary	yes	27	-27755
TCGA.G4.6295	Yes	female	70	not hispanic or latino	NA	NA	NA	NA	NA	NA	NA	0.694938440492476	0	Years	0.694938440492476	0	Years	116.36.0	nationwide children s hospital	26	coad	11	false	2013	70	cecum	tcga-g4-6295	e17959bd-045d-4540-b43a-c3863e8ff3c0	no	NA	NA	consented	united states	2	NA	NA	cecum	colon adenocarcinoma	no	no	cecum	distal (>2cm)	NA	blood	NA	primary	yes	28	-25757
TCGA.G4.6297	Yes	female	55	not hispanic or latino	NA	NA	NA	NA	NA	NA	NA	1.19835841313269	1	Years	6.25991792065664	0	Years	116.36.0	nationwide children s hospital	26	coad	11	false	2013	55	cecum	tcga-g4-6297	622cc1c4-d721-4b5c-a88b-216d6368660b	no	NA	NA	consented	united states	2	NA	NA	cecum	colon adenocarcinoma	no	no	cecum	distal (>2cm)	NA	blood	NA	primary	yes	30	-20103
TCGA.G4.6298	Yes	male	90	not hispanic or latino	NA	NA	NA	NA	NA	NA	NA	0.796169630642955	1	Years	1.9562243502052	1	Years	116.36.0	nationwide children s hospital	26	coad	11	false	2013	90	cecum	tcga-g4-6298	ab9cc98a-86ae-4913-bcb2-cc3aeff8abb1	no	NA	NA	deceased	united states	NA	715	NA	cecum	colon adenocarcinoma	no	yes, history of prior malignancy	cecum	distal (>2cm)	NA	blood	NA	primary	no	30	-32872
TCGA.G4.6299	Yes	male	69	not hispanic or latino	NA	NA	NA	NA	NA	NA	NA	5.68262653898769	0	Years	5.68262653898769	0	Years	123.32.0	nationwide children s hospital	26	coad	11	false	2013	69	descending colon	tcga-g4-6299	23252dca-e836-47a0-b294-758ad60aa259	no	NA	NA	consented	united states	3	NA	NA	descending colon	colon adenocarcinoma	no	no	other	NA	NA	blood	NA	primary	no	1	-25317
TCGA.G4.6302	Yes	female	90	not hispanic or latino	NA	NA	NA	NA	NA	NA	NA	3.58139534883721	0	Years	3.58139534883721	0	Years	116.36.0	nationwide children s hospital	26	coad	11	false	2013	90	cecum	tcga-g4-6302	7144a65f-a63f-4b79-8fe2-cfe48696de03	no	NA	1	consented	united states	-1	NA	NA	cecum	colon mucinous adenocarcinoma	no	no	cecum	distal (>2cm)	NA	blood	NA	primary	yes	5	-32872
TCGA.G4.6303	Yes	female	54	not hispanic or latino	NA	NA	NA	NA	NA	NA	NA	2.38577291381669	1	Years	5.14911080711354	0	Years	123.32.0	nationwide children s hospital	26	coad	11	false	2013	54	sigmoid colon	tcga-g4-6303	264c0d45-078a-4207-a101-71f99bcd237e	no	NA	NA	consented	united states	1	NA	NA	sigmoid colon	colon adenocarcinoma	no	no	sigmoid colon	distal (>2cm)	NA	blood	NA	primary	yes	1	-19799
TCGA.G4.6304	Yes	female	66	not hispanic or latino	NA	NA	NA	NA	NA	NA	NA	2.35020519835841	1	Years	4.46238030095759	0	Years	157.29.0	nationwide children s hospital	26	coad	11	false	2013	66	transverse colon	tcga-g4-6304	567ddc8e-2b00-417d-a326-479cb02e08dd	no	NA	NA	consented	united states	-3	NA	NA	transverse colon	colon adenocarcinoma	no	no	transverse colon	distal (>2cm)	NA	blood	NA	primary	no	2	-24172
TCGA.G4.6306	Yes	male	71	not hispanic or latino	NA	NA	NA	NA	NA	NA	NA	3.71545827633379	0	Years	3.71545827633379	0	Years	123.32.0	nationwide children s hospital	26	coad	11	false	2013	71	ascending colon	tcga-g4-6306	303286c2-bc58-4bbb-9171-74cdb1d7f62f	no	NA	15	consented	united states	-5	NA	NA	ascending colon	colon adenocarcinoma	no	no	ascending colon	distal (>2cm)	NA	blood	NA	primary	no	12	-26163
TCGA.G4.6307	Yes	female	37	not hispanic or latino	NA	NA	NA	NA	NA	NA	NA	4.06292749658003	0	Years	4.06292749658003	0	Years	116.36.0	nationwide children s hospital	26	coad	11	false	2013	37	sigmoid colon	tcga-g4-6307	568dbda7-88b5-4330-881f-dc5d6c7ce4ae	no	NA	NA	consented	united states	-5	NA	NA	sigmoid colon	colon adenocarcinoma	no	no	other	NA	NA	blood	NA	primary	yes	13	-13647
TCGA.G4.6309	Yes	female	40	not hispanic or latino	NA	NA	NA	NA	NA	NA	NA	3.79206566347469	0	Years	3.79206566347469	0	Years	138.34.0	nationwide children s hospital	26	coad	11	false	2013	40	sigmoid colon	tcga-g4-6309	e4be17c8-0855-432c-bb80-28bb24b62f32	no	NA	NA	consented	united states	27	NA	NA	sigmoid colon	colon adenocarcinoma	no	no	sigmoid colon	distal (>2cm)	NA	blood	NA	primary	yes	2	-14729
TCGA.G4.6310	Yes	male	69	not hispanic or latino	NA	NA	NA	NA	NA	NA	NA	3.29411764705882	0	Years	3.29411764705882	0	Years	116.36.0	nationwide children s hospital	26	coad	11	false	2013	69	cecum	tcga-g4-6310	14c13b05-abfe-472e-83a9-b28f60e58ad8	no	NA	8	consented	united states	-22	NA	NA	cecum	colon adenocarcinoma	no	yes, history of prior malignancy	other	NA	NA	blood	NA	primary	no	6	-25243
TCGA.G4.6311	Yes	male	80	not hispanic or latino	NA	NA	NA	NA	NA	NA	NA	3.04240766073871	0	Years	3.04240766073871	0	Years	116.36.0	nationwide children s hospital	26	coad	11	false	2013	80	ascending colon	tcga-g4-6311	79d33c28-a7e2-4fca-8be1-a16fb6d68d49	no	NA	NA	consented	united states	-8	NA	NA	ascending colon	colon adenocarcinoma	no	no	ascending colon	distal (>2cm)	NA	blood	NA	primary	no	12	-29296
TCGA.G4.6314	Yes	female	76	not hispanic or latino	NA	NA	NA	NA	NA	NA	NA	0.103967168262654	1	Years	2.82079343365253	0	Years	116.36.0	nationwide children s hospital	26	coad	11	false	2013	76	cecum	tcga-g4-6314	abe658e0-33f9-4f57-849b-dec4d20964d6	yes	normal	NA	consented	united states	-15	NA	NA	cecum	colon adenocarcinoma	no	yes, history of prior malignancy	cecum	distal (>2cm)	NA	blood	NA	primary	yes	13	-27957
TCGA.G4.6315	Yes	male	66	not hispanic or latino	NA	NA	NA	NA	NA	NA	NA	2.56361149110807	0	Years	2.56361149110807	0	Years	116.36.0	nationwide children s hospital	26	coad	11	false	2013	66	descending colon	tcga-g4-6315	ca5b878f-8bff-410a-8e6e-b1c133018c8d	no	NA	1	consented	united states	-25	NA	NA	descending colon	colon adenocarcinoma	no	no	descending colon	distal (>2cm)	NA	blood	NA	primary	yes	5	-24174
TCGA.G4.6317	Yes	female	51	not hispanic or latino	NA	NA	NA	NA	NA	NA	NA	1.61696306429549	1	Years	2.44322845417237	0	Years	116.36.0	nationwide children s hospital	26	coad	11	false	2013	51	sigmoid colon	tcga-g4-6317	cee553c8-460d-436b-b55d-8f41624816cc	no	NA	NA	consented	united states	-15	NA	NA	sigmoid colon	colon adenocarcinoma	no	no	sigmoid colon	distal (>2cm)	NA	blood	NA	primary	no	12	-18822
TCGA.G4.6320	Yes	male	73	not hispanic or latino	NA	NA	NA	NA	NA	NA	NA	1.85499316005472	0	Years	1.85499316005472	0	Years	116.36.0	nationwide children s hospital	26	coad	11	false	2013	73	hepatic flexure	tcga-g4-6320	da21e143-dbf6-4ac7-8872-f1d9ae39512d	no	NA	NA	consented	united states	-17	NA	NA	hepatic flexure	colon adenocarcinoma	no	no	hepatic flexure	distal (>2cm)	NA	blood	NA	primary	yes	11	-26839
TCGA.G4.6321	Yes	female	60	not hispanic or latino	NA	NA	NA	NA	NA	NA	NA	1.56224350205198	0	Years	1.56224350205198	0	Years	116.36.0	nationwide children s hospital	26	coad	11	false	2013	60	cecum	tcga-g4-6321	e7dbfca1-9657-4952-8e0d-dec6373dda5b	no	NA	110	consented	united states	-18	NA	NA	cecum	colon adenocarcinoma	no	yes, history of prior malignancy	cecum	distal (>2cm)	NA	blood	NA	primary	yes	13	-21921
TCGA.G4.6322	Yes	male	65	not hispanic or latino	NA	NA	NA	NA	NA	NA	NA	2.15868673050616	1	Years	1.49384404924761	0	Years	116.36.0	nationwide children s hospital	26	coad	11	false	2013	65	descending colon	tcga-g4-6322	b3fea9bb-53f9-4ddb-922d-b570562d7a7d	no	NA	NA	consented	united states	-9	NA	NA	descending colon	colon mucinous adenocarcinoma	no	no	descending colon	distal (>2cm)	NA	blood	NA	primary	yes	13	-23825
TCGA.G4.6323	Yes	male	50	not hispanic or latino	NA	NA	NA	NA	NA	NA	NA	0.549931600547196	0	Years	0.549931600547196	0	Years	116.36.0	nationwide children s hospital	26	coad	11	false	2013	50	cecum	tcga-g4-6323	0c463362-7925-4d9a-9d63-098b50af2fb9	no	NA	NA	consented	united states	0	NA	NA	cecum	colon adenocarcinoma	no	no	other	NA	NA	blood	NA	primary	no	13	-18334
TCGA.G4.6586	Yes	female	73	not hispanic or latino	NA	NA	NA	NA	NA	NA	NA	2.02735978112175	0	Years	2.02735978112175	0	Years	123.32.0	nationwide children s hospital	26	coad	11	false	2013	73	ascending colon	tcga-g4-6586	7570761b-c333-40df-ac8c-9b7f94c58ef9	no	NA	NA	consented	united states	-11	NA	NA	ascending colon	colon adenocarcinoma	no	yes, history of prior malignancy	other	NA	NA	blood	NA	primary	no	14	-27020
TCGA.G4.6588	Yes	female	58	not hispanic or latino	NA	NA	NA	NA	NA	NA	NA	1.76196990424077	0	Years	1.76196990424077	0	Years	123.32.0	nationwide children s hospital	26	coad	11	false	2013	58	cecum	tcga-g4-6588	93690a96-421c-4c59-85ba-fa6dd538c721	no	NA	NA	consented	united states	-374	NA	NA	cecum	colon adenocarcinoma	no	yes, history of prior malignancy	cecum	distal (>2cm)	NA	blood	NA	primary	no	11	-21532
TCGA.G4.6625	Yes	female	77	not hispanic or latino	NA	NA	NA	NA	NA	NA	NA	7.01504787961696	1	Years	7.31053351573187	0	Years	123.32.0	nationwide children s hospital	26	coad	11	false	2013	77	sigmoid colon	tcga-g4-6625	5eed7e8a-c219-4497-a99f-bfc48faca4d8	no	NA	NA	consented	united states	1	NA	NA	sigmoid colon	colon adenocarcinoma	no	yes, history of prior malignancy	sigmoid colon	distal (>2cm)	NA	blood	NA	primary	yes	14	-28163
TCGA.G4.6626	Yes	male	90	not hispanic or latino	NA	NA	NA	NA	NA	NA	NA	3.890560875513	0	Years	3.890560875513	1	Years	123.32.0	nationwide children s hospital	26	coad	11	false	2013	90	ascending colon	tcga-g4-6626	3aae5316-6a5d-4b83-9020-ad691d4edf99	NA	NA	NA	consented	united states	-6	NA	NA	ascending colon	colon adenocarcinoma	no	no	ascending colon	distal (>2cm)	NA	blood	NA	primary	no	1	-32872
TCGA.G4.6627	Yes	male	84	not hispanic or latino	NA	NA	NA	NA	NA	NA	NA	2.74145006839945	1	Years	3.9233926128591	0	Years	123.32.0	nationwide children s hospital	26	coad	11	false	2013	84	ascending colon	tcga-g4-6627	19089ae0-b590-4649-9d94-a147fa506e32	no	NA	6	consented	united states	-6	NA	NA	ascending colon	colon adenocarcinoma	no	no	ascending colon	distal (>2cm)	NA	blood	NA	primary	yes	14	-30697
TCGA.G4.6628	Yes	male	78	not hispanic or latino	NA	NA	NA	NA	NA	NA	NA	4.40766073871409	0	Years	4.40766073871409	0	Years	138.34.0	nationwide children s hospital	26	coad	11	false	2013	78	cecum	tcga-g4-6628	2c0a725a-e829-4d84-89d9-d0d47f6cfa37	no	NA	NA	consented	united states	65	NA	NA	cecum	colon adenocarcinoma	no	yes, history of prior malignancy	cecum	distal (>2cm)	NA	blood	NA	primary	yes	2	-28772
TCGA.NH.A50T	Yes	female	68	not hispanic or latino	NA	NA	NA	NA	NA	NA	NA	0.341997264021888	NA	Years	0.341997264021888	0	Years	300.12.0	nationwide children s hospital	26	coad	11	false	2013	68	splenic flexure	tcga-nh-a50t	490eabca-4575-4bd6-9604-6b6e23d069ce	no	NA	NA	consented	united states	4	NA	NA	splenic flexure	NA	no	no	NA	NA	NA	NA	NA	primary	no	8	-25089
TCGA.NH.A50V	Yes	male	69	not hispanic or latino	NA	NA	NA	NA	NA	NA	NA	0.421340629274966	NA	Years	0.421340629274966	0	Years	300.12.0	nationwide children s hospital	26	coad	11	false	2013	69	cecum	tcga-nh-a50v	d3b7ada6-5395-4212-a921-8e97c92b605d	no	NA	0.45	consented	united states	-2	NA	NA	cecum	NA	no	no	NA	NA	NA	NA	NA	primary	no	8	-25467
TCGA.QG.A5YV	Yes	female	64	not hispanic or latino	NA	NA	NA	NA	NA	NA	NA	2.24350205198358	NA	Years	2.24350205198358	0	Years	300.12.0	nationwide children s hospital	26	coad	11	false	2013	64	sigmoid colon	tcga-qg-a5yv	c83d38fc-e011-4f75-a100-96513611f3e9	no	NA	4	consented	united states	12	NA	NA	sigmoid colon	NA	no	no	NA	NA	NA	NA	NA	primary	no	20	-23499
TCGA.QG.A5YX	Yes	female	61	not hispanic or latino	NA	NA	NA	NA	NA	NA	NA	1.4391244870041	NA	Years	1.4391244870041	0	Years	300.12.0	nationwide children s hospital	26	coad	11	false	2013	61	sigmoid colon	tcga-qg-a5yx	300fff5a-0f61-402d-b845-3938ba7b1294	no	NA	25	consented	united states	16	NA	NA	sigmoid colon	NA	no	no	NA	NA	NA	NA	NA	primary	yes	20	-22617
TCGA.QG.A5Z2	Yes	male	61	not hispanic or latino	NA	NA	NA	NA	NA	NA	NA	1.22845417236662	NA	Years	1.22845417236662	0	Years	300.12.0	nationwide children s hospital	26	coad	11	false	2013	61	cecum	tcga-qg-a5z2	84959e50-17f5-4f2b-8e0c-5ebb139d2c3a	no	NA	NA	consented	united states	49	NA	NA	cecum	NA	no	no	NA	NA	NA	NA	NA	primary	yes	20	-22366
TCGA.AF.2687	Yes	male	57	not hispanic or latino	NA	NA	NA	NA	NA	NA	NA	1.62517099863201	0	Years	1.62517099863201	0	Years	122.27.0	nationwide children s hospital	21	read	11	false	2013	57	rectum	tcga-af-2687	f9204a59-6877-4d06-a20e-fd7ab0859ed5	no	NA	NA	consented	united states	23	NA	NA	rectosigmoid junction	rectal adenocarcinoma	no	no	NA	NA	NA	NA	NA	primary	no	8	-21098
TCGA.AF.2689	Yes	female	41	not hispanic or latino	NA	NA	NA	NA	NA	NA	NA	0.823529411764706	1	Years	1.3187414500684	0	Years	42.44.0	nationwide children s hospital	21	read	11	false	2013	41	rectosigmoid junction	tcga-af-2689	335d0351-3740-4847-9ff4-be2f078c70f7	no	NA	NA	consented	NA	7	NA	NA	rectosigmoid junction	rectal adenocarcinoma	no	NA	NA	NA	NA	NA	NA	primary	no	5	-15081
TCGA.AF.2690	Yes	female	76	not hispanic or latino	NA	NA	NA	NA	NA	NA	NA	0.979480164158687	0	Years	0.979480164158687	0	Years	122.27.0	nationwide children s hospital	21	read	11	false	2013	76	rectum	tcga-af-2690	368fd5c9-cd4b-4326-a47b-4d72938cfb8f	no	NA	NA	consented	NA	14	NA	NA	rectum	rectal adenocarcinoma	no	no	NA	NA	NA	NA	NA	primary	no	3	-28119
TCGA.AF.2691	Yes	female	48	not hispanic or latino	NA	NA	NA	NA	NA	NA	NA	0.883720930232558	0	Years	0.883720930232558	0	Years	42.44.0	nationwide children s hospital	21	read	11	false	2013	48	rectum	tcga-af-2691	830fd359-abd4-4c99-89e4-2d6bb9ce5637	no	NA	NA	consented	NA	15	NA	NA	rectosigmoid junction	rectal adenocarcinoma	no	NA	NA	NA	NA	NA	NA	primary	no	28	-17758
TCGA.AF.2692	Yes	female	54	not hispanic or latino	NA	NA	NA	NA	NA	NA	NA	0.894664842681259	1	Years	1.12722298221614	0	Years	42.44.0	nationwide children s hospital	21	read	11	false	2013	54	NA	tcga-af-2692	71a32fca-d48f-4ea3-8df7-69f9dda8fa91	no	NA	NA	consented	united states	18	NA	NA	sigmoid colon	NA	no	no	sigmoid colon	NA	NA	NA	NA	primary	yes	10	-19830
TCGA.AF.2693	Yes	male	75	not hispanic or latino	NA	NA	NA	NA	NA	NA	NA	1.58960328317373	0	Years	1.58960328317373	0	Years	122.27.0	nationwide children s hospital	21	read	11	false	2013	75	sigmoid colon	tcga-af-2693	2faf928d-453a-4d07-b058-b5d4e1d13845	no	NA	NA	consented	united states	7	NA	NA	sigmoid colon	NA	no	no	NA	NA	NA	NA	NA	primary	no	6	-27443
TCGA.AF.3400	Yes	male	54	not hispanic or latino	NA	NA	NA	NA	NA	NA	NA	1.05882352941176	0	Years	1.05882352941176	0	Years	42.44.0	nationwide children s hospital	21	read	11	false	2013	54	rectosigmoid junction	tcga-af-3400	cbcb2141-b415-4410-8dd7-2a3cd3980a19	no	NA	NA	consented	NA	13	NA	NA	rectosigmoid junction	rectal mucinous adenocarcinoma	no	NA	NA	distal (>2cm)	NA	NA	NA	primary	yes	1	-19826
TCGA.AF.3911	Yes	male	48	not hispanic or latino	NA	NA	NA	NA	NA	NA	NA	1.46648426812585	0	Years	1.46648426812585	0	Years	122.27.0	nationwide children s hospital	21	read	11	false	2013	48	rectum	tcga-af-3911	17e286b7-7793-446d-b556-1108addb5ba2	no	NA	NA	consented	united states	19	NA	NA	rectosigmoid junction	rectal adenocarcinoma	no	no	sigmoid colon	distal (>2cm)	NA	NA	NA	primary	yes	28	-17609
TCGA.AF.3913	Yes	male	60	not hispanic or latino	NA	NA	NA	NA	NA	NA	NA	0.864569083447332	0	Years	0.864569083447332	1	Years	46.41.0	nationwide children s hospital	21	read	11	false	2013	60	rectosigmoid junction	tcga-af-3913	03a9dd9d-62ae-4acd-9272-389274858f3d	no	NA	NA	consented	NA	85	NA	NA	rectosigmoid junction	rectal adenocarcinoma	NA	NA	sigmoid colon	distal (>2cm)	NA	NA	NA	primary	yes	8	-21970
TCGA.AF.3914	Yes	male	39	not hispanic or latino	NA	NA	NA	NA	NA	NA	NA	0.722298221614227	0	Years	0.722298221614227	0	Years	46.41.0	nationwide children s hospital	21	read	11	false	2013	39	rectosigmoid junction	tcga-af-3914	3f2ca278-c74a-4aa7-b029-189d9d0b510c	no	NA	NA	consented	NA	21	NA	NA	rectosigmoid junction	rectal adenocarcinoma	no	NA	sigmoid colon	distal (>2cm)	NA	NA	NA	primary	no	28	-14426
TCGA.AF.4110	Yes	male	77	not hispanic or latino	NA	NA	NA	NA	NA	NA	NA	1.20656634746922	0	Years	1.20656634746922	0	Years	122.27.0	nationwide children s hospital	21	read	11	false	2013	77	rectosigmoid junction	tcga-af-4110	5f10f8e4-a6f9-4643-b210-390bc8fd32bd	no	NA	NA	consented	united states	3	NA	NA	rectosigmoid junction	NA	no	no	NA	distal (>2cm)	NA	NA	NA	primary	yes	6	-28288
TCGA.AF.5654	Yes	female	73	not hispanic or latino	NA	NA	NA	NA	NA	NA	NA	0.703146374829001	0	Years	0.703146374829001	0	Years	102.28.0	nationwide children s hospital	21	read	11	false	2013	73	rectosigmoid junction	tcga-af-5654	5d4b9087-fa7b-47b8-9b12-adc0dd1cf17c	no	NA	NA	consented	NA	6	NA	NA	rectosigmoid junction	rectal adenocarcinoma	no	NA	sigmoid colon	distal (>2cm)	NA	NA	NA	primary	no	16	-26737
TCGA.AF.6136	Yes	female	72	not hispanic or latino	NA	NA	NA	NA	NA	NA	NA	0.54172366621067	1	Years	0.632010943912449	0	Years	139.30.0	nationwide children s hospital	21	read	11	false	2013	72	rectosigmoid junction	tcga-af-6136	5bc1db25-3e25-44d7-99cb-e31f00cf1d58	NA	NA	NA	consented	united states	14	NA	NA	rectosigmoid junction	rectal adenocarcinoma	no	no	NA	distal (>2cm)	NA	NA	NA	primary	no	12	-26490
TCGA.AF.6655	Yes	male	66	not hispanic or latino	NA	NA	NA	NA	NA	NA	NA	0.528043775649795	0	Years	0.528043775649795	0	Years	139.30.0	nationwide children s hospital	21	read	11	false	2013	66	rectum	tcga-af-6655	ce2e0f1c-60ff-4f93-8bba-4f4d3ccac37c	no	NA	NA	consented	united states	29	NA	NA	rectum	rectal adenocarcinoma	no	no	sigmoid colon	distal (>2cm)	NA	NA	NA	primary	no	15	-24417
TCGA.AF.6672	Yes	male	43	not hispanic or latino	NA	NA	NA	NA	NA	NA	NA	0.760601915184679	1	Years	0.610123119015048	0	Years	139.30.0	nationwide children s hospital	21	read	11	false	2013	43	rectosigmoid junction	tcga-af-6672	6221496d-40cc-4071-969f-6fbcba4f573c	no	NA	NA	consented	united states	9	NA	NA	rectosigmoid junction	rectal adenocarcinoma	no	no	NA	distal (>2cm)	NA	NA	NA	primary	no	2	-15965
TCGA.AG.3574	Yes	female	89	NA	NA	NA	NA	NA	NA	NA	NA	0	NA	Years	0	0	Years	42.44.0	nationwide children s hospital	21	read	11	false	2013	89	rectum	tcga-ag-3574	0eda7373-8335-455f-b90a-8c3540f28088	no	NA	NA	consented	germany	0	NA	NA	rectum	rectal adenocarcinoma	no	NA	NA	NA	NA	NA	NA	primary	no	18	-32781
TCGA.AG.3575	Yes	male	51	NA	NA	NA	NA	NA	NA	NA	NA	0.998632010943912	NA	Years	0.998632010943912	0	Years	42.44.0	nationwide children s hospital	21	read	11	false	2013	51	rectum	tcga-ag-3575	5daa9f6b-eeba-466f-992b-2bd29fa60e93	no	NA	1	consented	germany	0	NA	NA	rectum	rectal adenocarcinoma	no	NA	NA	NA	NA	NA	NA	primary	NA	18	-18931
TCGA.AG.3578	Yes	female	76	NA	NA	NA	NA	NA	NA	NA	NA	0	NA	Years	0	0	Years	42.44.0	nationwide children s hospital	21	read	11	false	2013	76	rectum	tcga-ag-3578	04178a4f-14b0-45ba-aa3e-f21638e23765	no	NA	NA	consented	germany	0	NA	NA	rectum	rectal mucinous adenocarcinoma	no	NA	NA	NA	NA	NA	NA	primary	NA	18	-27851
TCGA.AG.3580	Yes	male	67	NA	NA	NA	NA	NA	NA	NA	NA	0	NA	Years	0	0	Years	42.44.0	nationwide children s hospital	21	read	11	false	2013	67	rectum	tcga-ag-3580	594a52b0-c929-4e50-ae27-7542e32667ae	no	NA	NA	consented	germany	0	NA	NA	rectum	rectal adenocarcinoma	no	NA	NA	NA	NA	NA	NA	primary	NA	18	-24775
TCGA.AG.3581	Yes	male	63	NA	NA	NA	NA	NA	NA	NA	NA	0.0848153214774282	NA	Years	0.0848153214774282	0	Years	42.44.0	nationwide children s hospital	21	read	11	false	2013	63	rectum	tcga-ag-3581	3124e819-292b-48e7-baac-8c5c4a86dc20	no	NA	NA	consented	germany	31	NA	NA	rectum	rectal adenocarcinoma	no	NA	NA	NA	NA	NA	NA	primary	NA	18	-23345
TCGA.AG.3582	Yes	male	75	NA	NA	NA	NA	NA	NA	NA	NA	0.0848153214774282	NA	Years	0.0848153214774282	0	Years	42.44.0	nationwide children s hospital	21	read	11	false	2013	75	rectum	tcga-ag-3582	db1e3104-8bfd-4353-854a-c478ba1f7d07	no	NA	NA	consented	germany	31	NA	NA	rectum	rectal adenocarcinoma	no	NA	NA	NA	NA	NA	NA	primary	NA	18	-27635
TCGA.AG.3583	Yes	male	66	NA	NA	NA	NA	NA	NA	NA	NA	0.166894664842681	NA	Years	0.166894664842681	0	Years	42.44.0	nationwide children s hospital	21	read	11	false	2013	66	rectum	tcga-ag-3583	5af7b4eb-8314-41ce-ab2b-f98054a78a8b	no	NA	NA	consented	germany	61	NA	NA	rectum	rectal mucinous adenocarcinoma	no	NA	NA	NA	NA	NA	NA	primary	NA	18	-24107
TCGA.AG.3584	Yes	male	60	NA	NA	NA	NA	NA	NA	NA	NA	0	NA	Years	0	0	Years	42.44.0	nationwide children s hospital	21	read	11	false	2013	60	rectum	tcga-ag-3584	b2c48624-a483-4b1d-9155-c0c80ed2f7a0	no	NA	2	consented	germany	0	NA	NA	rectum	rectal adenocarcinoma	no	NA	NA	NA	NA	NA	NA	primary	NA	18	-22188
TCGA.AG.3586	Yes	female	72	NA	NA	NA	NA	NA	NA	NA	NA	0.0848153214774282	NA	Years	0.0848153214774282	0	Years	42.44.0	nationwide children s hospital	21	read	11	false	2013	72	rectum	tcga-ag-3586	a8b974f4-aabf-484d-bfa2-a286b39681e0	no	NA	NA	consented	germany	0	NA	NA	rectum	NA	no	NA	NA	NA	NA	NA	NA	primary	NA	18	-26542
TCGA.AG.3587	Yes	male	65	NA	NA	NA	NA	NA	NA	NA	NA	0.0848153214774282	NA	Years	0.0848153214774282	0	Years	42.44.0	nationwide children s hospital	21	read	11	false	2013	65	rectum	tcga-ag-3587	c9632a8b-dcfe-4480-a8ad-482f55b8cfa2	no	NA	NA	consented	germany	31	NA	NA	rectum	rectal adenocarcinoma	no	NA	NA	NA	NA	NA	NA	primary	NA	18	-24075
TCGA.AG.3591	Yes	female	66	NA	NA	NA	NA	NA	NA	NA	NA	0	NA	Years	0	0	Years	122.27.0	nationwide children s hospital	21	read	11	false	2013	66	rectum	tcga-ag-3591	a2b6246d-2b80-49c5-968b-694b4e8171dc	no	NA	2	consented	germany	0	NA	NA	rectum	rectal adenocarcinoma	no	NA	NA	NA	NA	NA	NA	primary	NA	18	-24166
TCGA.AG.3592	Yes	male	68	NA	NA	NA	NA	NA	NA	NA	NA	0	NA	Years	0	0	Years	122.27.0	nationwide children s hospital	21	read	11	false	2013	68	rectum	tcga-ag-3592	12f1d449-4da3-460d-b4f3-9e1232440a8b	NA	NA	NA	consented	germany	0	NA	NA	rectum	rectal adenocarcinoma	no	NA	NA	NA	NA	NA	NA	primary	NA	18	-25141
TCGA.AG.3593	Yes	female	72	NA	NA	NA	NA	NA	NA	NA	NA	0	NA	Years	0	0	Years	42.44.0	nationwide children s hospital	21	read	11	false	2013	72	rectum	tcga-ag-3593	10290e91-9784-4f94-8daa-b5d9a8b0efb9	no	NA	2	consented	germany	0	NA	NA	rectum	rectal adenocarcinoma	no	NA	NA	NA	NA	NA	NA	primary	NA	18	-26479
TCGA.AG.3594	Yes	male	77	NA	NA	NA	NA	NA	NA	NA	NA	0	NA	Years	0	0	Years	42.44.0	nationwide children s hospital	21	read	11	false	2013	77	rectum	tcga-ag-3594	ca8374a4-ce94-4091-aa9e-44339a7c4b22	no	NA	0	consented	germany	0	NA	NA	rectum	rectal mucinous adenocarcinoma	no	NA	NA	NA	NA	NA	NA	primary	NA	18	-28276
TCGA.AG.3598	Yes	male	69	NA	NA	NA	NA	NA	NA	NA	NA	0	NA	Years	0	0	Years	42.44.0	nationwide children s hospital	21	read	11	false	2013	69	rectum	tcga-ag-3598	6bc056f2-f06e-428f-aebc-85b780d880ed	no	NA	NA	consented	germany	0	NA	NA	rectum	rectal adenocarcinoma	no	NA	NA	NA	NA	NA	NA	primary	NA	18	-25324
TCGA.AG.3599	Yes	male	70	NA	NA	NA	NA	NA	NA	NA	NA	0.0820793433652531	NA	Years	0.0820793433652531	0	Years	42.44.0	nationwide children s hospital	21	read	11	false	2013	70	rectum	tcga-ag-3599	2a7903cc-345d-48f7-9fec-b4a5f09f8002	no	NA	NA	consented	germany	30	NA	NA	rectum	NA	no	NA	NA	NA	NA	NA	NA	primary	NA	18	-25748
TCGA.AG.3600	Yes	male	62	NA	NA	NA	NA	NA	NA	NA	NA	0	NA	Years	0	0	Years	42.44.0	nationwide children s hospital	21	read	11	false	2013	62	rectum	tcga-ag-3600	17a8d208-fcf6-4480-945c-848d4234aafd	no	NA	10	consented	germany	0	NA	NA	rectum	rectal adenocarcinoma	no	NA	NA	NA	NA	NA	NA	primary	NA	18	-22767
TCGA.AG.3601	Yes	male	68	NA	NA	NA	NA	NA	NA	NA	NA	0	NA	Years	0	0	Years	42.44.0	nationwide children s hospital	21	read	11	false	2013	68	rectum	tcga-ag-3601	ba902e78-752f-4248-9a59-ea08475c961b	no	NA	NA	consented	germany	0	NA	NA	rectum	rectal adenocarcinoma	no	NA	NA	NA	NA	NA	NA	primary	NA	18	-24836
TCGA.AG.3602	Yes	female	66	NA	NA	NA	NA	NA	NA	NA	NA	0	NA	Years	0	0	Years	42.44.0	nationwide children s hospital	21	read	11	false	2013	66	rectum	tcga-ag-3602	c69dec57-7a84-481b-bcfe-61a771d0a9d1	no	NA	9	consented	germany	0	NA	NA	rectum	rectal adenocarcinoma	no	NA	NA	NA	NA	NA	NA	primary	NA	18	-24350
TCGA.AG.3605	Yes	female	85	NA	NA	NA	NA	NA	NA	NA	NA	0.0820793433652531	NA	Years	0.0820793433652531	0	Years	42.44.0	nationwide children s hospital	21	read	11	false	2013	85	rectum	tcga-ag-3605	a744d4a3-f99a-46ce-9b3f-8ee8835e67ec	no	NA	NA	consented	germany	0	NA	NA	rectum	rectal adenocarcinoma	no	NA	NA	NA	NA	NA	NA	primary	NA	18	-31077
TCGA.AG.3608	Yes	female	79	NA	NA	NA	NA	NA	NA	NA	NA	0	NA	Years	0	0	Years	42.44.0	nationwide children s hospital	21	read	11	false	2013	79	rectum	tcga-ag-3608	c3760fb2-3b8a-4251-a189-21d56fba5017	no	NA	0	consented	germany	0	NA	NA	rectum	rectal adenocarcinoma	no	NA	NA	NA	NA	NA	NA	primary	NA	18	-29008
TCGA.AG.3609	Yes	female	65	NA	NA	NA	NA	NA	NA	NA	NA	0	NA	Years	0	0	Years	42.44.0	nationwide children s hospital	21	read	11	false	2013	65	rectum	tcga-ag-3609	81dac02c-6e5f-4afe-9c90-12b5a4f26594	no	NA	NA	consented	germany	0	NA	NA	rectum	rectal adenocarcinoma	no	NA	NA	NA	NA	NA	NA	primary	NA	18	-23925
TCGA.AG.3611	Yes	male	72	NA	NA	NA	NA	NA	NA	NA	NA	0	NA	Years	0	0	Years	42.44.0	nationwide children s hospital	21	read	11	false	2013	72	rectum	tcga-ag-3611	fb632146-92c7-40d9-acc3-6dc4a2d499be	no	NA	NA	consented	germany	0	NA	NA	rectum	rectal adenocarcinoma	no	NA	NA	NA	NA	NA	NA	primary	NA	18	-26420
TCGA.AG.3612	Yes	female	55	NA	NA	NA	NA	NA	NA	NA	NA	0	NA	Years	0	0	Years	42.44.0	nationwide children s hospital	21	read	11	false	2013	55	rectum	tcga-ag-3612	1543c1da-bde4-41c1-a510-56b62db8cca8	no	NA	0	consented	germany	0	NA	NA	rectum	rectal adenocarcinoma	no	NA	NA	NA	NA	NA	NA	primary	NA	18	-20242
TCGA.AG.3725	Yes	female	90	NA	NA	NA	NA	NA	NA	NA	NA	0	NA	Years	0	0	Years	122.27.0	nationwide children s hospital	21	read	11	false	2013	90	rectum	tcga-ag-3725	fd798ddf-7273-49b8-b13c-d9909c8c87ff	no	NA	NA	consented	germany	0	NA	NA	rectum	rectal adenocarcinoma	no	NA	NA	NA	NA	NA	NA	primary	NA	18	-32872
TCGA.AG.3726	Yes	female	63	NA	NA	NA	NA	NA	NA	NA	NA	0.662106703146375	NA	Years	0.662106703146375	0	Years	42.44.0	nationwide children s hospital	21	read	11	false	2013	63	rectum	tcga-ag-3726	21e8c2b7-3a80-4b7e-acec-6ff863f15324	no	NA	NA	consented	germany	31	NA	NA	rectum	rectal adenocarcinoma	no	NA	NA	NA	NA	NA	NA	primary	NA	18	-23345
TCGA.AG.3727	Yes	female	78	NA	NA	NA	NA	NA	NA	NA	NA	0.079343365253078	NA	Years	0.079343365253078	0	Years	42.44.0	nationwide children s hospital	21	read	11	false	2013	78	rectum	tcga-ag-3727	e6827400-0d95-46b0-8874-6ce9e9d5011b	no	NA	NA	consented	germany	29	NA	NA	rectum	rectal adenocarcinoma	no	NA	NA	NA	NA	NA	NA	primary	NA	18	-28641
TCGA.AG.3728	Yes	male	73	NA	NA	NA	NA	NA	NA	NA	NA	0	NA	Years	0	0	Years	42.44.0	nationwide children s hospital	21	read	11	false	2013	73	rectum	tcga-ag-3728	856a490c-c6da-48fe-88b5-9fde0f481365	no	NA	10	consented	germany	0	NA	NA	rectum	rectal adenocarcinoma	no	NA	NA	NA	NA	NA	NA	primary	NA	18	-26905
TCGA.AG.3731	Yes	male	65	NA	NA	NA	NA	NA	NA	NA	NA	0.0848153214774282	NA	Years	0.0848153214774282	0	Years	122.27.0	nationwide children s hospital	21	read	11	false	2013	65	rectum	tcga-ag-3731	72756208-a5ed-47d2-8c4c-19a8d39f7b9d	no	NA	NA	consented	germany	31	NA	NA	rectum	rectal adenocarcinoma	no	NA	NA	NA	NA	NA	NA	primary	NA	18	-23922
TCGA.AG.3732	Yes	female	78	NA	NA	NA	NA	NA	NA	NA	NA	0	NA	Years	0	0	Years	102.28.0	nationwide children s hospital	21	read	11	false	2013	78	rectum	tcga-ag-3732	a83923fd-276c-4526-9922-5ef741f551fd	no	NA	NA	consented	germany	0	NA	NA	rectum	rectal adenocarcinoma	no	NA	NA	NA	NA	NA	NA	primary	NA	18	-28521
TCGA.AG.3742	Yes	female	85	NA	NA	NA	NA	NA	NA	NA	NA	0.0820793433652531	NA	Years	0.0820793433652531	0	Years	102.28.0	nationwide children s hospital	21	read	11	false	2013	85	rectum	tcga-ag-3742	fbcd7e69-533f-4b6c-9868-162139135b58	no	NA	NA	consented	germany	30	NA	NA	rectum	rectal adenocarcinoma	no	NA	NA	NA	NA	NA	NA	primary	NA	18	-31078
TCGA.AG.3878	Yes	male	64	NA	NA	NA	NA	NA	NA	NA	NA	0.0820793433652531	NA	Years	0.0820793433652531	0	Years	42.44.0	nationwide children s hospital	21	read	11	false	2013	64	rectum	tcga-ag-3878	fdeeff8e-1328-42a4-aca0-a03b97421f1e	no	NA	NA	consented	germany	30	NA	NA	rectum	rectal adenocarcinoma	no	NA	NA	NA	NA	NA	NA	primary	NA	18	-23527
TCGA.AG.3881	Yes	female	83	NA	NA	NA	NA	NA	NA	NA	NA	0	NA	Years	0	0	Years	42.44.0	nationwide children s hospital	21	read	11	false	2013	83	rectum	tcga-ag-3881	b6ba7313-8e91-4c39-8629-db3e96f4c556	no	NA	NA	consented	germany	0	NA	NA	rectum	rectal mucinous adenocarcinoma	no	NA	NA	NA	NA	NA	NA	primary	NA	18	-30466
TCGA.AG.3882	Yes	female	66	NA	NA	NA	NA	NA	NA	NA	NA	0	NA	Years	0	0	Years	42.44.0	nationwide children s hospital	21	read	11	false	2013	66	rectum	tcga-ag-3882	92c65e5a-3f07-49d9-ab69-46a0eb86ae88	no	NA	NA	consented	germany	0	NA	NA	rectum	rectal adenocarcinoma	no	NA	NA	NA	NA	NA	NA	primary	NA	18	-24198
TCGA.AG.3883	Yes	male	69	NA	NA	NA	NA	NA	NA	NA	NA	0.0848153214774282	NA	Years	0.0848153214774282	0	Years	42.44.0	nationwide children s hospital	21	read	11	false	2013	69	rectum	tcga-ag-3883	b6e6e715-ccc5-474f-860a-a10bf1962936	no	NA	NA	consented	germany	0	NA	NA	rectum	rectal adenocarcinoma	no	NA	NA	NA	NA	NA	NA	primary	NA	18	-25414
TCGA.AG.3885	Yes	female	71	NA	NA	NA	NA	NA	NA	NA	NA	0	NA	Years	0	0	Years	42.44.0	nationwide children s hospital	21	read	11	false	2013	71	rectum	tcga-ag-3885	e5e4aa9f-6015-4d62-a088-69920d7f2500	no	NA	0	consented	germany	0	NA	NA	rectum	rectal adenocarcinoma	no	NA	NA	NA	NA	NA	NA	primary	NA	18	-26144
TCGA.AG.3887	Yes	male	68	NA	NA	NA	NA	NA	NA	NA	NA	0.0766073871409029	NA	Years	0.0766073871409029	0	Years	46.41.0	nationwide children s hospital	21	read	11	false	2013	68	rectum	tcga-ag-3887	8c7ccdb0-7653-4a8d-86b6-de39afc40765	no	NA	NA	consented	germany	28	NA	NA	rectum	rectal mucinous adenocarcinoma	no	NA	NA	NA	NA	NA	NA	primary	NA	18	-24960
TCGA.AG.3890	Yes	male	62	NA	NA	NA	NA	NA	NA	NA	NA	0	NA	Years	0	0	Years	46.41.0	nationwide children s hospital	21	read	11	false	2013	62	rectum	tcga-ag-3890	e2d395f8-bf13-4fe4-8031-683b0eedd875	no	NA	NA	consented	germany	0	NA	NA	rectum	rectal adenocarcinoma	no	NA	NA	NA	NA	NA	NA	primary	NA	18	-22950
TCGA.AG.3891	Yes	female	66	NA	NA	NA	NA	NA	NA	NA	NA	0.0820793433652531	NA	Years	0.0820793433652531	0	Years	46.41.0	nationwide children s hospital	21	read	11	false	2013	66	rectum	tcga-ag-3891	d461e83a-7f09-4e4c-ac49-f05766a6051a	no	NA	NA	consented	germany	30	NA	NA	rectum	rectal adenocarcinoma	no	NA	NA	NA	NA	NA	NA	primary	NA	18	-24411
TCGA.AG.3892	Yes	female	57	NA	NA	NA	NA	NA	NA	NA	NA	0.0848153214774282	NA	Years	0.0848153214774282	0	Years	46.41.0	nationwide children s hospital	21	read	11	false	2013	57	rectum	tcga-ag-3892	ded3feb2-1079-4520-a7ca-f5b5fc73d7c5	no	NA	NA	consented	germany	31	NA	NA	rectum	rectal adenocarcinoma	no	NA	NA	NA	NA	NA	NA	primary	NA	18	-20879
TCGA.AG.3893	Yes	male	74	NA	NA	NA	NA	NA	NA	NA	NA	0.0820793433652531	NA	Years	0.0820793433652531	0	Years	46.41.0	nationwide children s hospital	21	read	11	false	2013	74	rectum	tcga-ag-3893	add567b7-29ef-4122-8a54-57d36f735e78	no	NA	NA	consented	germany	30	NA	NA	rectum	rectal adenocarcinoma	no	NA	NA	NA	NA	NA	NA	primary	NA	18	-27271
TCGA.AG.3894	Yes	male	65	NA	NA	NA	NA	NA	NA	NA	NA	0.0820793433652531	NA	Years	0.0820793433652531	0	Years	46.41.0	nationwide children s hospital	21	read	11	false	2013	65	rectum	tcga-ag-3894	065b26fc-6827-44d5-83d8-1100c63fcda6	no	NA	NA	consented	germany	30	NA	NA	rectum	rectal adenocarcinoma	no	NA	NA	NA	NA	NA	NA	primary	NA	18	-23954
TCGA.AG.3896	Yes	female	85	NA	NA	NA	NA	NA	NA	NA	NA	0.0848153214774282	NA	Years	0.0848153214774282	0	Years	46.41.0	nationwide children s hospital	21	read	11	false	2013	85	rectum	tcga-ag-3896	9af35239-ffb9-4d4f-889e-f743da271eef	no	NA	NA	consented	germany	0	NA	NA	rectum	rectal adenocarcinoma	no	NA	NA	NA	NA	NA	NA	primary	NA	18	-31046
TCGA.AG.3898	Yes	male	61	NA	NA	NA	NA	NA	NA	NA	NA	0	NA	Years	0	0	Years	46.41.0	nationwide children s hospital	21	read	11	false	2013	61	rectum	tcga-ag-3898	5a7d19f9-6be2-45ac-9ffc-11e28594eeee	no	NA	NA	consented	germany	0	NA	NA	rectum	rectal adenocarcinoma	no	NA	NA	NA	NA	NA	NA	primary	NA	18	-22492
TCGA.AG.3901	Yes	female	67	NA	NA	NA	NA	NA	NA	NA	NA	0	NA	Years	0	0	Years	46.41.0	nationwide children s hospital	21	read	11	false	2013	67	rectum	tcga-ag-3901	1586cb0a-081a-4364-9470-46f9d0f0167d	no	NA	NA	consented	germany	0	NA	NA	rectum	rectal mucinous adenocarcinoma	no	NA	NA	NA	NA	NA	NA	primary	NA	18	-24502
TCGA.AG.3902	Yes	male	61	NA	NA	NA	NA	NA	NA	NA	NA	0	NA	Years	0	0	Years	46.41.0	nationwide children s hospital	21	read	11	false	2013	61	rectum	tcga-ag-3902	bcfe4fe9-d090-49f9-85a7-2b472e0f7453	no	NA	NA	consented	germany	0	NA	NA	rectum	rectal adenocarcinoma	no	NA	NA	NA	NA	NA	NA	primary	NA	18	-22491
TCGA.AG.3906	Yes	female	67	NA	NA	NA	NA	NA	NA	NA	NA	0	NA	Years	0	0	Years	46.41.0	nationwide children s hospital	21	read	11	false	2013	67	rectum	tcga-ag-3906	ec2abe34-6566-4c2f-8d06-ade2e858b301	no	NA	NA	consented	germany	0	NA	NA	rectum	rectal adenocarcinoma	no	NA	NA	NA	NA	NA	NA	primary	NA	18	-24806
TCGA.AG.3909	Yes	female	69	NA	NA	NA	NA	NA	NA	NA	NA	0	NA	Years	0	0	Years	46.41.0	nationwide children s hospital	21	read	11	false	2013	69	rectum	tcga-ag-3909	769880ae-34d9-405e-8ea7-33ba47cf2dd2	no	NA	NA	consented	germany	0	NA	NA	rectum	rectal adenocarcinoma	no	NA	NA	NA	NA	NA	NA	primary	no	18	-25537
TCGA.AG.3999	Yes	female	61	NA	NA	NA	NA	NA	NA	NA	NA	0.0848153214774282	NA	Years	0.0848153214774282	0	Years	46.41.0	nationwide children s hospital	21	read	11	false	2013	61	rectum	tcga-ag-3999	60778da8-d99e-4e51-96a2-3e900b3978d9	no	NA	5	consented	germany	31	NA	NA	rectum	rectal adenocarcinoma	no	NA	NA	NA	NA	NA	NA	primary	no	18	-22310
TCGA.AG.4001	Yes	female	74	NA	NA	NA	NA	NA	NA	NA	NA	0.0848153214774282	NA	Years	0.0848153214774282	0	Years	46.41.0	nationwide children s hospital	21	read	11	false	2013	74	rectum	tcga-ag-4001	d846228f-67af-4b3b-9796-dbc263c2054c	no	NA	NA	consented	germany	31	NA	NA	rectum	rectal adenocarcinoma	no	NA	NA	NA	NA	NA	NA	primary	NA	18	-27302
TCGA.AG.4005	Yes	male	64	NA	NA	NA	NA	NA	NA	NA	NA	0	NA	Years	0	0	Years	46.41.0	nationwide children s hospital	21	read	11	false	2013	64	rectum	tcga-ag-4005	866de12b-e4df-4f19-b62e-e3fd85d4ec08	no	NA	6	consented	germany	0	NA	NA	rectum	rectal adenocarcinoma	no	NA	NA	NA	NA	NA	NA	primary	NA	18	-23407
TCGA.AG.4007	Yes	male	87	NA	NA	NA	NA	NA	NA	NA	NA	0.0848153214774282	NA	Years	0.0848153214774282	0	Years	46.41.0	nationwide children s hospital	21	read	11	false	2013	87	rectum	tcga-ag-4007	8e00e7e7-ffaf-44f0-91a7-172671f18e08	no	NA	2	consented	germany	31	NA	NA	rectum	rectal adenocarcinoma	no	NA	NA	NA	NA	NA	NA	primary	NA	18	-31776
TCGA.AG.4008	Yes	male	63	NA	NA	NA	NA	NA	NA	NA	NA	0.0848153214774282	NA	Years	0.0848153214774282	0	Years	46.41.0	nationwide children s hospital	21	read	11	false	2013	63	rectum	tcga-ag-4008	72802851-9340-4c5f-a90b-23b7afd7577a	no	NA	NA	consented	germany	31	NA	NA	rectum	rectal adenocarcinoma	no	NA	NA	NA	NA	NA	NA	primary	NA	18	-23192
TCGA.AG.4009	Yes	male	83	NA	NA	NA	NA	NA	NA	NA	NA	0.0820793433652531	NA	Years	0.0820793433652531	0	Years	46.41.0	nationwide children s hospital	21	read	11	false	2013	83	rectum	tcga-ag-4009	d63a90d4-730f-4916-af02-d06854221d7a	no	NA	NA	consented	germany	30	NA	NA	rectum	rectal adenocarcinoma	no	NA	NA	NA	NA	NA	NA	primary	NA	18	-30558
TCGA.AG.4015	Yes	female	85	NA	NA	NA	NA	NA	NA	NA	NA	0	NA	Years	0	0	Years	46.41.0	nationwide children s hospital	21	read	11	false	2013	85	rectum	tcga-ag-4015	1388bba1-02ba-40df-93e5-c3d58b7bbae0	no	NA	NA	consented	germany	0	NA	NA	rectum	rectal adenocarcinoma	no	NA	NA	NA	NA	NA	NA	primary	NA	18	-31290
TCGA.AG.4021	Yes	female	84	NA	NA	NA	NA	NA	NA	NA	NA	0	NA	Years	0	0	Years	122.27.0	nationwide children s hospital	21	read	11	false	2013	84	rectum	tcga-ag-4021	6dafce6c-b2a9-4b23-b9f8-b71e01616389	yes	NA	NA	consented	germany	0	NA	NA	rectum	rectal adenocarcinoma	no	no	NA	NA	NA	NA	NA	primary	NA	18	-31015
TCGA.AG.4022	Yes	female	59	NA	NA	NA	NA	NA	NA	NA	NA	0.0820793433652531	NA	Years	0.0820793433652531	0	Years	122.27.0	nationwide children s hospital	21	read	11	false	2013	59	rectum	tcga-ag-4022	9084b672-8e65-4b7f-a256-32fd35aa8ab5	no	NA	NA	consented	germany	30	NA	NA	rectum	rectal adenocarcinoma	no	no	NA	NA	NA	NA	NA	primary	NA	18	-21823
TCGA.AG.A002	Yes	male	35	NA	NA	NA	NA	NA	NA	NA	NA	1.74281805745554	NA	Years	1.74281805745554	0	Years	43.35.0	nationwide children s hospital	21	read	11	false	2013	35	rectum	tcga-ag-a002	cb005c69-7301-41ce-b534-c9751f1436c5	no	NA	NA	consented	germany	31	NA	NA	rectum	rectal adenocarcinoma	no	NA	NA	NA	NA	NA	NA	primary	NA	15	-13090
TCGA.AG.A008	Yes	female	50	NA	NA	NA	NA	NA	NA	NA	NA	1.15731874145007	NA	Years	1.15731874145007	0	Years	43.35.0	nationwide children s hospital	21	read	11	false	2013	50	rectum	tcga-ag-a008	e7503a51-6647-4cc2-80dd-645d0df4db43	no	NA	NA	consented	germany	0	NA	NA	rectum	rectal mucinous adenocarcinoma	no	NA	NA	NA	NA	NA	NA	primary	NA	15	-18416
TCGA.AG.A00C	Yes	female	49	NA	NA	NA	NA	NA	NA	NA	NA	0.500683994528044	NA	Years	0.500683994528044	0	Years	43.35.0	nationwide children s hospital	21	read	11	false	2013	49	rectum	tcga-ag-a00c	ff004403-8cc5-43e6-bd1c-dde4eb1e6193	no	NA	6	consented	germany	0	NA	NA	rectum	rectal adenocarcinoma	no	NA	NA	NA	NA	NA	NA	primary	NA	15	-18200
TCGA.AG.A00H	Yes	male	75	NA	NA	NA	NA	NA	NA	NA	NA	2.15868673050616	NA	Years	2.15868673050616	0	Years	43.35.0	nationwide children s hospital	21	read	11	false	2013	75	rectum	tcga-ag-a00h	9f4574ec-a58a-4410-8735-c5e5bc4ca7e0	no	NA	10	consented	germany	29	NA	NA	rectum	rectal adenocarcinoma	NA	NA	NA	NA	NA	NA	NA	primary	NA	15	-27485
TCGA.AG.A00Y	Yes	male	68	NA	NA	NA	NA	NA	NA	NA	NA	1.91518467852257	NA	Years	1.91518467852257	0	Years	43.35.0	nationwide children s hospital	21	read	11	false	2013	68	rectum	tcga-ag-a00y	c7e09161-60d6-4dff-a840-7cec3bb7a30a	no	NA	NA	consented	germany	0	NA	NA	rectum	rectal adenocarcinoma	no	NA	NA	NA	NA	NA	NA	primary	NA	15	-24837
TCGA.AG.A011	Yes	male	80	NA	NA	NA	NA	NA	NA	NA	NA	1.4172366621067	NA	Years	1.4172366621067	0	Years	43.35.0	nationwide children s hospital	21	read	11	false	2013	80	rectum	tcga-ag-a011	3be106bc-ba42-4c70-9b50-697d89db617d	no	NA	1	consented	germany	0	NA	NA	rectum	rectal adenocarcinoma	no	NA	NA	NA	NA	NA	NA	primary	NA	15	-29463
TCGA.AG.A014	Yes	male	86	NA	NA	NA	NA	NA	NA	NA	NA	1.32421340629275	NA	Years	1.32421340629275	0	Years	43.35.0	nationwide children s hospital	21	read	11	false	2013	86	rectum	tcga-ag-a014	51c37449-6a2e-4c3d-a7cc-06f901e1224f	no	NA	NA	consented	germany	88	NA	NA	rectum	rectal adenocarcinoma	NA	NA	NA	NA	NA	NA	NA	primary	NA	15	-31718
TCGA.AG.A015	Yes	female	64	NA	NA	NA	NA	NA	NA	NA	NA	1.08344733242134	NA	Years	1.08344733242134	0	Years	43.35.0	nationwide children s hospital	21	read	11	false	2013	64	rectum	tcga-ag-a015	09daff79-6493-45c1-8cba-9381259e2bea	no	NA	NA	consented	germany	0	NA	NA	rectum	rectal adenocarcinoma	NA	NA	NA	NA	NA	NA	NA	primary	NA	15	-23496
TCGA.AG.A016	Yes	male	55	NA	NA	NA	NA	NA	NA	NA	NA	0.0848153214774282	NA	Years	0.0848153214774282	0	Years	43.35.0	nationwide children s hospital	21	read	11	false	2013	55	rectum	tcga-ag-a016	9c7b5e85-5579-4d0f-a7ea-b9d081ac0037	no	NA	NA	consented	germany	0	NA	NA	rectum	rectal adenocarcinoma	no	NA	NA	NA	NA	NA	NA	primary	NA	15	-20177
TCGA.AG.A01J	Yes	female	59	NA	NA	NA	NA	NA	NA	NA	NA	0.0848153214774282	NA	Years	0.0848153214774282	0	Years	43.35.0	nationwide children s hospital	21	read	11	false	2013	59	rectum	tcga-ag-a01j	a18acb1d-403a-4802-8efb-9085e006f4c5	no	NA	1	consented	germany	31	NA	NA	rectum	rectal adenocarcinoma	no	NA	NA	NA	NA	NA	NA	primary	NA	15	-21581
TCGA.AG.A01L	Yes	male	58	NA	NA	NA	NA	NA	NA	NA	NA	0.998632010943912	NA	Years	0.998632010943912	0	Years	43.35.0	nationwide children s hospital	21	read	11	false	2013	58	rectum	tcga-ag-a01l	848a5838-8a06-45a9-a3d6-e4ed47b824ab	no	NA	NA	consented	germany	0	NA	NA	rectum	rectal adenocarcinoma	no	NA	NA	NA	NA	NA	NA	primary	NA	15	-21368
TCGA.AG.A01N	Yes	female	68	NA	NA	NA	NA	NA	NA	NA	NA	0.998632010943912	NA	Years	0.998632010943912	0	Years	43.35.0	nationwide children s hospital	21	read	11	false	2013	68	rectum	tcga-ag-a01n	1118490d-75aa-43cc-b2a2-c2af61829ffc	no	NA	NA	consented	germany	31	NA	NA	rectum	rectal adenocarcinoma	NA	NA	NA	NA	NA	NA	NA	primary	NA	15	-25048
TCGA.AG.A01W	Yes	female	67	NA	NA	NA	NA	NA	NA	NA	NA	5.82763337893297	NA	Years	5.82763337893297	0	Years	67.39.0	nationwide children s hospital	21	read	11	false	2013	67	rectum	tcga-ag-a01w	74543fa4-ce73-46e4-9c59-224e8242b4a2	no	NA	NA	consented	germany	0	NA	NA	rectum	rectal adenocarcinoma	no	NA	NA	NA	NA	NA	NA	primary	NA	15	-24744
TCGA.AG.A01Y	Yes	female	49	NA	NA	NA	NA	NA	NA	NA	NA	5.32421340629275	NA	Years	5.32421340629275	0	Years	67.39.0	nationwide children s hospital	21	read	11	false	2013	49	rectum	tcga-ag-a01y	a91f7a8c-e0fe-403a-9ef0-f7679b2761cc	no	NA	NA	consented	germany	0	NA	NA	rectum	rectal adenocarcinoma	no	NA	NA	NA	NA	NA	NA	primary	NA	15	-18112
TCGA.AG.A020	Yes	female	57	NA	NA	NA	NA	NA	NA	NA	NA	0.913816689466484	NA	Years	0.913816689466484	0	Years	67.39.0	nationwide children s hospital	21	read	11	false	2013	57	rectum	tcga-ag-a020	19e46a3d-18c5-4927-8501-2265e2d617b8	no	NA	NA	consented	germany	0	NA	NA	rectum	rectal mucinous adenocarcinoma	no	NA	NA	NA	NA	NA	NA	primary	NA	15	-20851
TCGA.AG.A023	Yes	female	62	NA	NA	NA	NA	NA	NA	NA	NA	4.32558139534884	NA	Years	4.32558139534884	1	Years	43.35.0	nationwide children s hospital	21	read	11	false	2013	62	rectum	tcga-ag-a023	3bc6e336-f58e-4dc4-8414-7318e55016ed	no	NA	NA	consented	germany	0	NA	NA	rectum	rectal adenocarcinoma	NA	NA	NA	NA	NA	NA	NA	primary	NA	15	-22830
TCGA.AG.A025	Yes	female	62	NA	NA	NA	NA	NA	NA	NA	NA	4.15595075239398	NA	Years	4.15595075239398	0	Years	43.35.0	nationwide children s hospital	21	read	11	false	2013	62	rectum	tcga-ag-a025	9d7e0672-0a9e-4dbf-a583-80f4eb086ec6	no	NA	NA	consented	germany	0	NA	NA	rectum	rectal adenocarcinoma	no	NA	NA	NA	NA	NA	NA	primary	NA	15	-22952
TCGA.AG.A026	Yes	male	66	NA	NA	NA	NA	NA	NA	NA	NA	0.161422708618331	NA	Years	0.161422708618331	1	Years	67.39.0	nationwide children s hospital	21	read	11	false	2013	66	rectum	tcga-ag-a026	31bd8589-378c-40e5-8b7f-3b4c81f304be	no	NA	NA	consented	germany	0	NA	NA	rectum	rectal adenocarcinoma	no	NA	NA	NA	NA	NA	NA	primary	NA	15	-24413
TCGA.AG.A02G	Yes	male	66	NA	NA	NA	NA	NA	NA	NA	NA	3.23939808481532	NA	Years	3.23939808481532	1	Years	43.35.0	nationwide children s hospital	21	read	11	false	2013	66	rectum	tcga-ag-a02g	17878cb0-a8f9-43a4-911c-0f94c2a5e3df	no	NA	NA	consented	germany	0	NA	NA	rectum	rectal adenocarcinoma	no	NA	NA	NA	NA	NA	NA	primary	NA	15	-24259
TCGA.AG.A02N	Yes	male	67	NA	NA	NA	NA	NA	NA	NA	NA	5.15458276333789	NA	Years	5.15458276333789	0	Years	67.39.0	nationwide children s hospital	21	read	11	false	2013	67	rectum	tcga-ag-a02n	8ad1c98b-5395-477e-87a8-19dff3a59c26	no	NA	NA	consented	germany	0	NA	NA	rectum	rectal adenocarcinoma	no	NA	NA	NA	NA	NA	NA	primary	NA	15	-24687
TCGA.AG.A02X	Yes	male	77	NA	NA	NA	NA	NA	NA	NA	NA	3.40902872777018	NA	Years	3.40902872777018	0	Years	43.35.0	nationwide children s hospital	21	read	11	false	2013	77	rectum	tcga-ag-a02x	a424bfe7-5518-4c80-83c8-709a34320bc7	no	NA	NA	consented	germany	0	NA	NA	rectum	rectal adenocarcinoma	no	NA	NA	NA	NA	NA	NA	primary	NA	15	-28399
TCGA.AG.A032	Yes	male	68	NA	NA	NA	NA	NA	NA	NA	NA	3.16279069767442	NA	Years	3.16279069767442	0	Years	43.35.0	nationwide children s hospital	21	read	11	false	2013	68	rectum	tcga-ag-a032	0bb786ee-07cf-4853-9b49-ec95cd14e282	no	NA	NA	consented	germany	30	NA	NA	rectum	rectal adenocarcinoma	no	NA	NA	NA	NA	NA	NA	primary	NA	15	-24865
TCGA.AG.A036	Yes	male	71	NA	NA	NA	NA	NA	NA	NA	NA	5.99726402188783	NA	Years	5.99726402188783	0	Years	67.39.0	nationwide children s hospital	21	read	11	false	2013	71	rectum	tcga-ag-a036	f2a8deb2-0e2c-4bbd-8fa1-99b7abb2f3aa	no	NA	1	consented	germany	31	NA	NA	rectum	rectal adenocarcinoma	no	NA	NA	NA	NA	NA	NA	primary	NA	15	-26205
TCGA.AH.6544	Yes	male	60	NA	NA	NA	NA	NA	NA	NA	NA	0.0410396716826265	NA	Years	0.0410396716826265	0	Years	139.30.0	nationwide children s hospital	21	read	11	false	2013	60	rectosigmoid junction	tcga-ah-6544	835cbd02-4dbb-4273-9704-4b5d272493d7	no	NA	6	consented	united states	15	NA	NA	rectosigmoid junction	rectal adenocarcinoma	no	no	NA	NA	NA	NA	NA	primary	NA	21	-21977
TCGA.AH.6547	Yes	female	79	NA	NA	NA	NA	NA	NA	NA	NA	0.120383036935705	NA	Years	0.120383036935705	0	Years	139.30.0	nationwide children s hospital	21	read	11	false	2013	79	rectosigmoid junction	tcga-ah-6547	c7162d11-4bdc-41cd-a964-46fc416829db	no	NA	22	consented	united states	43	NA	NA	rectosigmoid junction	rectal adenocarcinoma	no	no	NA	distal (>2cm)	NA	NA	NA	primary	yes	4	-29039
TCGA.AH.6549	Yes	male	66	NA	NA	NA	NA	NA	NA	NA	NA	0.0164158686730506	NA	Years	0.0164158686730506	0	Years	139.30.0	nationwide children s hospital	21	read	11	false	2013	66	rectum	tcga-ah-6549	107cb92b-6231-4e7a-af05-1f5de5981947	NA	NA	10	consented	united states	6	NA	NA	rectum	rectal adenocarcinoma	no	no	NA	NA	NA	NA	NA	primary	yes	21	-24350
TCGA.AH.6643	Yes	male	50	NA	NA	NA	NA	NA	NA	NA	NA	0.0574555403556772	NA	Years	0.0574555403556772	0	Years	139.30.0	nationwide children s hospital	21	read	11	false	2013	50	rectosigmoid junction	tcga-ah-6643	bd0ddc1e-ba3b-4719-a2fa-776f0475dd8a	no	NA	4	consented	united states	21	NA	NA	rectosigmoid junction	rectal adenocarcinoma	no	no	NA	distal (>2cm)	NA	NA	NA	primary	no	19	-18262
TCGA.AH.6644	Yes	male	73	NA	NA	NA	NA	NA	NA	NA	NA	0.0601915184678523	NA	Years	0.0601915184678523	0	Years	139.30.0	nationwide children s hospital	21	read	11	false	2013	73	rectosigmoid junction	tcga-ah-6644	d9121e5a-88f2-47a6-a0b1-25735c209e54	NA	NA	30	consented	united states	22	NA	NA	rectosigmoid junction	rectal adenocarcinoma	no	no	NA	NA	NA	NA	NA	primary	no	20	-26891
TCGA.AH.6897	Yes	male	48	not hispanic or latino	NA	NA	NA	NA	NA	NA	NA	0.383036935704514	NA	Years	0.383036935704514	0	Years	158.27.0	nationwide children s hospital	21	read	11	false	2013	48	rectosigmoid junction	tcga-ah-6897	182fe81e-9c96-4824-8a8a-28f7c498020f	NA	NA	30	consented	united states	140	NA	NA	rectosigmoid junction	rectal adenocarcinoma	no	no	NA	NA	NA	NA	NA	primary	no	22	-17532
TCGA.AH.6903	Yes	male	46	not hispanic or latino	NA	NA	NA	NA	NA	NA	NA	0.150478796169631	NA	Years	0.150478796169631	0	Years	158.27.0	nationwide children s hospital	21	read	11	false	2013	46	rectosigmoid junction	tcga-ah-6903	1e89c189-7c8a-44c9-9b0f-2f625a285003	no	NA	45	consented	united states	47	NA	NA	rectosigmoid junction	rectal mucinous adenocarcinoma	no	no	NA	NA	NA	NA	NA	primary	no	26	-17015
TCGA.BM.6198	Yes	male	73	not hispanic or latino	NA	NA	NA	NA	NA	NA	NA	0.848153214774282	0	Years	0.848153214774282	0	Years	122.27.0	nationwide children s hospital	21	read	11	false	2013	73	rectum	tcga-bm-6198	a46be4e1-260c-4ce9-8b0f-1326d90c697f	no	NA	NA	consented	united states	-19	NA	NA	rectum	rectal adenocarcinoma	no	yes, history of prior malignancy	NA	NA	NA	NA	NA	primary	no	14	-26837
TCGA.CI.6619	Yes	male	41	not hispanic or latino	NA	NA	NA	NA	NA	NA	NA	0.500683994528044	NA	Years	0.500683994528044	0	Years	139.30.0	nationwide children s hospital	21	read	11	false	2013	41	rectum	tcga-ci-6619	3b55aa84-9fdc-4125-8d39-d8949de2a1b3	NA	NA	NA	consented	united states	3	NA	NA	rectum	rectal adenocarcinoma	no	no	NA	NA	NA	NA	NA	primary	NA	15	-15322
TCGA.CI.6620	Yes	female	41	not hispanic or latino	NA	NA	NA	NA	NA	NA	NA	0.500683994528044	NA	Years	0.500683994528044	0	Years	139.30.0	nationwide children s hospital	21	read	11	false	2013	41	rectum	tcga-ci-6620	b26143d3-d458-4d5c-8446-fd2f05707352	NA	NA	NA	consented	united states	38	NA	NA	rectum	rectal adenocarcinoma	no	no	NA	NA	NA	NA	NA	primary	NA	30	-15322
TCGA.CI.6621	Yes	male	63	not hispanic or latino	NA	NA	NA	NA	NA	NA	NA	0	NA	Years	0	0	Years	139.30.0	nationwide children s hospital	21	read	11	false	2013	63	rectum	tcga-ci-6621	156cb6c6-b5d4-4ea9-9495-fc972cf9c84a	NA	NA	NA	consented	united states	0	NA	NA	rectum	rectal adenocarcinoma	no	no	NA	NA	NA	NA	NA	primary	NA	9	-23240
TCGA.CI.6622	Yes	male	74	not hispanic or latino	NA	NA	NA	NA	NA	NA	NA	0.577291381668947	NA	Years	0.577291381668947	0	Years	139.30.0	nationwide children s hospital	21	read	11	false	2013	74	rectum	tcga-ci-6622	bd6877a8-06b4-4b95-bed2-15c524068f21	NA	NA	NA	consented	united states	24	NA	NA	rectum	rectal adenocarcinoma	no	no	NA	NA	NA	NA	NA	primary	NA	15	-27336
TCGA.CI.6623	Yes	male	44	not hispanic or latino	NA	NA	NA	NA	NA	NA	NA	0.779753761969904	NA	Years	0.779753761969904	0	Years	139.30.0	nationwide children s hospital	21	read	11	false	2013	44	rectum	tcga-ci-6623	acccb105-6439-4b30-a0b9-bb94c7873d4a	NA	NA	NA	consented	united states	0	NA	NA	rectum	rectal adenocarcinoma	no	no	NA	NA	NA	NA	NA	primary	NA	30	-16177
TCGA.CI.6624	Yes	female	53	not hispanic or latino	NA	NA	NA	NA	NA	NA	NA	0.39124487004104	NA	Years	0.39124487004104	0	Years	139.30.0	nationwide children s hospital	21	read	11	false	2013	53	rectosigmoid junction	tcga-ci-6624	398da5c2-d9f2-4eb4-9813-21009d3ad048	NA	NA	NA	consented	united states	31	NA	NA	rectum	rectal adenocarcinoma	no	no	NA	NA	NA	NA	NA	primary	NA	15	-19419
TCGA.CL.4957	Yes	female	79	hispanic or latino	NA	NA	NA	NA	NA	NA	NA	1.16279069767442	0	Years	1.16279069767442	0	Years	122.27.0	nationwide children s hospital	21	read	11	false	2013	79	NA	tcga-cl-4957	a2e47568-eb43-4c89-ad7c-dfbaa2ba7e27	NA	NA	NA	consented	NA	-8	NA	NA	rectum	rectal adenocarcinoma	no	NA	NA	NA	NA	NA	NA	primary	NA	7	-29080
TCGA.CL.5917	Yes	female	71	not hispanic or latino	NA	NA	NA	NA	NA	NA	NA	4.99316005471956	NA	Years	4.99316005471956	0	Years	102.28.0	nationwide children s hospital	21	read	11	false	2013	71	rectosigmoid junction	tcga-cl-5917	7a285463-76f4-447d-bb04-336bb5ec1009	no	NA	30	consented	united states	0	NA	NA	rectosigmoid junction	rectal adenocarcinoma	no	no	NA	NA	NA	NA	NA	primary	yes	NA	-26084
TCGA.CL.5918	Yes	female	90	not hispanic or latino	NA	NA	NA	NA	NA	NA	NA	0.66484268125855	NA	Years	0.66484268125855	0	Years	102.28.0	nationwide children s hospital	21	read	11	false	2013	90	rectosigmoid junction	tcga-cl-5918	f49a8e1e-d247-4c76-ac3b-ad8e5d6b8d18	no	NA	6	consented	united states	0	NA	NA	rectosigmoid junction	rectal adenocarcinoma	no	no	NA	NA	NA	NA	NA	primary	no	NA	-32872
TCGA.DC.4745	Yes	female	49	not hispanic or latino	NA	NA	NA	NA	NA	NA	NA	0.913816689466484	0	Years	0.913816689466484	0	Years	122.27.0	nationwide children s hospital	21	read	11	false	2013	49	rectosigmoid junction	tcga-dc-4745	644571e9-b8e6-42f3-a2e4-33bad0fac661	no	NA	30	consented	NA	0	NA	NA	rectosigmoid junction	rectal adenocarcinoma	no	NA	NA	NA	NA	NA	NA	primary	no	9	-17957
TCGA.DC.4749	Yes	male	57	not hispanic or latino	NA	NA	NA	NA	NA	NA	NA	0.916552667578659	0	Years	0.916552667578659	0	Years	122.27.0	nationwide children s hospital	21	read	11	false	2013	57	rectosigmoid junction	tcga-dc-4749	bf65c2cd-8348-488f-8485-9196ba42d17e	no	NA	NA	consented	NA	31	NA	NA	rectosigmoid junction	rectal adenocarcinoma	no	NA	other	NA	NA	blood	NA	primary	no	9	-21092
TCGA.DC.5337	Yes	male	69	not hispanic or latino	NA	NA	NA	NA	NA	NA	NA	0.831737346101231	0	Years	0.831737346101231	0	Years	102.28.0	nationwide children s hospital	21	read	11	false	2013	69	rectosigmoid junction	tcga-dc-5337	016c9c14-4c88-49f5-a11a-dd4bc282f11e	no	NA	35	consented	NA	0	NA	NA	rectosigmoid junction	rectal adenocarcinoma	no	NA	NA	NA	NA	NA	NA	primary	no	3	-25202
TCGA.DC.5869	Yes	female	62	not hispanic or latino	NA	NA	NA	NA	NA	NA	NA	0.418604651162791	0	Years	0.418604651162791	0	Years	102.28.0	nationwide children s hospital	21	read	11	false	2013	62	rectum	tcga-dc-5869	cd05d121-f107-4c8e-95a8-153a84f5134a	no	NA	14	consented	NA	0	NA	NA	rectum	rectal adenocarcinoma	no	NA	NA	NA	NA	NA	NA	primary	no	26	-22676
TCGA.DC.6154	Yes	female	57	not hispanic or latino	NA	NA	NA	NA	NA	NA	NA	0.746922024623803	0	Years	0.746922024623803	0	Years	158.27.0	nationwide children s hospital	21	read	11	false	2013	57	rectosigmoid junction	tcga-dc-6154	33e91116-8844-4861-843d-784c70b4a6fc	no	NA	18	consented	united states	0	NA	NA	rectosigmoid junction	rectal adenocarcinoma	no	no	NA	NA	NA	NA	NA	primary	no	25	-21092
TCGA.DC.6155	Yes	female	31	not hispanic or latino	NA	NA	NA	NA	NA	NA	NA	0.612859097127223	0	Years	0.612859097127223	0	Years	102.28.0	nationwide children s hospital	21	read	11	false	2013	31	rectosigmoid junction	tcga-dc-6155	eb75ca70-e60f-453f-820c-485390abad88	no	NA	15	consented	united states	7	NA	NA	rectosigmoid junction	rectal adenocarcinoma	no	no	NA	NA	NA	NA	NA	primary	no	26	-11381
TCGA.DC.6156	Yes	male	62	not hispanic or latino	NA	NA	NA	NA	NA	NA	NA	0.580027359781122	0	Years	0.580027359781122	0	Years	102.28.0	nationwide children s hospital	21	read	11	false	2013	62	rectosigmoid junction	tcga-dc-6156	261925e3-96e4-440c-8e95-c003d44ab2f2	no	NA	5	consented	united states	61	NA	NA	rectosigmoid junction	rectal adenocarcinoma	no	no	NA	NA	NA	NA	NA	primary	no	26	-22706
TCGA.DC.6157	Yes	male	48	not hispanic or latino	NA	NA	NA	NA	NA	NA	NA	2.32284541723666	0	Years	2.32284541723666	0	Years	102.28.0	nationwide children s hospital	21	read	11	false	2013	48	rectosigmoid junction	tcga-dc-6157	634d542b-a72f-408b-9fef-65ef6c45f882	no	NA	3	consented	united states	0	NA	NA	rectosigmoid junction	rectal adenocarcinoma	no	no	NA	NA	NA	NA	NA	primary	no	26	-17807
TCGA.DC.6158	Yes	male	70	not hispanic or latino	NA	NA	NA	NA	NA	NA	NA	0.580027359781122	0	Years	0.580027359781122	0	Years	102.28.0	nationwide children s hospital	21	read	11	false	2013	70	rectum	tcga-dc-6158	0011a67b-1ba9-4a32-a6b8-7850759a38cf	no	NA	2	consented	united states	61	NA	NA	rectum	rectal adenocarcinoma	no	no	NA	NA	NA	NA	NA	primary	no	26	-25841
TCGA.DC.6160	Yes	male	68	not hispanic or latino	NA	NA	NA	NA	NA	NA	NA	1.66347469220246	0	Years	1.66347469220246	0	Years	102.28.0	nationwide children s hospital	21	read	11	false	2013	68	rectosigmoid junction	tcga-dc-6160	2bd23664-453b-4fbf-823e-6dbcde0c4a2a	no	NA	12	consented	united states	-31	NA	NA	rectosigmoid junction	rectal adenocarcinoma	no	no	NA	NA	NA	NA	NA	primary	yes	26	-24989
TCGA.DC.6681	Yes	female	70	not hispanic or latino	NA	NA	NA	NA	NA	NA	NA	0.492476060191518	0	Years	0.492476060191518	0	Years	139.30.0	nationwide children s hospital	21	read	11	false	2013	70	rectosigmoid junction	tcga-dc-6681	3e97286f-8aa8-4b6a-b339-d7a8e30f60c2	yes	normal	15	consented	united states	-31	NA	NA	rectosigmoid junction	rectal adenocarcinoma	no	no	NA	NA	NA	NA	NA	primary	no	NA	-25659
TCGA.DC.6682	Yes	male	57	not hispanic or latino	NA	NA	NA	NA	NA	NA	NA	0.331053351573187	0	Years	0.331053351573187	0	Years	139.30.0	nationwide children s hospital	21	read	11	false	2013	57	rectosigmoid junction	tcga-dc-6682	26964b56-583f-46cc-ab2e-a948bf3e5432	no	NA	45	consented	united states	0	NA	NA	rectosigmoid junction	rectal adenocarcinoma	no	no	NA	NA	NA	NA	NA	primary	no	NA	-21062
TCGA.DC.6683	Yes	male	43	not hispanic or latino	NA	NA	NA	NA	NA	NA	NA	0.415868673050616	0	Years	0.415868673050616	0	Years	139.30.0	nationwide children s hospital	21	read	11	false	2013	43	rectosigmoid junction	tcga-dc-6683	16a9e1c5-85c2-4930-a16c-af59114bac9a	no	NA	70	consented	united states	0	NA	NA	rectosigmoid junction	rectal adenocarcinoma	no	no	NA	NA	NA	NA	NA	primary	no	NA	-15918
TCGA.DT.5265	Yes	male	51	not hispanic or latino	NA	NA	NA	NA	NA	NA	NA	0.0218878248974008	0	Years	0.0218878248974008	0	Years	139.30.0	nationwide children s hospital	21	read	11	false	2013	51	rectum	tcga-dt-5265	3f10de1e-c8ce-415e-b4e1-e50901686a2f	NA	NA	NA	consented	NA	8	NA	NA	rectum	rectal mucinous adenocarcinoma	no	NA	NA	NA	NA	NA	NA	primary	NA	9	-18668
TCGA.DY.A0XA	Yes	female	57	not hispanic or latino	NA	NA	NA	NA	NA	NA	NA	9.9452804377565	0	Years	9.9452804377565	0	Years	133.32.0	nationwide children s hospital	21	read	11	false	2013	57	rectosigmoid junction	tcga-dy-a0xa	9df9af6b-00b0-47af-aac7-b52dac399ba5	yes	normal	NA	consented	NA	-2	NA	NA	rectosigmoid junction	rectal adenocarcinoma	no	NA	NA	NA	NA	NA	NA	primary	NA	21	-21115
TCGA.DY.A1DC	Yes	female	72	not hispanic or latino	NA	NA	NA	NA	NA	NA	NA	1.72366621067031	1	Years	3.4391244870041	1	Years	133.32.0	nationwide children s hospital	21	read	11	false	2013	72	rectosigmoid junction	tcga-dy-a1dc	205f30ff-fb10-44a8-a1c6-c538de100db5	yes	normal	NA	consented	NA	-7	NA	NA	rectosigmoid junction	rectal adenocarcinoma	no	NA	NA	NA	NA	NA	NA	primary	NA	NA	-26436
TCGA.DY.A1DD	Yes	female	77	not hispanic or latino	NA	NA	NA	NA	NA	NA	NA	4.76333789329685	0	Years	4.76333789329685	1	Years	133.32.0	nationwide children s hospital	21	read	11	false	2013	77	rectosigmoid junction	tcga-dy-a1dd	813bb368-9389-4528-9b18-387374bc912f	yes	normal	NA	consented	NA	-5	NA	NA	rectosigmoid junction	rectal adenocarcinoma	no	NA	NA	NA	NA	NA	NA	primary	NA	NA	-28159
TCGA.DY.A1DE	Yes	female	56	not hispanic or latino	NA	NA	NA	NA	NA	NA	NA	9.07250341997264	1	Years	10.0766073871409	0	Years	133.32.0	nationwide children s hospital	21	read	11	false	2013	56	rectum	tcga-dy-a1de	5555fbdd-962f-4d79-b36c-ae3c3cc4aff4	yes	normal	NA	consented	NA	-8	NA	NA	rectum	rectal adenocarcinoma	no	NA	NA	NA	NA	NA	NA	primary	NA	NA	-20504
TCGA.DY.A1DF	Yes	female	73	not hispanic or latino	NA	NA	NA	NA	NA	NA	NA	2.00820793433653	NA	Years	2.00820793433653	1	Years	133.32.0	nationwide children s hospital	21	read	11	false	2013	73	rectosigmoid junction	tcga-dy-a1df	b1a787b6-8e94-4b1b-b063-3338c80eef78	yes	normal	NA	consented	NA	-2	NA	NA	rectosigmoid junction	rectal adenocarcinoma	no	NA	NA	NA	NA	NA	NA	primary	NA	NA	-26763
TCGA.DY.A1DG	Yes	male	75	not hispanic or latino	NA	NA	NA	NA	NA	NA	NA	1.61969904240766	1	Years	4.28454172366621	1	Years	133.32.0	nationwide children s hospital	21	read	11	false	2013	75	rectum	tcga-dy-a1dg	89e4905e-31bb-4125-9262-93f600aed7e5	yes	normal	NA	consented	NA	1	NA	NA	sigmoid colon	rectal adenocarcinoma	no	NA	NA	NA	NA	NA	NA	primary	yes	NA	-27395
TCGA.DY.A1H8	Yes	female	77	not hispanic or latino	NA	NA	NA	NA	NA	NA	NA	2.71135430916553	0	Years	2.71135430916553	1	Years	133.32.0	nationwide children s hospital	21	read	11	false	2013	77	rectum	tcga-dy-a1h8	c2395f04-e248-4091-855d-802b1b871f29	no	NA	NA	consented	NA	857	NA	NA	rectum	rectal adenocarcinoma	no	NA	NA	NA	NA	NA	NA	primary	NA	NA	-28459
TCGA.EF.5830	Yes	male	54	not hispanic or latino	NA	NA	NA	NA	NA	NA	NA	0.0410396716826265	NA	Years	0.0410396716826265	0	Years	102.28.0	nationwide children s hospital	21	read	11	false	2013	54	rectum	tcga-ef-5830	0b6b1937-4024-4f2c-aeca-46387277755f	no	NA	NA	consented	russia	0	NA	NA	rectum	rectal adenocarcinoma	no	no	NA	NA	NA	NA	NA	primary	no	15	-19802
TCGA.EF.5831	Yes	male	72	not hispanic or latino	NA	NA	NA	NA	NA	NA	NA	0.199726402188782	NA	Years	0.199726402188782	0	Years	102.28.0	nationwide children s hospital	21	read	11	false	2013	72	rectum	tcga-ef-5831	4d5437b3-b6a0-4d17-a7aa-4f2b790e4532	no	NA	NA	consented	russia	68	NA	NA	rectum	rectal adenocarcinoma	no	no	NA	NA	NA	NA	NA	primary	NA	15	-26331
TCGA.EI.6506	Yes	female	78	not hispanic or latino	NA	NA	NA	NA	NA	NA	NA	0.634746922024624	0	Years	0.634746922024624	0	Years	122.27.0	nationwide children s hospital	21	read	11	false	2013	78	rectosigmoid junction	tcga-ei-6506	bcb21cdd-2f57-4df0-bbbe-a74fa5a654d6	no	NA	23	consented	poland	15	NA	NA	rectosigmoid junction	rectal adenocarcinoma	no	no	NA	NA	NA	NA	NA	primary	no	9	-28586
TCGA.EI.6507	Yes	male	60	not hispanic or latino	NA	NA	NA	NA	NA	NA	NA	0.0136798905608755	0	Years	0.0136798905608755	0	Years	122.27.0	nationwide children s hospital	21	read	11	false	2013	60	rectum	tcga-ei-6507	c3f0608b-d493-4c74-930a-d7998a48a659	no	NA	20	consented	poland	-1	NA	NA	rectum	rectal adenocarcinoma	no	no	NA	NA	NA	NA	NA	primary	no	13	-22175
TCGA.EI.6508	Yes	female	48	not hispanic or latino	NA	NA	NA	NA	NA	NA	NA	0.180574555403557	0	Years	0.180574555403557	0	Years	122.27.0	nationwide children s hospital	21	read	11	false	2013	48	rectosigmoid junction	tcga-ei-6508	d8bfcc67-f5c3-42cd-9fc4-bd483f896da1	no	NA	12	consented	poland	31	NA	NA	rectosigmoid junction	rectal adenocarcinoma	no	no	NA	NA	NA	NA	NA	primary	no	9	-17827
TCGA.EI.6509	Yes	male	53	not hispanic or latino	NA	NA	NA	NA	NA	NA	NA	0.246238030095759	1	Years	0.683994528043776	0	Years	122.26.0	nationwide children s hospital	17	read	10	false	2013	53	rectosigmoid junction	tcga-ei-6509	652e503a-1be8-445b-96d6-ff114f911e76	no	NA	60	consented	poland	0	NA	NA	rectum	rectal adenocarcinoma	no	no	NA	NA	NA	NA	NA	primary	no	13	-19666
TCGA.EI.6510	Yes	female	77	not hispanic or latino	NA	NA	NA	NA	NA	NA	NA	0.0383036935704514	0	Years	0.0383036935704514	0	Years	122.27.0	nationwide children s hospital	21	read	11	false	2013	77	rectosigmoid junction	tcga-ei-6510	093ca3a7-f545-468a-85ed-a35c3da03628	no	NA	29	consented	poland	0	NA	NA	rectosigmoid junction	rectal adenocarcinoma	no	no	NA	NA	NA	NA	NA	primary	no	9	-28327
TCGA.EI.6511	Yes	male	52	not hispanic or latino	NA	NA	NA	NA	NA	NA	NA	0.331053351573187	0	Years	0.331053351573187	0	Years	122.27.0	nationwide children s hospital	21	read	11	false	2013	52	rectum	tcga-ei-6511	d004a083-6dc6-4db6-96d0-88a8ca3b1b93	no	NA	NA	consented	poland	22	NA	NA	rectum	rectal adenocarcinoma	no	no	NA	NA	NA	NA	NA	primary	yes	9	-19236
TCGA.EI.6512	Yes	female	64	not hispanic or latino	NA	NA	NA	NA	NA	NA	NA	0.0547195622435021	0	Years	0.0547195622435021	0	Years	122.27.0	nationwide children s hospital	21	read	11	false	2013	64	rectosigmoid junction	tcga-ei-6512	25b43e40-e1f9-42a0-8052-5138f381eed9	no	NA	NA	consented	poland	0	NA	NA	rectosigmoid junction	rectal adenocarcinoma	no	no	NA	NA	NA	NA	NA	primary	no	13	-23536
TCGA.EI.6513	Yes	male	59	not hispanic or latino	NA	NA	NA	NA	NA	NA	NA	0.574555403556772	0	Years	0.574555403556772	0	Years	122.26.0	nationwide children s hospital	17	read	10	false	2013	59	rectosigmoid junction	tcga-ei-6513	a8a5553c-bfe1-4d5f-aacc-5549ded3f91f	no	NA	NA	consented	poland	0	NA	NA	rectum	rectal adenocarcinoma	no	no	NA	NA	NA	NA	NA	primary	yes	16	-21775
TCGA.EI.6514	Yes	female	59	not hispanic or latino	NA	NA	NA	NA	NA	NA	NA	0.590971272229822	0	Years	0.590971272229822	0	Years	122.27.0	nationwide children s hospital	21	read	11	false	2013	59	sigmoid colon	tcga-ei-6514	40974ab3-e532-4d6e-9c98-ee640f3976d6	no	NA	NA	consented	poland	0	NA	NA	rectosigmoid junction	rectal adenocarcinoma	no	no	NA	NA	NA	NA	NA	primary	no	13	-21618
TCGA.EI.6881	Yes	male	60	not hispanic or latino	NA	NA	NA	NA	NA	NA	NA	0.511627906976744	0	Years	0.511627906976744	0	Years	158.26.0	nationwide children s hospital	17	read	10	false	2013	60	rectosigmoid junction	tcga-ei-6881	3aecf83e-c614-4ffa-8c82-1b5dadf6509e	no	NA	15	consented	poland	0	NA	NA	rectosigmoid junction	rectal adenocarcinoma	no	no	NA	NA	NA	NA	NA	primary	no	17	-22057
TCGA.EI.6882	Yes	male	59	not hispanic or latino	NA	NA	NA	NA	NA	NA	NA	0.295485636114911	0	Years	0.295485636114911	0	Years	158.27.0	nationwide children s hospital	21	read	11	false	2013	59	rectosigmoid junction	tcga-ei-6882	e3a80e41-2e46-4b04-86c6-fd444d616ab5	no	NA	30	consented	poland	-10	NA	NA	rectosigmoid junction	rectal mucinous adenocarcinoma	no	no	NA	NA	NA	NA	NA	primary	no	18	-21681
TCGA.EI.6883	Yes	male	63	not hispanic or latino	NA	NA	NA	NA	NA	NA	NA	0.331053351573187	0	Years	0.331053351573187	0	Years	158.27.0	nationwide children s hospital	21	read	11	false	2013	63	rectosigmoid junction	tcga-ei-6883	468c2ecb-a21f-49a7-91f3-63d3ef266cf8	no	NA	21	consented	poland	0	NA	NA	rectum	rectal adenocarcinoma	no	no	NA	NA	NA	NA	NA	primary	no	18	-23268
TCGA.EI.6884	Yes	male	71	not hispanic or latino	NA	NA	NA	NA	NA	NA	NA	0.227086183310534	0	Years	0.227086183310534	0	Years	158.26.0	nationwide children s hospital	17	read	10	false	2013	71	rectosigmoid junction	tcga-ei-6884	b2b125c7-8993-4424-b390-048ccccc9d08	no	NA	NA	consented	poland	-7	NA	NA	rectosigmoid junction	rectal adenocarcinoma	no	no	NA	NA	NA	NA	NA	primary	no	18	-25994
TCGA.EI.6885	Yes	female	57	not hispanic or latino	NA	NA	NA	NA	NA	NA	NA	0.807113543091655	1	Years	0.435020519835841	0	Years	158.27.0	nationwide children s hospital	21	read	11	false	2013	57	rectosigmoid junction	tcga-ei-6885	3165bf70-df19-4043-bcfc-9ae92197ef72	no	NA	7	consented	poland	30	NA	NA	rectosigmoid junction	rectal adenocarcinoma	no	no	NA	NA	NA	NA	NA	primary	no	21	-21140
TCGA.EI.6917	Yes	male	33	not hispanic or latino	NA	NA	NA	NA	NA	NA	NA	0.648426812585499	0	Years	0.648426812585499	0	Years	158.26.0	nationwide children s hospital	17	read	10	false	2013	33	rectum	tcga-ei-6917	0cb21fb0-520f-4105-99ec-697a335115b5	no	NA	1	consented	poland	35	NA	NA	rectum	rectal adenocarcinoma	no	no	NA	NA	NA	NA	NA	primary	no	18	-12113
TCGA.EI.7002	Yes	male	58	not hispanic or latino	NA	NA	NA	NA	NA	NA	NA	0.229822161422709	0	Years	0.229822161422709	0	Years	158.27.0	nationwide children s hospital	21	read	11	false	2013	58	rectum	tcga-ei-7002	2b1783da-9ede-4590-b96a-6b0eabc8777f	no	NA	9	consented	poland	20	NA	NA	rectum	rectal adenocarcinoma	no	no	NA	NA	NA	NA	NA	primary	no	21	-21191
TCGA.EI.7004	Yes	female	37	not hispanic or latino	NA	NA	NA	NA	NA	NA	NA	0.169630642954856	0	Years	0.169630642954856	0	Years	158.27.0	nationwide children s hospital	21	read	11	false	2013	37	rectosigmoid junction	tcga-ei-7004	b2db7f47-540f-4bd3-81bb-d686b0225201	no	NA	30	consented	poland	-10	NA	NA	rectosigmoid junction	rectal mucinous adenocarcinoma	no	no	NA	NA	NA	NA	NA	primary	no	18	-13566
TCGA.F5.6464	Yes	female	77	not hispanic or latino	NA	NA	NA	NA	NA	NA	NA	0	NA	Years	0	0	Years	122.27.0	nationwide children s hospital	21	read	11	false	2013	77	rectum	tcga-f5-6464	8b4383b1-a684-41ea-bfb0-c84e6f5b287d	no	NA	NA	consented	russia	-1	NA	NA	rectum	rectal adenocarcinoma	no	no	rectum	distal (>2cm)	NA	NA	NA	primary	no	20	-28168
TCGA.F5.6465	Yes	female	64	not hispanic or latino	NA	NA	NA	NA	NA	NA	NA	0.281805745554036	NA	Years	0.281805745554036	0	Years	122.27.0	nationwide children s hospital	21	read	11	false	2013	64	rectosigmoid junction	tcga-f5-6465	d7cb062c-898d-4452-8e87-57262162bafa	NA	NA	NA	consented	ukraine	77	NA	NA	rectosigmoid junction	rectal adenocarcinoma	no	no	NA	distal (>2cm)	NA	NA	NA	primary	no	21	-23432
TCGA.F5.6571	Yes	female	62	not hispanic or latino	NA	NA	NA	NA	NA	NA	NA	0.0711354309165527	NA	Years	0.0711354309165527	0	Years	139.30.0	nationwide children s hospital	21	read	11	false	2013	62	rectum	tcga-f5-6571	85947797-54b8-44fb-910b-5cd689542994	no	NA	NA	consented	russia	-1	NA	NA	rectum	rectal adenocarcinoma	no	no	rectum	distal (>2cm)	NA	NA	NA	primary	no	23	-22666
TCGA.F5.6702	Yes	male	71	not hispanic or latino	NA	NA	NA	NA	NA	NA	NA	0.180574555403557	NA	Years	0.180574555403557	0	Years	139.30.0	nationwide children s hospital	21	read	11	false	2013	71	rectosigmoid junction	tcga-f5-6702	f1ce4b5f-55d0-4989-a5f3-6b6e591538b2	NA	NA	NA	consented	ukraine	47	NA	NA	rectosigmoid junction	rectal adenocarcinoma	no	no	NA	NA	NA	NA	NA	primary	no	31	-26123
TCGA.F5.6810	Yes	male	71	not hispanic or latino	NA	NA	NA	NA	NA	NA	NA	0.0328317373461012	NA	Years	0.0328317373461012	0	Years	139.30.0	nationwide children s hospital	21	read	11	false	2013	71	rectum	tcga-f5-6810	375436b3-66ac-4d5e-b495-18a96d812a69	no	NA	NA	consented	russia	-1	NA	NA	rectum	rectal adenocarcinoma	no	no	rectum	distal (>2cm)	NA	NA	NA	primary	no	31	-25987
TCGA.F5.6811	Yes	female	72	not hispanic or latino	NA	NA	NA	NA	NA	NA	NA	0.0848153214774282	NA	Years	0.0848153214774282	0	Years	139.30.0	nationwide children s hospital	21	read	11	false	2013	72	rectosigmoid junction	tcga-f5-6811	cc2a014b-fb3c-4839-a5fb-6c40e745df1b	NA	NA	NA	consented	united states	31	NA	NA	rectosigmoid junction	rectal adenocarcinoma	no	no	NA	distal (>2cm)	NA	NA	NA	primary	NA	26	-26575
TCGA.F5.6812	Yes	male	67	not hispanic or latino	NA	NA	NA	NA	NA	NA	NA	0.0547195622435021	NA	Years	0.0547195622435021	0	Years	139.30.0	nationwide children s hospital	21	read	11	false	2013	67	rectum	tcga-f5-6812	e5d7bbd4-4f38-4a5a-9966-f44f8a15a10e	no	NA	NA	consented	russia	-1	NA	NA	rectum	rectal adenocarcinoma	no	no	rectum	distal (>2cm)	NA	NA	NA	primary	no	31	-24490
TCGA.F5.6813	Yes	male	70	not hispanic or latino	NA	NA	NA	NA	NA	NA	NA	0.0574555403556772	NA	Years	0.0574555403556772	0	Years	139.30.0	nationwide children s hospital	21	read	11	false	2013	70	rectum	tcga-f5-6813	99d2c035-06a2-4bc3-8ff9-db875d232c93	no	NA	NA	consented	russia	-1	NA	NA	rectum	rectal adenocarcinoma	no	no	rectum	distal (>2cm)	NA	NA	NA	primary	no	31	-25650
TCGA.F5.6814	Yes	male	57	not hispanic or latino	NA	NA	NA	NA	NA	NA	NA	0.0437756497948016	NA	Years	0.0437756497948016	0	Years	158.27.0	nationwide children s hospital	21	read	11	false	2013	57	rectum	tcga-f5-6814	8feb0e8f-d09b-437d-8651-0cdecfe776bf	no	NA	NA	consented	russia	-1	NA	NA	rectum	rectal adenocarcinoma	no	no	NA	NA	NA	NA	NA	primary	no	20	-20828
TCGA.F5.6861	Yes	female	60	not hispanic or latino	NA	NA	NA	NA	NA	NA	NA	0.0902872777017784	NA	Years	0.0902872777017784	0	Years	158.27.0	nationwide children s hospital	21	read	11	false	2013	60	rectum	tcga-f5-6861	78499f63-fe28-4b99-9f0e-6002203c4596	no	NA	NA	consented	russia	-1	NA	NA	rectum	rectal adenocarcinoma	no	no	rectum	distal (>2cm)	NA	NA	NA	primary	no	7	-21936
TCGA.F5.6863	Yes	female	71	not hispanic or latino	NA	NA	NA	NA	NA	NA	NA	0.0629274965800274	NA	Years	0.0629274965800274	0	Years	158.27.0	nationwide children s hospital	21	read	11	false	2013	71	rectum	tcga-f5-6863	72e640f2-869f-4aef-8ebe-b127f3e7048a	no	NA	NA	consented	russia	0	NA	NA	rectum	rectal adenocarcinoma	no	no	rectum	distal (>2cm)	NA	NA	NA	primary	no	7	-25935
TCGA.F5.6864	Yes	female	74	not hispanic or latino	NA	NA	NA	NA	NA	NA	NA	0.0383036935704514	NA	Years	0.0383036935704514	0	Years	158.27.0	nationwide children s hospital	21	read	11	false	2013	74	rectum	tcga-f5-6864	3546a93b-b279-4615-9d5f-5baa787e487e	NA	NA	NA	consented	ukraine	7	NA	NA	rectum	rectal adenocarcinoma	no	no	NA	NA	NA	NA	NA	primary	NA	7	-27057
TCGA.G5.6233	Yes	male	74	not hispanic or latino	NA	NA	NA	NA	NA	NA	NA	0.248974008207934	1	Years	1.51846785225718	1	Years	122.27.0	nationwide children s hospital	21	read	11	false	2013	74	sigmoid colon	tcga-g5-6233	ff427104-0727-483c-8513-243dec80db9d	no	NA	NA	consented	united states	-8	NA	NA	rectum	rectal adenocarcinoma	no	yes, history of prior malignancy	other	NA	NA	blood	NA	primary	no	14	-27190
TCGA.G5.6235	Yes	male	72	not hispanic or latino	NA	NA	NA	NA	NA	NA	NA	2.85088919288646	1	Years	3.96990424076607	0	Years	122.27.0	nationwide children s hospital	21	read	11	false	2013	72	rectosigmoid junction	tcga-g5-6235	c2ea7b58-cabd-407e-98ce-6cbf9e4d93e1	no	NA	NA	consented	united states	-2	NA	NA	rectosigmoid junction	rectal adenocarcinoma	no	yes, history of prior malignancy	NA	distal (>2cm)	NA	blood	NA	primary	no	14	-26347
TCGA.G5.6572	Yes	male	56	not hispanic or latino	NA	NA	NA	NA	NA	NA	NA	3.91792065663475	0	Years	3.91792065663475	1	Years	139.30.0	nationwide children s hospital	21	read	11	false	2013	56	rectosigmoid junction	tcga-g5-6572	2cf90e4e-b952-4a77-aaa9-39e4e2e5c4b3	no	NA	NA	consented	united states	1384	NA	NA	rectosigmoid junction	rectal adenocarcinoma	no	no	NA	distal (>2cm)	NA	blood	NA	primary	no	2	-20475
TCGA.G5.6641	Yes	male	67	not hispanic or latino	NA	NA	NA	NA	NA	NA	NA	1.74008207934337	0	Years	1.74008207934337	0	Years	139.29.0	nationwide children s hospital	17	read	10	false	2013	67	rectosigmoid junction	tcga-g5-6641	0a2cb2f9-972c-450c-8b7a-115a4cb93658	no	NA	NA	consented	united states	-22	NA	NA	rectosigmoid junction	rectal mucinous adenocarcinoma	no	yes, history of prior malignancy	NA	distal (>2cm)	NA	blood	NA	primary	no	4	-24486
[truncated: 714 more columns]
