# Supplementary material for: Genomic alterations underlie a pan-cancer metabolic shift associated with tumour hypoxia
Source: Genome Biol. 2016 Jun 29;17:140. doi: 10.1186/s13059-016-0999-8 (PMC4926297; doi:10.1186/s13059-016-0999-8)
Supplement: Additional file 3: — iDOS R package and associated R scripts used in this study. (ZIP (379183 kb) [file 13059_2016_999_MOESM3_ESM.zip › AdditionalFile3/TCGA/2014_01_15/GBM/tumour/clinical.txt]

	Tumour	sex	age	race	size	node	grade	T	N	M	stage	t.rfs	e.rfs	t.rfs.unit	t.os	e.os	t.os.unit	admin.batchnumber	admin.bcr	admin.dayofdccupload	admin.diseasecode	admin.monthofdccupload	admin.patientwithdrawal.withdrawn	admin.yearofdccupload	patient.ageatinitialpathologicdiagnosis	patient.anatomicneoplasmsubdivision	patient.bcrpatientbarcode	patient.bcrpatientuuid	patient.dayofformcompletion	patient.daystobirth	patient.daystodeath	patient.daystoinitialpathologicdiagnosis	patient.daystolastfollowup	patient.drugs	patient.drugs.drug.10.bcrdrugbarcode	patient.drugs.drug.10.bcrdruguuid	patient.drugs.drug.10.clinicaltraildrugclassification	patient.drugs.drug.10.dayofformcompletion	patient.drugs.drug.10.daystodrugtherapyend	patient.drugs.drug.10.daystodrugtherapystart	patient.drugs.drug.10.drugname	patient.drugs.drug.10.measureofresponse	patient.drugs.drug.10.monthofformcompletion	patient.drugs.drug.10.numbercycles	patient.drugs.drug.10.prescribeddose	patient.drugs.drug.10.prescribeddoseunits	patient.drugs.drug.10.regimenindication	patient.drugs.drug.10.regimenindicationnotes	patient.drugs.drug.10.regimennumber
TCGA.02.0001	Yes	female	44	not hispanic or latino	NA	NA	NA	NA	NA	NA	NA	NA	NA	NA	0.979480164158687	1	Years	1.57.0	nationwide children s hospital	2	gbm	1	false	2014	44	NA	tcga-02-0001	30a1fe5e-5b12-472c-aa86-c2db8167ab23	16	-16179	358	0	278	NA	NA	NA	NA	NA	NA	NA	NA	NA	NA	NA	NA	NA	NA	NA	NA
TCGA.02.0003	Yes	male	50	not hispanic or latino	NA	NA	NA	NA	NA	NA	NA	NA	NA	NA	0.393980848153215	1	Years	1.57.0	nationwide children s hospital	2	gbm	1	false	2014	50	NA	tcga-02-0003	df3c1d61-79c1-43e9-971a-8029497ffeab	16	-18340	144	0	144	NA	NA	NA	NA	NA	NA	NA	NA	NA	NA	NA	NA	NA	NA	NA	NA
TCGA.02.0004	Yes	male	59	not hispanic or latino	NA	NA	NA	NA	NA	NA	NA	NA	NA	NA	0.94391244870041	1	Years	6.55.0	nationwide children s hospital	2	gbm	1	false	2014	59	NA	tcga-02-0004	3ac8f759-2df0-4ef5-913f-ce05b8dd8937	17	-21617	345	0	345	NA	NA	NA	NA	NA	NA	NA	NA	NA	NA	NA	NA	NA	NA	NA	NA
TCGA.02.0006	Yes	female	56	not hispanic or latino	NA	NA	NA	NA	NA	NA	NA	NA	NA	NA	1.52667578659371	1	Years	1.57.0	nationwide children s hospital	2	gbm	1	false	2014	56	NA	tcga-02-0006	98714d95-b62e-4f34-9cd1-91542da463eb	17	-20516	558	0	558	NA	NA	NA	NA	NA	NA	NA	NA	NA	NA	NA	NA	NA	NA	NA	NA
TCGA.02.0007	Yes	female	40	not hispanic or latino	NA	NA	NA	NA	NA	NA	NA	NA	NA	NA	1.92886456908345	1	Years	1.57.0	nationwide children s hospital	2	gbm	1	false	2014	40	NA	tcga-02-0007	fb75eb9d-05be-4e6b-a515-f39efb15e66c	16	-14805	705	0	705	NA	NA	NA	NA	NA	NA	NA	NA	NA	NA	NA	NA	NA	NA	NA	NA
TCGA.02.0009	Yes	female	61	not hispanic or latino	NA	NA	NA	NA	NA	NA	NA	NA	NA	NA	0.880984952120383	1	Years	1.57.0	nationwide children s hospital	2	gbm	1	false	2014	61	NA	tcga-02-0009	c1f590eb-21ed-4939-adc5-0f7e6f485b56	16	-22456	322	0	322	NA	NA	NA	NA	NA	NA	NA	NA	NA	NA	NA	NA	NA	NA	NA	NA
TCGA.02.0010	Yes	female	20	not hispanic or latino	NA	NA	NA	NA	NA	NA	NA	NA	NA	NA	2.94664842681259	1	Years	1.57.0	nationwide children s hospital	2	gbm	1	false	2014	20	NA	tcga-02-0010	45a58ede-e7a4-424d-851e-e6a4062e46e4	16	-7451	1077	0	1077	NA	NA	NA	NA	NA	NA	NA	NA	NA	NA	NA	NA	NA	NA	NA	NA
TCGA.02.0011	Yes	female	18	hispanic or latino	NA	NA	NA	NA	NA	NA	NA	NA	NA	NA	1.72366621067031	1	Years	1.57.0	nationwide children s hospital	2	gbm	1	false	2014	18	NA	tcga-02-0011	33ae5566-3c72-4cae-b516-1708db090e32	17	-6926	630	0	630	NA	NA	NA	NA	NA	NA	NA	NA	NA	NA	NA	NA	NA	NA	NA	NA
TCGA.02.0014	Yes	male	25	not hispanic or latino	NA	NA	NA	NA	NA	NA	NA	NA	NA	NA	6.87004103967168	1	Years	1.57.0	nationwide children s hospital	2	gbm	1	false	2014	25	NA	tcga-02-0014	83264f30-94be-4573-b519-fb0b0fce36c3	17	-9369	2511	0	2511	NA	NA	NA	NA	NA	NA	NA	NA	NA	NA	NA	NA	NA	NA	NA	NA
TCGA.02.0015	Yes	male	50	not hispanic or latino	NA	NA	NA	NA	NA	NA	NA	NA	NA	NA	1.71545827633379	1	Years	6.55.0	nationwide children s hospital	2	gbm	1	false	2014	50	NA	tcga-02-0015	697afd24-9632-4244-a455-f95b1fa4f0bf	16	-18404	627	0	627	NA	NA	NA	NA	NA	NA	NA	NA	NA	NA	NA	NA	NA	NA	NA	NA
TCGA.02.0016	Yes	male	50	not hispanic or latino	NA	NA	NA	NA	NA	NA	NA	NA	NA	NA	4.6484268125855	0	Years	6.55.0	nationwide children s hospital	2	gbm	1	false	2014	50	NA	tcga-02-0016	adc0c9c3-002a-4fab-b148-e162020ad051	16	-18271	NA	0	1699	NA	NA	NA	NA	NA	NA	NA	NA	NA	NA	NA	NA	NA	NA	NA	NA
TCGA.02.0021	Yes	female	43	not hispanic or latino	NA	NA	NA	NA	NA	NA	NA	NA	NA	NA	6.45964432284542	1	Years	1.57.0	nationwide children s hospital	2	gbm	1	false	2014	43	NA	tcga-02-0021	d85fa9be-f7fb-407b-af46-31f495b210d6	16	-16035	2361	0	2361	NA	NA	NA	NA	NA	NA	NA	NA	NA	NA	NA	NA	NA	NA	NA	NA
TCGA.02.0023	Yes	female	38	not hispanic or latino	NA	NA	NA	NA	NA	NA	NA	NA	NA	NA	1.67441860465116	1	Years	6.55.0	nationwide children s hospital	2	gbm	1	false	2014	38	NA	tcga-02-0023	c45e9e8b-35ab-4477-acdc-b18be0b3497d	17	-14002	612	0	612	NA	NA	NA	NA	NA	NA	NA	NA	NA	NA	NA	NA	NA	NA	NA	NA
TCGA.02.0024	Yes	male	35	not hispanic or latino	NA	NA	NA	NA	NA	NA	NA	NA	NA	NA	4.41586867305062	1	Years	1.57.0	nationwide children s hospital	2	gbm	1	false	2014	35	NA	tcga-02-0024	0553e60e-3510-417d-af8a-75947ebe8ab6	16	-13116	1614	0	1614	NA	NA	NA	NA	NA	NA	NA	NA	NA	NA	NA	NA	NA	NA	NA	NA
TCGA.02.0025	Yes	male	47	not hispanic or latino	NA	NA	NA	NA	NA	NA	NA	NA	NA	NA	3.55677154582763	1	Years	6.55.0	nationwide children s hospital	2	gbm	1	false	2014	47	NA	tcga-02-0025	6630e547-2596-4fb7-a657-c19497ff13b2	17	-17401	1300	0	1300	NA	NA	NA	NA	NA	NA	NA	NA	NA	NA	NA	NA	NA	NA	NA	NA
TCGA.02.0026	Yes	male	27	not hispanic or latino	NA	NA	NA	NA	NA	NA	NA	NA	NA	NA	2.04651162790698	1	Years	6.55.0	nationwide children s hospital	2	gbm	1	false	2014	27	NA	tcga-02-0026	43d89926-2378-4498-bfba-6d6624d951b4	17	-10021	748	0	748	NA	NA	NA	NA	NA	NA	NA	NA	NA	NA	NA	NA	NA	NA	NA	NA
TCGA.02.0027	Yes	female	33	not hispanic or latino	NA	NA	NA	NA	NA	NA	NA	NA	NA	NA	1.01231190150479	1	Years	1.57.0	nationwide children s hospital	2	gbm	1	false	2014	33	NA	tcga-02-0027	a1eca6d7-09ba-418a-a787-77be67e672dd	17	-12369	370	0	315	NA	NA	NA	NA	NA	NA	NA	NA	NA	NA	NA	NA	NA	NA	NA	NA
TCGA.02.0028	Yes	male	39	not hispanic or latino	NA	NA	NA	NA	NA	NA	NA	NA	NA	NA	7.53761969904241	1	Years	1.57.0	nationwide children s hospital	2	gbm	1	false	2014	39	NA	tcga-02-0028	7ef0564e-d95d-4df5-969b-b204c207daea	17	-14303	2755	0	2755	NA	NA	NA	NA	NA	NA	NA	NA	NA	NA	NA	NA	NA	NA	NA	NA
TCGA.02.0033	Yes	male	54	NA	NA	NA	NA	NA	NA	NA	NA	NA	NA	NA	0.235294117647059	1	Years	1.57.0	nationwide children s hospital	2	gbm	1	false	2014	54	NA	tcga-02-0033	fc5ad666-d67a-4a5c-8e4e-1c8d099e9f85	17	-20070	86	0	86	NA	NA	NA	NA	NA	NA	NA	NA	NA	NA	NA	NA	NA	NA	NA	NA
TCGA.02.0034	Yes	male	60	not hispanic or latino	NA	NA	NA	NA	NA	NA	NA	NA	NA	NA	1.17647058823529	1	Years	1.57.0	nationwide children s hospital	2	gbm	1	false	2014	60	NA	tcga-02-0034	69205453-c504-4684-8d32-57c82efc679d	17	-22166	430	0	430	NA	NA	NA	NA	NA	NA	NA	NA	NA	NA	NA	NA	NA	NA	NA	NA
TCGA.02.0037	Yes	female	74	not hispanic or latino	NA	NA	NA	NA	NA	NA	NA	NA	NA	NA	0.298221614227086	1	Years	1.57.0	nationwide children s hospital	2	gbm	1	false	2014	74	NA	tcga-02-0037	d16ef9d7-9e9f-4dbb-9fb4-f8ceaf699e22	17	-27063	109	0	109	NA	NA	NA	NA	NA	NA	NA	NA	NA	NA	NA	NA	NA	NA	NA	NA
TCGA.02.0038	Yes	female	48	not hispanic or latino	NA	NA	NA	NA	NA	NA	NA	NA	NA	NA	0.891928864569083	1	Years	1.57.0	nationwide children s hospital	2	gbm	1	false	2014	48	NA	tcga-02-0038	fcce7f31-a392-4177-8dca-cfbe6e73fc2e	17	-17749	326	0	326	NA	NA	NA	NA	NA	NA	NA	NA	NA	NA	NA	NA	NA	NA	NA	NA
TCGA.02.0039	Yes	male	54	not hispanic or latino	NA	NA	NA	NA	NA	NA	NA	NA	NA	NA	0.875512995896033	1	Years	6.55.0	nationwide children s hospital	2	gbm	1	false	2014	54	NA	tcga-02-0039	b584d0a2-d3d2-44b8-85dc-1b3065b499eb	16	-20065	320	0	320	NA	NA	NA	NA	NA	NA	NA	NA	NA	NA	NA	NA	NA	NA	NA	NA
TCGA.02.0043	Yes	female	54	hispanic or latino	NA	NA	NA	NA	NA	NA	NA	NA	NA	NA	1.52120383036936	1	Years	1.57.0	nationwide children s hospital	2	gbm	1	false	2014	54	NA	tcga-02-0043	de0cb811-bae0-407e-b8b3-97d1512bfa80	17	-19882	556	0	556	NA	NA	NA	NA	NA	NA	NA	NA	NA	NA	NA	NA	NA	NA	NA	NA
TCGA.02.0046	Yes	male	61	NA	NA	NA	NA	NA	NA	NA	NA	NA	NA	NA	0.569083447332421	1	Years	1.57.0	nationwide children s hospital	2	gbm	1	false	2014	61	NA	tcga-02-0046	5b8f05fa-0145-4142-8d41-5980e4d36d81	16	-22417	208	0	208	NA	NA	NA	NA	NA	NA	NA	NA	NA	NA	NA	NA	NA	NA	NA	NA
TCGA.02.0047	Yes	male	78	not hispanic or latino	NA	NA	NA	NA	NA	NA	NA	NA	NA	NA	1.22298221614227	1	Years	1.57.0	nationwide children s hospital	2	gbm	1	false	2014	78	NA	tcga-02-0047	3caf009f-d9e0-4c57-b1d9-8eb59fc833bd	16	-28759	447	0	447	NA	NA	NA	NA	NA	NA	NA	NA	NA	NA	NA	NA	NA	NA	NA	NA
TCGA.02.0048	Yes	male	80	NA	NA	NA	NA	NA	NA	NA	NA	NA	NA	NA	0.265389876880985	1	Years	6.55.0	nationwide children s hospital	2	gbm	1	false	2014	80	NA	tcga-02-0048	24eaab84-5d9c-4c12-af8b-32f4c6d8f81e	16	-29299	97	0	97	NA	NA	NA	NA	NA	NA	NA	NA	NA	NA	NA	NA	NA	NA	NA	NA
TCGA.02.0051	Yes	male	43	not hispanic or latino	NA	NA	NA	NA	NA	NA	NA	NA	NA	NA	1.2530779753762	1	Years	6.55.0	nationwide children s hospital	2	gbm	1	false	2014	43	NA	tcga-02-0051	74860388-fcc1-4356-84a5-ee88af9324d3	16	-15983	458	0	458	NA	NA	NA	NA	NA	NA	NA	NA	NA	NA	NA	NA	NA	NA	NA	NA
TCGA.02.0052	Yes	male	49	not hispanic or latino	NA	NA	NA	NA	NA	NA	NA	NA	NA	NA	1.04787961696306	1	Years	1.57.0	nationwide children s hospital	2	gbm	1	false	2014	49	NA	tcga-02-0052	5a448bf3-8e87-4791-91f2-908307a32ed1	16	-18060	383	0	383	NA	NA	NA	NA	NA	NA	NA	NA	NA	NA	NA	NA	NA	NA	NA	NA
TCGA.02.0054	Yes	female	44	not hispanic or latino	NA	NA	NA	NA	NA	NA	NA	NA	NA	NA	0.544459644322845	1	Years	1.57.0	nationwide children s hospital	2	gbm	1	false	2014	44	NA	tcga-02-0054	4df7d5e4-f762-4e80-b9d1-96ec21fb43ca	16	-16223	199	0	199	NA	NA	NA	NA	NA	NA	NA	NA	NA	NA	NA	NA	NA	NA	NA	NA
TCGA.02.0055	Yes	female	62	not hispanic or latino	NA	NA	NA	NA	NA	NA	NA	NA	NA	NA	0.207934336525308	1	Years	1.57.0	nationwide children s hospital	2	gbm	1	false	2014	62	NA	tcga-02-0055	da5f6940-e8ee-4fd1-a8da-4cd68e02e59c	16	-22798	76	0	76	NA	NA	NA	NA	NA	NA	NA	NA	NA	NA	NA	NA	NA	NA	NA	NA
TCGA.02.0057	Yes	female	66	not hispanic or latino	NA	NA	NA	NA	NA	NA	NA	NA	NA	NA	1.65253077975376	1	Years	1.57.0	nationwide children s hospital	2	gbm	1	false	2014	66	NA	tcga-02-0057	7ee03602-bfec-413d-a05b-609cf60c6481	16	-24139	604	0	604	NA	NA	NA	NA	NA	NA	NA	NA	NA	NA	NA	NA	NA	NA	NA	NA
TCGA.02.0058	Yes	female	28	not hispanic or latino	NA	NA	NA	NA	NA	NA	NA	NA	NA	NA	0.694938440492476	1	Years	1.57.0	nationwide children s hospital	2	gbm	1	false	2014	28	NA	tcga-02-0058	9734478b-05a2-4b5c-b8aa-9e6b0b0db02d	16	-10517	254	0	254	NA	NA	NA	NA	NA	NA	NA	NA	NA	NA	NA	NA	NA	NA	NA	NA
TCGA.02.0059	Yes	female	68	not hispanic or latino	NA	NA	NA	NA	NA	NA	NA	NA	NA	NA	0.796169630642955	1	Years	6.55.0	nationwide children s hospital	2	gbm	1	false	2014	68	NA	tcga-02-0059	facdfdaa-cd26-47f0-97f4-51731bdb5566	16	-25096	291	0	291	NA	NA	NA	NA	NA	NA	NA	NA	NA	NA	NA	NA	NA	NA	NA	NA
TCGA.02.0060	Yes	female	66	not hispanic or latino	NA	NA	NA	NA	NA	NA	NA	NA	NA	NA	0.500683994528044	1	Years	1.57.0	nationwide children s hospital	2	gbm	1	false	2014	66	NA	tcga-02-0060	686ac6b5-fdb2-417e-9e32-cbad7214e677	16	-24150	183	0	183	NA	NA	NA	NA	NA	NA	NA	NA	NA	NA	NA	NA	NA	NA	NA	NA
TCGA.02.0064	Yes	male	50	not hispanic or latino	NA	NA	NA	NA	NA	NA	NA	NA	NA	NA	1.64158686730506	1	Years	2.57.0	nationwide children s hospital	2	gbm	1	false	2014	50	NA	tcga-02-0064	d0fe540c-8e4b-4d97-8966-5899dea8555e	16	-18280	600	0	600	NA	NA	NA	NA	NA	NA	NA	NA	NA	NA	NA	NA	NA	NA	NA	NA
TCGA.02.0068	Yes	male	57	not hispanic or latino	NA	NA	NA	NA	NA	NA	NA	NA	NA	NA	2.19972640218878	1	Years	6.55.0	nationwide children s hospital	2	gbm	1	false	2014	57	NA	tcga-02-0068	38771a9a-f8b1-4867-b540-56c7d9f5820a	16	-21160	804	0	804	NA	NA	NA	NA	NA	NA	NA	NA	NA	NA	NA	NA	NA	NA	NA	NA
TCGA.02.0069	Yes	female	31	not hispanic or latino	NA	NA	NA	NA	NA	NA	NA	NA	NA	NA	2.38850889192886	0	Years	2.57.0	nationwide children s hospital	2	gbm	1	false	2014	31	NA	tcga-02-0069	73b1136f-c4b6-472a-b21d-2c789bd53d26	16	-11668	NA	0	873	NA	NA	NA	NA	NA	NA	NA	NA	NA	NA	NA	NA	NA	NA	NA	NA
TCGA.02.0070	Yes	male	70	not hispanic or latino	NA	NA	NA	NA	NA	NA	NA	NA	NA	NA	2.08481532147743	0	Years	6.55.0	nationwide children s hospital	2	gbm	1	false	2014	70	NA	tcga-02-0070	863c285c-5b87-42b9-b8b3-1ae832a6ded3	16	-25916	NA	0	762	NA	NA	NA	NA	NA	NA	NA	NA	NA	NA	NA	NA	NA	NA	NA	NA
TCGA.02.0071	Yes	male	53	not hispanic or latino	NA	NA	NA	NA	NA	NA	NA	NA	NA	NA	0.456908344733242	1	Years	2.57.0	nationwide children s hospital	2	gbm	1	false	2014	53	NA	tcga-02-0071	08505b91-58b8-4121-a8ea-b9832331c24a	16	-19425	167	0	167	NA	NA	NA	NA	NA	NA	NA	NA	NA	NA	NA	NA	NA	NA	NA	NA
TCGA.02.0074	Yes	female	68	not hispanic or latino	NA	NA	NA	NA	NA	NA	NA	NA	NA	NA	0.848153214774282	1	Years	2.57.0	nationwide children s hospital	2	gbm	1	false	2014	68	NA	tcga-02-0074	281e1a57-9a8c-4fa0-ac5e-e5e1df7ef8e2	16	-24906	310	0	310	NA	NA	NA	NA	NA	NA	NA	NA	NA	NA	NA	NA	NA	NA	NA	NA
TCGA.02.0075	Yes	male	63	not hispanic or latino	NA	NA	NA	NA	NA	NA	NA	NA	NA	NA	1.73461012311901	1	Years	2.57.0	nationwide children s hospital	2	gbm	1	false	2014	63	NA	tcga-02-0075	b196f82b-ef3f-4e05-99f7-da5df65e691e	16	-23205	634	0	634	NA	NA	NA	NA	NA	NA	NA	NA	NA	NA	NA	NA	NA	NA	NA	NA
TCGA.02.0079	Yes	male	57	not hispanic or latino	NA	NA	NA	NA	NA	NA	NA	NA	NA	NA	2.26538987688099	1	Years	7.55.0	nationwide children s hospital	2	gbm	1	false	2014	57	NA	tcga-02-0079	e711a200-cdd5-459e-8dc0-1480bd9bc5df	17	-21173	828	0	828	NA	NA	NA	NA	NA	NA	NA	NA	NA	NA	NA	NA	NA	NA	NA	NA
TCGA.02.0080	Yes	male	28	not hispanic or latino	NA	NA	NA	NA	NA	NA	NA	NA	NA	NA	7.46648426812586	1	Years	2.57.0	nationwide children s hospital	2	gbm	1	false	2014	28	NA	tcga-02-0080	5da36fd2-0cea-41b8-90dc-b94c3c28cbd9	16	-10309	2729	0	2729	NA	NA	NA	NA	NA	NA	NA	NA	NA	NA	NA	NA	NA	NA	NA	NA
TCGA.02.0083	Yes	female	59	not hispanic or latino	NA	NA	NA	NA	NA	NA	NA	NA	NA	NA	1.890560875513	1	Years	2.57.0	nationwide children s hospital	2	gbm	1	false	2014	59	NA	tcga-02-0083	b72fab50-aed2-48e7-b6ad-2a5bc7157cfd	16	-21626	691	0	691	NA	NA	NA	NA	NA	NA	NA	NA	NA	NA	NA	NA	NA	NA	NA	NA
TCGA.02.0084	Yes	female	36	hispanic or latino	NA	NA	NA	NA	NA	NA	NA	NA	NA	NA	0.0191518467852257	1	Years	7.55.0	nationwide children s hospital	2	gbm	1	false	2014	36	NA	tcga-02-0084	5a9f6f8d-44c0-4cc7-891c-db0f8758f236	17	-13263	384	0	7	NA	NA	NA	NA	NA	NA	NA	NA	NA	NA	NA	NA	NA	NA	NA	NA
TCGA.02.0085	Yes	female	63	not hispanic or latino	NA	NA	NA	NA	NA	NA	NA	NA	NA	NA	4.26812585499316	1	Years	2.57.0	nationwide children s hospital	2	gbm	1	false	2014	63	NA	tcga-02-0085	2deec528-4550-47b2-9a0d-cac7eeb24f3e	16	-23289	1560	0	1560	NA	NA	NA	NA	NA	NA	NA	NA	NA	NA	NA	NA	NA	NA	NA	NA
TCGA.02.0086	Yes	female	45	not hispanic or latino	NA	NA	NA	NA	NA	NA	NA	NA	NA	NA	0.733242134062927	1	Years	2.57.0	nationwide children s hospital	2	gbm	1	false	2014	45	NA	tcga-02-0086	8e3fbea7-d22e-40fc-8031-58fe6fe091bb	16	-16763	268	0	268	NA	NA	NA	NA	NA	NA	NA	NA	NA	NA	NA	NA	NA	NA	NA	NA
TCGA.02.0087	Yes	female	27	not hispanic or latino	NA	NA	NA	NA	NA	NA	NA	NA	NA	NA	4.80711354309166	0	Years	5.51.0	nationwide children s hospital	2	gbm	1	false	2014	27	NA	tcga-02-0087	9a4b35cb-99dc-4343-a08e-25c3c8693243	16	-10185	NA	0	1757	NA	NA	NA	NA	NA	NA	NA	NA	NA	NA	NA	NA	NA	NA	NA	NA
TCGA.02.0089	Yes	male	52	not hispanic or latino	NA	NA	NA	NA	NA	NA	NA	NA	NA	NA	1.40902872777018	1	Years	2.57.0	nationwide children s hospital	2	gbm	1	false	2014	52	NA	tcga-02-0089	dfaae397-52c3-4d29-b665-971969e23432	16	-19233	515	0	515	NA	NA	NA	NA	NA	NA	NA	NA	NA	NA	NA	NA	NA	NA	NA	NA
TCGA.02.0099	Yes	male	46	not hispanic or latino	NA	NA	NA	NA	NA	NA	NA	NA	NA	NA	0.290013679890561	1	Years	2.57.0	nationwide children s hospital	2	gbm	1	false	2014	46	NA	tcga-02-0099	883dc176-925a-44f7-9ec8-e0cce33c2a54	6	-17080	106	0	106	NA	NA	NA	NA	NA	NA	NA	NA	NA	NA	NA	NA	NA	NA	NA	NA
TCGA.02.0102	Yes	male	42	not hispanic or latino	NA	NA	NA	NA	NA	NA	NA	NA	NA	NA	2.24623803009576	1	Years	2.57.0	nationwide children s hospital	2	gbm	1	false	2014	42	NA	tcga-02-0102	f3e57166-c428-4a44-9396-679e3a2b16a2	16	-15660	821	0	821	NA	NA	NA	NA	NA	NA	NA	NA	NA	NA	NA	NA	NA	NA	NA	NA
TCGA.02.0104	Yes	female	29	not hispanic or latino	NA	NA	NA	NA	NA	NA	NA	NA	NA	NA	5.40902872777018	1	Years	6.55.0	nationwide children s hospital	2	gbm	1	false	2014	29	NA	tcga-02-0104	db38e6b7-102f-4670-875f-b327790c70e4	16	-10698	1977	0	1977	NA	NA	NA	NA	NA	NA	NA	NA	NA	NA	NA	NA	NA	NA	NA	NA
TCGA.02.0106	Yes	male	54	not hispanic or latino	NA	NA	NA	NA	NA	NA	NA	NA	NA	NA	0.971272229822161	1	Years	5.51.0	nationwide children s hospital	2	gbm	1	false	2014	54	NA	tcga-02-0106	d0b7d446-5488-41a2-a22a-c1e00a009482	16	-19883	355	0	355	NA	NA	NA	NA	NA	NA	NA	NA	NA	NA	NA	NA	NA	NA	NA	NA
TCGA.02.0107	Yes	male	56	not hispanic or latino	NA	NA	NA	NA	NA	NA	NA	NA	NA	NA	1.46922024623803	1	Years	2.57.0	nationwide children s hospital	2	gbm	1	false	2014	56	NA	tcga-02-0107	372a4cc6-8fc9-4157-9cdc-fe020b176249	17	-20557	537	0	537	NA	NA	NA	NA	NA	NA	NA	NA	NA	NA	NA	NA	NA	NA	NA	NA
TCGA.02.0111	Yes	male	56	not hispanic or latino	NA	NA	NA	NA	NA	NA	NA	NA	NA	NA	1.92612859097127	1	Years	5.51.0	nationwide children s hospital	2	gbm	1	false	2014	56	NA	tcga-02-0111	09ddf661-25fd-4baa-a1e8-bf90b2bb1d31	16	-20813	704	0	704	NA	NA	NA	NA	NA	NA	NA	NA	NA	NA	NA	NA	NA	NA	NA	NA
TCGA.02.0113	Yes	female	43	not hispanic or latino	NA	NA	NA	NA	NA	NA	NA	NA	NA	NA	7.70725034199726	0	Years	2.57.0	nationwide children s hospital	2	gbm	1	false	2014	43	NA	tcga-02-0113	b363b624-a5b0-46e4-b671-8813cc12eaf4	17	-15836	NA	0	2817	NA	NA	NA	NA	NA	NA	NA	NA	NA	NA	NA	NA	NA	NA	NA	NA
TCGA.02.0114	Yes	female	37	not hispanic or latino	NA	NA	NA	NA	NA	NA	NA	NA	NA	NA	8.31737346101231	1	Years	2.57.0	nationwide children s hospital	2	gbm	1	false	2014	37	NA	tcga-02-0114	658c8e31-2c60-40f0-ab25-d0d0168647db	17	-13681	3040	0	3040	NA	NA	NA	NA	NA	NA	NA	NA	NA	NA	NA	NA	NA	NA	NA	NA
TCGA.02.0115	Yes	male	52	not hispanic or latino	NA	NA	NA	NA	NA	NA	NA	NA	NA	NA	1.30232558139535	1	Years	2.57.0	nationwide children s hospital	2	gbm	1	false	2014	52	NA	tcga-02-0115	c9b25b65-ef41-4ffb-8b1c-a9e3a3c5cd8c	17	-19257	476	0	476	NA	NA	NA	NA	NA	NA	NA	NA	NA	NA	NA	NA	NA	NA	NA	NA
TCGA.02.0116	Yes	male	51	not hispanic or latino	NA	NA	NA	NA	NA	NA	NA	NA	NA	NA	4.07387140902873	1	Years	2.57.0	nationwide children s hospital	2	gbm	1	false	2014	51	NA	tcga-02-0116	e117fe84-f003-40a4-96b5-8e26d0513151	16	-18656	1489	0	1489	NA	NA	NA	NA	NA	NA	NA	NA	NA	NA	NA	NA	NA	NA	NA	NA
TCGA.02.0258	Yes	female	36	not hispanic or latino	NA	NA	NA	NA	NA	NA	NA	NA	NA	NA	1.37619699042408	1	Years	5.51.0	nationwide children s hospital	2	gbm	1	false	2014	36	NA	tcga-02-0258	70fc222d-7423-4921-9007-cdf27c7f1ff7	16	-13268	503	0	503	NA	NA	NA	NA	NA	NA	NA	NA	NA	NA	NA	NA	NA	NA	NA	NA
TCGA.02.0260	Yes	male	54	hispanic or latino	NA	NA	NA	NA	NA	NA	NA	NA	NA	NA	1.406292749658	1	Years	5.51.0	nationwide children s hospital	2	gbm	1	false	2014	54	NA	tcga-02-0260	3324be1b-e9b2-4c1a-96d8-84d054c0d1c3	16	-19956	514	0	514	NA	NA	NA	NA	NA	NA	NA	NA	NA	NA	NA	NA	NA	NA	NA	NA
TCGA.02.0266	Yes	male	14	hispanic or latino	NA	NA	NA	NA	NA	NA	NA	NA	NA	NA	1.47195622435021	1	Years	5.51.0	nationwide children s hospital	2	gbm	1	false	2014	14	NA	tcga-02-0266	ca9ad9d3-0ac6-403a-98a2-f679d0ee009e	17	-5303	538	0	538	NA	NA	NA	NA	NA	NA	NA	NA	NA	NA	NA	NA	NA	NA	NA	NA
TCGA.02.0269	Yes	male	68	not hispanic or latino	NA	NA	NA	NA	NA	NA	NA	NA	NA	NA	0.894664842681259	1	Years	5.51.0	nationwide children s hospital	2	gbm	1	false	2014	68	NA	tcga-02-0269	cfc44ad0-c915-43f6-ab03-e0e67b735185	17	-25194	327	0	327	NA	NA	NA	NA	NA	NA	NA	NA	NA	NA	NA	NA	NA	NA	NA	NA
TCGA.02.0271	Yes	male	26	NA	NA	NA	NA	NA	NA	NA	NA	NA	NA	NA	1.20383036935705	1	Years	5.51.0	nationwide children s hospital	2	gbm	1	false	2014	26	NA	tcga-02-0271	64d871cf-9205-4835-baf3-988899e56cbd	17	-9578	440	0	440	NA	NA	NA	NA	NA	NA	NA	NA	NA	NA	NA	NA	NA	NA	NA	NA
TCGA.02.0281	Yes	female	78	not hispanic or latino	NA	NA	NA	NA	NA	NA	NA	NA	NA	NA	0.331053351573187	1	Years	5.51.0	nationwide children s hospital	2	gbm	1	false	2014	78	NA	tcga-02-0281	42fbe95f-9068-45a8-a8a2-c24db757eae6	17	-28695	121	0	121	NA	NA	NA	NA	NA	NA	NA	NA	NA	NA	NA	NA	NA	NA	NA	NA
TCGA.02.0285	Yes	female	50	not hispanic or latino	NA	NA	NA	NA	NA	NA	NA	NA	NA	NA	1.15458276333789	1	Years	5.51.0	nationwide children s hospital	2	gbm	1	false	2014	50	NA	tcga-02-0285	47679648-1e09-46c8-be46-35fdde5be9f7	17	-18353	422	0	422	NA	NA	NA	NA	NA	NA	NA	NA	NA	NA	NA	NA	NA	NA	NA	NA
TCGA.02.0289	Yes	male	57	not hispanic or latino	NA	NA	NA	NA	NA	NA	NA	NA	NA	NA	1.18194254445964	1	Years	5.51.0	nationwide children s hospital	2	gbm	1	false	2014	57	NA	tcga-02-0289	96fa386d-f930-45da-96ba-e7ca3f9de5b2	17	-21031	432	0	432	NA	NA	NA	NA	NA	NA	NA	NA	NA	NA	NA	NA	NA	NA	NA	NA
TCGA.02.0290	Yes	male	49	not hispanic or latino	NA	NA	NA	NA	NA	NA	NA	NA	NA	NA	1.32694938440492	1	Years	5.51.0	nationwide children s hospital	2	gbm	1	false	2014	49	NA	tcga-02-0290	74a70685-d95e-45a5-b8a9-80106c8b1bd7	17	-18066	485	0	485	NA	NA	NA	NA	NA	NA	NA	NA	NA	NA	NA	NA	NA	NA	NA	NA
TCGA.02.0317	Yes	male	40	not hispanic or latino	NA	NA	NA	NA	NA	NA	NA	NA	NA	NA	1.01778385772914	1	Years	5.51.0	nationwide children s hospital	2	gbm	1	false	2014	40	NA	tcga-02-0317	6879e9da-dacf-48b3-8e95-760796f96a1b	17	-14636	372	0	372	NA	NA	NA	NA	NA	NA	NA	NA	NA	NA	NA	NA	NA	NA	NA	NA
TCGA.02.0321	Yes	male	74	not hispanic or latino	NA	NA	NA	NA	NA	NA	NA	NA	NA	NA	0.820793433652531	1	Years	5.51.0	nationwide children s hospital	2	gbm	1	false	2014	74	NA	tcga-02-0321	05875fe7-ad0e-45e1-a880-9aece4fea3b9	17	-27125	300	0	300	NA	NA	NA	NA	NA	NA	NA	NA	NA	NA	NA	NA	NA	NA	NA	NA
TCGA.02.0324	Yes	female	69	not hispanic or latino	NA	NA	NA	NA	NA	NA	NA	NA	NA	NA	0.640218878248974	1	Years	5.51.0	nationwide children s hospital	2	gbm	1	false	2014	69	NA	tcga-02-0324	54ee59ef-faa5-4ba8-957c-968bac78426a	17	-25352	234	0	234	NA	NA	NA	NA	NA	NA	NA	NA	NA	NA	NA	NA	NA	NA	NA	NA
TCGA.02.0325	Yes	male	61	not hispanic or latino	NA	NA	NA	NA	NA	NA	NA	NA	NA	NA	0.883720930232558	1	Years	5.51.0	nationwide children s hospital	2	gbm	1	false	2014	61	NA	tcga-02-0325	f49b3e5a-6d40-4018-86ae-8396455d8878	17	-22598	323	0	323	NA	NA	NA	NA	NA	NA	NA	NA	NA	NA	NA	NA	NA	NA	NA	NA
TCGA.02.0326	Yes	female	82	not hispanic or latino	NA	NA	NA	NA	NA	NA	NA	NA	NA	NA	0.0136798905608755	1	Years	5.51.0	nationwide children s hospital	2	gbm	1	false	2014	82	NA	tcga-02-0326	513925f1-c450-4ab8-a84b-9613614eaa84	17	-30159	223	0	5	NA	NA	NA	NA	NA	NA	NA	NA	NA	NA	NA	NA	NA	NA	NA	NA
TCGA.02.0330	Yes	female	51	not hispanic or latino	NA	NA	NA	NA	NA	NA	NA	NA	NA	NA	1.32421340629275	1	Years	5.51.0	nationwide children s hospital	2	gbm	1	false	2014	51	NA	tcga-02-0330	799bfae2-b189-43bc-a3bc-d425cd4fe556	17	-18654	484	0	484	NA	NA	NA	NA	NA	NA	NA	NA	NA	NA	NA	NA	NA	NA	NA	NA
TCGA.02.0332	Yes	female	46	not hispanic or latino	NA	NA	NA	NA	NA	NA	NA	NA	NA	NA	2.13953488372093	1	Years	5.51.0	nationwide children s hospital	2	gbm	1	false	2014	46	NA	tcga-02-0332	54b4c27e-aaa6-4a79-b289-0ba251a5460e	17	-17021	782	0	782	NA	NA	NA	NA	NA	NA	NA	NA	NA	NA	NA	NA	NA	NA	NA	NA
TCGA.02.0333	Yes	female	77	not hispanic or latino	NA	NA	NA	NA	NA	NA	NA	NA	NA	NA	0.363885088919289	1	Years	5.51.0	nationwide children s hospital	2	gbm	1	false	2014	77	NA	tcga-02-0333	107335ed-03d3-47ab-b70d-df40e66102ac	17	-28449	133	0	133	NA	NA	NA	NA	NA	NA	NA	NA	NA	NA	NA	NA	NA	NA	NA	NA
TCGA.02.0337	Yes	male	48	not hispanic or latino	NA	NA	NA	NA	NA	NA	NA	NA	NA	NA	2.09028727770178	1	Years	5.51.0	nationwide children s hospital	2	gbm	1	false	2014	48	NA	tcga-02-0337	19146c75-8f41-44f3-8423-7db4d0d0efe1	17	-17642	764	0	764	NA	NA	NA	NA	NA	NA	NA	NA	NA	NA	NA	NA	NA	NA	NA	NA
TCGA.02.0338	Yes	male	41	not hispanic or latino	NA	NA	NA	NA	NA	NA	NA	NA	NA	NA	0.880984952120383	1	Years	5.51.0	nationwide children s hospital	2	gbm	1	false	2014	41	NA	tcga-02-0338	94d1e2d5-319a-44a4-849d-9434432339ed	17	-15231	322	0	322	NA	NA	NA	NA	NA	NA	NA	NA	NA	NA	NA	NA	NA	NA	NA	NA
TCGA.02.0339	Yes	male	67	not hispanic or latino	NA	NA	NA	NA	NA	NA	NA	NA	NA	NA	1.03146374829001	1	Years	5.51.0	nationwide children s hospital	2	gbm	1	false	2014	67	NA	tcga-02-0339	1edfe67c-1142-4498-927c-9b7b426af7a3	17	-24524	377	0	377	NA	NA	NA	NA	NA	NA	NA	NA	NA	NA	NA	NA	NA	NA	NA	NA
TCGA.02.0422	Yes	male	50	not hispanic or latino	NA	NA	NA	NA	NA	NA	NA	NA	NA	NA	1.20656634746922	1	Years	5.51.0	nationwide children s hospital	2	gbm	1	false	2014	50	NA	tcga-02-0422	4dc1ec79-1d64-45db-b357-903445c838e6	17	-18367	441	0	441	NA	NA	NA	NA	NA	NA	NA	NA	NA	NA	NA	NA	NA	NA	NA	NA
TCGA.02.0430	Yes	female	67	not hispanic or latino	NA	NA	NA	NA	NA	NA	NA	NA	NA	NA	0.878248974008208	1	Years	5.51.0	nationwide children s hospital	2	gbm	1	false	2014	67	NA	tcga-02-0430	74b42897-e88c-45da-a3e4-3b7d22481995	17	-24641	321	0	321	NA	NA	NA	NA	NA	NA	NA	NA	NA	NA	NA	NA	NA	NA	NA	NA
TCGA.02.0432	Yes	male	36	not hispanic or latino	NA	NA	NA	NA	NA	NA	NA	NA	NA	NA	3.92065663474692	1	Years	5.51.0	nationwide children s hospital	2	gbm	1	false	2014	36	NA	tcga-02-0432	1e63e985-fbb7-4e43-93a5-e718d0b4ad09	17	-13260	1433	0	1433	NA	NA	NA	NA	NA	NA	NA	NA	NA	NA	NA	NA	NA	NA	NA	NA
TCGA.02.0439	Yes	female	70	not hispanic or latino	NA	NA	NA	NA	NA	NA	NA	NA	NA	NA	0.0547195622435021	1	Years	5.51.0	nationwide children s hospital	2	gbm	1	false	2014	70	NA	tcga-02-0439	1b415f4a-b103-450d-8917-e682cdf34149	17	-25623	20	0	20	NA	NA	NA	NA	NA	NA	NA	NA	NA	NA	NA	NA	NA	NA	NA	NA
TCGA.02.0440	Yes	male	62	not hispanic or latino	NA	NA	NA	NA	NA	NA	NA	NA	NA	NA	0.94391244870041	1	Years	5.51.0	nationwide children s hospital	2	gbm	1	false	2014	62	NA	tcga-02-0440	502f47db-7d3d-4081-ab15-1c38e7e78652	17	-22955	345	0	345	NA	NA	NA	NA	NA	NA	NA	NA	NA	NA	NA	NA	NA	NA	NA	NA
TCGA.02.0446	Yes	male	61	not hispanic or latino	NA	NA	NA	NA	NA	NA	NA	NA	NA	NA	0.768809849521204	1	Years	5.51.0	nationwide children s hospital	2	gbm	1	false	2014	61	NA	tcga-02-0446	a98afa02-6821-47db-8074-68ecc14b62a6	17	-22541	281	0	281	NA	NA	NA	NA	NA	NA	NA	NA	NA	NA	NA	NA	NA	NA	NA	NA
TCGA.02.0451	Yes	female	62	not hispanic or latino	NA	NA	NA	NA	NA	NA	NA	NA	NA	NA	1.34610123119015	1	Years	5.51.0	nationwide children s hospital	2	gbm	1	false	2014	62	NA	tcga-02-0451	a5d3714d-1b1b-480e-8ec6-f01317cdbf14	17	-22662	492	0	492	NA	NA	NA	NA	NA	NA	NA	NA	NA	NA	NA	NA	NA	NA	NA	NA
TCGA.02.0456	Yes	female	67	not hispanic or latino	NA	NA	NA	NA	NA	NA	NA	NA	NA	NA	0.27906976744186	1	Years	5.51.0	nationwide children s hospital	2	gbm	1	false	2014	67	NA	tcga-02-0456	dfc9b5e8-0beb-4118-8990-cf999127cdb7	16	-24796	102	0	102	NA	NA	NA	NA	NA	NA	NA	NA	NA	NA	NA	NA	NA	NA	NA	NA
TCGA.02.2466	Yes	male	61	not hispanic or latino	NA	NA	NA	NA	NA	NA	NA	NA	NA	NA	1.39808481532148	1	Years	26.36.0	nationwide children s hospital	2	gbm	1	false	2014	61	NA	tcga-02-2466	c4171de5-8dac-44bd-a6eb-174f9451dbb7	6	-22456	511	0	511	NA	NA	NA	NA	NA	NA	NA	NA	NA	NA	NA	NA	NA	NA	NA	NA
TCGA.02.2470	Yes	male	57	not hispanic or latino	NA	NA	NA	NA	NA	NA	NA	NA	NA	NA	1.07523939808482	1	Years	26.36.0	nationwide children s hospital	2	gbm	1	false	2014	57	NA	tcga-02-2470	e948d951-9299-4dec-9772-60b4ac3569cb	6	-21021	393	0	393	NA	NA	NA	NA	NA	NA	NA	NA	NA	NA	NA	NA	NA	NA	NA	NA
TCGA.02.2483	Yes	male	43	not hispanic or latino	NA	NA	NA	NA	NA	NA	NA	NA	NA	NA	1.27222982216142	0	Years	26.36.0	nationwide children s hospital	2	gbm	1	false	2014	43	NA	tcga-02-2483	a2ac9937-f351-4d78-9261-264bf6c21e0c	6	-15964	NA	0	465	NA	NA	NA	NA	NA	NA	NA	NA	NA	NA	NA	NA	NA	NA	NA	NA
TCGA.02.2485	Yes	male	53	not hispanic or latino	NA	NA	NA	NA	NA	NA	NA	NA	NA	NA	1.28317373461012	0	Years	26.36.0	nationwide children s hospital	2	gbm	1	false	2014	53	NA	tcga-02-2485	521ea765-1bd1-423d-a75d-091243df37a9	6	-19494	NA	0	469	NA	NA	NA	NA	NA	NA	NA	NA	NA	NA	NA	NA	NA	NA	NA	NA
TCGA.02.2486	Yes	male	64	not hispanic or latino	NA	NA	NA	NA	NA	NA	NA	NA	NA	NA	1.34610123119015	0	Years	26.36.0	nationwide children s hospital	2	gbm	1	false	2014	64	NA	tcga-02-2486	79a68b32-29a3-47bf-9b2b-643ec7323d73	6	-23394	NA	0	492	NA	NA	NA	NA	NA	NA	NA	NA	NA	NA	NA	NA	NA	NA	NA	NA
TCGA.06.0119	Yes	female	81	not hispanic or latino	NA	NA	NA	NA	NA	NA	NA	NA	NA	NA	0.224350205198358	1	Years	3.49.0	nationwide children s hospital	6	gbm	6	false	2013	81	NA	tcga-06-0119	2cb9975f-2d1e-4c74-867f-8b151c22b246	12	-29605	82	0	NA	NA	NA	NA	NA	NA	NA	NA	NA	NA	NA	NA	NA	NA	NA	NA	NA
TCGA.06.0122	Yes	female	84	not hispanic or latino	NA	NA	NA	NA	NA	NA	NA	NA	NA	NA	0.0218878248974008	1	Years	3.56.0	nationwide children s hospital	2	gbm	1	false	2014	84	NA	tcga-06-0122	ada9c707-d49c-43d5-bee6-3e00732755ea	10	-30967	187	0	8	NA	NA	NA	NA	NA	NA	NA	NA	NA	NA	NA	NA	NA	NA	NA	NA
TCGA.06.0124	Yes	male	67	not hispanic or latino	NA	NA	NA	NA	NA	NA	NA	NA	NA	NA	1.69357045143639	1	Years	3.56.0	nationwide children s hospital	2	gbm	1	false	2014	67	NA	tcga-06-0124	c2651206-36c5-4f3c-a0d6-3ffc07b27a93	10	-24591	619	0	123	NA	NA	NA	NA	NA	NA	NA	NA	NA	NA	NA	NA	NA	NA	NA	NA
TCGA.06.0125	Yes	female	63	not hispanic or latino	NA	NA	NA	NA	NA	NA	NA	NA	NA	NA	3.96169630642955	1	Years	3.56.0	nationwide children s hospital	2	gbm	1	false	2014	63	NA	tcga-06-0125	8da3103e-3e6c-4176-a583-d5fe5e60601e	8	-23343	1448	0	1439	NA	NA	NA	NA	NA	NA	NA	NA	NA	NA	NA	NA	NA	NA	NA	NA
TCGA.06.0126	Yes	male	86	not hispanic or latino	NA	NA	NA	NA	NA	NA	NA	NA	NA	NA	0.00820793433652531	1	Years	3.56.0	nationwide children s hospital	2	gbm	1	false	2014	86	NA	tcga-06-0126	d88bbd87-e876-4a44-96f5-c28ceac661b8	8	-31627	210	0	3	NA	NA	NA	NA	NA	NA	NA	NA	NA	NA	NA	NA	NA	NA	NA	NA
TCGA.06.0127	Yes	male	67	not hispanic or latino	NA	NA	NA	NA	NA	NA	NA	NA	NA	NA	0.328317373461012	1	Years	7.55.0	nationwide children s hospital	2	gbm	1	false	2014	67	NA	tcga-06-0127	f66d92ff-85ad-4c83-b127-ce34c8488040	10	-24502	120	0	108	NA	NA	NA	NA	NA	NA	NA	NA	NA	NA	NA	NA	NA	NA	NA	NA
TCGA.06.0128	Yes	male	66	not hispanic or latino	NA	NA	NA	NA	NA	NA	NA	NA	NA	NA	1.890560875513	1	Years	3.56.0	nationwide children s hospital	2	gbm	1	false	2014	66	NA	tcga-06-0128	31e6e6c8-9197-4927-bfe4-8f6836f963da	8	-24217	691	0	691	NA	NA	NA	NA	NA	NA	NA	NA	NA	NA	NA	NA	NA	NA	NA	NA
TCGA.06.0129	Yes	male	30	not hispanic or latino	NA	NA	NA	NA	NA	NA	NA	NA	NA	NA	2.703146374829	1	Years	3.56.0	nationwide children s hospital	2	gbm	1	false	2014	30	NA	tcga-06-0129	bde84ea9-55c9-4d6d-be86-58fd9222c1d6	10	-11284	1024	0	988	NA	NA	NA	NA	NA	NA	NA	NA	NA	NA	NA	NA	NA	NA	NA	NA
TCGA.06.0130	Yes	male	54	not hispanic or latino	NA	NA	NA	NA	NA	NA	NA	NA	NA	NA	1.07797537619699	1	Years	3.56.0	nationwide children s hospital	2	gbm	1	false	2014	54	NA	tcga-06-0130	7cada85b-00b1-41e5-9924-e09eb077ad56	10	-19811	394	0	320	NA	NA	NA	NA	NA	NA	NA	NA	NA	NA	NA	NA	NA	NA	NA	NA
TCGA.06.0132	Yes	male	49	not hispanic or latino	NA	NA	NA	NA	NA	NA	NA	NA	NA	NA	2.109439124487	1	Years	4.60.0	nationwide children s hospital	2	gbm	1	false	2014	49	NA	tcga-06-0132	9ad6c241-ccc5-4532-a6ac-098271b13b5f	5	-18125	771	0	570	NA	NA	NA	NA	NA	NA	NA	NA	NA	NA	NA	NA	NA	NA	NA	NA
TCGA.06.0133	Yes	male	64	not hispanic or latino	NA	NA	NA	NA	NA	NA	NA	NA	NA	NA	1.19015047879617	1	Years	3.56.0	nationwide children s hospital	2	gbm	1	false	2014	64	NA	tcga-06-0133	0133e584-111e-450a-b451-77a2799ef529	10	-23402	435	0	428	NA	NA	NA	NA	NA	NA	NA	NA	NA	NA	NA	NA	NA	NA	NA	NA
TCGA.06.0137	Yes	female	63	not hispanic or latino	NA	NA	NA	NA	NA	NA	NA	NA	NA	NA	2.22161422708618	1	Years	3.56.0	nationwide children s hospital	2	gbm	1	false	2014	63	NA	tcga-06-0137	d0de6676-6ba1-4d79-a9b0-ec3f1e8a8775	10	-23273	812	0	701	NA	NA	NA	NA	NA	NA	NA	NA	NA	NA	NA	NA	NA	NA	NA	NA
TCGA.06.0138	Yes	male	43	not hispanic or latino	NA	NA	NA	NA	NA	NA	NA	NA	NA	NA	2.01641586867305	1	Years	4.60.0	nationwide children s hospital	2	gbm	1	false	2014	43	NA	tcga-06-0138	66bd4c9e-2ebd-4092-a2b0-69027e8af5b8	9	-15736	737	0	674	NA	NA	NA	NA	NA	NA	NA	NA	NA	NA	NA	NA	NA	NA	NA	NA
TCGA.06.0139	Yes	male	40	not hispanic or latino	NA	NA	NA	NA	NA	NA	NA	NA	NA	NA	0.990424076607387	1	Years	3.56.0	nationwide children s hospital	2	gbm	1	false	2014	40	NA	tcga-06-0139	5bbeb8a7-3ac2-4ef1-bd48-6f83bc994a75	10	-14728	362	0	327	NA	NA	NA	NA	NA	NA	NA	NA	NA	NA	NA	NA	NA	NA	NA	NA
TCGA.06.0140	Yes	male	86	not hispanic or latino	NA	NA	NA	NA	NA	NA	NA	NA	NA	NA	0.0164158686730506	1	Years	3.49.0	nationwide children s hospital	6	gbm	6	false	2013	86	NA	tcga-06-0140	0164acd3-34db-4d35-b96c-936daad0ff22	12	-31565	6	0	NA	NA	NA	NA	NA	NA	NA	NA	NA	NA	NA	NA	NA	NA	NA	NA	NA
TCGA.06.0141	Yes	male	62	not hispanic or latino	NA	NA	NA	NA	NA	NA	NA	NA	NA	NA	0.856361149110807	1	Years	3.56.0	nationwide children s hospital	2	gbm	1	false	2014	62	NA	tcga-06-0141	4b43da9d-60ee-4269-b44d-d92c034b844c	8	-22925	313	0	280	NA	NA	NA	NA	NA	NA	NA	NA	NA	NA	NA	NA	NA	NA	NA	NA
TCGA.06.0142	Yes	male	81	not hispanic or latino	NA	NA	NA	NA	NA	NA	NA	NA	NA	NA	0.183310533515732	1	Years	3.49.0	nationwide children s hospital	6	gbm	6	false	2013	81	NA	tcga-06-0142	7529980c-839d-4887-b5d7-09a3e7159427	12	-29642	67	0	NA	NA	NA	NA	NA	NA	NA	NA	NA	NA	NA	NA	NA	NA	NA	NA	NA
TCGA.06.0143	Yes	male	58	not hispanic or latino	NA	NA	NA	NA	NA	NA	NA	NA	NA	NA	0.976744186046512	1	Years	3.56.0	nationwide children s hospital	2	gbm	1	false	2014	58	NA	tcga-06-0143	357e2b63-6876-4c69-9728-c52fada81970	11	-21386	357	0	357	NA	NA	NA	NA	NA	NA	NA	NA	NA	NA	NA	NA	NA	NA	NA	NA
TCGA.06.0145	Yes	female	53	not hispanic or latino	NA	NA	NA	NA	NA	NA	NA	NA	NA	NA	0.194254445964432	1	Years	3.56.0	nationwide children s hospital	2	gbm	1	false	2014	53	NA	tcga-06-0145	3258cb3b-f63b-463c-b2e4-d638149157c5	10	-19660	71	0	71	NA	NA	NA	NA	NA	NA	NA	NA	NA	NA	NA	NA	NA	NA	NA	NA
TCGA.06.0146	Yes	female	33	not hispanic or latino	NA	NA	NA	NA	NA	NA	NA	NA	NA	NA	1.67168262653899	1	Years	5.51.0	nationwide children s hospital	2	gbm	1	false	2014	33	NA	tcga-06-0146	3003cbfa-98d5-464d-90a5-b1bef32bcef1	11	-12252	611	0	611	NA	NA	NA	NA	NA	NA	NA	NA	NA	NA	NA	NA	NA	NA	NA	NA
TCGA.06.0147	Yes	female	51	not hispanic or latino	NA	NA	NA	NA	NA	NA	NA	NA	NA	NA	1.48016415868673	1	Years	3.56.0	nationwide children s hospital	2	gbm	1	false	2014	51	NA	tcga-06-0147	562d2831-ea9e-4ee1-bcee-77138e0a7d9d	10	-18742	541	0	508	NA	NA	NA	NA	NA	NA	NA	NA	NA	NA	NA	NA	NA	NA	NA	NA
TCGA.06.0148	Yes	male	76	not hispanic or latino	NA	NA	NA	NA	NA	NA	NA	NA	NA	NA	0.839945280437757	1	Years	3.56.0	nationwide children s hospital	2	gbm	1	false	2014	76	NA	tcga-06-0148	07a2c1da-040e-44ea-9a56-751a06761894	10	-27842	307	0	298	NA	NA	NA	NA	NA	NA	NA	NA	NA	NA	NA	NA	NA	NA	NA	NA
TCGA.06.0149	Yes	female	74	not hispanic or latino	NA	NA	NA	NA	NA	NA	NA	NA	NA	NA	0.714090287277702	1	Years	5.51.0	nationwide children s hospital	2	gbm	1	false	2014	74	NA	tcga-06-0149	be8fa1fb-5696-4719-af16-2059f6b9d270	8	-27315	261	0	238	NA	NA	NA	NA	NA	NA	NA	NA	NA	NA	NA	NA	NA	NA	NA	NA
TCGA.06.0150	Yes	male	45	not hispanic or latino	NA	NA	NA	NA	NA	NA	NA	NA	NA	NA	1.61969904240766	1	Years	4.60.0	nationwide children s hospital	2	gbm	1	false	2014	45	NA	tcga-06-0150	f2cef0e2-fece-4499-9f99-c5719aff8b5a	12	-16442	592	0	NA	NA	NA	NA	NA	NA	NA	NA	NA	NA	NA	NA	NA	NA	NA	NA	NA
TCGA.06.0151	Yes	female	32	not hispanic or latino	NA	NA	NA	NA	NA	NA	NA	NA	NA	NA	3.87688098495212	1	Years	4.51.0	nationwide children s hospital	6	gbm	6	false	2013	32	NA	tcga-06-0151	c57d6674-08d1-4eda-9ec1-ae439923d7cf	13	-11955	1417	0	NA	NA	NA	NA	NA	NA	NA	NA	NA	NA	NA	NA	NA	NA	NA	NA	NA
TCGA.06.0152	Yes	male	68	not hispanic or latino	NA	NA	NA	NA	NA	NA	NA	NA	NA	NA	1.02599179206566	1	Years	7.55.0	nationwide children s hospital	2	gbm	1	false	2014	68	NA	tcga-06-0152	f5bc5d97-e054-4e53-992d-71b896bd97d5	11	-24844	375	0	359	NA	NA	NA	NA	NA	NA	NA	NA	NA	NA	NA	NA	NA	NA	NA	NA
TCGA.06.0154	Yes	male	54	not hispanic or latino	NA	NA	NA	NA	NA	NA	NA	NA	NA	NA	1.15731874145007	1	Years	4.60.0	nationwide children s hospital	2	gbm	1	false	2014	54	NA	tcga-06-0154	24ae6f30-eec8-49a7-abde-246b3873679e	8	-20018	423	0	389	NA	NA	NA	NA	NA	NA	NA	NA	NA	NA	NA	NA	NA	NA	NA	NA
TCGA.06.0155	Yes	male	61	not hispanic or latino	NA	NA	NA	NA	NA	NA	NA	NA	NA	NA	0.870041039671683	1	Years	16.47.0	nationwide children s hospital	2	gbm	1	false	2014	61	NA	tcga-06-0155	fa1f1cfc-9da0-488b-93fe-60aaff99c171	11	-22497	318	0	263	NA	NA	NA	NA	NA	NA	NA	NA	NA	NA	NA	NA	NA	NA	NA	NA
TCGA.06.0156	Yes	male	57	not hispanic or latino	NA	NA	NA	NA	NA	NA	NA	NA	NA	NA	0.487004103967168	1	Years	4.60.0	nationwide children s hospital	2	gbm	1	false	2014	57	NA	tcga-06-0156	15e058e8-2f33-4fb4-92af-3d9dea1fa906	8	-20931	178	0	164	NA	NA	NA	NA	NA	NA	NA	NA	NA	NA	NA	NA	NA	NA	NA	NA
TCGA.06.0157	Yes	female	63	not hispanic or latino	NA	NA	NA	NA	NA	NA	NA	NA	NA	NA	0.265389876880985	1	Years	4.60.0	nationwide children s hospital	2	gbm	1	false	2014	63	NA	tcga-06-0157	ea3b5da2-6a12-400c-bf0f-e442f5ec1132	9	-23127	97	0	97	NA	NA	NA	NA	NA	NA	NA	NA	NA	NA	NA	NA	NA	NA	NA	NA
TCGA.06.0158	Yes	male	73	not hispanic or latino	NA	NA	NA	NA	NA	NA	NA	NA	NA	NA	0.900136798905609	1	Years	4.60.0	nationwide children s hospital	2	gbm	1	false	2014	73	NA	tcga-06-0158	bc316a17-9d73-4ef3-97e9-c4ac5516b75a	10	-26855	329	0	166	NA	NA	NA	NA	NA	NA	NA	NA	NA	NA	NA	NA	NA	NA	NA	NA
TCGA.06.0159	Yes	male	74	not hispanic or latino	NA	NA	NA	NA	NA	NA	NA	NA	NA	NA	0.785225718194254	1	Years	4.51.0	nationwide children s hospital	6	gbm	6	false	2013	74	NA	tcga-06-0159	5f8f66a0-4068-4e9d-82fc-4fe1fc3f63aa	13	-27368	287	0	NA	NA	NA	NA	NA	NA	NA	NA	NA	NA	NA	NA	NA	NA	NA	NA	NA
TCGA.06.0160	Yes	female	56	not hispanic or latino	NA	NA	NA	NA	NA	NA	NA	NA	NA	NA	0.982216142270862	1	Years	4.51.0	nationwide children s hospital	6	gbm	6	false	2013	56	NA	tcga-06-0160	a9b5ef55-9987-4842-b4f3-d029265ef17f	13	-20684	359	0	NA	NA	NA	NA	NA	NA	NA	NA	NA	NA	NA	NA	NA	NA	NA	NA	NA
TCGA.06.0162	Yes	female	47	not hispanic or latino	NA	NA	NA	NA	NA	NA	NA	NA	NA	NA	0.213406292749658	1	Years	5.51.0	nationwide children s hospital	2	gbm	1	false	2014	47	NA	tcga-06-0162	da89dcc7-7453-44a7-b43d-5b3478c5d9a7	8	-17272	104	0	78	NA	NA	NA	NA	NA	NA	NA	NA	NA	NA	NA	NA	NA	NA	NA	NA
TCGA.06.0164	Yes	male	47	not hispanic or latino	NA	NA	NA	NA	NA	NA	NA	NA	NA	NA	4.73324213406293	1	Years	5.51.0	nationwide children s hospital	2	gbm	1	false	2014	47	NA	tcga-06-0164	9ad6535c-da13-4f16-9df9-2b5df9aafe8c	8	-17510	1730	0	1729	NA	NA	NA	NA	NA	NA	NA	NA	NA	NA	NA	NA	NA	NA	NA	NA
TCGA.06.0165	Yes	male	52	not hispanic or latino	NA	NA	NA	NA	NA	NA	NA	NA	NA	NA	0.886456908344733	1	Years	4.51.0	nationwide children s hospital	6	gbm	6	false	2013	52	NA	tcga-06-0165	88fcfd59-294a-4166-b703-e698a72b1a53	13	-19198	324	0	NA	NA	NA	NA	NA	NA	NA	NA	NA	NA	NA	NA	NA	NA	NA	NA	NA
TCGA.06.0166	Yes	male	51	not hispanic or latino	NA	NA	NA	NA	NA	NA	NA	NA	NA	NA	0.487004103967168	1	Years	4.60.0	nationwide children s hospital	2	gbm	1	false	2014	51	NA	tcga-06-0166	4a85a43b-4dbc-4081-b552-df06eef1ad80	8	-18902	178	0	161	NA	NA	NA	NA	NA	NA	NA	NA	NA	NA	NA	NA	NA	NA	NA	NA
TCGA.06.0167	Yes	male	44	not hispanic or latino	NA	NA	NA	NA	NA	NA	NA	NA	NA	NA	0.949384404924761	1	Years	4.51.0	nationwide children s hospital	6	gbm	6	false	2013	44	NA	tcga-06-0167	afd3a4dc-a2e5-4545-92b8-a18e72fc9e94	13	-16170	347	0	NA	NA	NA	NA	NA	NA	NA	NA	NA	NA	NA	NA	NA	NA	NA	NA	NA
TCGA.06.0168	Yes	female	59	not hispanic or latino	NA	NA	NA	NA	NA	NA	NA	NA	NA	NA	1.63611491108071	1	Years	4.60.0	nationwide children s hospital	2	gbm	1	false	2014	59	NA	tcga-06-0168	224235c1-5b6e-48d5-a5d1-777dfede0f1e	10	-21776	598	0	579	NA	NA	NA	NA	NA	NA	NA	NA	NA	NA	NA	NA	NA	NA	NA	NA
TCGA.06.0169	Yes	male	68	not hispanic or latino	NA	NA	NA	NA	NA	NA	NA	NA	NA	NA	0.259917920656635	1	Years	3.56.0	nationwide children s hospital	2	gbm	1	false	2014	68	NA	tcga-06-0169	bcc72cf4-90ce-466e-a683-bb0ebfb3cf82	10	-25127	100	0	95	NA	NA	NA	NA	NA	NA	NA	NA	NA	NA	NA	NA	NA	NA	NA	NA
TCGA.06.0171	Yes	male	65	not hispanic or latino	NA	NA	NA	NA	NA	NA	NA	NA	NA	NA	1.09165526675787	1	Years	4.60.0	nationwide children s hospital	2	gbm	1	false	2014	65	NA	tcga-06-0171	01a92062-967a-4900-8dc7-a5ecd3b3f8e2	10	-24085	399	0	396	NA	NA	NA	NA	NA	NA	NA	NA	NA	NA	NA	NA	NA	NA	NA	NA
TCGA.06.0173	Yes	female	72	not hispanic or latino	NA	NA	NA	NA	NA	NA	NA	NA	NA	NA	0.0191518467852257	1	Years	4.60.0	nationwide children s hospital	2	gbm	1	false	2014	72	NA	tcga-06-0173	68720179-d07f-44d8-8771-edcee5fecfea	10	-26548	136	0	7	NA	NA	NA	NA	NA	NA	NA	NA	NA	NA	NA	NA	NA	NA	NA	NA
TCGA.06.0174	Yes	male	54	not hispanic or latino	NA	NA	NA	NA	NA	NA	NA	NA	NA	NA	0.26812585499316	1	Years	4.60.0	nationwide children s hospital	2	gbm	1	false	2014	54	NA	tcga-06-0174	ee3fc631-1e88-4f70-ab31-335851b38640	10	-19824	98	0	67	NA	NA	NA	NA	NA	NA	NA	NA	NA	NA	NA	NA	NA	NA	NA	NA
TCGA.06.0175	Yes	male	69	not hispanic or latino	NA	NA	NA	NA	NA	NA	NA	NA	NA	NA	0.227086183310534	1	Years	5.51.0	nationwide children s hospital	2	gbm	1	false	2014	69	NA	tcga-06-0175	22297a8b-4761-4f5c-b080-60a39c3a0670	10	-25558	123	0	83	NA	NA	NA	NA	NA	NA	NA	NA	NA	NA	NA	NA	NA	NA	NA	NA
TCGA.06.0176	Yes	male	34	not hispanic or latino	NA	NA	NA	NA	NA	NA	NA	NA	NA	NA	4.27086183310533	0	Years	4.60.0	nationwide children s hospital	2	gbm	1	false	2014	34	NA	tcga-06-0176	7391f99d-9528-46a1-9799-c5f0a7bfc63e	10	-12777	NA	0	1561	NA	NA	NA	NA	NA	NA	NA	NA	NA	NA	NA	NA	NA	NA	NA	NA
TCGA.06.0177	Yes	male	64	not hispanic or latino	NA	NA	NA	NA	NA	NA	NA	NA	NA	NA	0.164158686730506	1	Years	5.51.0	nationwide children s hospital	2	gbm	1	false	2014	64	NA	tcga-06-0177	bdb95e64-da10-4f2a-bac9-9a534cf5646a	10	-23498	126	0	60	NA	NA	NA	NA	NA	NA	NA	NA	NA	NA	NA	NA	NA	NA	NA	NA
TCGA.06.0178	Yes	male	38	not hispanic or latino	NA	NA	NA	NA	NA	NA	NA	NA	NA	NA	4.49247606019152	0	Years	4.60.0	nationwide children s hospital	2	gbm	1	false	2014	38	NA	tcga-06-0178	53abce1d-7e33-4ebd-832f-f3789f67377f	9	-14235	NA	0	1642	NA	NA	NA	NA	NA	NA	NA	NA	NA	NA	NA	NA	NA	NA	NA	NA
TCGA.06.0179	Yes	male	64	not hispanic or latino	NA	NA	NA	NA	NA	NA	NA	NA	NA	NA	1.68536251709986	1	Years	5.51.0	nationwide children s hospital	2	gbm	1	false	2014	64	NA	tcga-06-0179	f3158197-173b-4917-ac3b-ed3ba04a5c42	10	-23449	616	0	578	NA	NA	NA	NA	NA	NA	NA	NA	NA	NA	NA	NA	NA	NA	NA	NA
TCGA.06.0182	Yes	male	76	not hispanic or latino	NA	NA	NA	NA	NA	NA	NA	NA	NA	NA	0.210670314637483	1	Years	5.51.0	nationwide children s hospital	2	gbm	1	false	2014	76	NA	tcga-06-0182	21a4a053-64bc-405c-85c8-d11c55106e83	10	-27963	111	0	77	NA	NA	NA	NA	NA	NA	NA	NA	NA	NA	NA	NA	NA	NA	NA	NA
TCGA.06.0184	Yes	male	63	not hispanic or latino	NA	NA	NA	NA	NA	NA	NA	NA	NA	NA	3.35978112175103	0	Years	4.60.0	nationwide children s hospital	2	gbm	1	false	2014	63	NA	tcga-06-0184	1f48f010-98fe-4b5a-b96a-14fb25eff23f	10	-23317	NA	0	1228	NA	NA	NA	NA	NA	NA	NA	NA	NA	NA	NA	NA	NA	NA	NA	NA
TCGA.06.0185	Yes	male	54	not hispanic or latino	NA	NA	NA	NA	NA	NA	NA	NA	NA	NA	3.08071135430917	0	Years	4.60.0	nationwide children s hospital	2	gbm	1	false	2014	54	NA	tcga-06-0185	8f3acbbd-b2ca-4e66-8fe5-dbb49277f35b	8	-19922	NA	0	1126	NA	NA	NA	NA	NA	NA	NA	NA	NA	NA	NA	NA	NA	NA	NA	NA
TCGA.06.0187	Yes	male	69	not hispanic or latino	NA	NA	NA	NA	NA	NA	NA	NA	NA	NA	2.26538987688099	1	Years	4.60.0	nationwide children s hospital	2	gbm	1	false	2014	69	NA	tcga-06-0187	149be735-d5db-43b6-80b7-d40e3a84500b	10	-25317	828	0	801	NA	NA	NA	NA	NA	NA	NA	NA	NA	NA	NA	NA	NA	NA	NA	NA
TCGA.06.0188	Yes	male	71	not hispanic or latino	NA	NA	NA	NA	NA	NA	NA	NA	NA	NA	2.36935704514364	0	Years	4.60.0	nationwide children s hospital	2	gbm	1	false	2014	71	NA	tcga-06-0188	6573378a-ad14-4654-8810-9f3bd3597bc2	9	-26079	NA	0	866	NA	NA	NA	NA	NA	NA	NA	NA	NA	NA	NA	NA	NA	NA	NA	NA
TCGA.06.0189	Yes	male	55	not hispanic or latino	NA	NA	NA	NA	NA	NA	NA	NA	NA	NA	1.28317373461012	1	Years	4.60.0	nationwide children s hospital	2	gbm	1	false	2014	55	NA	tcga-06-0189	e1481049-c04e-48fe-8110-ac1d0ee86e75	10	-20296	469	0	454	NA	NA	NA	NA	NA	NA	NA	NA	NA	NA	NA	NA	NA	NA	NA	NA
TCGA.06.0190	Yes	male	62	not hispanic or latino	NA	NA	NA	NA	NA	NA	NA	NA	NA	NA	0.867305061559507	1	Years	4.60.0	nationwide children s hospital	2	gbm	1	false	2014	62	NA	tcga-06-0190	74139255-a635-4c87-814d-3dd04ed630a8	11	-22835	317	0	313	NA	NA	NA	NA	NA	NA	NA	NA	NA	NA	NA	NA	NA	NA	NA	NA
TCGA.06.0192	Yes	male	58	not hispanic or latino	NA	NA	NA	NA	NA	NA	NA	NA	NA	NA	1.52120383036936	0	Years	8.52.0	nationwide children s hospital	2	gbm	1	false	2014	58	NA	tcga-06-0192	f08280d6-2c80-4dd7-93d3-a0c55f7da5b3	3	-21243	NA	0	556	NA	NA	NA	NA	NA	NA	NA	NA	NA	NA	NA	NA	NA	NA	NA	NA
TCGA.06.0194	Yes	female	37	not hispanic or latino	NA	NA	NA	NA	NA	NA	NA	NA	NA	NA	0.388508891928865	1	Years	5.51.0	nationwide children s hospital	2	gbm	1	false	2014	37	NA	tcga-06-0194	0383769b-f54d-4293-a9dc-88b830d775dc	10	-13852	142	0	142	NA	NA	NA	NA	NA	NA	NA	NA	NA	NA	NA	NA	NA	NA	NA	NA
TCGA.06.0195	Yes	male	63	not hispanic or latino	NA	NA	NA	NA	NA	NA	NA	NA	NA	NA	0.615595075239398	1	Years	4.60.0	nationwide children s hospital	2	gbm	1	false	2014	63	NA	tcga-06-0195	67e2af1c-3478-4652-8759-b9d5c5b6a3e0	10	-23131	225	0	214	NA	NA	NA	NA	NA	NA	NA	NA	NA	NA	NA	NA	NA	NA	NA	NA
TCGA.06.0197	Yes	female	65	not hispanic or latino	NA	NA	NA	NA	NA	NA	NA	NA	NA	NA	0.216142270861833	1	Years	4.60.0	nationwide children s hospital	2	gbm	1	false	2014	65	NA	tcga-06-0197	9733968f-262f-4e97-9194-240cda8caf65	10	-24095	168	0	79	NA	NA	NA	NA	NA	NA	NA	NA	NA	NA	NA	NA	NA	NA	NA	NA
TCGA.06.0201	Yes	female	51	not hispanic or latino	NA	NA	NA	NA	NA	NA	NA	NA	NA	NA	0.0328317373461012	1	Years	4.60.0	nationwide children s hospital	2	gbm	1	false	2014	51	NA	tcga-06-0201	6cba1dae-0c3f-4f65-8aea-53ac84aad549	11	-18649	12	0	12	NA	NA	NA	NA	NA	NA	NA	NA	NA	NA	NA	NA	NA	NA	NA	NA
TCGA.06.0206	Yes	male	40	not hispanic or latino	NA	NA	NA	NA	NA	NA	NA	NA	NA	NA	0.634746922024624	1	Years	4.60.0	nationwide children s hospital	2	gbm	1	false	2014	40	NA	tcga-06-0206	4d04939f-9509-4e9b-9406-16051afecf82	9	-14937	232	0	196	NA	NA	NA	NA	NA	NA	NA	NA	NA	NA	NA	NA	NA	NA	NA	NA
TCGA.06.0208	Yes	female	52	not hispanic or latino	NA	NA	NA	NA	NA	NA	NA	NA	NA	NA	0.697674418604651	1	Years	4.60.0	nationwide children s hospital	2	gbm	1	false	2014	52	NA	tcga-06-0208	e3711a9b-6d4c-44df-bbab-0a675046a5df	5	-19108	255	0	166	NA	NA	NA	NA	NA	NA	NA	NA	NA	NA	NA	NA	NA	NA	NA	NA
TCGA.06.0209	Yes	male	76	not hispanic or latino	NA	NA	NA	NA	NA	NA	NA	NA	NA	NA	0.632010943912449	1	Years	4.60.0	nationwide children s hospital	2	gbm	1	false	2014	76	NA	tcga-06-0209	a795a841-9fd6-4eac-b871-a8c70248700f	5	-27877	231	0	118	NA	NA	NA	NA	NA	NA	NA	NA	NA	NA	NA	NA	NA	NA	NA	NA
TCGA.06.0210	Yes	female	72	not hispanic or latino	NA	NA	NA	NA	NA	NA	NA	NA	NA	NA	0.615595075239398	1	Years	4.60.0	nationwide children s hospital	2	gbm	1	false	2014	72	NA	tcga-06-0210	de7b7cac-f094-4d59-8651-e991e34ea093	5	-26600	225	0	151	NA	NA	NA	NA	NA	NA	NA	NA	NA	NA	NA	NA	NA	NA	NA	NA
TCGA.06.0211	Yes	male	47	not hispanic or latino	NA	NA	NA	NA	NA	NA	NA	NA	NA	NA	0.984952120383037	1	Years	4.60.0	nationwide children s hospital	2	gbm	1	false	2014	47	NA	tcga-06-0211	5c984433-33cf-42fc-b3ba-511efcdcab19	5	-17514	360	0	360	NA	NA	NA	NA	NA	NA	NA	NA	NA	NA	NA	NA	NA	NA	NA	NA
TCGA.06.0213	Yes	female	55	not hispanic or latino	NA	NA	NA	NA	NA	NA	NA	NA	NA	NA	0.0164158686730506	1	Years	4.60.0	nationwide children s hospital	2	gbm	1	false	2014	55	NA	tcga-06-0213	196ce35a-2d36-479e-aab9-91d2082d7e7c	10	-20134	16	0	6	NA	NA	NA	NA	NA	NA	NA	NA	NA	NA	NA	NA	NA	NA	NA	NA
TCGA.06.0214	Yes	male	66	not hispanic or latino	NA	NA	NA	NA	NA	NA	NA	NA	NA	NA	1.25034199726402	1	Years	4.60.0	nationwide children s hospital	2	gbm	1	false	2014	66	NA	tcga-06-0214	9853c6bb-a42c-4698-abe5-f3c897ebc8f6	8	-24187	457	0	378	NA	NA	NA	NA	NA	NA	NA	NA	NA	NA	NA	NA	NA	NA	NA	NA
TCGA.06.0216	Yes	female	61	not hispanic or latino	NA	NA	NA	NA	NA	NA	NA	NA	NA	NA	2.0109439124487	1	Years	8.52.0	nationwide children s hospital	2	gbm	1	false	2014	61	NA	tcga-06-0216	a8033f85-ac9b-41f3-b775-a1aee3f21b8f	10	-22524	735	0	684	NA	NA	NA	NA	NA	NA	NA	NA	NA	NA	NA	NA	NA	NA	NA	NA
TCGA.06.0219	Yes	male	67	not hispanic or latino	NA	NA	NA	NA	NA	NA	NA	NA	NA	NA	0.0574555403556772	1	Years	4.60.0	nationwide children s hospital	2	gbm	1	false	2014	67	NA	tcga-06-0219	25f41de3-9d70-45df-913f-4fb3e5f0f7d6	8	-24488	21	0	10	NA	NA	NA	NA	NA	NA	NA	NA	NA	NA	NA	NA	NA	NA	NA	NA
TCGA.06.0221	Yes	male	31	not hispanic or latino	NA	NA	NA	NA	NA	NA	NA	NA	NA	NA	1.64979480164159	1	Years	4.60.0	nationwide children s hospital	2	gbm	1	false	2014	31	NA	tcga-06-0221	054f472f-98cb-4559-b2e2-b5f800fc8eef	10	-11332	603	0	548	NA	NA	NA	NA	NA	NA	NA	NA	NA	NA	NA	NA	NA	NA	NA	NA
TCGA.06.0237	Yes	female	75	not hispanic or latino	NA	NA	NA	NA	NA	NA	NA	NA	NA	NA	1.13543091655267	1	Years	4.60.0	nationwide children s hospital	2	gbm	1	false	2014	75	NA	tcga-06-0237	7c95ec5e-a078-481f-b1fc-3a3a001de7ec	10	-27735	415	0	314	NA	NA	NA	NA	NA	NA	NA	NA	NA	NA	NA	NA	NA	NA	NA	NA
TCGA.06.0238	Yes	male	46	not hispanic or latino	NA	NA	NA	NA	NA	NA	NA	NA	NA	NA	1.10533515731874	1	Years	7.55.0	nationwide children s hospital	2	gbm	1	false	2014	46	NA	tcga-06-0238	eddbca7a-d668-4c5d-9843-340d7f18e30e	11	-17037	404	0	359	NA	NA	NA	NA	NA	NA	NA	NA	NA	NA	NA	NA	NA	NA	NA	NA
TCGA.06.0240	Yes	male	57	not hispanic or latino	NA	NA	NA	NA	NA	NA	NA	NA	NA	NA	1.69904240766074	1	Years	4.51.0	nationwide children s hospital	6	gbm	6	false	2013	57	NA	tcga-06-0240	a0700d6d-df7b-4327-8738-97b8ad08fd4c	13	-20936	621	0	NA	NA	NA	NA	NA	NA	NA	NA	NA	NA	NA	NA	NA	NA	NA	NA	NA
TCGA.06.0241	Yes	female	65	not hispanic or latino	NA	NA	NA	NA	NA	NA	NA	NA	NA	NA	1.24487004103967	0	Years	4.60.0	nationwide children s hospital	2	gbm	1	false	2014	65	NA	tcga-06-0241	6d4ab866-ca0b-4455-898e-df8a6ac3e924	5	-24101	NA	0	455	NA	NA	NA	NA	NA	NA	NA	NA	NA	NA	NA	NA	NA	NA	NA	NA
TCGA.06.0394	Yes	male	51	not hispanic or latino	NA	NA	NA	NA	NA	NA	NA	NA	NA	NA	0.900136798905609	1	Years	5.51.0	nationwide children s hospital	2	gbm	1	false	2014	51	NA	tcga-06-0394	7ffeaa19-61c5-4af1-aafd-36ec65cf4768	10	-18913	329	0	313	NA	NA	NA	NA	NA	NA	NA	NA	NA	NA	NA	NA	NA	NA	NA	NA
TCGA.06.0397	Yes	female	57	not hispanic or latino	NA	NA	NA	NA	NA	NA	NA	NA	NA	NA	0.749658002735978	1	Years	5.51.0	nationwide children s hospital	2	gbm	1	false	2014	57	NA	tcga-06-0397	28bf7388-f041-4ff6-ba70-4dcfa05805a3	10	-20844	274	0	168	NA	NA	NA	NA	NA	NA	NA	NA	NA	NA	NA	NA	NA	NA	NA	NA
TCGA.06.0402	Yes	male	71	not hispanic or latino	NA	NA	NA	NA	NA	NA	NA	NA	NA	NA	0.0218878248974008	1	Years	5.51.0	nationwide children s hospital	2	gbm	1	false	2014	71	NA	tcga-06-0402	01c878a3-7c3d-457f-99fa-df255960a122	10	-26059	8	0	8	NA	NA	NA	NA	NA	NA	NA	NA	NA	NA	NA	NA	NA	NA	NA	NA
TCGA.06.0409	Yes	male	43	not hispanic or latino	NA	NA	NA	NA	NA	NA	NA	NA	NA	NA	6.0218878248974	1	Years	5.51.0	nationwide children s hospital	2	gbm	1	false	2014	43	NA	tcga-06-0409	6db66d6e-b44e-41fa-b904-aa61af0acf1c	10	-16023	2201	0	2145	NA	NA	NA	NA	NA	NA	NA	NA	NA	NA	NA	NA	NA	NA	NA	NA
TCGA.06.0410	Yes	female	76	not hispanic or latino	NA	NA	NA	NA	NA	NA	NA	NA	NA	NA	0.388508891928865	1	Years	5.51.0	nationwide children s hospital	2	gbm	1	false	2014	76	NA	tcga-06-0410	510f1760-932d-48a3-955b-8dd9c70800b3	11	-28084	142	0	142	NA	NA	NA	NA	NA	NA	NA	NA	NA	NA	NA	NA	NA	NA	NA	NA
TCGA.06.0412	Yes	female	56	not hispanic or latino	NA	NA	NA	NA	NA	NA	NA	NA	NA	NA	0.796169630642955	1	Years	5.51.0	nationwide children s hospital	2	gbm	1	false	2014	56	NA	tcga-06-0412	98d3ae4b-1f14-4067-ac60-7eaace5007f2	11	-20618	291	0	245	NA	NA	NA	NA	NA	NA	NA	NA	NA	NA	NA	NA	NA	NA	NA	NA
TCGA.06.0413	Yes	female	77	not hispanic or latino	NA	NA	NA	NA	NA	NA	NA	NA	NA	NA	0.26265389876881	1	Years	5.51.0	nationwide children s hospital	2	gbm	1	false	2014	77	NA	tcga-06-0413	b0ac53e0-dcec-4626-b67c-6e027485d27d	8	-28433	96	0	5	NA	NA	NA	NA	NA	NA	NA	NA	NA	NA	NA	NA	NA	NA	NA	NA
TCGA.06.0414	Yes	male	63	not hispanic or latino	NA	NA	NA	NA	NA	NA	NA	NA	NA	NA	2.92202462380301	1	Years	5.51.0	nationwide children s hospital	2	gbm	1	false	2014	63	NA	tcga-06-0414	a9601d20-d51d-4db3-9e82-7171f5f7e034	25	-23215	1068	0	1065	NA	NA	NA	NA	NA	NA	NA	NA	NA	NA	NA	NA	NA	NA	NA	NA
TCGA.06.0644	Yes	male	71	not hispanic or latino	NA	NA	NA	NA	NA	NA	NA	NA	NA	NA	1.02599179206566	0	Years	7.55.0	nationwide children s hospital	2	gbm	1	false	2014	71	NA	tcga-06-0644	652a39f0-c539-4303-bedc-f0d7f4669d9f	10	-26246	NA	0	375	NA	NA	NA	NA	NA	NA	NA	NA	NA	NA	NA	NA	NA	NA	NA	NA
TCGA.06.0645	Yes	female	55	not hispanic or latino	NA	NA	NA	NA	NA	NA	NA	NA	NA	NA	0.26812585499316	1	Years	7.55.0	nationwide children s hospital	2	gbm	1	false	2014	55	NA	tcga-06-0645	878584ad-e6b6-493a-9f7f-3e284f5d9f68	9	-20448	175	0	98	NA	NA	NA	NA	NA	NA	NA	NA	NA	NA	NA	NA	NA	NA	NA	NA
TCGA.06.0646	Yes	male	60	not hispanic or latino	NA	NA	NA	NA	NA	NA	NA	NA	NA	NA	0.478796169630643	1	Years	7.55.0	nationwide children s hospital	2	gbm	1	false	2014	60	NA	tcga-06-0646	ea82c1da-eada-4108-80ec-77ce891d82a7	26	-22272	175	0	136	NA	NA	NA	NA	NA	NA	NA	NA	NA	NA	NA	NA	NA	NA	NA	NA
TCGA.06.0648	Yes	male	77	not hispanic or latino	NA	NA	NA	NA	NA	NA	NA	NA	NA	NA	0.812585499316005	1	Years	7.55.0	nationwide children s hospital	2	gbm	1	false	2014	77	NA	tcga-06-0648	ef6f6553-2575-457e-bc07-401215e54759	8	-28477	297	0	293	NA	NA	NA	NA	NA	NA	NA	NA	NA	NA	NA	NA	NA	NA	NA	NA
TCGA.06.0649	Yes	female	73	not hispanic or latino	NA	NA	NA	NA	NA	NA	NA	NA	NA	NA	0.175102599179207	1	Years	8.52.0	nationwide children s hospital	2	gbm	1	false	2014	73	NA	tcga-06-0649	66f3c936-272e-4a1e-8567-f609af411329	8	-26796	64	0	62	NA	NA	NA	NA	NA	NA	NA	NA	NA	NA	NA	NA	NA	NA	NA	NA
TCGA.06.0650	Yes	female	39	not hispanic or latino	NA	NA	NA	NA	NA	NA	NA	NA	NA	NA	1.96169630642955	1	Years	111.25.0	nationwide children s hospital	2	gbm	1	false	2014	39	NA	tcga-06-0650	522808a2-f19d-4fab-b67e-0c31ec54b757	4	-14560	717	0	717	NA	NA	NA	NA	NA	NA	NA	NA	NA	NA	NA	NA	NA	NA	NA	NA
TCGA.06.0686	Yes	male	53	not hispanic or latino	NA	NA	NA	NA	NA	NA	NA	NA	NA	NA	0.779753761969904	0	Years	8.52.0	nationwide children s hospital	2	gbm	1	false	2014	53	NA	tcga-06-0686	c931f3bd-74c5-4ebd-bc0f-c7c6becd25ab	8	-19503	NA	0	285	NA	NA	NA	NA	NA	NA	NA	NA	NA	NA	NA	NA	NA	NA	NA	NA
TCGA.06.0743	Yes	male	69	not hispanic or latino	NA	NA	NA	NA	NA	NA	NA	NA	NA	NA	1.85499316005472	0	Years	8.52.0	nationwide children s hospital	2	gbm	1	false	2014	69	NA	tcga-06-0743	e2e83064-7d1c-4dd5-993f-cc7a5ee228ed	9	-25434	NA	0	678	NA	NA	NA	NA	NA	NA	NA	NA	NA	NA	NA	NA	NA	NA	NA	NA
TCGA.06.0744	Yes	male	66	not hispanic or latino	NA	NA	NA	NA	NA	NA	NA	NA	NA	NA	1.62517099863201	0	Years	8.52.0	nationwide children s hospital	2	gbm	1	false	2014	66	NA	tcga-06-0744	5613f5f6-086d-470b-8f77-6dcb7f8625b7	5	-24471	NA	0	594	NA	NA	NA	NA	NA	NA	NA	NA	NA	NA	NA	NA	NA	NA	NA	NA
TCGA.06.0745	Yes	male	59	not hispanic or latino	NA	NA	NA	NA	NA	NA	NA	NA	NA	NA	0.651162790697674	1	Years	8.52.0	nationwide children s hospital	2	gbm	1	false	2014	59	NA	tcga-06-0745	386b629e-fab1-4033-b088-45d6eeb4a13e	5	-21884	238	0	163	NA	NA	NA	NA	NA	NA	NA	NA	NA	NA	NA	NA	NA	NA	NA	NA
TCGA.06.0747	Yes	male	53	not hispanic or latino	NA	NA	NA	NA	NA	NA	NA	NA	NA	NA	0.224350205198358	1	Years	8.52.0	nationwide children s hospital	2	gbm	1	false	2014	53	NA	tcga-06-0747	44ef426e-b67d-4b49-80a3-86681b9abf1a	5	-19657	82	0	82	NA	NA	NA	NA	NA	NA	NA	NA	NA	NA	NA	NA	NA	NA	NA	NA
TCGA.06.0749	Yes	male	50	not hispanic or latino	NA	NA	NA	NA	NA	NA	NA	NA	NA	NA	0.221614227086183	1	Years	8.52.0	nationwide children s hospital	2	gbm	1	false	2014	50	NA	tcga-06-0749	e921772f-f81a-49bc-b35e-3354c94447c0	8	-18571	81	0	65	NA	NA	NA	NA	NA	NA	NA	NA	NA	NA	NA	NA	NA	NA	NA	NA
TCGA.06.0750	Yes	male	43	not hispanic or latino	NA	NA	NA	NA	NA	NA	NA	NA	NA	NA	0.0766073871409029	1	Years	8.52.0	nationwide children s hospital	2	gbm	1	false	2014	43	NA	tcga-06-0750	0456a66b-c9b3-4eb1-9872-424a7ea712a2	8	-16018	28	0	28	NA	NA	NA	NA	NA	NA	NA	NA	NA	NA	NA	NA	NA	NA	NA	NA
TCGA.06.0875	Yes	female	61	not hispanic or latino	NA	NA	NA	NA	NA	NA	NA	NA	NA	NA	0.763337893296854	0	Years	10.45.0	nationwide children s hospital	2	gbm	1	false	2014	61	NA	tcga-06-0875	98e0344d-71c6-477c-a990-0bd0277606af	25	-22311	NA	0	279	NA	NA	NA	NA	NA	NA	NA	NA	NA	NA	NA	NA	NA	NA	NA	NA
TCGA.06.0876	Yes	female	72	not hispanic or latino	NA	NA	NA	NA	NA	NA	NA	NA	NA	NA	0.741450068399453	0	Years	10.45.0	nationwide children s hospital	2	gbm	1	false	2014	72	NA	tcga-06-0876	c5e08764-822b-4214-9ce6-f3ec2756190e	25	-26371	NA	0	271	NA	NA	NA	NA	NA	NA	NA	NA	NA	NA	NA	NA	NA	NA	NA	NA
TCGA.06.0877	Yes	male	78	not hispanic or latino	NA	NA	NA	NA	NA	NA	NA	NA	NA	NA	0.558139534883721	0	Years	10.45.0	nationwide children s hospital	2	gbm	1	false	2014	78	NA	tcga-06-0877	32afdc6c-e899-4795-9e90-c9a192bbc4c1	25	-28760	NA	0	204	NA	NA	NA	NA	NA	NA	NA	NA	NA	NA	NA	NA	NA	NA	NA	NA
TCGA.06.0878	Yes	male	74	not hispanic or latino	NA	NA	NA	NA	NA	NA	NA	NA	NA	NA	0.596443228454172	0	Years	10.45.0	nationwide children s hospital	2	gbm	1	false	2014	74	NA	tcga-06-0878	98e2f2ec-bdcd-490a-bf45-600e3b6c7491	25	-27319	NA	0	218	NA	NA	NA	NA	NA	NA	NA	NA	NA	NA	NA	NA	NA	NA	NA	NA
TCGA.06.0879	Yes	male	52	not hispanic or latino	NA	NA	NA	NA	NA	NA	NA	NA	NA	NA	1.9124487004104	0	Years	10.45.0	nationwide children s hospital	2	gbm	1	false	2014	52	NA	tcga-06-0879	f9ce2045-2821-4843-b5e9-cf7cc7e783d4	25	-19153	NA	0	699	NA	tcga-06-0879-d31538	94d4ccf8-667e-46be-b8b5-6d4c0cb271c1	NA	5	1029	1029	lomustine ccnu	NA	5	NA	NA	NA	NA	NA	NA
TCGA.06.0881	Yes	male	50	not hispanic or latino	NA	NA	NA	NA	NA	NA	NA	NA	NA	NA	0.487004103967168	0	Years	10.45.0	nationwide children s hospital	2	gbm	1	false	2014	50	NA	tcga-06-0881	1b6c184a-5868-4a51-8a82-aa16a7e65126	25	-18278	NA	0	178	NA	NA	NA	NA	NA	NA	NA	NA	NA	NA	NA	NA	NA	NA	NA	NA
TCGA.06.0882	Yes	male	30	not hispanic or latino	NA	NA	NA	NA	NA	NA	NA	NA	NA	NA	0.451436388508892	0	Years	10.45.0	nationwide children s hospital	2	gbm	1	false	2014	30	NA	tcga-06-0882	2188c194-dfe4-4471-9b8b-050db1a1062c	25	-11111	NA	0	165	NA	NA	NA	NA	NA	NA	NA	NA	NA	NA	NA	NA	NA	NA	NA	NA
TCGA.06.0939	Yes	female	79	not hispanic or latino	NA	NA	NA	NA	NA	NA	NA	NA	NA	NA	1.74281805745554	0	Years	62.32.0	nationwide children s hospital	2	gbm	1	false	2014	79	NA	tcga-06-0939	cb9f842c-9bf5-48c3-8d3e-b344b1b6c190	14	-28893	NA	0	637	NA	NA	NA	NA	NA	NA	NA	NA	NA	NA	NA	NA	NA	NA	NA	NA
TCGA.06.1084	Yes	male	54	not hispanic or latino	NA	NA	NA	NA	NA	NA	NA	NA	NA	NA	0.618331053351573	0	Years	16.47.0	nationwide children s hospital	2	gbm	1	false	2014	54	NA	tcga-06-1084	ac3582a9-46b1-4322-95fa-9e8b149b8044	11	-19898	NA	0	226	NA	NA	NA	NA	NA	NA	NA	NA	NA	NA	NA	NA	NA	NA	NA	NA
TCGA.06.1086	Yes	male	42	not hispanic or latino	NA	NA	NA	NA	NA	NA	NA	NA	NA	NA	0.569083447332421	1	Years	16.47.0	nationwide children s hospital	2	gbm	1	false	2014	42	NA	tcga-06-1086	97686ab2-3b7e-4b21-9bf3-9a5a01709e04	11	-15644	208	0	193	NA	NA	NA	NA	NA	NA	NA	NA	NA	NA	NA	NA	NA	NA	NA	NA
TCGA.06.1087	Yes	male	75	not hispanic or latino	NA	NA	NA	NA	NA	NA	NA	NA	NA	NA	0.336525307797538	1	Years	16.47.0	nationwide children s hospital	2	gbm	1	false	2014	75	NA	tcga-06-1087	98dd5ea6-8d40-4963-bbae-2d37001d71c8	11	-27657	123	0	109	NA	NA	NA	NA	NA	NA	NA	NA	NA	NA	NA	NA	NA	NA	NA	NA
TCGA.06.1800	Yes	male	61	not hispanic or latino	NA	NA	NA	NA	NA	NA	NA	NA	NA	NA	2.22982216142271	1	Years	20.45.0	nationwide children s hospital	2	gbm	1	false	2014	61	NA	tcga-06-1800	b1ce95bf-7441-4aac-8131-19a177d2b8ac	19	-22332	815	0	815	NA	NA	NA	NA	NA	NA	NA	NA	NA	NA	NA	NA	NA	NA	NA	NA
TCGA.06.1801	Yes	female	56	not hispanic or latino	NA	NA	NA	NA	NA	NA	NA	NA	NA	NA	0.719562243502052	0	Years	20.45.0	nationwide children s hospital	2	gbm	1	false	2014	56	NA	tcga-06-1801	bdc75722-1076-49f3-8dc7-f2b91e5a15eb	19	-20538	NA	0	263	NA	NA	NA	NA	NA	NA	NA	NA	NA	NA	NA	NA	NA	NA	NA	NA
TCGA.06.1802	Yes	male	61	not hispanic or latino	NA	NA	NA	NA	NA	NA	NA	NA	NA	NA	0.65389876880985	0	Years	20.45.0	nationwide children s hospital	2	gbm	1	false	2014	61	NA	tcga-06-1802	13d12179-3182-4f41-85a2-90fd50e51480	19	-22537	NA	0	239	NA	NA	NA	NA	NA	NA	NA	NA	NA	NA	NA	NA	NA	NA	NA	NA
TCGA.06.1804	Yes	female	81	not hispanic or latino	NA	NA	NA	NA	NA	NA	NA	NA	NA	NA	1.12995896032832	1	Years	111.25.0	nationwide children s hospital	2	gbm	1	false	2014	81	NA	tcga-06-1804	9348e446-0e43-4210-b07e-c534980cbf62	26	-29802	413	0	413	NA	NA	NA	NA	NA	NA	NA	NA	NA	NA	NA	NA	NA	NA	NA	NA
TCGA.06.1805	Yes	female	28	not hispanic or latino	NA	NA	NA	NA	NA	NA	NA	NA	NA	NA	0.347469220246238	0	Years	20.45.0	nationwide children s hospital	2	gbm	1	false	2014	28	NA	tcga-06-1805	9f004b8a-f202-419d-a4d8-01f9430eaca5	19	-10542	NA	0	127	NA	NA	NA	NA	NA	NA	NA	NA	NA	NA	NA	NA	NA	NA	NA	NA
TCGA.06.2557	Yes	male	76	not hispanic or latino	NA	NA	NA	NA	NA	NA	NA	NA	NA	NA	0.0902872777017784	1	Years	26.36.0	nationwide children s hospital	2	gbm	1	false	2014	76	NA	tcga-06-2557	6c28f086-6a25-40b6-93eb-bba0014acda6	22	-27979	33	0	33	NA	NA	NA	NA	NA	NA	NA	NA	NA	NA	NA	NA	NA	NA	NA	NA
TCGA.06.2558	Yes	female	75	not hispanic or latino	NA	NA	NA	NA	NA	NA	NA	NA	NA	NA	1.03967168262654	1	Years	26.36.0	nationwide children s hospital	2	gbm	1	false	2014	75	NA	tcga-06-2558	cf286533-5c8a-40f3-9c69-f46264c7893b	22	-27511	380	0	23	NA	NA	NA	NA	NA	NA	NA	NA	NA	NA	NA	NA	NA	NA	NA	NA
TCGA.06.2559	Yes	male	83	not hispanic or latino	NA	NA	NA	NA	NA	NA	NA	NA	NA	NA	0.40766073871409	1	Years	26.36.0	nationwide children s hospital	2	gbm	1	false	2014	83	NA	tcga-06-2559	ca893d12-3d6c-4e6f-b0e7-7f4eb8bb724b	22	-30580	149	0	149	NA	NA	NA	NA	NA	NA	NA	NA	NA	NA	NA	NA	NA	NA	NA	NA
TCGA.06.2561	Yes	female	53	not hispanic or latino	NA	NA	NA	NA	NA	NA	NA	NA	NA	NA	0.771545827633379	0	Years	26.36.0	nationwide children s hospital	2	gbm	1	false	2014	53	NA	tcga-06-2561	d6a48eb1-7c20-4ae3-ae35-b6b641238ef1	22	-19504	NA	0	282	NA	NA	NA	NA	NA	NA	NA	NA	NA	NA	NA	NA	NA	NA	NA	NA
TCGA.06.2562	Yes	male	81	not hispanic or latino	NA	NA	NA	NA	NA	NA	NA	NA	NA	NA	0.235294117647059	0	Years	26.36.0	nationwide children s hospital	2	gbm	1	false	2014	81	NA	tcga-06-2562	e3251837-f6f3-4dad-856f-108e20d03dad	22	-29752	NA	0	86	NA	NA	NA	NA	NA	NA	NA	NA	NA	NA	NA	NA	NA	NA	NA	NA
TCGA.06.2563	Yes	female	72	not hispanic or latino	NA	NA	NA	NA	NA	NA	NA	NA	NA	NA	0.708618331053352	0	Years	26.36.0	nationwide children s hospital	2	gbm	1	false	2014	72	NA	tcga-06-2563	ba383ea6-c885-49f0-bddc-e00be0230a6b	22	-26643	NA	0	259	NA	NA	NA	NA	NA	NA	NA	NA	NA	NA	NA	NA	NA	NA	NA	NA
TCGA.06.2564	Yes	male	50	not hispanic or latino	NA	NA	NA	NA	NA	NA	NA	NA	NA	NA	0.495212038303694	0	Years	26.36.0	nationwide children s hospital	2	gbm	1	false	2014	50	NA	tcga-06-2564	8ff9f921-f9e9-41c1-a5d4-891fd4cfe979	22	-18434	NA	0	181	NA	NA	NA	NA	NA	NA	NA	NA	NA	NA	NA	NA	NA	NA	NA	NA
TCGA.06.2565	Yes	male	59	not hispanic or latino	NA	NA	NA	NA	NA	NA	NA	NA	NA	NA	0.566347469220246	0	Years	26.36.0	nationwide children s hospital	2	gbm	1	false	2014	59	NA	tcga-06-2565	c7b4fd72-b45d-4524-8424-983120abfec0	22	-21559	NA	0	207	NA	NA	NA	NA	NA	NA	NA	NA	NA	NA	NA	NA	NA	NA	NA	NA
TCGA.06.2566	Yes	female	23	not hispanic or latino	NA	NA	NA	NA	NA	NA	NA	NA	NA	NA	0.497948016415869	1	Years	26.36.0	nationwide children s hospital	2	gbm	1	false	2014	23	NA	tcga-06-2566	ae5b2e48-d186-4e77-a797-dcc3b3ca4847	22	-8428	182	0	182	NA	NA	NA	NA	NA	NA	NA	NA	NA	NA	NA	NA	NA	NA	NA	NA
TCGA.06.2567	Yes	male	65	not hispanic or latino	NA	NA	NA	NA	NA	NA	NA	NA	NA	NA	0.363885088919289	1	Years	26.36.0	nationwide children s hospital	2	gbm	1	false	2014	65	NA	tcga-06-2567	55a063b0-98ad-4700-b3ce-61bfe364fec8	22	-23759	133	0	133	NA	NA	NA	NA	NA	NA	NA	NA	NA	NA	NA	NA	NA	NA	NA	NA
TCGA.06.2569	Yes	female	24	not hispanic or latino	NA	NA	NA	NA	NA	NA	NA	NA	NA	NA	0.0355677154582763	0	Years	26.36.0	nationwide children s hospital	2	gbm	1	false	2014	24	NA	tcga-06-2569	620282f9-f932-4335-9c7d-ece53dcaf7a1	22	-8921	NA	0	13	NA	NA	NA	NA	NA	NA	NA	NA	NA	NA	NA	NA	NA	NA	NA	NA
TCGA.06.2570	Yes	female	21	not hispanic or latino	NA	NA	NA	NA	NA	NA	NA	NA	NA	NA	0.779753761969904	0	Years	26.36.0	nationwide children s hospital	2	gbm	1	false	2014	21	NA	tcga-06-2570	b37d944c-c65c-46d6-bb8b-3eb37cb85b68	22	-7936	NA	0	285	NA	NA	NA	NA	NA	NA	NA	NA	NA	NA	NA	NA	NA	NA	NA	NA
TCGA.06.5408	Yes	female	54	not hispanic or latino	NA	NA	NA	NA	NA	NA	NA	NA	NA	NA	0.974008207934337	1	Years	111.25.0	nationwide children s hospital	2	gbm	1	false	2014	54	NA	tcga-06-5408	af055b98-be6a-4012-ac64-f1b6539b23d0	24	-20063	356	0	341	NA	NA	NA	NA	NA	NA	NA	NA	NA	NA	NA	NA	NA	NA	NA	NA
TCGA.06.5410	Yes	female	72	not hispanic or latino	NA	NA	NA	NA	NA	NA	NA	NA	NA	NA	0.292749658002736	1	Years	111.25.0	nationwide children s hospital	2	gbm	1	false	2014	72	NA	tcga-06-5410	884f867b-4a8b-4b67-8fe4-ab3f068be84e	25	-26395	107	0	107	NA	NA	NA	NA	NA	NA	NA	NA	NA	NA	NA	NA	NA	NA	NA	NA
TCGA.06.5411	Yes	male	51	not hispanic or latino	NA	NA	NA	NA	NA	NA	NA	NA	NA	NA	0.694938440492476	1	Years	111.25.0	nationwide children s hospital	2	gbm	1	false	2014	51	NA	tcga-06-5411	3f960d3b-a58c-43d0-a8a4-f3555b399c9d	25	-18832	254	0	254	NA	NA	NA	NA	NA	NA	NA	NA	NA	NA	NA	NA	NA	NA	NA	NA
TCGA.06.5412	Yes	female	78	not hispanic or latino	NA	NA	NA	NA	NA	NA	NA	NA	NA	NA	0.377564979480164	1	Years	111.25.0	nationwide children s hospital	2	gbm	1	false	2014	78	NA	tcga-06-5412	e6e2d4c3-d37c-4de3-ac68-b301800770f0	25	-28762	138	0	138	NA	NA	NA	NA	NA	NA	NA	NA	NA	NA	NA	NA	NA	NA	NA	NA
TCGA.06.5413	Yes	male	67	not hispanic or latino	NA	NA	NA	NA	NA	NA	NA	NA	NA	NA	0.733242134062927	0	Years	111.25.0	nationwide children s hospital	2	gbm	1	false	2014	67	NA	tcga-06-5413	8d2e88d9-d8d0-4c42-8aa2-205a788dea58	25	-24477	NA	0	268	NA	NA	NA	NA	NA	NA	NA	NA	NA	NA	NA	NA	NA	NA	NA	NA
TCGA.06.5414	Yes	male	61	not hispanic or latino	NA	NA	NA	NA	NA	NA	NA	NA	NA	NA	0.746922024623803	0	Years	79.27.0	nationwide children s hospital	2	gbm	1	false	2014	61	NA	tcga-06-5414	7a650a2c-bc3f-4e0c-820e-4f492977107b	24	-22527	NA	0	273	NA	NA	NA	NA	NA	NA	NA	NA	NA	NA	NA	NA	NA	NA	NA	NA
TCGA.06.5415	Yes	male	60	not hispanic or latino	NA	NA	NA	NA	NA	NA	NA	NA	NA	NA	0.711354309165527	0	Years	79.27.0	nationwide children s hospital	2	gbm	1	false	2014	60	NA	tcga-06-5415	713190ed-c6c1-4695-814b-85ca9b95e6a0	24	-22213	NA	0	260	NA	NA	NA	NA	NA	NA	NA	NA	NA	NA	NA	NA	NA	NA	NA	NA
TCGA.06.5416	Yes	female	23	not hispanic or latino	NA	NA	NA	NA	NA	NA	NA	NA	NA	NA	0.558139534883721	0	Years	79.27.0	nationwide children s hospital	2	gbm	1	false	2014	23	NA	tcga-06-5416	3a3fc890-1985-4353-861b-dc3abfb364b1	24	-8532	NA	0	204	NA	NA	NA	NA	NA	NA	NA	NA	NA	NA	NA	NA	NA	NA	NA	NA
TCGA.06.5417	Yes	female	45	not hispanic or latino	NA	NA	NA	NA	NA	NA	NA	NA	NA	NA	0.424076607387141	0	Years	79.27.0	nationwide children s hospital	2	gbm	1	false	2014	45	NA	tcga-06-5417	74ce7e7f-e214-4b6e-8551-114a153ab7fb	24	-16571	NA	0	155	NA	NA	NA	NA	NA	NA	NA	NA	NA	NA	NA	NA	NA	NA	NA	NA
TCGA.06.5418	Yes	female	75	not hispanic or latino	NA	NA	NA	NA	NA	NA	NA	NA	NA	NA	0.227086183310534	1	Years	79.27.0	nationwide children s hospital	2	gbm	1	false	2014	75	NA	tcga-06-5418	51c3409d-5df7-4720-83db-0e6de065f82c	31	-27583	83	0	83	NA	NA	NA	NA	NA	NA	NA	NA	NA	NA	NA	NA	NA	NA	NA	NA
TCGA.06.5856	Yes	male	58	not hispanic or latino	NA	NA	NA	NA	NA	NA	NA	NA	NA	NA	0.311901504787962	1	Years	111.25.0	nationwide children s hospital	2	gbm	1	false	2014	58	NA	tcga-06-5856	f4fe7c02-be19-4929-8638-960e5776494c	9	-21231	114	0	114	NA	NA	NA	NA	NA	NA	NA	NA	NA	NA	NA	NA	NA	NA	NA	NA
TCGA.06.5858	Yes	female	45	not hispanic or latino	NA	NA	NA	NA	NA	NA	NA	NA	NA	NA	0.508891928864569	0	Years	111.25.0	nationwide children s hospital	2	gbm	1	false	2014	45	NA	tcga-06-5858	d1547b99-3c96-4c62-8261-5111bcf860a9	8	-16662	NA	0	186	NA	NA	NA	NA	NA	NA	NA	NA	NA	NA	NA	NA	NA	NA	NA	NA
TCGA.06.5859	Yes	male	63	not hispanic or latino	NA	NA	NA	NA	NA	NA	NA	NA	NA	NA	0.377564979480164	0	Years	111.25.0	nationwide children s hospital	2	gbm	1	false	2014	63	NA	tcga-06-5859	4644a15f-3115-4f27-86b2-b092419431e1	9	-23211	NA	0	138	NA	NA	NA	NA	NA	NA	NA	NA	NA	NA	NA	NA	NA	NA	NA	NA
TCGA.06.6388	Yes	female	64	not hispanic or latino	NA	NA	NA	NA	NA	NA	NA	NA	NA	NA	0.432284541723666	1	Years	130.26.0	nationwide children s hospital	2	gbm	1	false	2014	64	NA	tcga-06-6388	7eb1d526-923d-4b31-b8be-27d83b3dd025	8	-23519	158	0	119	NA	NA	NA	NA	NA	NA	NA	NA	NA	NA	NA	NA	NA	NA	NA	NA
TCGA.06.6389	Yes	female	49	not hispanic or latino	NA	NA	NA	NA	NA	NA	NA	NA	NA	NA	0.645690834473324	0	Years	111.25.0	nationwide children s hospital	2	gbm	1	false	2014	49	NA	tcga-06-6389	d9cae674-1100-44a4-8c61-2f15ea1b6214	7	-18248	NA	0	236	NA	NA	NA	NA	NA	NA	NA	NA	NA	NA	NA	NA	NA	NA	NA	NA
TCGA.06.6390	Yes	male	58	not hispanic or latino	NA	NA	NA	NA	NA	NA	NA	NA	NA	NA	0.445964432284542	1	Years	111.25.0	nationwide children s hospital	2	gbm	1	false	2014	58	NA	tcga-06-6390	3ed101b5-0007-4957-a25d-4cf43bde08b6	7	-21328	163	0	163	NA	NA	NA	NA	NA	NA	NA	NA	NA	NA	NA	NA	NA	NA	NA	NA
TCGA.06.6391	Yes	female	44	not hispanic or latino	NA	NA	NA	NA	NA	NA	NA	NA	NA	NA	0.120383036935705	1	Years	111.25.0	nationwide children s hospital	2	gbm	1	false	2014	44	NA	tcga-06-6391	7a4c0a14-ac97-4c2b-a9cc-68cb561b2494	8	-16206	44	0	44	NA	NA	NA	NA	NA	NA	NA	NA	NA	NA	NA	NA	NA	NA	NA	NA
TCGA.06.6693	Yes	female	64	not hispanic or latino	NA	NA	NA	NA	NA	NA	NA	NA	NA	NA	10.0328317373461	1	Years	130.26.0	nationwide children s hospital	2	gbm	1	false	2014	64	NA	tcga-06-6693	d27a7f17-fdc9-4325-b98b-ad6839cc88f5	26	-23585	3667	0	15	NA	NA	NA	NA	NA	NA	NA	NA	NA	NA	NA	NA	NA	NA	NA	NA
TCGA.06.6694	Yes	female	76	not hispanic or latino	NA	NA	NA	NA	NA	NA	NA	NA	NA	NA	0.612859097127223	1	Years	130.26.0	nationwide children s hospital	2	gbm	1	false	2014	76	NA	tcga-06-6694	863d58e7-91c2-4602-98ed-c6c6e0859566	26	-27908	224	0	224	NA	NA	NA	NA	NA	NA	NA	NA	NA	NA	NA	NA	NA	NA	NA	NA
TCGA.06.6695	Yes	male	64	not hispanic or latino	NA	NA	NA	NA	NA	NA	NA	NA	NA	NA	0.689466484268126	0	Years	130.26.0	nationwide children s hospital	2	gbm	1	false	2014	64	NA	tcga-06-6695	0628cb4a-c480-4b2f-bd2e-bb33e6994302	14	-23426	NA	0	252	NA	NA	NA	NA	NA	NA	NA	NA	NA	NA	NA	NA	NA	NA	NA	NA
TCGA.06.6697	Yes	male	65	not hispanic or latino	NA	NA	NA	NA	NA	NA	NA	NA	NA	NA	1.06976744186047	0	Years	130.26.0	nationwide children s hospital	2	gbm	1	false	2014	65	NA	tcga-06-6697	b28b3575-8097-4a97-b32a-5f0eeff64863	14	-23763	NA	0	391	NA	NA	NA	NA	NA	NA	NA	NA	NA	NA	NA	NA	NA	NA	NA	NA
TCGA.06.6698	Yes	female	53	not hispanic or latino	NA	NA	NA	NA	NA	NA	NA	NA	NA	NA	0.39671682626539	0	Years	130.26.0	nationwide children s hospital	2	gbm	1	false	2014	53	NA	tcga-06-6698	c129c34a-8d40-4d98-b9ad-a10d3f7b3ee0	14	-19591	NA	0	145	NA	NA	NA	NA	NA	NA	NA	NA	NA	NA	NA	NA	NA	NA	NA	NA
TCGA.06.6699	Yes	female	58	not hispanic or latino	NA	NA	NA	NA	NA	NA	NA	NA	NA	NA	0.12859097127223	0	Years	130.26.0	nationwide children s hospital	2	gbm	1	false	2014	58	NA	tcga-06-6699	9848f14b-8eab-4ac9-89b0-99a5ebf14696	14	-21189	NA	0	47	NA	NA	NA	NA	NA	NA	NA	NA	NA	NA	NA	NA	NA	NA	NA	NA
TCGA.06.6700	Yes	male	76	not hispanic or latino	NA	NA	NA	NA	NA	NA	NA	NA	NA	NA	0.39671682626539	0	Years	130.26.0	nationwide children s hospital	2	gbm	1	false	2014	76	NA	tcga-06-6700	3dddfc44-7bb1-4974-8a65-a84fd4bac484	14	-27849	NA	0	145	NA	NA	NA	NA	NA	NA	NA	NA	NA	NA	NA	NA	NA	NA	NA	NA
TCGA.06.6701	Yes	male	60	not hispanic or latino	NA	NA	NA	NA	NA	NA	NA	NA	NA	NA	0.413132694938441	0	Years	130.26.0	nationwide children s hospital	2	gbm	1	false	2014	60	NA	tcga-06-6701	13429a31-a193-4180-a8b2-cceaa21ecbfd	14	-22050	NA	0	151	NA	NA	NA	NA	NA	NA	NA	NA	NA	NA	NA	NA	NA	NA	NA	NA
TCGA.08.0244	Yes	male	62	not hispanic or latino	NA	NA	NA	NA	NA	NA	NA	NA	NA	NA	1.88782489740082	1	Years	6.55.0	nationwide children s hospital	2	gbm	1	false	2014	62	NA	tcga-08-0244	1af5c959-0f36-4a14-8383-ebc0543db3bb	19	-22684	690	0	690	NA	NA	NA	NA	NA	NA	NA	NA	NA	NA	NA	NA	NA	NA	NA	NA
TCGA.08.0245	Yes	female	31	not hispanic or latino	NA	NA	NA	NA	NA	NA	NA	NA	NA	NA	3.14911080711354	1	Years	6.55.0	nationwide children s hospital	2	gbm	1	false	2014	31	NA	tcga-08-0245	e6dee2d7-ca05-44e2-bf25-1068a416bd14	11	-11613	1151	0	1057	NA	NA	NA	NA	NA	NA	NA	NA	NA	NA	NA	NA	NA	NA	NA	NA
TCGA.08.0246	Yes	female	57	not hispanic or latino	NA	NA	NA	NA	NA	NA	NA	NA	NA	NA	0.347469220246238	1	Years	6.55.0	nationwide children s hospital	2	gbm	1	false	2014	57	NA	tcga-08-0246	66d2e309-eaa1-4225-a34d-4565b4ef8019	19	-20974	127	0	119	NA	NA	NA	NA	NA	NA	NA	NA	NA	NA	NA	NA	NA	NA	NA	NA
TCGA.08.0344	Yes	male	66	not hispanic or latino	NA	NA	NA	NA	NA	NA	NA	NA	NA	NA	9.64158686730506	1	Years	6.55.0	nationwide children s hospital	2	gbm	1	false	2014	66	NA	tcga-08-0344	bef21d11-f743-4d9d-8cba-fb5cd24b6927	19	-24253	3524	0	3310	NA	NA	NA	NA	NA	NA	NA	NA	NA	NA	NA	NA	NA	NA	NA	NA
TCGA.08.0345	Yes	female	71	NA	NA	NA	NA	NA	NA	NA	NA	NA	NA	NA	0.14500683994528	1	Years	7.55.0	nationwide children s hospital	2	gbm	1	false	2014	71	NA	tcga-08-0345	57b703b7-1b83-4c43-bbf6-0eea624c2137	11	-25960	53	0	53	NA	NA	NA	NA	NA	NA	NA	NA	NA	NA	NA	NA	NA	NA	NA	NA
TCGA.08.0346	Yes	male	69	NA	NA	NA	NA	NA	NA	NA	NA	NA	NA	NA	0.700410396716826	1	Years	6.55.0	nationwide children s hospital	2	gbm	1	false	2014	69	NA	tcga-08-0346	5536201c-e739-46e6-8200-0bdcc28ae9ef	12	-25409	256	0	132	NA	NA	NA	NA	NA	NA	NA	NA	NA	NA	NA	NA	NA	NA	NA	NA
TCGA.08.0347	Yes	male	50	NA	NA	NA	NA	NA	NA	NA	NA	NA	NA	NA	2.13953488372093	1	Years	6.55.0	nationwide children s hospital	2	gbm	1	false	2014	50	NA	tcga-08-0347	dbb601ed-e39c-48a6-aa00-645f740fc6e2	19	-18384	782	0	419	NA	NA	NA	NA	NA	NA	NA	NA	NA	NA	NA	NA	NA	NA	NA	NA
TCGA.08.0348	Yes	male	63	not hispanic or latino	NA	NA	NA	NA	NA	NA	NA	NA	NA	NA	1.01231190150479	1	Years	6.55.0	nationwide children s hospital	2	gbm	1	false	2014	63	NA	tcga-08-0348	e1aabb11-f499-445e-a6fd-59a32b3c3531	19	-23373	370	0	316	NA	NA	NA	NA	NA	NA	NA	NA	NA	NA	NA	NA	NA	NA	NA	NA
TCGA.08.0349	Yes	male	46	not hispanic or latino	NA	NA	NA	NA	NA	NA	NA	NA	NA	NA	0.815321477428181	1	Years	7.55.0	nationwide children s hospital	2	gbm	1	false	2014	46	NA	tcga-08-0349	0645038d-8abe-4a79-8695-bf8824d33f67	19	-16964	298	0	231	NA	NA	NA	NA	NA	NA	NA	NA	NA	NA	NA	NA	NA	NA	NA	NA
TCGA.08.0350	Yes	male	32	not hispanic or latino	NA	NA	NA	NA	NA	NA	NA	NA	NA	NA	2.42954856361149	1	Years	6.55.0	nationwide children s hospital	2	gbm	1	false	2014	32	NA	tcga-08-0350	dc624b20-2854-4235-ae7e-672156ee30e3	19	-11905	888	0	103	NA	NA	NA	NA	NA	NA	NA	NA	NA	NA	NA	NA	NA	NA	NA	NA
TCGA.08.0351	Yes	male	40	not hispanic or latino	NA	NA	NA	NA	NA	NA	NA	NA	NA	NA	5.43365253077975	1	Years	6.55.0	nationwide children s hospital	2	gbm	1	false	2014	40	NA	tcga-08-0351	91063e7e-60db-47a5-aeca-af7c37b1074e	17	-14838	1986	0	1636	NA	NA	NA	NA	NA	NA	NA	NA	NA	NA	NA	NA	NA	NA	NA	NA
TCGA.08.0352	Yes	male	79	not hispanic or latino	NA	NA	NA	NA	NA	NA	NA	NA	NA	NA	0.106703146374829	1	Years	7.55.0	nationwide children s hospital	2	gbm	1	false	2014	79	NA	tcga-08-0352	074fa012-a61e-4646-bb3c-34d16782a2ea	11	-29106	39	0	39	NA	NA	NA	NA	NA	NA	NA	NA	NA	NA	NA	NA	NA	NA	NA	NA
TCGA.08.0353	Yes	male	58	not hispanic or latino	NA	NA	NA	NA	NA	NA	NA	NA	NA	NA	0.700410396716826	1	Years	6.55.0	nationwide children s hospital	2	gbm	1	false	2014	58	NA	tcga-08-0353	872cb8e8-cd79-4c0b-9b54-5553b07a6ca6	11	-21332	256	0	195	NA	NA	NA	NA	NA	NA	NA	NA	NA	NA	NA	NA	NA	NA	NA	NA
TCGA.08.0354	Yes	female	52	not hispanic or latino	NA	NA	NA	NA	NA	NA	NA	NA	NA	NA	1.49384404924761	1	Years	6.55.0	nationwide children s hospital	2	gbm	1	false	2014	52	NA	tcga-08-0354	a23511df-ed31-4f3f-9fe5-87a3621c0de9	17	-19198	546	0	458	NA	NA	NA	NA	NA	NA	NA	NA	NA	NA	NA	NA	NA	NA	NA	NA
TCGA.08.0355	Yes	female	30	not hispanic or latino	NA	NA	NA	NA	NA	NA	NA	NA	NA	NA	2.0437756497948	1	Years	6.55.0	nationwide children s hospital	2	gbm	1	false	2014	30	NA	tcga-08-0355	bb8230b5-f984-4d28-9f10-b3c89bab1c28	16	-11098	747	0	685	NA	NA	NA	NA	NA	NA	NA	NA	NA	NA	NA	NA	NA	NA	NA	NA
TCGA.08.0356	Yes	female	59	not hispanic or latino	NA	NA	NA	NA	NA	NA	NA	NA	NA	NA	2.58823529411765	1	Years	6.55.0	nationwide children s hospital	2	gbm	1	false	2014	59	NA	tcga-08-0356	f7532982-524f-4ed5-9e0d-50d3a7d72c3c	18	-21900	946	0	447	NA	NA	NA	NA	NA	NA	NA	NA	NA	NA	NA	NA	NA	NA	NA	NA
TCGA.08.0357	Yes	male	49	not hispanic or latino	NA	NA	NA	NA	NA	NA	NA	NA	NA	NA	3.12722298221614	1	Years	6.55.0	nationwide children s hospital	2	gbm	1	false	2014	49	NA	tcga-08-0357	548c3d4c-7993-40dc-bd02-5bb304188d28	18	-18143	1143	0	1084	NA	tcga-08-0357-d23223	a27af51d-409b-42a2-a5bf-5d3e29d7850d	NA	24	188	184	il-13 pseudomonas exotoxin	NA	4	NA	NA	mg	progression	NA	NA
TCGA.08.0358	Yes	male	50	not hispanic or latino	NA	NA	NA	NA	NA	NA	NA	NA	NA	NA	1.85499316005472	1	Years	7.55.0	nationwide children s hospital	2	gbm	1	false	2014	50	NA	tcga-08-0358	ec504558-e96a-44e9-835a-7b12680681ed	12	-18383	678	0	593	NA	NA	NA	NA	NA	NA	NA	NA	NA	NA	NA	NA	NA	NA	NA	NA
TCGA.08.0359	Yes	female	59	not hispanic or latino	NA	NA	NA	NA	NA	NA	NA	NA	NA	NA	0.079343365253078	1	Years	6.55.0	nationwide children s hospital	2	gbm	1	false	2014	59	NA	tcga-08-0359	0aa5b68f-2b99-44d2-b17f-f4eb17fe891e	12	-21748	102	0	29	NA	NA	NA	NA	NA	NA	NA	NA	NA	NA	NA	NA	NA	NA	NA	NA
TCGA.08.0360	Yes	male	76	not hispanic or latino	NA	NA	NA	NA	NA	NA	NA	NA	NA	NA	1.28043775649795	1	Years	6.55.0	nationwide children s hospital	2	gbm	1	false	2014	76	NA	tcga-08-0360	6d6dae20-431d-4fbe-ba47-e7ed8d73b4d8	18	-27894	468	0	352	NA	NA	NA	NA	NA	NA	NA	NA	NA	NA	NA	NA	NA	NA	NA	NA
TCGA.08.0373	Yes	male	69	NA	NA	NA	NA	NA	NA	NA	NA	NA	NA	NA	0.366621067031464	1	Years	7.55.0	nationwide children s hospital	2	gbm	1	false	2014	69	NA	tcga-08-0373	0cf6c734-74c3-4fb5-ac4b-72967edd6ee7	19	-25273	134	0	134	NA	NA	NA	NA	NA	NA	NA	NA	NA	NA	NA	NA	NA	NA	NA	NA
TCGA.08.0375	Yes	female	51	NA	NA	NA	NA	NA	NA	NA	NA	NA	NA	NA	1.01778385772914	1	Years	6.55.0	nationwide children s hospital	2	gbm	1	false	2014	51	NA	tcga-08-0375	0ce23e2c-8e64-4391-8148-de823bce0d5f	17	-18941	372	0	279	NA	NA	NA	NA	NA	NA	NA	NA	NA	NA	NA	NA	NA	NA	NA	NA
TCGA.08.0380	Yes	female	74	NA	NA	NA	NA	NA	NA	NA	NA	NA	NA	NA	1.2421340629275	1	Years	6.55.0	nationwide children s hospital	2	gbm	1	false	2014	74	NA	tcga-08-0380	6fc40b53-5db2-4319-a039-b023e1bb1d64	19	-27277	454	0	330	NA	NA	NA	NA	NA	NA	NA	NA	NA	NA	NA	NA	NA	NA	NA	NA
TCGA.08.0385	Yes	male	71	not hispanic or latino	NA	NA	NA	NA	NA	NA	NA	NA	NA	NA	0.224350205198358	1	Years	6.55.0	nationwide children s hospital	2	gbm	1	false	2014	71	NA	tcga-08-0385	2b2002aa-8ac9-404b-ad08-b6c60658e976	11	-26233	82	0	31	NA	NA	NA	NA	NA	NA	NA	NA	NA	NA	NA	NA	NA	NA	NA	NA
TCGA.08.0386	Yes	male	74	not hispanic or latino	NA	NA	NA	NA	NA	NA	NA	NA	NA	NA	1.49931600547196	1	Years	7.55.0	nationwide children s hospital	2	gbm	1	false	2014	74	NA	tcga-08-0386	314d9188-c8fd-43fc-905d-b6889de542c8	18	-27053	548	0	478	NA	NA	NA	NA	NA	NA	NA	NA	NA	NA	NA	NA	NA	NA	NA	NA
TCGA.08.0389	Yes	male	59	not hispanic or latino	NA	NA	NA	NA	NA	NA	NA	NA	NA	NA	0.265389876880985	1	Years	6.55.0	nationwide children s hospital	2	gbm	1	false	2014	59	NA	tcga-08-0389	ea980264-d64d-410a-86dd-c129d7d8d1ee	19	-21638	467	0	97	NA	NA	NA	NA	NA	NA	NA	NA	NA	NA	NA	NA	NA	NA	NA	NA
TCGA.08.0390	Yes	male	69	not hispanic or latino	NA	NA	NA	NA	NA	NA	NA	NA	NA	NA	1.16279069767442	1	Years	6.55.0	nationwide children s hospital	2	gbm	1	false	2014	69	NA	tcga-08-0390	108a8d8e-1ddb-4c0d-a05b-71573b33b9aa	12	-25304	425	0	322	NA	NA	NA	NA	NA	NA	NA	NA	NA	NA	NA	NA	NA	NA	NA	NA
TCGA.08.0392	Yes	male	60	not hispanic or latino	NA	NA	NA	NA	NA	NA	NA	NA	NA	NA	0.0246238030095759	1	Years	6.55.0	nationwide children s hospital	2	gbm	1	false	2014	60	NA	tcga-08-0392	de73fd2a-1337-42e6-b2bc-728e63f2f8be	12	-22056	22	0	9	NA	NA	NA	NA	NA	NA	NA	NA	NA	NA	NA	NA	NA	NA	NA	NA
TCGA.08.0509	Yes	male	63	not hispanic or latino	NA	NA	NA	NA	NA	NA	NA	NA	NA	NA	1.04514363885089	1	Years	5.51.0	nationwide children s hospital	2	gbm	1	false	2014	63	NA	tcga-08-0509	c46d44e2-182a-4692-a8a8-0a95112c2c64	11	-23273	382	0	17	NA	NA	NA	NA	NA	NA	NA	NA	NA	NA	NA	NA	NA	NA	NA	NA
TCGA.08.0510	Yes	male	75	not hispanic or latino	NA	NA	NA	NA	NA	NA	NA	NA	NA	NA	0.352941176470588	1	Years	5.51.0	nationwide children s hospital	2	gbm	1	false	2014	75	NA	tcga-08-0510	06e32525-6043-45a1-9fef-fa24ab219a1f	17	-27675	129	0	106	NA	NA	NA	NA	NA	NA	NA	NA	NA	NA	NA	NA	NA	NA	NA	NA
TCGA.08.0511	Yes	male	69	not hispanic or latino	NA	NA	NA	NA	NA	NA	NA	NA	NA	NA	0.642954856361149	1	Years	5.51.0	nationwide children s hospital	2	gbm	1	false	2014	69	NA	tcga-08-0511	13480f06-32ee-48b5-a729-a963a7979b90	19	-25299	235	0	235	NA	NA	NA	NA	NA	NA	NA	NA	NA	NA	NA	NA	NA	NA	NA	NA
TCGA.08.0512	Yes	male	48	not hispanic or latino	NA	NA	NA	NA	NA	NA	NA	NA	NA	NA	0.979480164158687	1	Years	5.51.0	nationwide children s hospital	2	gbm	1	false	2014	48	NA	tcga-08-0512	7772b164-bd95-4dcd-981b-26158a31d67c	11	-17821	1282	0	358	NA	NA	NA	NA	NA	NA	NA	NA	NA	NA	NA	NA	NA	NA	NA	NA
TCGA.08.0514	Yes	female	69	not hispanic or latino	NA	NA	NA	NA	NA	NA	NA	NA	NA	NA	0.92202462380301	1	Years	5.51.0	nationwide children s hospital	2	gbm	1	false	2014	69	NA	tcga-08-0514	bd114e05-5a97-41e2-a0d5-5d39a1e9d461	11	-25457	337	0	259	NA	NA	NA	NA	NA	NA	NA	NA	NA	NA	NA	NA	NA	NA	NA	NA
TCGA.08.0516	Yes	male	14	not hispanic or latino	NA	NA	NA	NA	NA	NA	NA	NA	NA	NA	1.63064295485636	1	Years	5.51.0	nationwide children s hospital	2	gbm	1	false	2014	14	NA	tcga-08-0516	b0ebaa85-476c-4f44-8b23-5bab107454a9	11	-5308	596	0	561	NA	NA	NA	NA	NA	NA	NA	NA	NA	NA	NA	NA	NA	NA	NA	NA
TCGA.08.0517	Yes	female	34	not hispanic or latino	NA	NA	NA	NA	NA	NA	NA	NA	NA	NA	4.88372093023256	1	Years	5.51.0	nationwide children s hospital	2	gbm	1	false	2014	34	NA	tcga-08-0517	9773acd0-e8bf-4991-8913-53f0d2adfc72	17	-12771	1785	0	1770	NA	NA	NA	NA	NA	NA	NA	NA	NA	NA	NA	NA	NA	NA	NA	NA
TCGA.08.0518	Yes	female	60	not hispanic or latino	NA	NA	NA	NA	NA	NA	NA	NA	NA	NA	1.60875512995896	1	Years	5.51.0	nationwide children s hospital	2	gbm	1	false	2014	60	NA	tcga-08-0518	64fa7f09-724a-45ee-a802-09e4affe077e	11	-21995	588	0	39	NA	NA	NA	NA	NA	NA	NA	NA	NA	NA	NA	NA	NA	NA	NA	NA
TCGA.08.0520	Yes	male	70	not hispanic or latino	NA	NA	NA	NA	NA	NA	NA	NA	NA	NA	0.891928864569083	1	Years	5.51.0	nationwide children s hospital	2	gbm	1	false	2014	70	NA	tcga-08-0520	e924d7c6-c98f-4469-8089-70e4ac3ca306	18	-25766	326	0	326	NA	NA	NA	NA	NA	NA	NA	NA	NA	NA	NA	NA	NA	NA	NA	NA
TCGA.08.0521	Yes	male	17	hispanic or latino	NA	NA	NA	NA	NA	NA	NA	NA	NA	NA	0.399452804377565	1	Years	5.51.0	nationwide children s hospital	2	gbm	1	false	2014	17	NA	tcga-08-0521	b2a01580-d18f-40b5-875b-93e9c000b0e1	11	-6376	146	0	146	NA	NA	NA	NA	NA	NA	NA	NA	NA	NA	NA	NA	NA	NA	NA	NA
TCGA.08.0522	Yes	male	61	NA	NA	NA	NA	NA	NA	NA	NA	NA	NA	NA	1.73734610123119	1	Years	5.51.0	nationwide children s hospital	2	gbm	1	false	2014	61	NA	tcga-08-0522	51e5a60f-e7b1-4b8b-b0b1-447c28940fe6	11	-22413	635	0	555	NA	NA	NA	NA	NA	NA	NA	NA	NA	NA	NA	NA	NA	NA	NA	NA
TCGA.08.0524	Yes	female	17	not hispanic or latino	NA	NA	NA	NA	NA	NA	NA	NA	NA	NA	0.601915184678523	1	Years	5.51.0	nationwide children s hospital	2	gbm	1	false	2014	17	NA	tcga-08-0524	ea8b757b-3d33-47e1-8657-503cf69939bb	19	-6464	220	0	198	NA	NA	NA	NA	NA	NA	NA	NA	NA	NA	NA	NA	NA	NA	NA	NA
TCGA.08.0525	Yes	male	52	not hispanic or latino	NA	NA	NA	NA	NA	NA	NA	NA	NA	NA	1.3296853625171	1	Years	5.51.0	nationwide children s hospital	2	gbm	1	false	2014	52	NA	tcga-08-0525	1b042663-dcb1-4fc9-b813-7b90cc2eb392	19	-19012	486	0	486	NA	NA	NA	NA	NA	NA	NA	NA	NA	NA	NA	NA	NA	NA	NA	NA
TCGA.08.0529	Yes	female	56	hispanic or latino	NA	NA	NA	NA	NA	NA	NA	NA	NA	NA	1.52941176470588	1	Years	5.51.0	nationwide children s hospital	2	gbm	1	false	2014	56	NA	tcga-08-0529	aaa7d45b-ce3c-4099-ab4a-377e3aee9f96	18	-20556	559	0	526	NA	NA	NA	NA	NA	NA	NA	NA	NA	NA	NA	NA	NA	NA	NA	NA
TCGA.08.0531	Yes	male	64	not hispanic or latino	NA	NA	NA	NA	NA	NA	NA	NA	NA	NA	0.629274965800274	1	Years	5.51.0	nationwide children s hospital	2	gbm	1	false	2014	64	NA	tcga-08-0531	c7b317a4-f5ba-4bd5-bbde-fd09418d3dee	12	-23481	230	0	168	NA	NA	NA	NA	NA	NA	NA	NA	NA	NA	NA	NA	NA	NA	NA	NA
TCGA.12.0615	Yes	female	78	not hispanic or latino	NA	NA	NA	NA	NA	NA	NA	NA	NA	NA	1.2749658002736	1	Years	7.55.0	nationwide children s hospital	2	gbm	1	false	2014	78	NA	tcga-12-0615	141a1ef1-9be6-46d1-b445-305b222727d2	19	-28583	466	0	426	NA	NA	NA	NA	NA	NA	NA	NA	NA	NA	NA	NA	NA	NA	NA	NA
TCGA.12.0616	Yes	female	36	not hispanic or latino	NA	NA	NA	NA	NA	NA	NA	NA	NA	NA	1.22298221614227	1	Years	7.55.0	nationwide children s hospital	2	gbm	1	false	2014	36	NA	tcga-12-0616	edcfac32-adb4-4fe7-86a0-309d3c6430e5	12	-13451	447	0	438	NA	NA	NA	NA	NA	NA	NA	NA	NA	NA	NA	NA	NA	NA	NA	NA
TCGA.12.0618	Yes	male	49	not hispanic or latino	NA	NA	NA	NA	NA	NA	NA	NA	NA	NA	0.13406292749658	1	Years	7.55.0	nationwide children s hospital	2	gbm	1	false	2014	49	NA	tcga-12-0618	f7ba48c8-46cf-40a9-8826-7e1f67d57171	23	-18071	394	0	49	NA	NA	NA	NA	NA	NA	NA	NA	NA	NA	NA	NA	NA	NA	NA	NA
TCGA.12.0619	Yes	male	60	not hispanic or latino	NA	NA	NA	NA	NA	NA	NA	NA	NA	NA	0.864569083447332	1	Years	7.55.0	nationwide children s hospital	2	gbm	1	false	2014	60	NA	tcga-12-0619	0389b35b-651b-4776-b12a-d315a100f47c	19	-21920	1062	0	316	NA	NA	NA	NA	NA	NA	NA	NA	NA	NA	NA	NA	NA	NA	NA	NA
TCGA.12.0620	Yes	male	57	not hispanic or latino	NA	NA	NA	NA	NA	NA	NA	NA	NA	NA	0.870041039671683	1	Years	7.55.0	nationwide children s hospital	2	gbm	1	false	2014	57	NA	tcga-12-0620	1dbfbff7-d048-4770-ae02-e6a287256210	4	-21068	318	0	181	NA	NA	NA	NA	NA	NA	NA	NA	NA	NA	NA	NA	NA	NA	NA	NA
TCGA.12.0654	Yes	female	48	not hispanic or latino	NA	NA	NA	NA	NA	NA	NA	NA	NA	NA	0.632010943912449	1	Years	8.52.0	nationwide children s hospital	2	gbm	1	false	2014	48	NA	tcga-12-0654	e67edc2e-5de7-4d3c-ba47-e8558a0b9f5a	17	-17624	231	0	218	NA	NA	NA	NA	NA	NA	NA	NA	NA	NA	NA	NA	NA	NA	NA	NA
TCGA.12.0656	Yes	female	48	not hispanic or latino	NA	NA	NA	NA	NA	NA	NA	NA	NA	NA	7.88782489740082	1	Years	8.52.0	nationwide children s hospital	2	gbm	1	false	2014	48	NA	tcga-12-0656	c4ff28e5-9de7-43df-89a2-6832b8a0c00b	10	-17865	2883	0	2004	NA	NA	NA	NA	NA	NA	NA	NA	NA	NA	NA	NA	NA	NA	NA	NA
TCGA.12.0657	Yes	male	69	not hispanic or latino	NA	NA	NA	NA	NA	NA	NA	NA	NA	NA	0.00820793433652531	1	Years	8.52.0	nationwide children s hospital	2	gbm	1	false	2014	69	NA	tcga-12-0657	a9a0bad8-6074-4a7c-9f9e-7dbc1de01def	11	-25413	3	0	3	NA	NA	NA	NA	NA	NA	NA	NA	NA	NA	NA	NA	NA	NA	NA	NA
TCGA.12.0662	Yes	male	51	not hispanic or latino	NA	NA	NA	NA	NA	NA	NA	NA	NA	NA	3.17647058823529	1	Years	8.52.0	nationwide children s hospital	2	gbm	1	false	2014	51	NA	tcga-12-0662	a3cc2845-8a44-4b50-8a3e-17a3c2c3e077	23	-18717	1161	0	1161	NA	tcga-12-0662-d23521	f5193ae4-5e1e-4036-874d-cee249a468cc	NA	24	1070	1041	cytoxan	NA	4	01	NA	mg	progression	NA	NA
TCGA.12.0670	Yes	male	60	not hispanic or latino	NA	NA	NA	NA	NA	NA	NA	NA	NA	NA	2.16142270861833	1	Years	10.45.0	nationwide children s hospital	2	gbm	1	false	2014	60	NA	tcga-12-0670	f7dd387f-eca9-4028-b296-2ca6d56d3bde	28	-22188	790	0	790	NA	tcga-12-0670-d23541	bf50ef37-2a1f-4a63-9739-5972ca4ee607	NA	28	576	516	tamoxifen	NA	5	NA	NA	mg	adjuvant	NA	NA
TCGA.12.0688	Yes	male	74	not hispanic or latino	NA	NA	NA	NA	NA	NA	NA	NA	NA	NA	2.21887824897401	1	Years	8.52.0	nationwide children s hospital	2	gbm	1	false	2014	74	NA	tcga-12-0688	65a48904-9532-4dfb-8e84-4deef1881197	19	-27085	811	0	734	NA	NA	NA	NA	NA	NA	NA	NA	NA	NA	NA	NA	NA	NA	NA	NA
TCGA.12.0691	Yes	male	63	not hispanic or latino	NA	NA	NA	NA	NA	NA	NA	NA	NA	NA	1.00683994528044	1	Years	8.52.0	nationwide children s hospital	2	gbm	1	false	2014	63	NA	tcga-12-0691	bb0aca6b-55ab-4b24-8e64-29e0c96a9862	11	-23019	368	0	185	NA	NA	NA	NA	NA	NA	NA	NA	NA	NA	NA	NA	NA	NA	NA	NA
TCGA.12.0692	Yes	female	75	not hispanic or latino	NA	NA	NA	NA	NA	NA	NA	NA	NA	NA	0.218878248974008	1	Years	8.52.0	nationwide children s hospital	2	gbm	1	false	2014	75	NA	tcga-12-0692	24164e89-16ae-48c1-a464-9be94141deef	11	-27519	111	0	80	NA	NA	NA	NA	NA	NA	NA	NA	NA	NA	NA	NA	NA	NA	NA	NA
TCGA.12.0703	Yes	male	46	not hispanic or latino	NA	NA	NA	NA	NA	NA	NA	NA	NA	NA	1.69357045143639	1	Years	8.52.0	nationwide children s hospital	2	gbm	1	false	2014	46	NA	tcga-12-0703	0a85c7b4-f07d-4727-b9d2-7b14c52edabb	11	-17125	619	0	550	NA	NA	NA	NA	NA	NA	NA	NA	NA	NA	NA	NA	NA	NA	NA	NA
TCGA.12.0707	Yes	male	55	not hispanic or latino	NA	NA	NA	NA	NA	NA	NA	NA	NA	NA	2.36114911080711	1	Years	8.52.0	nationwide children s hospital	2	gbm	1	false	2014	55	NA	tcga-12-0707	97279d35-8db4-49a9-8b63-468443a9b959	11	-20136	863	0	0	NA	NA	NA	NA	NA	NA	NA	NA	NA	NA	NA	NA	NA	NA	NA	NA
TCGA.12.0769	Yes	male	52	not hispanic or latino	NA	NA	NA	NA	NA	NA	NA	NA	NA	NA	1.2530779753762	1	Years	8.52.0	nationwide children s hospital	2	gbm	1	false	2014	52	NA	tcga-12-0769	29b34909-9cdc-4a52-b0ab-fa99f3ab17bb	10	-19170	458	0	378	NA	NA	NA	NA	NA	NA	NA	NA	NA	NA	NA	NA	NA	NA	NA	NA
TCGA.12.0772	Yes	male	46	not hispanic or latino	NA	NA	NA	NA	NA	NA	NA	NA	NA	NA	4.48153214774282	1	Years	8.52.0	nationwide children s hospital	2	gbm	1	false	2014	46	NA	tcga-12-0772	3726b315-6cf8-49a3-a581-b7f3f4ca6e16	18	-17018	1638	0	1615	NA	tcga-12-0772-d23600	8bd1d1f3-5138-4055-9f5a-a7e3b18800d0	NA	5	1526	1468	sirolimus	NA	5	NA	NA	mg	progression	NA	NA
TCGA.12.0773	Yes	male	24	not hispanic or latino	NA	NA	NA	NA	NA	NA	NA	NA	NA	NA	3.59781121751026	1	Years	8.52.0	nationwide children s hospital	2	gbm	1	false	2014	24	NA	tcga-12-0773	df4168bd-9f94-4323-9c33-a446a9fae999	11	-8849	1315	0	1311	NA	tcga-12-0773-d23617	c7546cc0-9899-4870-8162-553da8f6a29c	NA	24	1141	1062	temozolomide	NA	4	2	NA	mg/m2	progression	NA	NA
TCGA.12.0775	Yes	female	75	not hispanic or latino	NA	NA	NA	NA	NA	NA	NA	NA	NA	NA	0.634746922024624	1	Years	8.52.0	nationwide children s hospital	2	gbm	1	false	2014	75	NA	tcga-12-0775	7751fc13-ec33-4057-965d-3b2ac6183344	23	-27564	232	0	167	NA	NA	NA	NA	NA	NA	NA	NA	NA	NA	NA	NA	NA	NA	NA	NA
TCGA.12.0776	Yes	male	52	not hispanic or latino	NA	NA	NA	NA	NA	NA	NA	NA	NA	NA	0.80984952120383	1	Years	8.52.0	nationwide children s hospital	2	gbm	1	false	2014	52	NA	tcga-12-0776	c1a00516-091c-480b-991e-7db4e0a30aea	10	-19228	296	0	277	NA	NA	NA	NA	NA	NA	NA	NA	NA	NA	NA	NA	NA	NA	NA	NA
TCGA.12.0778	Yes	male	53	not hispanic or latino	NA	NA	NA	NA	NA	NA	NA	NA	NA	NA	1.23939808481532	1	Years	8.52.0	nationwide children s hospital	2	gbm	1	false	2014	53	NA	tcga-12-0778	db5ea0e6-4cac-4f18-8643-32afb1e0287d	17	-19460	453	0	451	NA	tcga-12-0778-d23648	0009ef9d-35eb-47eb-9a30-859b6b5087c7	NA	6	385	355	rapamcyin	NA	5	NA	NA	mg	progression	NA	NA
TCGA.12.0780	Yes	female	51	not hispanic or latino	NA	NA	NA	NA	NA	NA	NA	NA	NA	NA	1.23666210670315	1	Years	8.52.0	nationwide children s hospital	2	gbm	1	false	2014	51	NA	tcga-12-0780	120e257d-1cf1-421f-9a6b-6a5681eaea2e	10	-18646	452	0	434	NA	NA	NA	NA	NA	NA	NA	NA	NA	NA	NA	NA	NA	NA	NA	NA
TCGA.12.0818	Yes	female	45	not hispanic or latino	NA	NA	NA	NA	NA	NA	NA	NA	NA	NA	7.63337893296854	1	Years	10.45.0	nationwide children s hospital	2	gbm	1	false	2014	45	NA	tcga-12-0818	e57b296a-80e9-4446-a3d1-3dbfeaf04f5e	27	-16666	2790	0	2790	NA	NA	NA	NA	NA	NA	NA	NA	NA	NA	NA	NA	NA	NA	NA	NA
TCGA.12.0819	Yes	female	49	not hispanic or latino	NA	NA	NA	NA	NA	NA	NA	NA	NA	NA	2.06019151846785	1	Years	10.45.0	nationwide children s hospital	2	gbm	1	false	2014	49	NA	tcga-12-0819	025a7401-a65d-4ea0-8b4e-0ba775b0322a	27	-18160	753	0	753	NA	NA	NA	NA	NA	NA	NA	NA	NA	NA	NA	NA	NA	NA	NA	NA
TCGA.12.0820	Yes	male	40	not hispanic or latino	NA	NA	NA	NA	NA	NA	NA	NA	NA	NA	1.53761969904241	1	Years	10.45.0	nationwide children s hospital	2	gbm	1	false	2014	40	NA	tcga-12-0820	ca261ec9-888b-47c8-8e71-5a22545d7161	27	-14877	562	0	562	NA	NA	NA	NA	NA	NA	NA	NA	NA	NA	NA	NA	NA	NA	NA	NA
TCGA.12.0821	Yes	male	62	not hispanic or latino	NA	NA	NA	NA	NA	NA	NA	NA	NA	NA	0.883720930232558	1	Years	10.45.0	nationwide children s hospital	2	gbm	1	false	2014	62	NA	tcga-12-0821	eae44c1c-1628-4b58-8b90-d3372e3577d5	27	-22949	323	0	323	NA	NA	NA	NA	NA	NA	NA	NA	NA	NA	NA	NA	NA	NA	NA	NA
TCGA.12.0822	Yes	male	46	not hispanic or latino	NA	NA	NA	NA	NA	NA	NA	NA	NA	NA	1.9562243502052	1	Years	10.45.0	nationwide children s hospital	2	gbm	1	false	2014	46	NA	tcga-12-0822	151ca826-a4d7-42eb-8684-f9fe7b93543f	27	-16803	715	0	715	NA	NA	NA	NA	NA	NA	NA	NA	NA	NA	NA	NA	NA	NA	NA	NA
TCGA.12.0826	Yes	female	38	not hispanic or latino	NA	NA	NA	NA	NA	NA	NA	NA	NA	NA	2.31190150478796	1	Years	10.45.0	nationwide children s hospital	2	gbm	1	false	2014	38	NA	tcga-12-0826	fef02e2e-d4e6-4b56-b8ef-c367b0c920cd	27	-13887	845	0	845	NA	NA	NA	NA	NA	NA	NA	NA	NA	NA	NA	NA	NA	NA	NA	NA
TCGA.12.0827	Yes	female	38	not hispanic or latino	NA	NA	NA	NA	NA	NA	NA	NA	NA	NA	3.22571819425445	1	Years	10.45.0	nationwide children s hospital	2	gbm	1	false	2014	38	NA	tcga-12-0827	b75845ed-a19a-4caa-b362-e62b1e538152	27	-14092	1179	0	1179	NA	NA	NA	NA	NA	NA	NA	NA	NA	NA	NA	NA	NA	NA	NA	NA
TCGA.12.0828	Yes	male	57	not hispanic or latino	NA	NA	NA	NA	NA	NA	NA	NA	NA	NA	0.741450068399453	1	Years	10.45.0	nationwide children s hospital	2	gbm	1	false	2014	57	NA	tcga-12-0828	dae7e5c3-0b17-419c-a5fc-3bb271222bce	27	-20909	271	0	271	NA	NA	NA	NA	NA	NA	NA	NA	NA	NA	NA	NA	NA	NA	NA	NA
TCGA.12.0829	Yes	male	75	not hispanic or latino	NA	NA	NA	NA	NA	NA	NA	NA	NA	NA	1.71272229822161	1	Years	10.45.0	nationwide children s hospital	2	gbm	1	false	2014	75	NA	tcga-12-0829	97094aed-69f7-4f4e-a87e-533979e11514	27	-27470	626	0	626	NA	NA	NA	NA	NA	NA	NA	NA	NA	NA	NA	NA	NA	NA	NA	NA
TCGA.12.1088	Yes	female	53	not hispanic or latino	NA	NA	NA	NA	NA	NA	NA	NA	NA	NA	10.6155950752394	1	Years	16.47.0	nationwide children s hospital	2	gbm	1	false	2014	53	NA	tcga-12-1088	ac72738c-8b33-4f03-917c-86b114a2b9bd	6	-19667	3880	0	3880	NA	NA	NA	NA	NA	NA	NA	NA	NA	NA	NA	NA	NA	NA	NA	NA
TCGA.12.1089	Yes	male	64	not hispanic or latino	NA	NA	NA	NA	NA	NA	NA	NA	NA	NA	0.484268125854993	1	Years	16.47.0	nationwide children s hospital	2	gbm	1	false	2014	64	NA	tcga-12-1089	4f50397e-c4bd-4408-b6e9-776b8a14c8a9	2	-23419	177	0	177	NA	NA	NA	NA	NA	NA	NA	NA	NA	NA	NA	NA	NA	NA	NA	NA
TCGA.12.1090	Yes	male	58	not hispanic or latino	NA	NA	NA	NA	NA	NA	NA	NA	NA	NA	0.629274965800274	1	Years	16.47.0	nationwide children s hospital	2	gbm	1	false	2014	58	NA	tcga-12-1090	aef8439b-2797-4c3a-b822-fcf640d200f6	17	-21377	230	0	189	NA	NA	NA	NA	NA	NA	NA	NA	NA	NA	NA	NA	NA	NA	NA	NA
TCGA.12.1091	Yes	female	10	not hispanic or latino	NA	NA	NA	NA	NA	NA	NA	NA	NA	NA	2.54172366621067	1	Years	16.47.0	nationwide children s hospital	2	gbm	1	false	2014	10	NA	tcga-12-1091	f8a5b835-b00b-421e-bdf5-9adb4ee84730	17	-3981	1010	0	929	NA	tcga-12-1091-d23383	1c92d56a-1304-4147-aeef-f52c50e42f57	NA	17	926	819	vp-16	NA	3	2	NA	mg/m2	progression	NA	NA
TCGA.12.1092	Yes	male	58	not hispanic or latino	NA	NA	NA	NA	NA	NA	NA	NA	NA	NA	1.80848153214774	1	Years	16.47.0	nationwide children s hospital	2	gbm	1	false	2014	58	NA	tcga-12-1092	4c070166-025e-49b7-b4d0-fe25c8a355b1	2	-21410	661	0	658	NA	NA	NA	NA	NA	NA	NA	NA	NA	NA	NA	NA	NA	NA	NA	NA
TCGA.12.1093	Yes	female	66	not hispanic or latino	NA	NA	NA	NA	NA	NA	NA	NA	NA	NA	1.3296853625171	1	Years	16.47.0	nationwide children s hospital	2	gbm	1	false	2014	66	NA	tcga-12-1093	77d4d3ef-3fe0-4f93-a863-b5840926576c	17	-24296	486	0	364	NA	NA	NA	NA	NA	NA	NA	NA	NA	NA	NA	NA	NA	NA	NA	NA
TCGA.12.1094	Yes	male	56	not hispanic or latino	NA	NA	NA	NA	NA	NA	NA	NA	NA	NA	1.01778385772914	1	Years	16.47.0	nationwide children s hospital	2	gbm	1	false	2014	56	NA	tcga-12-1094	dca3a016-5e89-4850-80bf-e78dc19a2453	17	-20586	372	0	346	NA	NA	NA	NA	NA	NA	NA	NA	NA	NA	NA	NA	NA	NA	NA	NA
TCGA.12.1095	Yes	female	65	not hispanic or latino	NA	NA	NA	NA	NA	NA	NA	NA	NA	NA	1.3187414500684	1	Years	16.47.0	nationwide children s hospital	2	gbm	1	false	2014	65	NA	tcga-12-1095	82a3f532-ae59-4d06-9bfc-e5e7519c0a33	6	-23775	482	0	482	NA	NA	NA	NA	NA	NA	NA	NA	NA	NA	NA	NA	NA	NA	NA	NA
TCGA.12.1096	Yes	male	55	not hispanic or latino	NA	NA	NA	NA	NA	NA	NA	NA	NA	NA	0.757865937072503	1	Years	16.47.0	nationwide children s hospital	2	gbm	1	false	2014	55	NA	tcga-12-1096	b02aa13e-7fd9-40ba-9083-cbf7d4bfc948	17	-20321	277	0	277	NA	NA	NA	NA	NA	NA	NA	NA	NA	NA	NA	NA	NA	NA	NA	NA
TCGA.12.1097	Yes	male	61	not hispanic or latino	NA	NA	NA	NA	NA	NA	NA	NA	NA	NA	1.2093023255814	1	Years	16.47.0	nationwide children s hospital	2	gbm	1	false	2014	61	NA	tcga-12-1097	f7106bb6-332a-4542-bc08-59bba48f4b04	6	-22526	442	0	442	NA	NA	NA	NA	NA	NA	NA	NA	NA	NA	NA	NA	NA	NA	NA	NA
TCGA.12.1098	Yes	female	75	not hispanic or latino	NA	NA	NA	NA	NA	NA	NA	NA	NA	NA	0.331053351573187	1	Years	16.47.0	nationwide children s hospital	2	gbm	1	false	2014	75	NA	tcga-12-1098	a05c4aca-5b7c-452a-a92c-f252539f9e9a	6	-27726	121	0	121	NA	NA	NA	NA	NA	NA	NA	NA	NA	NA	NA	NA	NA	NA	NA	NA
TCGA.12.1099	Yes	female	68	not hispanic or latino	NA	NA	NA	NA	NA	NA	NA	NA	NA	NA	0.341997264021888	1	Years	16.47.0	nationwide children s hospital	2	gbm	1	false	2014	68	NA	tcga-12-1099	0d04d215-b709-40dd-9d18-d470cfb5bafd	17	-25034	125	0	103	NA	NA	NA	NA	NA	NA	NA	NA	NA	NA	NA	NA	NA	NA	NA	NA
TCGA.12.1597	Yes	female	62	not hispanic or latino	NA	NA	NA	NA	NA	NA	NA	NA	NA	NA	1.84678522571819	1	Years	38.35.0	nationwide children s hospital	2	gbm	1	false	2014	62	NA	tcga-12-1597	2b82e941-1b16-444e-af41-24dbc0a7e8b5	9	-22865	675	0	427	NA	NA	NA	NA	NA	NA	NA	NA	NA	NA	NA	NA	NA	NA	NA	NA
TCGA.12.1598	Yes	female	75	not hispanic or latino	NA	NA	NA	NA	NA	NA	NA	NA	NA	NA	1.30232558139535	1	Years	20.45.0	nationwide children s hospital	2	gbm	1	false	2014	75	NA	tcga-12-1598	2b90648c-c99e-4d4d-8d9b-67ff2c4e6115	16	-27730	476	0	287	NA	NA	NA	NA	NA	NA	NA	NA	NA	NA	NA	NA	NA	NA	NA	NA
TCGA.12.1599	Yes	female	47	not hispanic or latino	NA	NA	NA	NA	NA	NA	NA	NA	NA	NA	2.13679890560876	1	Years	20.45.0	nationwide children s hospital	2	gbm	1	false	2014	47	NA	tcga-12-1599	165b8f99-f7ba-4553-96ed-235e3f77e19c	16	-17431	781	0	769	NA	tcga-12-1599-d23764	1753f19a-a50e-4883-9919-230e4603ac5f	NA	16	602	438	avastin	NA	11	NA	NA	mg	progression	NA	NA
TCGA.12.1600	Yes	male	86	not hispanic or latino	NA	NA	NA	NA	NA	NA	NA	NA	NA	NA	1.22571819425445	1	Years	20.45.0	nationwide children s hospital	2	gbm	1	false	2014	86	NA	tcga-12-1600	12b67dc2-5e4c-48eb-92ba-8d91d2eadfe2	16	-31419	448	0	414	NA	NA	NA	NA	NA	NA	NA	NA	NA	NA	NA	NA	NA	NA	NA	NA
TCGA.12.1602	Yes	male	58	not hispanic or latino	NA	NA	NA	NA	NA	NA	NA	NA	NA	NA	0.560875512995896	1	Years	20.45.0	nationwide children s hospital	2	gbm	1	false	2014	58	NA	tcga-12-1602	8ac5b22f-3925-47a9-8d09-d819c2e191e5	16	-21492	205	0	194	NA	NA	NA	NA	NA	NA	NA	NA	NA	NA	NA	NA	NA	NA	NA	NA
TCGA.12.3644	Yes	female	47	not hispanic or latino	NA	NA	NA	NA	NA	NA	NA	NA	NA	NA	4.97400820793434	1	Years	38.35.0	nationwide children s hospital	2	gbm	1	false	2014	47	NA	tcga-12-3644	f6c6e2c9-a3d6-4b81-a421-04ffef6b8744	18	-17468	1818	0	1807	NA	tcga-12-3644-d23790	9257d812-89d6-4b0b-b773-f791a03ad624	NA	18	1639	1611	hydroxyurea	NA	6	1	500	mg	recurrence	NA	NA
TCGA.12.3646	Yes	female	59	not hispanic or latino	NA	NA	NA	NA	NA	NA	NA	NA	NA	NA	3.66073871409029	1	Years	38.35.0	nationwide children s hospital	2	gbm	1	false	2014	59	NA	tcga-12-3646	e8e43a65-4ec8-4e07-a884-a6989eec28cc	17	-21855	1338	0	1314	NA	NA	NA	NA	NA	NA	NA	NA	NA	NA	NA	NA	NA	NA	NA	NA
TCGA.12.3648	Yes	female	61	not hispanic or latino	NA	NA	NA	NA	NA	NA	NA	NA	NA	NA	2.24076607387141	1	Years	38.35.0	nationwide children s hospital	2	gbm	1	false	2014	61	NA	tcga-12-3648	407849a8-8447-4ede-a9d1-c1dfb535222e	17	-22462	819	0	784	NA	NA	NA	NA	NA	NA	NA	NA	NA	NA	NA	NA	NA	NA	NA	NA
TCGA.12.3649	Yes	male	76	not hispanic or latino	NA	NA	NA	NA	NA	NA	NA	NA	NA	NA	1.26675786593707	1	Years	38.35.0	nationwide children s hospital	2	gbm	1	false	2014	76	NA	tcga-12-3649	93737759-b088-4d64-adfe-c2d5ec715341	18	-27845	463	0	351	NA	NA	NA	NA	NA	NA	NA	NA	NA	NA	NA	NA	NA	NA	NA	NA
TCGA.12.3650	Yes	male	46	not hispanic or latino	NA	NA	NA	NA	NA	NA	NA	NA	NA	NA	0.911080711354309	1	Years	38.35.0	nationwide children s hospital	2	gbm	1	false	2014	46	NA	tcga-12-3650	5ef9486a-aeff-421d-b620-03ef119d85a5	17	-17138	333	0	333	NA	tcga-12-3650-d23854	706aa7be-dcc6-41f7-a886-199ef9ffa051	NA	17	307	239	tarceva	NA	6	NA	200	mg	recurrence	NA	NA
TCGA.12.3651	Yes	male	77	not hispanic or latino	NA	NA	NA	NA	NA	NA	NA	NA	NA	NA	1.05608755129959	1	Years	38.35.0	nationwide children s hospital	2	gbm	1	false	2014	77	NA	tcga-12-3651	d540d6d2-266c-48f9-8e73-304389b2060b	17	-28276	386	0	358	NA	NA	NA	NA	NA	NA	NA	NA	NA	NA	NA	NA	NA	NA	NA	NA
TCGA.12.3652	Yes	male	60	not hispanic or latino	NA	NA	NA	NA	NA	NA	NA	NA	NA	NA	2.90560875512996	1	Years	38.35.0	nationwide children s hospital	2	gbm	1	false	2014	60	NA	tcga-12-3652	159e0318-6173-440f-be07-8d956086e99d	17	-21920	1062	0	1050	NA	tcga-12-3652-d23878	5a096ae9-d9da-491e-8551-3e96a6e013d5	NA	17	792	750	gleevac	NA	6	NA	300	mg	recurrence	NA	NA
TCGA.12.3653	Yes	female	34	not hispanic or latino	NA	NA	NA	NA	NA	NA	NA	NA	NA	NA	1.2093023255814	1	Years	38.35.0	nationwide children s hospital	2	gbm	1	false	2014	34	NA	tcga-12-3653	2f61ea6b-a3f2-477f-ab98-47ed07b3b2cd	17	-12529	442	0	357	NA	NA	NA	NA	NA	NA	NA	NA	NA	NA	NA	NA	NA	NA	NA	NA
TCGA.12.5295	Yes	female	60	not hispanic or latino	NA	NA	NA	NA	NA	NA	NA	NA	NA	NA	1.23939808481532	1	Years	79.27.0	nationwide children s hospital	2	gbm	1	false	2014	60	NA	tcga-12-5295	c970240f-03e2-4395-85be-5eb81a69b710	7	-22161	453	0	398	NA	NA	NA	NA	NA	NA	NA	NA	NA	NA	NA	NA	NA	NA	NA	NA
TCGA.12.5299	Yes	female	56	not hispanic or latino	NA	NA	NA	NA	NA	NA	NA	NA	NA	NA	0.26812585499316	1	Years	79.27.0	nationwide children s hospital	2	gbm	1	false	2014	56	NA	tcga-12-5299	5327e899-a20d-4571-8236-98454bad574e	7	-20463	98	0	98	NA	NA	NA	NA	NA	NA	NA	NA	NA	NA	NA	NA	NA	NA	NA	NA
TCGA.12.5301	Yes	male	59	not hispanic or latino	NA	NA	NA	NA	NA	NA	NA	NA	NA	NA	0.166894664842681	1	Years	79.27.0	nationwide children s hospital	2	gbm	1	false	2014	59	NA	tcga-12-5301	10efeb3c-ef55-4227-91b9-8c2bb4ff43d5	7	-21768	61	0	61	NA	NA	NA	NA	NA	NA	NA	NA	NA	NA	NA	NA	NA	NA	NA	NA
TCGA.14.0736	Yes	male	49	NA	NA	NA	NA	NA	NA	NA	NA	NA	NA	NA	1.25581395348837	1	Years	16.47.0	nationwide children s hospital	2	gbm	1	false	2014	49	NA	tcga-14-0736	cdfcf14d-ed6c-419f-88f5-e7dee96fcaf6	4	-18219	459	0	459	NA	NA	NA	NA	NA	NA	NA	NA	NA	NA	NA	NA	NA	NA	NA	NA
TCGA.14.0740	Yes	male	70	NA	NA	NA	NA	NA	NA	NA	NA	NA	NA	NA	0.995896032831737	1	Years	130.26.0	nationwide children s hospital	2	gbm	1	false	2014	70	NA	tcga-14-0740	70c887ce-43e1-4093-9a2f-a9d3dc62da78	24	-25627	364	0	364	NA	NA	NA	NA	NA	NA	NA	NA	NA	NA	NA	NA	NA	NA	NA	NA
TCGA.14.0781	Yes	male	49	NA	NA	NA	NA	NA	NA	NA	NA	NA	NA	NA	0.079343365253078	1	Years	111.25.0	nationwide children s hospital	2	gbm	1	false	2014	49	NA	tcga-14-0781	9b9654c9-5a64-4a8e-b1f0-987437e6012e	24	-17903	29	0	29	NA	NA	NA	NA	NA	NA	NA	NA	NA	NA	NA	NA	NA	NA	NA	NA
TCGA.14.0783	Yes	female	36	NA	NA	NA	NA	NA	NA	NA	NA	NA	NA	NA	0.514363885088919	1	Years	16.47.0	nationwide children s hospital	2	gbm	1	false	2014	36	NA	tcga-14-0783	27c8c458-eb2f-43e4-a06b-6cd61a9a3a28	4	-13159	188	0	188	NA	NA	NA	NA	NA	NA	NA	NA	NA	NA	NA	NA	NA	NA	NA	NA
TCGA.14.0786	Yes	female	50	NA	NA	NA	NA	NA	NA	NA	NA	NA	NA	NA	1.91792065663475	1	Years	16.47.0	nationwide children s hospital	2	gbm	1	false	2014	50	NA	tcga-14-0786	12824b2b-9c0a-4dcf-8941-34593a4e93da	4	-18592	701	0	701	NA	tcga-14-0786-d25051	8783c1ea-bef3-4cd6-94ae-0b8994ccba65	NA	4	NA	671	etoposide	NA	8	NA	NA	NA	adjuvant	NA	NA
TCGA.14.0787	Yes	male	69	not hispanic or latino	NA	NA	NA	NA	NA	NA	NA	NA	NA	NA	0.186046511627907	1	Years	10.45.0	nationwide children s hospital	2	gbm	1	false	2014	69	NA	tcga-14-0787	a2338b30-f511-4163-af3b-1e4a40ff00e1	20	-25325	68	0	68	NA	NA	NA	NA	NA	NA	NA	NA	NA	NA	NA	NA	NA	NA	NA	NA
TCGA.14.0789	Yes	male	54	NA	NA	NA	NA	NA	NA	NA	NA	NA	NA	NA	0.935704514363885	1	Years	10.45.0	nationwide children s hospital	2	gbm	1	false	2014	54	NA	tcga-14-0789	7cbabf1d-ec38-4048-ae1c-7d0f3001691b	20	-20050	342	0	342	NA	NA	NA	NA	NA	NA	NA	NA	NA	NA	NA	NA	NA	NA	NA	NA
TCGA.14.0790	Yes	female	64	NA	NA	NA	NA	NA	NA	NA	NA	NA	NA	NA	1.14363885088919	1	Years	26.36.0	nationwide children s hospital	2	gbm	1	false	2014	64	NA	tcga-14-0790	7fe37feb-e205-4524-8c98-1f9ac5fe0700	5	-23674	418	0	418	NA	NA	NA	NA	NA	NA	NA	NA	NA	NA	NA	NA	NA	NA	NA	NA
TCGA.14.0812	Yes	male	65	NA	NA	NA	NA	NA	NA	NA	NA	NA	NA	NA	0.270861833105335	1	Years	20.45.0	nationwide children s hospital	2	gbm	1	false	2014	65	NA	tcga-14-0812	eff7f13b-ed32-4e85-a8d0-831b655d773f	4	-24085	99	0	99	NA	NA	NA	NA	NA	NA	NA	NA	NA	NA	NA	NA	NA	NA	NA	NA
TCGA.14.0813	Yes	male	78	NA	NA	NA	NA	NA	NA	NA	NA	NA	NA	NA	0.112175102599179	1	Years	10.45.0	nationwide children s hospital	2	gbm	1	false	2014	78	NA	tcga-14-0813	cb58b5fe-ee0d-46f1-8502-1c8bcf729f3b	19	-28581	41	0	41	NA	NA	NA	NA	NA	NA	NA	NA	NA	NA	NA	NA	NA	NA	NA	NA
TCGA.14.0817	Yes	female	69	NA	NA	NA	NA	NA	NA	NA	NA	NA	NA	NA	0.448700410396717	1	Years	10.45.0	nationwide children s hospital	2	gbm	1	false	2014	69	NA	tcga-14-0817	5a86d9f1-d38d-4b78-9a23-c7855a20ca2d	19	-25425	164	0	164	NA	NA	NA	NA	NA	NA	NA	NA	NA	NA	NA	NA	NA	NA	NA	NA
TCGA.14.0862	Yes	male	60	NA	NA	NA	NA	NA	NA	NA	NA	NA	NA	NA	0.240766073871409	1	Years	130.26.0	nationwide children s hospital	2	gbm	1	false	2014	60	NA	tcga-14-0862	31b21dcf-7e13-4522-8b34-a5eb6c0e5d1d	24	-22179	88	0	88	NA	NA	NA	NA	NA	NA	NA	NA	NA	NA	NA	NA	NA	NA	NA	NA
TCGA.14.0865	Yes	male	67	NA	NA	NA	NA	NA	NA	NA	NA	NA	NA	NA	1.3734610123119	1	Years	20.45.0	nationwide children s hospital	2	gbm	1	false	2014	67	NA	tcga-14-0865	7d5c3699-ce28-4129-8391-736f670e8beb	4	-24797	502	0	502	NA	NA	NA	NA	NA	NA	NA	NA	NA	NA	NA	NA	NA	NA	NA	NA
TCGA.14.0866	Yes	male	55	NA	NA	NA	NA	NA	NA	NA	NA	NA	NA	NA	2.19151846785226	1	Years	20.45.0	nationwide children s hospital	2	gbm	1	false	2014	55	NA	tcga-14-0866	c3432b21-d2e9-4caf-9c8e-c6a8d92b195d	1	-20179	801	0	801	NA	NA	NA	NA	NA	NA	NA	NA	NA	NA	NA	NA	NA	NA	NA	NA
TCGA.14.0867	Yes	male	67	NA	NA	NA	NA	NA	NA	NA	NA	NA	NA	NA	0.169630642954856	1	Years	10.45.0	nationwide children s hospital	2	gbm	1	false	2014	67	NA	tcga-14-0867	5c890137-e03c-4897-8af4-02aafa2fdb70	19	-24815	62	0	62	NA	NA	NA	NA	NA	NA	NA	NA	NA	NA	NA	NA	NA	NA	NA	NA
TCGA.14.0871	Yes	female	74	NA	NA	NA	NA	NA	NA	NA	NA	NA	NA	NA	2.40492476060192	1	Years	10.45.0	nationwide children s hospital	2	gbm	1	false	2014	74	NA	tcga-14-0871	72f88d18-03be-4b51-9f4a-1151521b7292	19	-27387	879	0	879	NA	NA	NA	NA	NA	NA	NA	NA	NA	NA	NA	NA	NA	NA	NA	NA
TCGA.14.1034	Yes	female	60	NA	NA	NA	NA	NA	NA	NA	NA	NA	NA	NA	1.32694938440492	1	Years	16.47.0	nationwide children s hospital	2	gbm	1	false	2014	60	NA	tcga-14-1034	0078b0c4-68a9-483b-9aab-61156d263213	18	-22028	485	0	485	NA	NA	NA	NA	NA	NA	NA	NA	NA	NA	NA	NA	NA	NA	NA	NA
TCGA.14.1037	Yes	female	66	NA	NA	NA	NA	NA	NA	NA	NA	NA	NA	NA	1.60601915184679	1	Years	20.45.0	nationwide children s hospital	2	gbm	1	false	2014	66	NA	tcga-14-1037	6a9d719d-249a-4756-adc8-e92fa60da229	24	-24425	587	0	587	NA	NA	NA	NA	NA	NA	NA	NA	NA	NA	NA	NA	NA	NA	NA	NA
TCGA.14.1043	Yes	male	61	NA	NA	NA	NA	NA	NA	NA	NA	NA	NA	NA	0.0656634746922025	1	Years	130.26.0	nationwide children s hospital	2	gbm	1	false	2014	61	NA	tcga-14-1043	a6cda2a0-21d9-4b72-a4c5-de1142d7ddb8	24	-22392	24	0	24	NA	NA	NA	NA	NA	NA	NA	NA	NA	NA	NA	NA	NA	NA	NA	NA
TCGA.14.1395	Yes	male	52	NA	NA	NA	NA	NA	NA	NA	NA	NA	NA	NA	0.114911080711354	1	Years	130.26.0	nationwide children s hospital	2	gbm	1	false	2014	52	NA	tcga-14-1395	74331114-65b1-4697-abc4-4769ff377528	5	-19237	42	0	42	NA	NA	NA	NA	NA	NA	NA	NA	NA	NA	NA	NA	NA	NA	NA	NA
TCGA.14.1396	Yes	female	78	NA	NA	NA	NA	NA	NA	NA	NA	NA	NA	NA	0.0930232558139535	1	Years	16.47.0	nationwide children s hospital	2	gbm	1	false	2014	78	NA	tcga-14-1396	aad2c954-39a4-4ef3-9940-e754619007a4	4	-28752	34	0	34	NA	NA	NA	NA	NA	NA	NA	NA	NA	NA	NA	NA	NA	NA	NA	NA
TCGA.14.1401	Yes	male	54	NA	NA	NA	NA	NA	NA	NA	NA	NA	NA	NA	0.311901504787962	1	Years	16.47.0	nationwide children s hospital	2	gbm	1	false	2014	54	NA	tcga-14-1401	6176621d-8534-4fba-a0e7-74a5a78245a9	4	-19921	114	0	114	NA	NA	NA	NA	NA	NA	NA	NA	NA	NA	NA	NA	NA	NA	NA	NA
TCGA.14.1402	Yes	female	58	NA	NA	NA	NA	NA	NA	NA	NA	NA	NA	NA	2.66484268125855	1	Years	16.47.0	nationwide children s hospital	2	gbm	1	false	2014	58	NA	tcga-14-1402	bf339349-062f-4ea9-a0b2-d87d3a21099e	18	-21421	974	0	974	NA	NA	NA	NA	NA	NA	NA	NA	NA	NA	NA	NA	NA	NA	NA	NA
TCGA.14.1450	Yes	female	57	NA	NA	NA	NA	NA	NA	NA	NA	NA	NA	NA	4.89192886456908	0	Years	130.26.0	nationwide children s hospital	2	gbm	1	false	2014	57	NA	tcga-14-1450	f2ec3b94-cb92-4335-bdf9-02c046130bab	24	-20959	NA	0	1788	NA	NA	NA	NA	NA	NA	NA	NA	NA	NA	NA	NA	NA	NA	NA	NA
TCGA.14.1451	Yes	male	39	NA	NA	NA	NA	NA	NA	NA	NA	NA	NA	NA	1.9233926128591	1	Years	16.47.0	nationwide children s hospital	2	gbm	1	false	2014	39	NA	tcga-14-1451	06c427a1-8c2d-4003-b744-139114a04440	1	-14400	703	0	703	NA	tcga-14-1451-d25144	8455c774-2b7d-48a7-981b-e32355952b07	NA	1	504	382	erlotinib	NA	9	NA	NA	mg	progression	NA	NA
TCGA.14.1452	Yes	male	60	NA	NA	NA	NA	NA	NA	NA	NA	NA	NA	NA	0.590971272229822	1	Years	16.47.0	nationwide children s hospital	2	gbm	1	false	2014	60	NA	tcga-14-1452	f82bfa67-4e72-4a09-8022-a2fe0050090f	4	-22106	216	0	216	NA	NA	NA	NA	NA	NA	NA	NA	NA	NA	NA	NA	NA	NA	NA	NA
TCGA.14.1453	Yes	male	69	NA	NA	NA	NA	NA	NA	NA	NA	NA	NA	NA	0.0957592339261286	1	Years	16.47.0	nationwide children s hospital	2	gbm	1	false	2014	69	NA	tcga-14-1453	a9597785-a1d3-4788-a431-d25d69025690	4	-25297	35	0	35	NA	NA	NA	NA	NA	NA	NA	NA	NA	NA	NA	NA	NA	NA	NA	NA
TCGA.14.1454	Yes	female	54	NA	NA	NA	NA	NA	NA	NA	NA	NA	NA	NA	2.50889192886457	1	Years	16.47.0	nationwide children s hospital	2	gbm	1	false	2014	54	NA	tcga-14-1454	c2399f5d-dc29-42e9-81f1-1d164d4cc55d	4	-19887	917	0	917	NA	NA	NA	NA	NA	NA	NA	NA	NA	NA	NA	NA	NA	NA	NA	NA
TCGA.14.1455	Yes	male	61	NA	NA	NA	NA	NA	NA	NA	NA	NA	NA	NA	0.0766073871409029	1	Years	20.45.0	nationwide children s hospital	2	gbm	1	false	2014	61	NA	tcga-14-1455	04b4ebb4-6780-42d8-a980-711cd10cfe14	5	-22562	28	0	28	NA	NA	NA	NA	NA	NA	NA	NA	NA	NA	NA	NA	NA	NA	NA	NA
TCGA.14.1456	Yes	male	23	NA	NA	NA	NA	NA	NA	NA	NA	NA	NA	NA	3.406292749658	0	Years	26.36.0	nationwide children s hospital	2	gbm	1	false	2014	23	NA	tcga-14-1456	0fe6684a-5ab2-4999-b69d-d99aa5679c97	28	-8710	NA	0	1245	NA	NA	NA	NA	NA	NA	NA	NA	NA	NA	NA	NA	NA	NA	NA	NA
TCGA.14.1458	Yes	male	54	NA	NA	NA	NA	NA	NA	NA	NA	NA	NA	NA	0.552667578659371	1	Years	20.45.0	nationwide children s hospital	2	gbm	1	false	2014	54	NA	tcga-14-1458	5d2487b9-e0cd-40fc-a158-7b1803c8dc88	5	-19899	202	0	186	NA	NA	NA	NA	NA	NA	NA	NA	NA	NA	NA	NA	NA	NA	NA	NA
TCGA.14.1459	Yes	female	63	NA	NA	NA	NA	NA	NA	NA	NA	NA	NA	NA	1.03419972640219	1	Years	16.47.0	nationwide children s hospital	2	gbm	1	false	2014	63	NA	tcga-14-1459	0798dbe2-1914-427c-a2fe-2a865d0d6eda	18	-23231	378	0	378	NA	NA	NA	NA	NA	NA	NA	NA	NA	NA	NA	NA	NA	NA	NA	NA
TCGA.14.1794	Yes	male	59	NA	NA	NA	NA	NA	NA	NA	NA	NA	NA	NA	0.0820793433652531	1	Years	20.45.0	nationwide children s hospital	2	gbm	1	false	2014	59	NA	tcga-14-1794	eb9c8e66-6710-4141-ae28-1e5c88eaee47	4	-21628	30	0	30	NA	NA	NA	NA	NA	NA	NA	NA	NA	NA	NA	NA	NA	NA	NA	NA
TCGA.14.1795	Yes	male	66	NA	NA	NA	NA	NA	NA	NA	NA	NA	NA	NA	0.161422708618331	1	Years	20.45.0	nationwide children s hospital	2	gbm	1	false	2014	66	NA	tcga-14-1795	7db115ea-082b-45bb-97d2-4254270b8bb6	4	-24375	59	0	59	NA	NA	NA	NA	NA	NA	NA	NA	NA	NA	NA	NA	NA	NA	NA	NA
TCGA.14.1821	Yes	male	31	NA	NA	NA	NA	NA	NA	NA	NA	NA	NA	NA	1.47742818057456	1	Years	20.45.0	nationwide children s hospital	2	gbm	1	false	2014	31	NA	tcga-14-1821	38dd826d-06dc-4a73-b852-c3d78c9c3ff4	1	-11329	540	0	540	NA	NA	NA	NA	NA	NA	NA	NA	NA	NA	NA	NA	NA	NA	NA	NA
TCGA.14.1823	Yes	female	58	NA	NA	NA	NA	NA	NA	NA	NA	NA	NA	NA	1.48290013679891	1	Years	20.45.0	nationwide children s hospital	2	gbm	1	false	2014	58	NA	tcga-14-1823	a515cf2d-e918-4958-9bf6-e611b425a97e	1	-21384	542	0	542	NA	NA	NA	NA	NA	NA	NA	NA	NA	NA	NA	NA	NA	NA	NA	NA
TCGA.14.1825	Yes	male	70	not hispanic or latino	NA	NA	NA	NA	NA	NA	NA	NA	NA	NA	0.634746922024624	1	Years	20.45.0	nationwide children s hospital	2	gbm	1	false	2014	70	NA	tcga-14-1825	e0e1b5b3-6e3c-4b79-aa2a-32b320c3e45a	23	-25684	232	0	232	NA	NA	NA	NA	NA	NA	NA	NA	NA	NA	NA	NA	NA	NA	NA	NA
TCGA.14.1827	Yes	male	51	NA	NA	NA	NA	NA	NA	NA	NA	NA	NA	NA	0.489740082079343	1	Years	20.45.0	nationwide children s hospital	2	gbm	1	false	2014	51	NA	tcga-14-1827	61ed8fbd-b753-451e-9683-edd4b266b0f3	23	-18827	179	0	179	NA	NA	NA	NA	NA	NA	NA	NA	NA	NA	NA	NA	NA	NA	NA	NA
TCGA.14.1829	Yes	male	57	NA	NA	NA	NA	NA	NA	NA	NA	NA	NA	NA	0.593707250341997	0	Years	20.45.0	nationwide children s hospital	2	gbm	1	false	2014	57	NA	tcga-14-1829	47a4161c-9c61-48f5-b9bc-a6d1acad4e5a	24	-20929	NA	0	217	NA	NA	NA	NA	NA	NA	NA	NA	NA	NA	NA	NA	NA	NA	NA	NA
TCGA.14.2554	Yes	female	52	NA	NA	NA	NA	NA	NA	NA	NA	NA	NA	NA	1.45554035567715	1	Years	26.36.0	nationwide children s hospital	2	gbm	1	false	2014	52	NA	tcga-14-2554	b1c4579c-72fa-4974-830c-b6a81ace45f4	5	-19090	532	0	532	NA	NA	NA	NA	NA	NA	NA	NA	NA	NA	NA	NA	NA	NA	NA	NA
TCGA.14.2555	Yes	female	44	NA	NA	NA	NA	NA	NA	NA	NA	NA	NA	NA	0.662106703146375	0	Years	38.35.0	nationwide children s hospital	2	gbm	1	false	2014	44	NA	tcga-14-2555	5aa15b7f-35c7-4022-b1b2-74a4f6d3ea85	11	-16258	NA	0	242	NA	NA	NA	NA	NA	NA	NA	NA	NA	NA	NA	NA	NA	NA	NA	NA
TCGA.14.3476	Yes	male	74	NA	NA	NA	NA	NA	NA	NA	NA	NA	NA	NA	0.0328317373461012	1	Years	62.32.0	nationwide children s hospital	2	gbm	1	false	2014	74	NA	tcga-14-3476	872511fb-98cd-4fba-82f6-4c3689c75ae2	12	-27172	12	0	12	NA	NA	NA	NA	NA	NA	NA	NA	NA	NA	NA	NA	NA	NA	NA	NA
TCGA.14.3477	Yes	female	38	not hispanic or latino	NA	NA	NA	NA	NA	NA	NA	NA	NA	NA	0.311901504787962	0	Years	38.35.0	nationwide children s hospital	2	gbm	1	false	2014	38	NA	tcga-14-3477	60e47b7d-c664-46c0-ac13-db688d4b8a58	11	-14082	NA	0	114	NA	NA	NA	NA	NA	NA	NA	NA	NA	NA	NA	NA	NA	NA	NA	NA
TCGA.14.4157	Yes	male	40	NA	NA	NA	NA	NA	NA	NA	NA	NA	NA	NA	0.281805745554036	0	Years	62.32.0	nationwide children s hospital	2	gbm	1	false	2014	40	NA	tcga-14-4157	38acdfc8-8abc-4d89-a68b-58c493650b48	12	-14816	NA	0	103	NA	NA	NA	NA	NA	NA	NA	NA	NA	NA	NA	NA	NA	NA	NA	NA
TCGA.15.0742	Yes	male	65	not hispanic or latino	NA	NA	NA	NA	NA	NA	NA	NA	NA	NA	1.14363885088919	1	Years	8.52.0	nationwide children s hospital	2	gbm	1	false	2014	65	NA	tcga-15-0742	f19850cb-50c4-4f3a-ba80-b1464958ffa8	19	-24050	418	0	300	NA	NA	NA	NA	NA	NA	NA	NA	NA	NA	NA	NA	NA	NA	NA	NA
TCGA.15.1444	Yes	male	21	not hispanic or latino	NA	NA	NA	NA	NA	NA	NA	NA	NA	NA	4.20519835841313	1	Years	111.25.0	nationwide children s hospital	2	gbm	1	false	2014	21	NA	tcga-15-1444	4c42dc4e-66b7-40bf-9fbe-b92543248198	4	-7827	1537	0	NA	NA	NA	NA	NA	NA	NA	NA	NA	NA	NA	NA	NA	NA	NA	NA	NA
TCGA.15.1446	Yes	male	55	NA	NA	NA	NA	NA	NA	NA	NA	NA	NA	NA	1.58960328317373	0	Years	16.47.0	nationwide children s hospital	2	gbm	1	false	2014	55	NA	tcga-15-1446	05d5da50-52fe-4342-9c15-9ee4c1d6662e	11	-20354	NA	0	581	NA	NA	NA	NA	NA	NA	NA	NA	NA	NA	NA	NA	NA	NA	NA	NA
TCGA.15.1447	Yes	female	36	NA	NA	NA	NA	NA	NA	NA	NA	NA	NA	NA	4.42681258549932	0	Years	16.47.0	nationwide children s hospital	2	gbm	1	false	2014	36	NA	tcga-15-1447	03e9a354-7c95-4484-9ead-ed04acce7cb6	11	-13326	NA	0	1618	NA	NA	NA	NA	NA	NA	NA	NA	NA	NA	NA	NA	NA	NA	NA	NA
TCGA.15.1449	Yes	male	65	NA	NA	NA	NA	NA	NA	NA	NA	NA	NA	NA	1.10533515731874	1	Years	16.47.0	nationwide children s hospital	2	gbm	1	false	2014	65	NA	tcga-15-1449	2749c671-dee1-4d91-b3fa-4b50accf7a11	11	-23828	404	0	167	NA	NA	NA	NA	NA	NA	NA	NA	NA	NA	NA	NA	NA	NA	NA	NA
TCGA.16.0846	Yes	male	85	not hispanic or latino	NA	NA	NA	NA	NA	NA	NA	NA	NA	NA	0.325581395348837	1	Years	10.45.0	nationwide children s hospital	2	gbm	1	false	2014	85	NA	tcga-16-0846	543c0a7d-ccd7-4b8d-98fb-eabec806231d	17	-31111	119	0	119	NA	NA	NA	NA	NA	NA	NA	NA	NA	NA	NA	NA	NA	NA	NA	NA
TCGA.16.0848	Yes	male	57	not hispanic or latino	NA	NA	NA	NA	NA	NA	NA	NA	NA	NA	1.46374829001368	1	Years	10.45.0	nationwide children s hospital	2	gbm	1	false	2014	57	NA	tcga-16-0848	535efef2-f2db-4888-9a8d-13caa8e1e6ef	17	-20847	535	0	302	NA	NA	NA	NA	NA	NA	NA	NA	NA	NA	NA	NA	NA	NA	NA	NA
TCGA.16.0849	Yes	male	54	not hispanic or latino	NA	NA	NA	NA	NA	NA	NA	NA	NA	NA	2.16963064295486	0	Years	10.45.0	nationwide children s hospital	2	gbm	1	false	2014	54	NA	tcga-16-0849	a210407e-b7de-4e27-84b2-9dcc5f9e6e63	17	-19939	NA	0	793	NA	NA	NA	NA	NA	NA	NA	NA	NA	NA	NA	NA	NA	NA	NA	NA
TCGA.16.0850	Yes	female	52	not hispanic or latino	NA	NA	NA	NA	NA	NA	NA	NA	NA	NA	1.3625170998632	1	Years	10.45.0	nationwide children s hospital	2	gbm	1	false	2014	52	NA	tcga-16-0850	389d5472-9e4a-47b3-bd6c-994eb0fafea2	17	-19281	498	0	496	NA	NA	NA	NA	NA	NA	NA	NA	NA	NA	NA	NA	NA	NA	NA	NA
TCGA.16.0861	Yes	male	65	NA	NA	NA	NA	NA	NA	NA	NA	NA	NA	NA	0.355677154582763	NA	Years	10.45.0	nationwide children s hospital	2	gbm	1	false	2014	65	NA	tcga-16-0861	8a83ea25-d02e-4af8-9167-b29d3ef393cc	17	-23778	NA	0	130	NA	NA	NA	NA	NA	NA	NA	NA	NA	NA	NA	NA	NA	NA	NA	NA
TCGA.16.1045	Yes	female	49	not hispanic or latino	NA	NA	NA	NA	NA	NA	NA	NA	NA	NA	2.41313269493844	1	Years	16.47.0	nationwide children s hospital	2	gbm	1	false	2014	49	NA	tcga-16-1045	cd73f38a-f6ff-4e7b-bd43-ec7b82dbe7df	27	-18195	882	0	882	NA	NA	NA	NA	NA	NA	NA	NA	NA	NA	NA	NA	NA	NA	NA	NA
TCGA.16.1047	Yes	female	66	not hispanic or latino	NA	NA	NA	NA	NA	NA	NA	NA	NA	NA	0.0683994528043776	1	Years	16.47.0	nationwide children s hospital	2	gbm	1	false	2014	66	NA	tcga-16-1047	8e8688f7-bf69-432b-a5ac-4f5f4d5c10ba	27	-24300	139	0	25	NA	NA	NA	NA	NA	NA	NA	NA	NA	NA	NA	NA	NA	NA	NA	NA
TCGA.16.1055	Yes	male	48	not hispanic or latino	NA	NA	NA	NA	NA	NA	NA	NA	NA	NA	0.856361149110807	1	Years	16.47.0	nationwide children s hospital	2	gbm	1	false	2014	48	NA	tcga-16-1055	85a1ec02-14ee-4eef-aedc-f2f6fc031a24	27	-17840	313	0	301	NA	NA	NA	NA	NA	NA	NA	NA	NA	NA	NA	NA	NA	NA	NA	NA
TCGA.16.1056	Yes	male	55	not hispanic or latino	NA	NA	NA	NA	NA	NA	NA	NA	NA	NA	1.16552667578659	1	Years	16.47.0	nationwide children s hospital	2	gbm	1	false	2014	55	NA	tcga-16-1056	5234bf79-decc-45a1-8377-e6b09ceba82a	27	-20309	426	0	406	NA	NA	NA	NA	NA	NA	NA	NA	NA	NA	NA	NA	NA	NA	NA	NA
TCGA.16.1060	Yes	female	70	not hispanic or latino	NA	NA	NA	NA	NA	NA	NA	NA	NA	NA	0.760601915184679	1	Years	16.47.0	nationwide children s hospital	2	gbm	1	false	2014	70	NA	tcga-16-1060	1101faa1-a713-489b-8593-960a9d6bda42	27	-25812	278	0	111	NA	NA	NA	NA	NA	NA	NA	NA	NA	NA	NA	NA	NA	NA	NA	NA
TCGA.16.1062	Yes	female	57	not hispanic or latino	NA	NA	NA	NA	NA	NA	NA	NA	NA	NA	1.76744186046512	1	Years	16.47.0	nationwide children s hospital	2	gbm	1	false	2014	57	NA	tcga-16-1062	0987f48e-9d58-47b5-a1a6-de704caf4ed5	27	-21148	646	0	556	NA	NA	NA	NA	NA	NA	NA	NA	NA	NA	NA	NA	NA	NA	NA	NA
TCGA.16.1063	Yes	male	72	not hispanic or latino	NA	NA	NA	NA	NA	NA	NA	NA	NA	NA	1.16279069767442	1	Years	16.47.0	nationwide children s hospital	2	gbm	1	false	2014	72	NA	tcga-16-1063	6e6962d8-34b8-431c-8220-42b0b92a410b	27	-26313	425	0	425	NA	NA	NA	NA	NA	NA	NA	NA	NA	NA	NA	NA	NA	NA	NA	NA
TCGA.16.1460	Yes	female	36	not hispanic or latino	NA	NA	NA	NA	NA	NA	NA	NA	NA	NA	0.533515731874145	0	Years	20.45.0	nationwide children s hospital	2	gbm	1	false	2014	36	NA	tcga-16-1460	827453a9-7388-4336-9ac5-4defcb904607	27	-13207	NA	0	195	NA	NA	NA	NA	NA	NA	NA	NA	NA	NA	NA	NA	NA	NA	NA	NA
TCGA.19.0955	Yes	male	71	not hispanic or latino	NA	NA	NA	NA	NA	NA	NA	NA	NA	NA	0.979480164158687	0	Years	16.47.0	nationwide children s hospital	2	gbm	1	false	2014	71	NA	tcga-19-0955	f473a0d0-72b6-465e-93f7-122224960e80	19	-25974	NA	0	358	NA	NA	NA	NA	NA	NA	NA	NA	NA	NA	NA	NA	NA	NA	NA	NA
TCGA.19.0957	Yes	female	48	not hispanic or latino	NA	NA	NA	NA	NA	NA	NA	NA	NA	NA	1.81942544459644	1	Years	20.45.0	nationwide children s hospital	2	gbm	1	false	2014	48	NA	tcga-19-0957	a589e2dc-7649-492c-9569-592698acaa6f	18	-17714	665	0	665	NA	NA	NA	NA	NA	NA	NA	NA	NA	NA	NA	NA	NA	NA	NA	NA
TCGA.19.0960	Yes	female	83	not hispanic or latino	NA	NA	NA	NA	NA	NA	NA	NA	NA	NA	0.716826265389877	0	Years	16.47.0	nationwide children s hospital	2	gbm	1	false	2014	83	NA	tcga-19-0960	37a47ea2-1daa-44a4-ade5-84d383c2b13c	19	-30364	NA	0	262	NA	NA	NA	NA	NA	NA	NA	NA	NA	NA	NA	NA	NA	NA	NA	NA
TCGA.19.0962	Yes	female	77	not hispanic or latino	NA	NA	NA	NA	NA	NA	NA	NA	NA	NA	0.0547195622435021	1	Years	16.47.0	nationwide children s hospital	2	gbm	1	false	2014	77	NA	tcga-19-0962	20a83eb1-466d-4f85-921a-cb8beea8eabe	4	-28382	20	0	13	NA	NA	NA	NA	NA	NA	NA	NA	NA	NA	NA	NA	NA	NA	NA	NA
TCGA.19.0963	Yes	male	61	not hispanic or latino	NA	NA	NA	NA	NA	NA	NA	NA	NA	NA	1.18741450068399	1	Years	16.47.0	nationwide children s hospital	2	gbm	1	false	2014	61	NA	tcga-19-0963	163e93a7-4d8d-4f28-a9f6-4d0ed16630cd	4	-22325	434	0	434	NA	NA	NA	NA	NA	NA	NA	NA	NA	NA	NA	NA	NA	NA	NA	NA
TCGA.19.0964	Yes	male	70	not hispanic or latino	NA	NA	NA	NA	NA	NA	NA	NA	NA	NA	0.281805745554036	0	Years	16.47.0	nationwide children s hospital	2	gbm	1	false	2014	70	NA	tcga-19-0964	746aa9fb-0af2-4719-9d48-56e9bf21260c	19	-25799	NA	0	103	NA	NA	NA	NA	NA	NA	NA	NA	NA	NA	NA	NA	NA	NA	NA	NA
TCGA.19.1385	Yes	male	69	not hispanic or latino	NA	NA	NA	NA	NA	NA	NA	NA	NA	NA	0.894664842681259	1	Years	20.45.0	nationwide children s hospital	2	gbm	1	false	2014	69	NA	tcga-19-1385	a79b97df-d7f7-4df4-861b-936f94a1ab30	18	-25459	327	0	327	NA	NA	NA	NA	NA	NA	NA	NA	NA	NA	NA	NA	NA	NA	NA	NA
TCGA.19.1386	Yes	male	51	not hispanic or latino	NA	NA	NA	NA	NA	NA	NA	NA	NA	NA	0.755129958960328	1	Years	20.45.0	nationwide children s hospital	2	gbm	1	false	2014	51	NA	tcga-19-1386	fb86044c-161e-41d7-a49e-3d5ec18294ef	18	-18677	276	0	276	NA	NA	NA	NA	NA	NA	NA	NA	NA	NA	NA	NA	NA	NA	NA	NA
TCGA.19.1387	Yes	male	81	not hispanic or latino	NA	NA	NA	NA	NA	NA	NA	NA	NA	NA	0.495212038303694	0	Years	20.45.0	nationwide children s hospital	2	gbm	1	false	2014	81	NA	tcga-19-1387	2f8b698a-cbd0-4cab-a814-dc683e0e9305	18	-29892	NA	0	181	NA	NA	NA	NA	NA	NA	NA	NA	NA	NA	NA	NA	NA	NA	NA	NA
TCGA.19.1388	Yes	male	58	not hispanic or latino	NA	NA	NA	NA	NA	NA	NA	NA	NA	NA	1.07797537619699	1	Years	20.45.0	nationwide children s hospital	2	gbm	1	false	2014	58	NA	tcga-19-1388	166e76db-ccd8-4760-a517-d2bc8937ea29	18	-21367	394	0	394	NA	NA	NA	NA	NA	NA	NA	NA	NA	NA	NA	NA	NA	NA	NA	NA
TCGA.19.1389	Yes	male	51	not hispanic or latino	NA	NA	NA	NA	NA	NA	NA	NA	NA	NA	0.385772913816689	1	Years	20.45.0	nationwide children s hospital	2	gbm	1	false	2014	51	NA	tcga-19-1389	309005a2-93a8-4566-b8d3-6b9310144266	18	-18659	141	0	141	NA	NA	NA	NA	NA	NA	NA	NA	NA	NA	NA	NA	NA	NA	NA	NA
TCGA.19.1390	Yes	female	63	not hispanic or latino	NA	NA	NA	NA	NA	NA	NA	NA	NA	NA	2.11217510259918	1	Years	38.35.0	nationwide children s hospital	2	gbm	1	false	2014	63	NA	tcga-19-1390	5252c0b7-be05-4c0c-a8ac-afe9ad459489	31	-23063	772	0	772	NA	NA	NA	NA	NA	NA	NA	NA	NA	NA	NA	NA	NA	NA	NA	NA
TCGA.19.1392	Yes	female	72	not hispanic or latino	NA	NA	NA	NA	NA	NA	NA	NA	NA	NA	0.303693570451436	1	Years	16.47.0	nationwide children s hospital	2	gbm	1	false	2014	72	NA	tcga-19-1392	6d4c3876-4453-4414-83c4-39dbc711012b	4	-26592	111	0	106	NA	NA	NA	NA	NA	NA	NA	NA	NA	NA	NA	NA	NA	NA	NA	NA
TCGA.19.1786	Yes	female	64	not hispanic or latino	NA	NA	NA	NA	NA	NA	NA	NA	NA	NA	0.593707250341997	0	Years	20.45.0	nationwide children s hospital	2	gbm	1	false	2014	64	NA	tcga-19-1786	d6830f6f-7bd5-4d43-81bd-42c64a73dd8b	21	-23568	NA	0	217	NA	NA	NA	NA	NA	NA	NA	NA	NA	NA	NA	NA	NA	NA	NA	NA
TCGA.19.1787	Yes	male	48	not hispanic or latino	NA	NA	NA	NA	NA	NA	NA	NA	NA	NA	1.05335157318741	1	Years	38.35.0	nationwide children s hospital	2	gbm	1	false	2014	48	NA	tcga-19-1787	456bcab3-165d-456f-94e3-f34f81a61d2e	31	-17894	385	0	385	NA	NA	NA	NA	NA	NA	NA	NA	NA	NA	NA	NA	NA	NA	NA	NA
TCGA.19.1788	Yes	male	39	not hispanic or latino	NA	NA	NA	NA	NA	NA	NA	NA	NA	NA	0.303693570451436	1	Years	20.45.0	nationwide children s hospital	2	gbm	1	false	2014	39	NA	tcga-19-1788	9a41f05b-19b1-4269-9997-4b59e378280c	21	-14301	111	0	111	NA	NA	NA	NA	NA	NA	NA	NA	NA	NA	NA	NA	NA	NA	NA	NA
TCGA.19.1789	Yes	female	69	not hispanic or latino	NA	NA	NA	NA	NA	NA	NA	NA	NA	NA	0.270861833105335	1	Years	20.45.0	nationwide children s hospital	2	gbm	1	false	2014	69	NA	tcga-19-1789	3a56ef5c-9259-4cdc-905e-5fcf21dac09b	21	-25281	99	0	99	NA	NA	NA	NA	NA	NA	NA	NA	NA	NA	NA	NA	NA	NA	NA	NA
TCGA.19.1790	Yes	male	56	not hispanic or latino	NA	NA	NA	NA	NA	NA	NA	NA	NA	NA	0.418604651162791	1	Years	62.32.0	nationwide children s hospital	2	gbm	1	false	2014	56	NA	tcga-19-1790	aeeaf19a-3b0d-4c79-a029-44642581f4d8	7	-20626	153	0	153	NA	NA	NA	NA	NA	NA	NA	NA	NA	NA	NA	NA	NA	NA	NA	NA
TCGA.19.1791	Yes	female	82	not hispanic or latino	NA	NA	NA	NA	NA	NA	NA	NA	NA	NA	0.0109439124487004	0	Years	20.45.0	nationwide children s hospital	2	gbm	1	false	2014	82	NA	tcga-19-1791	6633f338-34a9-44f6-8039-0b9408d6213d	21	-30064	NA	0	4	NA	NA	NA	NA	NA	NA	NA	NA	NA	NA	NA	NA	NA	NA	NA	NA
TCGA.19.2619	Yes	female	55	not hispanic or latino	NA	NA	NA	NA	NA	NA	NA	NA	NA	NA	0.80437756497948	0	Years	38.35.0	nationwide children s hospital	2	gbm	1	false	2014	55	NA	tcga-19-2619	f2de4316-026c-4c2d-b091-47bc0ec8612a	14	-20158	NA	0	294	NA	NA	NA	NA	NA	NA	NA	NA	NA	NA	NA	NA	NA	NA	NA	NA
TCGA.19.2620	Yes	male	70	not hispanic or latino	NA	NA	NA	NA	NA	NA	NA	NA	NA	NA	0.404924760601915	1	Years	38.35.0	nationwide children s hospital	2	gbm	1	false	2014	70	NA	tcga-19-2620	352768f9-3ce1-419c-beef-6515c78f5d7a	12	-25664	148	0	148	NA	NA	NA	NA	NA	NA	NA	NA	NA	NA	NA	NA	NA	NA	NA	NA
TCGA.19.2621	Yes	male	83	not hispanic or latino	NA	NA	NA	NA	NA	NA	NA	NA	NA	NA	0.0902872777017784	1	Years	38.35.0	nationwide children s hospital	2	gbm	1	false	2014	83	NA	tcga-19-2621	035b09b7-add1-456d-ae80-20e8a03f6d7b	12	-30428	33	0	33	NA	NA	NA	NA	NA	NA	NA	NA	NA	NA	NA	NA	NA	NA	NA	NA
TCGA.19.2623	Yes	male	65	not hispanic or latino	NA	NA	NA	NA	NA	NA	NA	NA	NA	NA	0.626538987688098	0	Years	38.35.0	nationwide children s hospital	2	gbm	1	false	2014	65	NA	tcga-19-2623	c01ae0ee-fa58-45d2-ac33-d7f64d053bbb	12	-23835	NA	0	229	NA	NA	NA	NA	NA	NA	NA	NA	NA	NA	NA	NA	NA	NA	NA	NA
TCGA.19.2624	Yes	male	51	not hispanic or latino	NA	NA	NA	NA	NA	NA	NA	NA	NA	NA	0.0136798905608755	1	Years	38.35.0	nationwide children s hospital	2	gbm	1	false	2014	51	NA	tcga-19-2624	2f4a127f-101a-4192-b3e8-f9be2c8648bc	12	-18890	5	0	5	NA	NA	NA	NA	NA	NA	NA	NA	NA	NA	NA	NA	NA	NA	NA	NA
TCGA.19.2625	Yes	female	76	not hispanic or latino	NA	NA	NA	NA	NA	NA	NA	NA	NA	NA	0.339261285909713	1	Years	38.35.0	nationwide children s hospital	2	gbm	1	false	2014	76	NA	tcga-19-2625	f6b2f52b-284d-4bde-9a3d-a0f458d07f08	12	-27929	124	0	124	NA	NA	NA	NA	NA	NA	NA	NA	NA	NA	NA	NA	NA	NA	NA	NA
TCGA.19.2629	Yes	male	60	not hispanic or latino	NA	NA	NA	NA	NA	NA	NA	NA	NA	NA	2.01641586867305	1	Years	38.35.0	nationwide children s hospital	2	gbm	1	false	2014	60	NA	tcga-19-2629	e17a6048-7a72-42c0-ad3f-97cbff02bc9f	12	-22257	737	0	501	NA	NA	NA	NA	NA	NA	NA	NA	NA	NA	NA	NA	NA	NA	NA	NA
TCGA.19.2631	Yes	female	74	not hispanic or latino	NA	NA	NA	NA	NA	NA	NA	NA	NA	NA	0.582763337893297	1	Years	62.32.0	nationwide children s hospital	2	gbm	1	false	2014	74	NA	tcga-19-2631	ab327397-a510-4b39-a12e-185c726650ff	16	-27199	213	0	213	NA	NA	NA	NA	NA	NA	NA	NA	NA	NA	NA	NA	NA	NA	NA	NA
TCGA.19.4065	Yes	male	36	hispanic or latino	NA	NA	NA	NA	NA	NA	NA	NA	NA	NA	0.585499316005472	0	Years	174.19.0	nationwide children s hospital	2	gbm	1	false	2014	36	NA	tcga-19-4065	a262928c-e20a-4c02-8114-1227e05c43e1	8	-13257	NA	0	214	NA	NA	NA	NA	NA	NA	NA	NA	NA	NA	NA	NA	NA	NA	NA	NA
TCGA.19.4068	Yes	female	68	not hispanic or latino	NA	NA	NA	NA	NA	NA	NA	NA	NA	NA	0.372093023255814	0	Years	62.32.0	nationwide children s hospital	2	gbm	1	false	2014	68	NA	tcga-19-4068	ef646014-78a9-43af-b6fa-85fa288cd51b	8	-24945	NA	0	136	NA	NA	NA	NA	NA	NA	NA	NA	NA	NA	NA	NA	NA	NA	NA	NA
TCGA.19.5947	Yes	female	47	not hispanic or latino	NA	NA	NA	NA	NA	NA	NA	NA	NA	NA	0.552667578659371	1	Years	111.25.0	nationwide children s hospital	2	gbm	1	false	2014	47	NA	tcga-19-5947	13b4d676-ee9b-499b-94bb-2365830fb37e	3	-17217	202	0	202	NA	NA	NA	NA	NA	NA	NA	NA	NA	NA	NA	NA	NA	NA	NA	NA
TCGA.19.5950	Yes	female	52	not hispanic or latino	NA	NA	NA	NA	NA	NA	NA	NA	NA	NA	0.93844049247606	0	Years	111.25.0	nationwide children s hospital	2	gbm	1	false	2014	52	NA	tcga-19-5950	ec56b685-022b-44b4-8051-d8bbbcc17ee0	3	-19244	NA	0	343	NA	NA	NA	NA	NA	NA	NA	NA	NA	NA	NA	NA	NA	NA	NA	NA
TCGA.19.5951	Yes	female	76	not hispanic or latino	NA	NA	NA	NA	NA	NA	NA	NA	NA	NA	0.667578659370725	1	Years	111.25.0	nationwide children s hospital	2	gbm	1	false	2014	76	NA	tcga-19-5951	61e00782-b709-43b1-a164-ee7f89c867e4	3	-27995	244	0	244	NA	NA	NA	NA	NA	NA	NA	NA	NA	NA	NA	NA	NA	NA	NA	NA
TCGA.19.5952	Yes	male	62	not hispanic or latino	NA	NA	NA	NA	NA	NA	NA	NA	NA	NA	1.57318741450068	1	Years	111.25.0	nationwide children s hospital	2	gbm	1	false	2014	62	NA	tcga-19-5952	ef36cbd1-5d7d-4756-a628-b5339d41e228	3	-22840	575	0	567	NA	NA	NA	NA	NA	NA	NA	NA	NA	NA	NA	NA	NA	NA	NA	NA
TCGA.19.5953	Yes	male	58	not hispanic or latino	NA	NA	NA	NA	NA	NA	NA	NA	NA	NA	0.393980848153215	1	Years	130.26.0	nationwide children s hospital	2	gbm	1	false	2014	58	NA	tcga-19-5953	aa703529-7153-4f74-8577-2601876e3374	15	-21204	144	0	144	NA	NA	NA	NA	NA	NA	NA	NA	NA	NA	NA	NA	NA	NA	NA	NA
TCGA.19.5954	Yes	female	72	not hispanic or latino	NA	NA	NA	NA	NA	NA	NA	NA	NA	NA	0.662106703146375	0	Years	111.25.0	nationwide children s hospital	2	gbm	1	false	2014	72	NA	tcga-19-5954	18e04edc-04a3-4d1c-b536-3797e1924f48	3	-26355	NA	0	242	NA	NA	NA	NA	NA	NA	NA	NA	NA	NA	NA	NA	NA	NA	NA	NA
TCGA.19.5955	Yes	male	83	not hispanic or latino	NA	NA	NA	NA	NA	NA	NA	NA	NA	NA	0.147742818057456	1	Years	111.25.0	nationwide children s hospital	2	gbm	1	false	2014	83	NA	tcga-19-5955	ad7a6a27-c517-49ef-a9f9-518dccda23b4	3	-30549	54	0	54	NA	NA	NA	NA	NA	NA	NA	NA	NA	NA	NA	NA	NA	NA	NA	NA
TCGA.19.5956	Yes	female	53	not hispanic or latino	NA	NA	NA	NA	NA	NA	NA	NA	NA	NA	0.54172366621067	0	Years	111.25.0	nationwide children s hospital	2	gbm	1	false	2014	53	NA	tcga-19-5956	7e70a318-3acc-42f3-8287-158a2199f0bc	3	-19590	NA	0	198	NA	NA	NA	NA	NA	NA	NA	NA	NA	NA	NA	NA	NA	NA	NA	NA
TCGA.19.5958	Yes	male	56	not hispanic or latino	NA	NA	NA	NA	NA	NA	NA	NA	NA	NA	0.448700410396717	0	Years	111.25.0	nationwide children s hospital	2	gbm	1	false	2014	56	NA	tcga-19-5958	81622677-9742-40ea-ad60-5f9b2a624ea7	3	-20465	NA	0	164	NA	NA	NA	NA	NA	NA	NA	NA	NA	NA	NA	NA	NA	NA	NA	NA
TCGA.19.5959	Yes	female	77	not hispanic or latino	NA	NA	NA	NA	NA	NA	NA	NA	NA	NA	0.440492476060192	0	Years	111.25.0	nationwide children s hospital	2	gbm	1	false	2014	77	NA	tcga-19-5959	42e92d73-29eb-4508-a653-9b77f36021c0	3	-28448	NA	0	161	NA	NA	NA	NA	NA	NA	NA	NA	NA	NA	NA	NA	NA	NA	NA	NA
TCGA.19.5960	Yes	male	56	not hispanic or latino	NA	NA	NA	NA	NA	NA	NA	NA	NA	NA	0.451436388508892	0	Years	111.25.0	nationwide children s hospital	2	gbm	1	false	2014	56	NA	tcga-19-5960	93ed7a2b-b0cb-4a84-871f-5c34a0b6a640	3	-20640	NA	0	165	NA	NA	NA	NA	NA	NA	NA	NA	NA	NA	NA	NA	NA	NA	NA	NA
TCGA.26.1438	Yes	male	36	not hispanic or latino	NA	NA	NA	NA	NA	NA	NA	NA	NA	NA	0.834473324213406	0	Years	16.47.0	nationwide children s hospital	2	gbm	1	false	2014	36	NA	tcga-26-1438	17dffffc-65d6-4209-9075-18a441001f0f	2	-13489	NA	0	305	NA	NA	NA	NA	NA	NA	NA	NA	NA	NA	NA	NA	NA	NA	NA	NA
TCGA.26.1439	Yes	male	63	not hispanic or latino	NA	NA	NA	NA	NA	NA	NA	NA	NA	NA	1.15458276333789	1	Years	62.32.0	nationwide children s hospital	2	gbm	1	false	2014	63	NA	tcga-26-1439	a6312802-12ad-4545-8109-178a7ebd618f	27	-23302	422	0	422	NA	NA	NA	NA	NA	NA	NA	NA	NA	NA	NA	NA	NA	NA	NA	NA
TCGA.26.1440	Yes	male	48	not hispanic or latino	NA	NA	NA	NA	NA	NA	NA	NA	NA	NA	0.80984952120383	0	Years	16.47.0	nationwide children s hospital	2	gbm	1	false	2014	48	NA	tcga-26-1440	9b775a6a-242a-4bfa-818d-d2d2f5bac5bf	2	-17683	NA	0	296	NA	NA	NA	NA	NA	NA	NA	NA	NA	NA	NA	NA	NA	NA	NA	NA
TCGA.26.1442	Yes	male	43	not hispanic or latino	NA	NA	NA	NA	NA	NA	NA	NA	NA	NA	2.60738714090287	0	Years	111.25.0	nationwide children s hospital	2	gbm	1	false	2014	43	NA	tcga-26-1442	c29d73c0-c885-4105-bf74-38e9178e71c9	5	-15949	NA	0	953	NA	NA	NA	NA	NA	NA	NA	NA	NA	NA	NA	NA	NA	NA	NA	NA
TCGA.26.1443	Yes	female	60	not hispanic or latino	NA	NA	NA	NA	NA	NA	NA	NA	NA	NA	0.590971272229822	0	Years	16.47.0	nationwide children s hospital	2	gbm	1	false	2014	60	NA	tcga-26-1443	e4aafd82-fd32-4a52-96fe-21a21297849f	18	-21990	NA	0	216	NA	NA	NA	NA	NA	NA	NA	NA	NA	NA	NA	NA	NA	NA	NA	NA
TCGA.26.1799	Yes	male	68	not hispanic or latino	NA	NA	NA	NA	NA	NA	NA	NA	NA	NA	0.779753761969904	1	Years	20.45.0	nationwide children s hospital	2	gbm	1	false	2014	68	NA	tcga-26-1799	ff61d536-b505-47e7-9d3c-a7252e9037a1	22	-25171	285	0	285	NA	NA	NA	NA	NA	NA	NA	NA	NA	NA	NA	NA	NA	NA	NA	NA
TCGA.26.5132	Yes	male	74	not hispanic or latino	NA	NA	NA	NA	NA	NA	NA	NA	NA	NA	0.782489740082079	0	Years	79.27.0	nationwide children s hospital	2	gbm	1	false	2014	74	NA	tcga-26-5132	2c5fa2d4-8e35-42e4-8bca-9fb3371a19c8	21	-27195	NA	0	286	NA	NA	NA	NA	NA	NA	NA	NA	NA	NA	NA	NA	NA	NA	NA	NA
TCGA.26.5133	Yes	male	59	not hispanic or latino	NA	NA	NA	NA	NA	NA	NA	NA	NA	NA	1.23666210670315	0	Years	79.27.0	nationwide children s hospital	2	gbm	1	false	2014	59	NA	tcga-26-5133	a28b256e-e085-467d-bdba-5c39718012d7	21	-21560	NA	0	452	NA	NA	NA	NA	NA	NA	NA	NA	NA	NA	NA	NA	NA	NA	NA	NA
TCGA.26.5134	Yes	male	74	not hispanic or latino	NA	NA	NA	NA	NA	NA	NA	NA	NA	NA	0.456908344733242	0	Years	79.27.0	nationwide children s hospital	2	gbm	1	false	2014	74	NA	tcga-26-5134	20bad0d5-3135-49a4-a119-fa7a1e56fd1b	27	-27111	NA	0	167	NA	NA	NA	NA	NA	NA	NA	NA	NA	NA	NA	NA	NA	NA	NA	NA
TCGA.26.5135	Yes	female	72	not hispanic or latino	NA	NA	NA	NA	NA	NA	NA	NA	NA	NA	0.735978112175103	1	Years	79.27.0	nationwide children s hospital	2	gbm	1	false	2014	72	NA	tcga-26-5135	69d56f2d-6924-409b-9d1e-c8d69b400270	27	-26490	269	0	269	NA	NA	NA	NA	NA	NA	NA	NA	NA	NA	NA	NA	NA	NA	NA	NA
TCGA.26.5136	Yes	female	78	not hispanic or latino	NA	NA	NA	NA	NA	NA	NA	NA	NA	NA	0.101231190150479	0	Years	79.27.0	nationwide children s hospital	2	gbm	1	false	2014	78	NA	tcga-26-5136	34f216fb-09dc-48af-9e09-7d12cc07c1f7	27	-28496	NA	0	37	NA	NA	NA	NA	NA	NA	NA	NA	NA	NA	NA	NA	NA	NA	NA	NA
TCGA.26.5139	Yes	female	65	not hispanic or latino	NA	NA	NA	NA	NA	NA	NA	NA	NA	NA	0.131326949384405	0	Years	79.27.0	nationwide children s hospital	2	gbm	1	false	2014	65	NA	tcga-26-5139	d73ca945-b60b-4b5c-ac53-7ef2602a4951	27	-23782	NA	0	48	NA	NA	NA	NA	NA	NA	NA	NA	NA	NA	NA	NA	NA	NA	NA	NA
TCGA.26.6173	Yes	male	57	not hispanic or latino	NA	NA	NA	NA	NA	NA	NA	NA	NA	NA	0.6593707250342	0	Years	130.26.0	nationwide children s hospital	2	gbm	1	false	2014	57	NA	tcga-26-6173	60e69f41-571e-4a1b-ae75-9d49eed620ca	2	-21092	NA	0	241	NA	NA	NA	NA	NA	NA	NA	NA	NA	NA	NA	NA	NA	NA	NA	NA
TCGA.26.6174	Yes	female	65	not hispanic or latino	NA	NA	NA	NA	NA	NA	NA	NA	NA	NA	0.191518467852257	0	Years	130.26.0	nationwide children s hospital	2	gbm	1	false	2014	65	NA	tcga-26-6174	4b606edf-07fc-4665-a7cd-a794004e5aca	2	-23884	NA	0	70	NA	NA	NA	NA	NA	NA	NA	NA	NA	NA	NA	NA	NA	NA	NA	NA
TCGA.27.1830	Yes	male	57	not hispanic or latino	NA	NA	NA	NA	NA	NA	NA	NA	NA	NA	0.421340629274966	1	Years	20.45.0	nationwide children s hospital	2	gbm	1	false	2014	57	NA	tcga-27-1830	6e72d2e2-96fe-4fbb-9fe6-39ec28753eb6	2	-21130	154	0	146	NA	NA	NA	NA	NA	NA	NA	NA	NA	NA	NA	NA	NA	NA	NA	NA
TCGA.27.1831	Yes	male	66	not hispanic or latino	NA	NA	NA	NA	NA	NA	NA	NA	NA	NA	1.37893296853625	1	Years	26.36.0	nationwide children s hospital	2	gbm	1	false	2014	66	NA	tcga-27-1831	f45f4a30-6b4c-4f15-9140-959d6a25a45f	12	-24447	504	0	504	NA	NA	NA	NA	NA	NA	NA	NA	NA	NA	NA	NA	NA	NA	NA	NA
TCGA.27.1832	Yes	female	59	not hispanic or latino	NA	NA	NA	NA	NA	NA	NA	NA	NA	NA	0.820793433652531	1	Years	20.45.0	nationwide children s hospital	2	gbm	1	false	2014	59	NA	tcga-27-1832	dd76930a-1678-4b70-9864-730534174d41	2	-21677	300	0	0	NA	NA	NA	NA	NA	NA	NA	NA	NA	NA	NA	NA	NA	NA	NA	NA
TCGA.27.1833	Yes	female	67	not hispanic or latino	NA	NA	NA	NA	NA	NA	NA	NA	NA	NA	2.01641586867305	1	Years	20.45.0	nationwide children s hospital	2	gbm	1	false	2014	67	NA	tcga-27-1833	f40e45c8-2042-4844-99b5-b629f20afd58	2	-24591	737	0	555	NA	NA	NA	NA	NA	NA	NA	NA	NA	NA	NA	NA	NA	NA	NA	NA
TCGA.27.1834	Yes	male	56	not hispanic or latino	NA	NA	NA	NA	NA	NA	NA	NA	NA	NA	3.37072503419973	1	Years	20.45.0	nationwide children s hospital	2	gbm	1	false	2014	56	NA	tcga-27-1834	7340f325-579f-4b90-96aa-3a7b362129ca	2	-20568	1232	0	1008	NA	NA	NA	NA	NA	NA	NA	NA	NA	NA	NA	NA	NA	NA	NA	NA
TCGA.27.1835	Yes	female	53	not hispanic or latino	NA	NA	NA	NA	NA	NA	NA	NA	NA	NA	1.77291381668947	1	Years	26.36.0	nationwide children s hospital	2	gbm	1	false	2014	53	NA	tcga-27-1835	987cb702-057b-4198-8ef3-9cf6a9c51989	12	-19443	648	0	648	NA	NA	NA	NA	NA	NA	NA	NA	NA	NA	NA	NA	NA	NA	NA	NA
TCGA.27.1836	Yes	female	33	not hispanic or latino	NA	NA	NA	NA	NA	NA	NA	NA	NA	NA	2.50068399452804	1	Years	26.36.0	nationwide children s hospital	2	gbm	1	false	2014	33	NA	tcga-27-1836	4d18f820-6396-46ae-b5d6-4ba446279be8	12	-12060	914	0	914	NA	NA	NA	NA	NA	NA	NA	NA	NA	NA	NA	NA	NA	NA	NA	NA
TCGA.27.1837	Yes	male	36	not hispanic or latino	NA	NA	NA	NA	NA	NA	NA	NA	NA	NA	1.16826265389877	1	Years	26.36.0	nationwide children s hospital	2	gbm	1	false	2014	36	NA	tcga-27-1837	bc7a0c8f-c1c1-447c-8019-389e52525081	12	-13368	427	0	427	NA	NA	NA	NA	NA	NA	NA	NA	NA	NA	NA	NA	NA	NA	NA	NA
TCGA.27.1838	Yes	female	59	not hispanic or latino	NA	NA	NA	NA	NA	NA	NA	NA	NA	NA	0.957592339261286	1	Years	26.36.0	nationwide children s hospital	2	gbm	1	false	2014	59	NA	tcga-27-1838	6fc6b9ca-84d8-4647-bbc8-c5ab472b1c02	12	-21705	350	0	350	NA	NA	NA	NA	NA	NA	NA	NA	NA	NA	NA	NA	NA	NA	NA	NA
TCGA.27.2518	Yes	male	52	not hispanic or latino	NA	NA	NA	NA	NA	NA	NA	NA	NA	NA	2.05745554035568	1	Years	26.36.0	nationwide children s hospital	2	gbm	1	false	2014	52	NA	tcga-27-2518	d3d27286-73e1-4cdd-914a-34c210fd6398	12	-19130	752	0	752	NA	NA	NA	NA	NA	NA	NA	NA	NA	NA	NA	NA	NA	NA	NA	NA
TCGA.27.2519	Yes	male	48	not hispanic or latino	NA	NA	NA	NA	NA	NA	NA	NA	NA	NA	0.864569083447332	0	Years	26.36.0	nationwide children s hospital	2	gbm	1	false	2014	48	NA	tcga-27-2519	6ff96a7e-1b96-4530-b8a8-7f2e9e541955	12	-17715	NA	0	316	NA	NA	NA	NA	NA	NA	NA	NA	NA	NA	NA	NA	NA	NA	NA	NA
TCGA.27.2521	Yes	male	34	not hispanic or latino	NA	NA	NA	NA	NA	NA	NA	NA	NA	NA	0.864569083447332	0	Years	26.36.0	nationwide children s hospital	2	gbm	1	false	2014	34	NA	tcga-27-2521	4776b959-d5f5-41ad-ab39-dba6031f6884	12	-12685	NA	0	316	NA	NA	NA	NA	NA	NA	NA	NA	NA	NA	NA	NA	NA	NA	NA	NA
TCGA.27.2523	Yes	male	63	not hispanic or latino	NA	NA	NA	NA	NA	NA	NA	NA	NA	NA	1.33789329685363	1	Years	26.36.0	nationwide children s hospital	2	gbm	1	false	2014	63	NA	tcga-27-2523	737b35e1-d668-4fce-9b6e-76946c7952b6	12	-23034	489	0	489	NA	NA	NA	NA	NA	NA	NA	NA	NA	NA	NA	NA	NA	NA	NA	NA
TCGA.27.2524	Yes	male	56	not hispanic or latino	NA	NA	NA	NA	NA	NA	NA	NA	NA	NA	0.632010943912449	1	Years	26.36.0	nationwide children s hospital	2	gbm	1	false	2014	56	NA	tcga-27-2524	a597bfa8-8c4d-4f8e-9d85-8a9fdc2c56ff	12	-20554	231	0	231	NA	NA	NA	NA	NA	NA	NA	NA	NA	NA	NA	NA	NA	NA	NA	NA
TCGA.27.2526	Yes	female	79	not hispanic or latino	NA	NA	NA	NA	NA	NA	NA	NA	NA	NA	0.238030095759234	1	Years	26.36.0	nationwide children s hospital	2	gbm	1	false	2014	79	NA	tcga-27-2526	69d0a566-5fbf-45f6-a240-649b06868e27	15	-28976	87	0	87	NA	NA	NA	NA	NA	NA	NA	NA	NA	NA	NA	NA	NA	NA	NA	NA
TCGA.27.2527	Yes	male	81	not hispanic or latino	NA	NA	NA	NA	NA	NA	NA	NA	NA	NA	1.19835841313269	1	Years	26.36.0	nationwide children s hospital	2	gbm	1	false	2014	81	NA	tcga-27-2527	a61e88cd-5121-4e6e-9319-2978071547c3	15	-29619	438	0	438	NA	NA	NA	NA	NA	NA	NA	NA	NA	NA	NA	NA	NA	NA	NA	NA
TCGA.27.2528	Yes	male	62	not hispanic or latino	NA	NA	NA	NA	NA	NA	NA	NA	NA	NA	1.31053351573187	1	Years	26.36.0	nationwide children s hospital	2	gbm	1	false	2014	62	NA	tcga-27-2528	be3a7ef3-34ed-40e1-9d9c-187940596b26	15	-22867	479	0	479	NA	NA	NA	NA	NA	NA	NA	NA	NA	NA	NA	NA	NA	NA	NA	NA
TCGA.28.1745	Yes	male	76	not hispanic or latino	NA	NA	NA	NA	NA	NA	NA	NA	NA	NA	0.941176470588235	0	Years	20.45.0	nationwide children s hospital	2	gbm	1	false	2014	76	NA	tcga-28-1745	1e2108e8-b620-4865-a8d8-77f9a0fe28a2	30	-27817	NA	0	344	NA	NA	NA	NA	NA	NA	NA	NA	NA	NA	NA	NA	NA	NA	NA	NA
TCGA.28.1746	Yes	female	77	not hispanic or latino	NA	NA	NA	NA	NA	NA	NA	NA	NA	NA	0.0164158686730506	0	Years	20.45.0	nationwide children s hospital	2	gbm	1	false	2014	77	NA	tcga-28-1746	c5718c27-cef6-4612-a7cc-42d0e0c51a1a	30	-28302	NA	0	6	NA	NA	NA	NA	NA	NA	NA	NA	NA	NA	NA	NA	NA	NA	NA	NA
TCGA.28.1747	Yes	male	44	not hispanic or latino	NA	NA	NA	NA	NA	NA	NA	NA	NA	NA	0.210670314637483	1	Years	26.36.0	nationwide children s hospital	2	gbm	1	false	2014	44	NA	tcga-28-1747	35a7e49e-747b-45ce-9a07-3a5faba0ca94	3	-16301	77	0	77	NA	NA	NA	NA	NA	NA	NA	NA	NA	NA	NA	NA	NA	NA	NA	NA
TCGA.28.1749	Yes	male	73	not hispanic or latino	NA	NA	NA	NA	NA	NA	NA	NA	NA	NA	0.763337893296854	0	Years	20.45.0	nationwide children s hospital	2	gbm	1	false	2014	73	NA	tcga-28-1749	b92047e1-8a76-46dd-baa7-6e629cfaebdb	30	-26765	NA	0	279	NA	NA	NA	NA	NA	NA	NA	NA	NA	NA	NA	NA	NA	NA	NA	NA
TCGA.28.1750	Yes	female	40	not hispanic or latino	NA	NA	NA	NA	NA	NA	NA	NA	NA	NA	0.692202462380301	0	Years	20.45.0	nationwide children s hospital	2	gbm	1	false	2014	40	NA	tcga-28-1750	f077df02-5056-402f-8522-7198c42bcc98	30	-14817	NA	0	253	NA	NA	NA	NA	NA	NA	NA	NA	NA	NA	NA	NA	NA	NA	NA	NA
TCGA.28.1751	Yes	female	61	not hispanic or latino	NA	NA	NA	NA	NA	NA	NA	NA	NA	NA	0.632010943912449	0	Years	20.45.0	nationwide children s hospital	2	gbm	1	false	2014	61	NA	tcga-28-1751	28df4629-204f-4352-a19f-303a2e067633	30	-22291	NA	0	231	NA	NA	NA	NA	NA	NA	NA	NA	NA	NA	NA	NA	NA	NA	NA	NA
TCGA.28.1752	Yes	female	42	not hispanic or latino	NA	NA	NA	NA	NA	NA	NA	NA	NA	NA	0.703146374829001	0	Years	20.45.0	nationwide children s hospital	2	gbm	1	false	2014	42	NA	tcga-28-1752	68f6976e-d3f2-432d-a121-274e228735b0	30	-15565	NA	0	257	NA	NA	NA	NA	NA	NA	NA	NA	NA	NA	NA	NA	NA	NA	NA	NA
TCGA.28.1753	Yes	male	53	hispanic or latino	NA	NA	NA	NA	NA	NA	NA	NA	NA	NA	0.0984952120383037	0	Years	26.36.0	nationwide children s hospital	2	gbm	1	false	2014	53	NA	tcga-28-1753	b98184b9-6190-4e95-a1cf-8cffb44b9963	3	-19366	NA	0	36	NA	NA	NA	NA	NA	NA	NA	NA	NA	NA	NA	NA	NA	NA	NA	NA
TCGA.28.1755	Yes	female	52	not hispanic or latino	NA	NA	NA	NA	NA	NA	NA	NA	NA	NA	0.125854993160055	1	Years	20.45.0	nationwide children s hospital	2	gbm	1	false	2014	52	NA	tcga-28-1755	3c5e7a3f-29b3-4af4-9023-dc7b151f0445	30	-19263	46	0	46	NA	NA	NA	NA	NA	NA	NA	NA	NA	NA	NA	NA	NA	NA	NA	NA
TCGA.28.1756	Yes	male	78	not hispanic or latino	NA	NA	NA	NA	NA	NA	NA	NA	NA	NA	0.235294117647059	0	Years	26.36.0	nationwide children s hospital	2	gbm	1	false	2014	78	NA	tcga-28-1756	0c0333c9-60dc-4487-baa2-7ec27acced27	3	-28648	NA	0	86	NA	NA	NA	NA	NA	NA	NA	NA	NA	NA	NA	NA	NA	NA	NA	NA
TCGA.28.1757	Yes	male	71	not hispanic or latino	NA	NA	NA	NA	NA	NA	NA	NA	NA	NA	0.0109439124487004	0	Years	20.45.0	nationwide children s hospital	2	gbm	1	false	2014	71	NA	tcga-28-1757	580cf1c8-1558-413c-a039-458de59a1709	30	-26189	NA	0	4	NA	NA	NA	NA	NA	NA	NA	NA	NA	NA	NA	NA	NA	NA	NA	NA
TCGA.28.1760	Yes	male	48	not hispanic or latino	NA	NA	NA	NA	NA	NA	NA	NA	NA	NA	0.39124487004104	0	Years	20.45.0	nationwide children s hospital	2	gbm	1	false	2014	48	NA	tcga-28-1760	b7b86c1f-9688-4129-891c-843e3a37b3e5	30	-17758	NA	0	143	NA	NA	NA	NA	NA	NA	NA	NA	NA	NA	NA	NA	NA	NA	NA	NA
TCGA.28.2499	Yes	male	59	NA	NA	NA	NA	NA	NA	NA	NA	NA	NA	NA	0.25718194254446	NA	Years	26.36.0	nationwide children s hospital	2	gbm	1	false	2014	59	NA	tcga-28-2499	d88b35a3-a291-457a-b15b-a314859b25c5	17	-21838	NA	0	94	NA	NA	NA	NA	NA	NA	NA	NA	NA	NA	NA	NA	NA	NA	NA	NA
TCGA.28.2502	Yes	male	65	not hispanic or latino	NA	NA	NA	NA	NA	NA	NA	NA	NA	NA	0.0547195622435021	0	Years	26.36.0	nationwide children s hospital	2	gbm	1	false	2014	65	NA	tcga-28-2502	8db520cf-79b3-4a1b-872e-8f5f76117405	3	-23807	NA	0	20	NA	NA	NA	NA	NA	NA	NA	NA	NA	NA	NA	NA	NA	NA	NA	NA
TCGA.28.2506	Yes	female	63	not hispanic or latino	NA	NA	NA	NA	NA	NA	NA	NA	NA	NA	0.560875512995896	0	Years	26.36.0	nationwide children s hospital	2	gbm	1	false	2014	63	NA	tcga-28-2506	ec1791b3-0192-45da-89c1-f942a6736704	5	-23291	NA	0	205	NA	NA	NA	NA	NA	NA	NA	NA	NA	NA	NA	NA	NA	NA	NA	NA
TCGA.28.2509	Yes	female	77	not hispanic or latino	NA	NA	NA	NA	NA	NA	NA	NA	NA	NA	0.39671682626539	0	Years	26.36.0	nationwide children s hospital	2	gbm	1	false	2014	77	NA	tcga-28-2509	aa7ad106-eadc-489e-83b2-5698652434ea	5	-28240	NA	0	145	NA	NA	NA	NA	NA	NA	NA	NA	NA	NA	NA	NA	NA	NA	NA	NA
TCGA.28.2512	Yes	male	37	NA	NA	NA	NA	NA	NA	NA	NA	NA	NA	NA	0.93844049247606	1	Years	26.36.0	nationwide children s hospital	2	gbm	1	false	2014	37	NA	tcga-28-2512	4ca9c0f2-1be9-4376-aa27-d9db948d3f68	17	-13664	343	0	343	NA	NA	NA	NA	NA	NA	NA	NA	NA	NA	NA	NA	NA	NA	NA	NA
TCGA.28.2513	Yes	female	69	not hispanic or latino	NA	NA	NA	NA	NA	NA	NA	NA	NA	NA	0.607387140902873	0	Years	26.36.0	nationwide children s hospital	2	gbm	1	false	2014	69	NA	tcga-28-2513	30256f61-7be9-4d47-8afd-afafa7a079c0	5	-25420	NA	0	222	NA	NA	NA	NA	NA	NA	NA	NA	NA	NA	NA	NA	NA	NA	NA	NA
TCGA.28.2514	Yes	male	45	not hispanic or latino	NA	NA	NA	NA	NA	NA	NA	NA	NA	NA	0.437756497948016	0	Years	26.36.0	nationwide children s hospital	2	gbm	1	false	2014	45	NA	tcga-28-2514	350232cb-b9ba-465b-be9a-81afbc6a92e9	5	-16736	NA	0	160	NA	NA	NA	NA	NA	NA	NA	NA	NA	NA	NA	NA	NA	NA	NA	NA
TCGA.28.5204	Yes	male	72	NA	NA	NA	NA	NA	NA	NA	NA	NA	NA	NA	1.2421340629275	1	Years	79.27.0	nationwide children s hospital	2	gbm	1	false	2014	72	NA	tcga-28-5204	28da11ec-f46a-4abc-b4c8-bbb784419c71	22	-26490	454	0	119	NA	NA	NA	NA	NA	NA	NA	NA	NA	NA	NA	NA	NA	NA	NA	NA
TCGA.28.5207	Yes	male	71	NA	NA	NA	NA	NA	NA	NA	NA	NA	NA	NA	0.93844049247606	1	Years	79.27.0	nationwide children s hospital	2	gbm	1	false	2014	71	NA	tcga-28-5207	d9fcf27f-48e3-43fd-a8cf-3db246cf4221	22	-25975	343	0	275	NA	NA	NA	NA	NA	NA	NA	NA	NA	NA	NA	NA	NA	NA	NA	NA
TCGA.28.5208	Yes	male	52	NA	NA	NA	NA	NA	NA	NA	NA	NA	NA	NA	1.29411764705882	0	Years	79.27.0	nationwide children s hospital	2	gbm	1	false	2014	52	NA	tcga-28-5208	46bfebf4-0ef6-4348-81dc-d7d3cb52c08f	22	-19053	NA	0	473	NA	NA	NA	NA	NA	NA	NA	NA	NA	NA	NA	NA	NA	NA	NA	NA
TCGA.28.5209	Yes	female	66	NA	NA	NA	NA	NA	NA	NA	NA	NA	NA	NA	0.210670314637483	0	Years	79.27.0	nationwide children s hospital	2	gbm	1	false	2014	66	NA	tcga-28-5209	153c2442-ea61-4b5e-8c5c-c71d287c6055	22	-24362	NA	0	77	NA	NA	NA	NA	NA	NA	NA	NA	NA	NA	NA	NA	NA	NA	NA	NA
TCGA.28.5211	Yes	male	42	NA	NA	NA	NA	NA	NA	NA	NA	NA	NA	NA	0.979480164158687	0	Years	130.26.0	nationwide children s hospital	2	gbm	1	false	2014	42	NA	tcga-28-5211	cf6689b9-d0fa-4461-a6b7-db477629e258	22	-15506	NA	0	358	NA	NA	NA	NA	NA	NA	NA	NA	NA	NA	NA	NA	NA	NA	NA	NA
TCGA.28.5213	Yes	male	72	NA	NA	NA	NA	NA	NA	NA	NA	NA	NA	NA	0.815321477428181	0	Years	79.27.0	nationwide children s hospital	2	gbm	1	false	2014	72	NA	tcga-28-5213	7338e476-10ff-444a-a16f-429d28355f65	22	-26490	NA	0	298	NA	NA	NA	NA	NA	NA	NA	NA	NA	NA	NA	NA	NA	NA	NA	NA
TCGA.28.5214	Yes	male	53	NA	NA	NA	NA	NA	NA	NA	NA	NA	NA	NA	1.18194254445964	0	Years	79.27.0	nationwide children s hospital	2	gbm	1	false	2014	53	NA	tcga-28-5214	cb4f4617-8260-475d-a650-2f049474b001	22	-19519	NA	0	432	NA	NA	NA	NA	NA	NA	NA	NA	NA	NA	NA	NA	NA	NA	NA	NA
TCGA.28.5215	Yes	female	62	NA	NA	NA	NA	NA	NA	NA	NA	NA	NA	NA	0.916552667578659	1	Years	79.27.0	nationwide children s hospital	2	gbm	1	false	2014	62	NA	tcga-28-5215	c9e4f0bf-48fc-4600-9e03-314bc575273f	22	-22685	335	0	237	NA	NA	NA	NA	NA	NA	NA	NA	NA	NA	NA	NA	NA	NA	NA	NA
TCGA.28.5216	Yes	male	52	NA	NA	NA	NA	NA	NA	NA	NA	NA	NA	NA	1.13543091655267	0	Years	79.27.0	nationwide children s hospital	2	gbm	1	false	2014	52	NA	tcga-28-5216	c2f7f72f-13ae-4efc-9cda-69ca037b4498	22	-19239	NA	0	415	NA	NA	NA	NA	NA	NA	NA	NA	NA	NA	NA	NA	NA	NA	NA	NA
TCGA.28.5218	Yes	male	63	NA	NA	NA	NA	NA	NA	NA	NA	NA	NA	NA	0.429548563611491	1	Years	79.27.0	nationwide children s hospital	2	gbm	1	false	2014	63	NA	tcga-28-5218	d558203d-3f70-42d4-accb-008ace280f48	22	-23095	157	0	128	NA	NA	NA	NA	NA	NA	NA	NA	NA	NA	NA	NA	NA	NA	NA	NA
TCGA.28.5219	Yes	female	47	NA	NA	NA	NA	NA	NA	NA	NA	NA	NA	NA	0.708618331053352	0	Years	79.27.0	nationwide children s hospital	2	gbm	1	false	2014	47	NA	tcga-28-5219	567a8bf1-3793-46bc-9943-16302df056ce	22	-17253	NA	0	259	NA	NA	NA	NA	NA	NA	NA	NA	NA	NA	NA	NA	NA	NA	NA	NA
TCGA.28.5220	Yes	male	67	NA	NA	NA	NA	NA	NA	NA	NA	NA	NA	NA	0.872777017783858	0	Years	79.27.0	nationwide children s hospital	2	gbm	1	false	2014	67	NA	tcga-28-5220	8e6b9705-e9d2-4fbc-ac03-35c1a5115eef	22	-24622	NA	0	319	NA	NA	NA	NA	NA	NA	NA	NA	NA	NA	NA	NA	NA	NA	NA	NA
TCGA.28.6450	Yes	male	60	NA	NA	NA	NA	NA	NA	NA	NA	NA	NA	NA	0.451436388508892	1	Years	111.25.0	nationwide children s hospital	2	gbm	1	false	2014	60	NA	tcga-28-6450	82ecf2ce-0782-4238-be0a-668a2b22c57c	22	-22177	165	0	165	NA	NA	NA	NA	NA	NA	NA	NA	NA	NA	NA	NA	NA	NA	NA	NA
TCGA.32.1970	Yes	male	59	NA	NA	NA	NA	NA	NA	NA	NA	NA	NA	NA	1.27770177838577	1	Years	26.36.0	nationwide children s hospital	2	gbm	1	false	2014	59	NA	tcga-32-1970	6c5154d2-af36-492f-b520-d925528824e4	15	-21613	467	0	467	NA	NA	NA	NA	NA	NA	NA	NA	NA	NA	NA	NA	NA	NA	NA	NA
TCGA.32.1973	Yes	male	21	hispanic or latino	NA	NA	NA	NA	NA	NA	NA	NA	NA	NA	1.75376196990424	1	Years	62.32.0	nationwide children s hospital	2	gbm	1	false	2014	21	NA	tcga-32-1973	f6d64459-e639-4557-bf10-a9148263ee26	14	-7756	641	0	641	NA	NA	NA	NA	NA	NA	NA	NA	NA	NA	NA	NA	NA	NA	NA	NA
TCGA.32.1976	Yes	male	65	not hispanic or latino	NA	NA	NA	NA	NA	NA	NA	NA	NA	NA	0.0410396716826265	1	Years	26.36.0	nationwide children s hospital	2	gbm	1	false	2014	65	NA	tcga-32-1976	397ddfb9-288b-48ce-be18-853409d8ae51	8	-23798	15	0	15	NA	NA	NA	NA	NA	NA	NA	NA	NA	NA	NA	NA	NA	NA	NA	NA
TCGA.32.1977	Yes	female	63	hispanic or latino	NA	NA	NA	NA	NA	NA	NA	NA	NA	NA	0.00820793433652531	0	Years	62.32.0	nationwide children s hospital	2	gbm	1	false	2014	63	NA	tcga-32-1977	4294ae28-445b-4f4f-823a-dac4cecfaaf0	14	-23205	NA	0	3	NA	NA	NA	NA	NA	NA	NA	NA	NA	NA	NA	NA	NA	NA	NA	NA
TCGA.32.1978	Yes	male	57	not hispanic or latino	NA	NA	NA	NA	NA	NA	NA	NA	NA	NA	1.3187414500684	1	Years	62.32.0	nationwide children s hospital	2	gbm	1	false	2014	57	NA	tcga-32-1978	3b92627e-831f-4f10-b065-a25a215e0a81	20	-21053	482	0	482	NA	NA	NA	NA	NA	NA	NA	NA	NA	NA	NA	NA	NA	NA	NA	NA
TCGA.32.1979	Yes	female	69	not hispanic or latino	NA	NA	NA	NA	NA	NA	NA	NA	NA	NA	1.62243502051984	1	Years	111.25.0	nationwide children s hospital	2	gbm	1	false	2014	69	NA	tcga-32-1979	1974470e-ec23-4dfc-8907-2e4052c2a0fc	13	-25252	593	0	593	NA	NA	NA	NA	NA	NA	NA	NA	NA	NA	NA	NA	NA	NA	NA	NA
TCGA.32.1980	Yes	male	72	not hispanic or latino	NA	NA	NA	NA	NA	NA	NA	NA	NA	NA	0.0984952120383037	1	Years	111.25.0	nationwide children s hospital	2	gbm	1	false	2014	72	NA	tcga-32-1980	d59ffef5-f39b-4627-a7c7-6920b99c2408	13	-26467	36	0	36	NA	NA	NA	NA	NA	NA	NA	NA	NA	NA	NA	NA	NA	NA	NA	NA
TCGA.32.1982	Yes	female	76	not hispanic or latino	NA	NA	NA	NA	NA	NA	NA	NA	NA	NA	0.388508891928865	1	Years	26.36.0	nationwide children s hospital	2	gbm	1	false	2014	76	NA	tcga-32-1982	c34760a2-f70e-48c4-a7c2-eb359f8aeb71	8	-27763	142	0	142	NA	NA	NA	NA	NA	NA	NA	NA	NA	NA	NA	NA	NA	NA	NA	NA
TCGA.32.1986	Yes	male	68	not hispanic or latino	NA	NA	NA	NA	NA	NA	NA	NA	NA	NA	1.05608755129959	1	Years	26.36.0	nationwide children s hospital	2	gbm	1	false	2014	68	NA	tcga-32-1986	7ac80045-7c05-4e8f-8217-a380544a6125	8	-25060	386	0	386	NA	NA	NA	NA	NA	NA	NA	NA	NA	NA	NA	NA	NA	NA	NA	NA
TCGA.32.1987	Yes	female	49	not hispanic or latino	NA	NA	NA	NA	NA	NA	NA	NA	NA	NA	1.23392612859097	1	Years	62.32.0	nationwide children s hospital	2	gbm	1	false	2014	49	NA	tcga-32-1987	582f0912-20e9-4790-afd9-1e858728223e	14	-18091	451	0	451	NA	NA	NA	NA	NA	NA	NA	NA	NA	NA	NA	NA	NA	NA	NA	NA
TCGA.32.1991	Yes	male	60	not hispanic or latino	NA	NA	NA	NA	NA	NA	NA	NA	NA	NA	1.40902872777018	1	Years	62.32.0	nationwide children s hospital	2	gbm	1	false	2014	60	NA	tcga-32-1991	73655446-bbf3-4cc9-a032-2c95051bc3e7	14	-22020	515	0	515	NA	NA	NA	NA	NA	NA	NA	NA	NA	NA	NA	NA	NA	NA	NA	NA
TCGA.32.2491	Yes	male	63	not hispanic or latino	NA	NA	NA	NA	NA	NA	NA	NA	NA	NA	1.01778385772914	1	Years	62.32.0	nationwide children s hospital	2	gbm	1	false	2014	63	NA	tcga-32-2491	ace727ec-036b-4ddc-9af8-eecf70ec6b46	14	-23130	372	0	372	NA	NA	NA	NA	NA	NA	NA	NA	NA	NA	NA	NA	NA	NA	NA	NA
TCGA.32.2494	Yes	female	58	not hispanic or latino	NA	NA	NA	NA	NA	NA	NA	NA	NA	NA	1.72913816689466	1	Years	62.32.0	nationwide children s hospital	2	gbm	1	false	2014	58	NA	tcga-32-2494	c50998f6-369c-48fe-a8e7-a4c5a4cef0e6	20	-21198	632	0	632	NA	NA	NA	NA	NA	NA	NA	NA	NA	NA	NA	NA	NA	NA	NA	NA
TCGA.32.2495	Yes	female	59	not hispanic or latino	NA	NA	NA	NA	NA	NA	NA	NA	NA	NA	1.24760601915185	1	Years	62.32.0	nationwide children s hospital	2	gbm	1	false	2014	59	NA	tcga-32-2495	e7d728e5-1a9f-4f27-9604-272e1235e08a	20	-21860	456	0	456	NA	NA	NA	NA	NA	NA	NA	NA	NA	NA	NA	NA	NA	NA	NA	NA
TCGA.32.2615	Yes	male	62	not hispanic or latino	NA	NA	NA	NA	NA	NA	NA	NA	NA	NA	1.32694938440492	1	Years	38.35.0	nationwide children s hospital	2	gbm	1	false	2014	62	NA	tcga-32-2615	30011f30-2926-47f2-a8f3-4f1b58ffa227	1	-22916	485	0	485	NA	NA	NA	NA	NA	NA	NA	NA	NA	NA	NA	NA	NA	NA	NA	NA
TCGA.32.2616	Yes	female	48	hispanic or latino	NA	NA	NA	NA	NA	NA	NA	NA	NA	NA	0.610123119015048	1	Years	38.35.0	nationwide children s hospital	2	gbm	1	false	2014	48	NA	tcga-32-2616	52408d9f-2637-4952-9b90-cb607a860f23	6	-17781	223	0	223	NA	NA	NA	NA	NA	NA	NA	NA	NA	NA	NA	NA	NA	NA	NA	NA
TCGA.32.2632	Yes	male	80	not hispanic or latino	NA	NA	NA	NA	NA	NA	NA	NA	NA	NA	0.735978112175103	1	Years	38.35.0	nationwide children s hospital	2	gbm	1	false	2014	80	NA	tcga-32-2632	50603cc6-42e6-412f-ab07-4805f728e6b6	30	-29281	269	0	269	NA	NA	NA	NA	NA	NA	NA	NA	NA	NA	NA	NA	NA	NA	NA	NA
TCGA.32.2634	Yes	male	82	not hispanic or latino	NA	NA	NA	NA	NA	NA	NA	NA	NA	NA	0.738714090287278	0	Years	38.35.0	nationwide children s hospital	2	gbm	1	false	2014	82	NA	tcga-32-2634	1030a6b9-0df8-4d60-b69f-2a36e630a6ad	30	-29964	NA	0	270	NA	NA	NA	NA	NA	NA	NA	NA	NA	NA	NA	NA	NA	NA	NA	NA
TCGA.32.2638	Yes	male	67	not hispanic or latino	NA	NA	NA	NA	NA	NA	NA	NA	NA	NA	0.612859097127223	0	Years	38.35.0	nationwide children s hospital	2	gbm	1	false	2014	67	NA	tcga-32-2638	1b25795e-69ad-47fd-bb2f-94ff0910fae1	31	-24658	NA	0	224	NA	NA	NA	NA	NA	NA	NA	NA	NA	NA	NA	NA	NA	NA	NA	NA
TCGA.32.4208	Yes	male	25	not hispanic or latino	NA	NA	NA	NA	NA	NA	NA	NA	NA	NA	1.09439124487004	0	Years	62.32.0	nationwide children s hospital	2	gbm	1	false	2014	25	NA	tcga-32-4208	581e04f9-4d0b-4ed2-97f5-2f97ace24928	14	-9213	NA	0	400	NA	NA	NA	NA	NA	NA	NA	NA	NA	NA	NA	NA	NA	NA	NA	NA
TCGA.32.4209	Yes	male	40	hispanic or latino	NA	NA	NA	NA	NA	NA	NA	NA	NA	NA	0.924760601915185	0	Years	62.32.0	nationwide children s hospital	2	gbm	1	false	2014	40	NA	tcga-32-4209	5438322c-9db0-4974-ba01-801020559f97	20	-14903	NA	0	338	NA	NA	NA	NA	NA	NA	NA	NA	NA	NA	NA	NA	NA	NA	NA	NA
TCGA.32.4210	Yes	male	73	not hispanic or latino	NA	NA	NA	NA	NA	NA	NA	NA	NA	NA	0.306429548563611	1	Years	62.32.0	nationwide children s hospital	2	gbm	1	false	2014	73	NA	tcga-32-4210	e710230d-16c7-4789-8ef0-dbdf56bb36d7	14	-26768	112	0	112	NA	NA	NA	NA	NA	NA	NA	NA	NA	NA	NA	NA	NA	NA	NA	NA
TCGA.32.4211	Yes	male	56	not hispanic or latino	NA	NA	NA	NA	NA	NA	NA	NA	NA	NA	1.04787961696306	1	Years	62.32.0	nationwide children s hospital	2	gbm	1	false	2014	56	NA	tcga-32-4211	516194e7-2143-4049-be54-141f515bcee5	14	-20748	383	0	383	NA	NA	NA	NA	NA	NA	NA	NA	NA	NA	NA	NA	NA	NA	NA	NA
TCGA.32.4213	Yes	female	47	not hispanic or latino	NA	NA	NA	NA	NA	NA	NA	NA	NA	NA	0.974008207934337	0	Years	62.32.0	nationwide children s hospital	2	gbm	1	false	2014	47	NA	tcga-32-4213	22e0c3ea-9f6d-4d73-9282-17ee4553f436	14	-17237	NA	0	356	NA	NA	NA	NA	NA	NA	NA	NA	NA	NA	NA	NA	NA	NA	NA	NA
TCGA.32.4719	Yes	male	73	not hispanic or latino	NA	NA	NA	NA	NA	NA	NA	NA	NA	NA	0.902872777017784	1	Years	62.32.0	nationwide children s hospital	2	gbm	1	false	2014	73	NA	tcga-32-4719	71bb1ef7-2bda-4478-b5b8-318f2e1bf5ac	14	-26691	330	0	330	NA	NA	NA	NA	NA	NA	NA	NA	NA	NA	NA	NA	NA	NA	NA	NA
TCGA.32.5222	Yes	male	66	not hispanic or latino	NA	NA	NA	NA	NA	NA	NA	NA	NA	NA	0.451436388508892	0	Years	79.27.0	nationwide children s hospital	2	gbm	1	false	2014	66	NA	tcga-32-5222	e876dd29-68b0-4bf1-83d1-488c40068a35	4	-24134	NA	0	165	NA	NA	NA	NA	NA	NA	NA	NA	NA	NA	NA	NA	NA	NA	NA	NA
TCGA.41.2571	Yes	male	89	not hispanic or latino	NA	NA	NA	NA	NA	NA	NA	NA	NA	NA	0.0711354309165527	1	Years	38.35.0	nationwide children s hospital	2	gbm	1	false	2014	89	NA	tcga-41-2571	722f462d-f939-4bc1-aae4-8f78b1335a87	3	-32612	26	0	26	NA	NA	NA	NA	NA	NA	NA	NA	NA	NA	NA	NA	NA	NA	NA	NA
TCGA.41.2572	Yes	male	67	not hispanic or latino	NA	NA	NA	NA	NA	NA	NA	NA	NA	NA	1.11080711354309	1	Years	62.32.0	nationwide children s hospital	2	gbm	1	false	2014	67	NA	tcga-41-2572	1e80ccf6-ef81-4662-bf5e-392f092c1e67	26	-24505	406	0	406	NA	NA	NA	NA	NA	NA	NA	NA	NA	NA	NA	NA	NA	NA	NA	NA
TCGA.41.2573	Yes	male	59	not hispanic or latino	NA	NA	NA	NA	NA	NA	NA	NA	NA	NA	0.744186046511628	0	Years	38.35.0	nationwide children s hospital	2	gbm	1	false	2014	59	NA	tcga-41-2573	12084e89-dbc2-43b3-a6d0-0e71e53d0eac	3	-21911	NA	0	272	NA	NA	NA	NA	NA	NA	NA	NA	NA	NA	NA	NA	NA	NA	NA	NA
TCGA.41.2575	Yes	male	75	not hispanic or latino	NA	NA	NA	NA	NA	NA	NA	NA	NA	NA	0.79343365253078	1	Years	38.35.0	nationwide children s hospital	2	gbm	1	false	2014	75	NA	tcga-41-2575	2c922593-d94d-4e8f-b68b-b4b8cfcbf3e4	3	-27586	290	0	290	NA	NA	NA	NA	NA	NA	NA	NA	NA	NA	NA	NA	NA	NA	NA	NA
TCGA.41.3392	Yes	male	88	not hispanic or latino	NA	NA	NA	NA	NA	NA	NA	NA	NA	NA	0.0820793433652531	1	Years	38.35.0	nationwide children s hospital	2	gbm	1	false	2014	88	NA	tcga-41-3392	dcc5e92a-8dd4-4909-8f37-98bed374d722	3	-32351	30	0	30	NA	NA	NA	NA	NA	NA	NA	NA	NA	NA	NA	NA	NA	NA	NA	NA
TCGA.41.3393	Yes	female	81	not hispanic or latino	NA	NA	NA	NA	NA	NA	NA	NA	NA	NA	0.369357045143639	1	Years	62.32.0	nationwide children s hospital	2	gbm	1	false	2014	81	NA	tcga-41-3393	6fac5bce-2bc0-4234-9e3e-11891c2fe00e	26	-29903	135	0	135	NA	NA	NA	NA	NA	NA	NA	NA	NA	NA	NA	NA	NA	NA	NA	NA
TCGA.41.3915	Yes	male	48	not hispanic or latino	NA	NA	NA	NA	NA	NA	NA	NA	NA	NA	0.500683994528044	0	Years	62.22.0	nationwide children s hospital	9	gbm	5	false	2013	48	NA	tcga-41-3915	43d98306-8b1f-4840-a1a0-146ba0c36400	26	-17880	NA	0	183	NA	NA	NA	NA	NA	NA	NA	NA	NA	NA	NA	NA	NA	NA	NA	NA
TCGA.41.4097	Yes	female	63	not hispanic or latino	NA	NA	NA	NA	NA	NA	NA	NA	NA	NA	0.0164158686730506	1	Years	62.32.0	nationwide children s hospital	2	gbm	1	false	2014	63	NA	tcga-41-4097	66afd908-0c76-469e-abc3-89563de338c6	26	-23106	6	0	6	NA	NA	NA	NA	NA	NA	NA	NA	NA	NA	NA	NA	NA	NA	NA	NA
TCGA.41.5651	Yes	female	59	not hispanic or latino	NA	NA	NA	NA	NA	NA	NA	NA	NA	NA	0.960328317373461	0	Years	111.25.0	nationwide children s hospital	2	gbm	1	false	2014	59	NA	tcga-41-5651	c184c3ca-7ad3-4202-b108-cb9fd5f5d947	21	-21697	NA	0	351	NA	NA	NA	NA	NA	NA	NA	NA	NA	NA	NA	NA	NA	NA	NA	NA
TCGA.41.6646	Yes	female	73	not hispanic or latino	NA	NA	NA	NA	NA	NA	NA	NA	NA	NA	0.642954856361149	0	Years	130.26.0	nationwide children s hospital	2	gbm	1	false	2014	73	NA	tcga-41-6646	a8d708ab-6388-4d42-bc6e-05a8a718ecff	24	-26667	NA	0	235	NA	NA	NA	NA	NA	NA	NA	NA	NA	NA	NA	NA	NA	NA	NA	NA
TCGA.74.6573	Yes	male	67	NA	NA	NA	NA	NA	NA	NA	NA	NA	NA	NA	0.287277701778386	1	Years	130.26.0	nationwide children s hospital	2	gbm	1	false	2014	67	NA	tcga-74-6573	8d0d7a7e-8fae-437d-9b39-f2f17d0f5e4f	14	-24632	105	0	105	NA	NA	NA	NA	NA	NA	NA	NA	NA	NA	NA	NA	NA	NA	NA	NA
TCGA.74.6575	Yes	female	73	NA	NA	NA	NA	NA	NA	NA	NA	NA	NA	NA	1.45827633378933	0	Years	130.26.0	nationwide children s hospital	2	gbm	1	false	2014	73	NA	tcga-74-6575	66a03e91-77c7-4aef-a825-6deef805640c	14	-26827	NA	0	533	NA	NA	NA	NA	NA	NA	NA	NA	NA	NA	NA	NA	NA	NA	NA	NA
TCGA.74.6577	Yes	male	51	NA	NA	NA	NA	NA	NA	NA	NA	NA	NA	NA	0.358413132694938	0	Years	130.26.0	nationwide children s hospital	2	gbm	1	false	2014	51	NA	tcga-74-6577	9888bf87-d0d1-474b-960d-d76b13352e7c	14	-18740	NA	0	131	NA	NA	NA	NA	NA	NA	NA	NA	NA	NA	NA	NA	NA	NA	NA	NA
TCGA.74.6578	Yes	male	58	NA	NA	NA	NA	NA	NA	NA	NA	NA	NA	NA	1.19288645690834	0	Years	130.26.0	nationwide children s hospital	2	gbm	1	false	2014	58	NA	tcga-74-6578	4dee170b-175c-4e08-83f4-af1317b07209	14	-21464	NA	0	436	NA	NA	NA	NA	NA	NA	NA	NA	NA	NA	NA	NA	NA	NA	NA	NA
TCGA.74.6581	Yes	male	77	NA	NA	NA	NA	NA	NA	NA	NA	NA	NA	NA	0.683994528043776	0	Years	130.26.0	nationwide children s hospital	2	gbm	1	false	2014	77	NA	tcga-74-6581	28629bf9-f447-4650-8fc2-53f1e938ab71	14	-28263	NA	0	250	NA	NA	NA	NA	NA	NA	NA	NA	NA	NA	NA	NA	NA	NA	NA	NA
TCGA.74.6584	Yes	female	55	NA	NA	NA	NA	NA	NA	NA	NA	NA	NA	NA	0.621067031463748	0	Years	130.26.0	nationwide children s hospital	2	gbm	1	false	2014	55	NA	tcga-74-6584	22b5cbba-cc78-4377-a08c-a9413294c3bf	14	-20232	NA	0	227	NA	NA	NA	NA	NA	NA	NA	NA	NA	NA	NA	NA	NA	NA	NA	NA
TCGA.76.4925	Yes	male	76	not hispanic or latino	NA	NA	NA	NA	NA	NA	NA	NA	NA	NA	0.39671682626539	1	Years	79.27.0	nationwide children s hospital	2	gbm	1	false	2014	76	NA	tcga-76-4925	872abc8a-6c1f-4114-b993-7d0327fb38bd	6	-28011	145	0	145	NA	NA	NA	NA	NA	NA	NA	NA	NA	NA	NA	NA	NA	NA	NA	NA
TCGA.76.4926	Yes	male	68	NA	NA	NA	NA	NA	NA	NA	NA	NA	NA	NA	0.377564979480164	1	Years	79.27.0	nationwide children s hospital	2	gbm	1	false	2014	68	NA	tcga-76-4926	8df94420-c736-4a36-b001-5dbe3dff17f0	6	-25085	138	0	138	NA	NA	NA	NA	NA	NA	NA	NA	NA	NA	NA	NA	NA	NA	NA	NA
TCGA.76.4927	Yes	male	58	NA	NA	NA	NA	NA	NA	NA	NA	NA	NA	NA	1.46374829001368	1	Years	79.27.0	nationwide children s hospital	2	gbm	1	false	2014	58	NA	tcga-76-4927	9d1d9ae5-4640-4060-a207-c9c5b0e905e1	6	-21193	535	0	535	NA	NA	NA	NA	NA	NA	NA	NA	NA	NA	NA	NA	NA	NA	NA	NA
TCGA.76.4928	Yes	female	85	NA	NA	NA	NA	NA	NA	NA	NA	NA	NA	NA	0.25718194254446	1	Years	79.27.0	nationwide children s hospital	2	gbm	1	false	2014	85	NA	tcga-76-4928	dfa3ef71-7006-4c6d-81c4-e0c0c7b75c26	6	-31267	94	0	94	NA	NA	NA	NA	NA	NA	NA	NA	NA	NA	NA	NA	NA	NA	NA	NA
TCGA.76.4929	Yes	female	76	not hispanic or latino	NA	NA	NA	NA	NA	NA	NA	NA	NA	NA	0.303693570451436	1	Years	79.27.0	nationwide children s hospital	2	gbm	1	false	2014	76	NA	tcga-76-4929	c04657d2-b71b-4402-82fa-02747cce331d	6	-27830	111	0	111	NA	NA	NA	NA	NA	NA	NA	NA	NA	NA	NA	NA	NA	NA	NA	NA
TCGA.76.4931	Yes	female	70	NA	NA	NA	NA	NA	NA	NA	NA	NA	NA	NA	0.760601915184679	1	Years	79.27.0	nationwide children s hospital	2	gbm	1	false	2014	70	NA	tcga-76-4931	752a6e21-9a91-417f-beba-bfdf331d5cac	6	-25812	278	0	278	NA	NA	NA	NA	NA	NA	NA	NA	NA	NA	NA	NA	NA	NA	NA	NA
TCGA.76.4932	Yes	female	50	NA	NA	NA	NA	NA	NA	NA	NA	NA	NA	NA	3.9890560875513	1	Years	79.27.0	nationwide children s hospital	2	gbm	1	false	2014	50	NA	tcga-76-4932	d6de8d1c-e5ff-45cd-b53e-f943d2578713	6	-18432	1458	0	1458	NA	NA	NA	NA	NA	NA	NA	NA	NA	NA	NA	NA	NA	NA	NA	NA
TCGA.76.4934	Yes	female	66	NA	NA	NA	NA	NA	NA	NA	NA	NA	NA	NA	0.210670314637483	1	Years	79.27.0	nationwide children s hospital	2	gbm	1	false	2014	66	NA	tcga-76-4934	d1fcd53b-6c55-42b0-9b24-492f8286f5bc	6	-24319	77	0	77	NA	NA	NA	NA	NA	NA	NA	NA	NA	NA	NA	NA	NA	NA	NA	NA
TCGA.76.4935	Yes	female	52	NA	NA	NA	NA	NA	NA	NA	NA	NA	NA	NA	0.897400820793434	0	Years	79.27.0	nationwide children s hospital	2	gbm	1	false	2014	52	NA	tcga-76-4935	8820ca5f-4f6b-4389-ba86-9015d0bcec1d	6	-19231	NA	0	328	NA	NA	NA	NA	NA	NA	NA	NA	NA	NA	NA	NA	NA	NA	NA	NA
TCGA.76.6191	Yes	male	57	NA	NA	NA	NA	NA	NA	NA	NA	NA	NA	NA	1.38714090287278	1	Years	111.25.0	nationwide children s hospital	2	gbm	1	false	2014	57	NA	tcga-76-6191	8c3b2851-fced-473c-9c11-731eb66d8f3e	22	-20937	507	0	507	NA	NA	NA	NA	NA	NA	NA	NA	NA	NA	NA	NA	NA	NA	NA	NA
TCGA.76.6192	Yes	male	74	not hispanic or latino	NA	NA	NA	NA	NA	NA	NA	NA	NA	NA	0.27359781121751	1	Years	111.25.0	nationwide children s hospital	2	gbm	1	false	2014	74	NA	tcga-76-6192	68749001-c4c2-415d-830c-07e39c3a504a	22	-27322	100	0	100	NA	NA	NA	NA	NA	NA	NA	NA	NA	NA	NA	NA	NA	NA	NA	NA
TCGA.76.6193	Yes	male	78	NA	NA	NA	NA	NA	NA	NA	NA	NA	NA	NA	0.224350205198358	1	Years	111.25.0	nationwide children s hospital	2	gbm	1	false	2014	78	NA	tcga-76-6193	aa15f655-c1e9-4f4a-acee-2fb76ec82858	22	-28741	82	0	82	NA	NA	NA	NA	NA	NA	NA	NA	NA	NA	NA	NA	NA	NA	NA	NA
TCGA.76.6280	Yes	male	57	not hispanic or latino	NA	NA	NA	NA	NA	NA	NA	NA	NA	NA	0.946648426812586	1	Years	130.26.0	nationwide children s hospital	2	gbm	1	false	2014	57	NA	tcga-76-6280	6ccc0eda-96f8-475c-9d8c-016b26fdd81d	9	-20931	346	0	346	NA	NA	NA	NA	NA	NA	NA	NA	NA	NA	NA	NA	NA	NA	NA	NA
TCGA.76.6282	Yes	male	63	not hispanic or latino	NA	NA	NA	NA	NA	NA	NA	NA	NA	NA	1.41997264021888	1	Years	111.25.0	nationwide children s hospital	2	gbm	1	false	2014	63	NA	tcga-76-6282	c472482e-225d-4ab0-8ba5-b659e7ff3e89	21	-23323	519	0	519	NA	NA	NA	NA	NA	NA	NA	NA	NA	NA	NA	NA	NA	NA	NA	NA
TCGA.76.6285	Yes	female	64	NA	NA	NA	NA	NA	NA	NA	NA	NA	NA	NA	0.692202462380301	1	Years	111.25.0	nationwide children s hospital	2	gbm	1	false	2014	64	NA	tcga-76-6285	9e2efb07-826f-4efc-8c69-8625cbc708a6	22	-23674	253	0	253	NA	NA	NA	NA	NA	NA	NA	NA	NA	NA	NA	NA	NA	NA	NA	NA
TCGA.76.6286	Yes	male	60	not hispanic or latino	NA	NA	NA	NA	NA	NA	NA	NA	NA	NA	1.74281805745554	1	Years	130.26.0	nationwide children s hospital	2	gbm	1	false	2014	60	NA	tcga-76-6286	0a211ae1-a48c-4989-9379-04d59500d94d	15	-22173	637	0	637	NA	NA	NA	NA	NA	NA	NA	NA	NA	NA	NA	NA	NA	NA	NA	NA
TCGA.76.6656	Yes	male	66	not hispanic or latino	NA	NA	NA	NA	NA	NA	NA	NA	NA	NA	0.40218878248974	1	Years	130.26.0	nationwide children s hospital	2	gbm	1	false	2014	66	NA	tcga-76-6656	770aa1ee-aed9-4219-900e-63523cdf312f	15	-24265	147	0	147	NA	NA	NA	NA	NA	NA	NA	NA	NA	NA	NA	NA	NA	NA	NA	NA
TCGA.76.6657	Yes	male	74	not hispanic or latino	NA	NA	NA	NA	NA	NA	NA	NA	NA	NA	0.418604651162791	1	Years	130.26.0	nationwide children s hospital	2	gbm	1	false	2014	74	NA	tcga-76-6657	3763b815-308f-4b64-a3a7-56822079765f	15	-27341	153	0	153	NA	NA	NA	NA	NA	NA	NA	NA	NA	NA	NA	NA	NA	NA	NA	NA
TCGA.76.6661	Yes	male	54	NA	NA	NA	NA	NA	NA	NA	NA	NA	NA	NA	0.0191518467852257	0	Years	130.26.0	nationwide children s hospital	2	gbm	1	false	2014	54	NA	tcga-76-6661	19dd2c8f-05ca-44e8-8c19-bac0327f2ea9	15	-19965	NA	0	7	NA	NA	NA	NA	NA	NA	NA	NA	NA	NA	NA	NA	NA	NA	NA	NA
TCGA.76.6662	Yes	male	58	not hispanic or latino	NA	NA	NA	NA	NA	NA	NA	NA	NA	NA	0.768809849521204	0	Years	130.26.0	nationwide children s hospital	2	gbm	1	false	2014	58	NA	tcga-76-6662	92f323c8-dae4-4fdc-a108-148ddc238d1a	9	-21511	NA	0	281	NA	NA	NA	NA	NA	NA	NA	NA	NA	NA	NA	NA	NA	NA	NA	NA
TCGA.76.6663	Yes	female	44	NA	NA	NA	NA	NA	NA	NA	NA	NA	NA	NA	0.640218878248974	0	Years	130.26.0	nationwide children s hospital	2	gbm	1	false	2014	44	NA	tcga-76-6663	933b9daf-a5bf-46cf-92b6-5ddd8279919c	15	-16126	NA	0	234	NA	NA	NA	NA	NA	NA	NA	NA	NA	NA	NA	NA	NA	NA	NA	NA
TCGA.76.6664	Yes	female	49	NA	NA	NA	NA	NA	NA	NA	NA	NA	NA	NA	0.645690834473324	0	Years	130.26.0	nationwide children s hospital	2	gbm	1	false	2014	49	NA	tcga-76-6664	97b4eeec-7230-446b-b376-6742fae6f6ab	15	-18054	NA	0	236	NA	NA	NA	NA	NA	NA	NA	NA	NA	NA	NA	NA	NA	NA	NA	NA
TCGA.81.5910	Yes	male	64	NA	NA	NA	NA	NA	NA	NA	NA	NA	NA	NA	0.13406292749658	1	Years	111.25.0	nationwide children s hospital	2	gbm	1	false	2014	64	NA	tcga-81-5910	a63ce9ac-24a4-484e-8bcc-717cd7aa92df	7	-23567	49	0	49	NA	NA	NA	NA	NA	NA	NA	NA	NA	NA	NA	NA	NA	NA	NA	NA
TCGA.81.5911	Yes	male	33	NA	NA	NA	NA	NA	NA	NA	NA	NA	NA	NA	1.47195622435021	0	Years	130.26.0	nationwide children s hospital	2	gbm	1	false	2014	33	NA	tcga-81-5911	05944575-8473-4ed0-9de8-8091018001c2	14	-12292	NA	0	538	NA	NA	NA	NA	NA	NA	NA	NA	NA	NA	NA	NA	NA	NA	NA	NA
TCGA.87.5896	Yes	female	50	not hispanic or latino	NA	NA	NA	NA	NA	NA	NA	NA	NA	NA	0.00547195622435021	0	Years	111.25.0	nationwide children s hospital	2	gbm	1	false	2014	50	NA	tcga-87-5896	ed879063-e603-4151-bf5e-22a4ee210281	13	-18391	NA	0	2	NA	NA	NA	NA	NA	NA	NA	NA	NA	NA	NA	NA	NA	NA	NA	NA
TCGA.OX.A56R	Yes	male	68	not hispanic or latino	NA	NA	NA	NA	NA	NA	NA	NA	NA	NA	0.489740082079343	1	Years	346.3.0	nationwide children s hospital	2	gbm	1	false	2014	68	NA	tcga-ox-a56r	0fc32169-8eb9-405f-becc-ed38d7064a58	27	-25178	179	0	NA	NA	NA	NA	NA	NA	NA	NA	NA	NA	NA	NA	NA	NA	NA	NA	NA
[truncated: 847 more columns]
