# Supplementary material for: Genomic alterations underlie a pan-cancer metabolic shift associated with tumour hypoxia
Source: Genome Biol. 2016 Jun 29;17:140. doi: 10.1186/s13059-016-0999-8 (PMC4926297; doi:10.1186/s13059-016-0999-8)
Supplement: Additional file 3: — iDOS R package and associated R scripts used in this study. (ZIP (379183 kb) [file 13059_2016_999_MOESM3_ESM.zip › AdditionalFile3/TCGA/2014_01_15/HNSC/tumour/clinical.txt]

	Tumour	sex	age	race	size	node	grade	T	N	M	stage	t.rfs	e.rfs	t.rfs.unit	t.os	e.os	t.os.unit	admin.batchnumber	admin.bcr	admin.dayofdccupload	admin.diseasecode	admin.monthofdccupload	admin.patientwithdrawal.withdrawn	admin.yearofdccupload	patient.ageatinitialpathologicdiagnosis	patient.alcoholhistorydocumented	patient.amountofalcoholconsumptionperday	patient.anatomicneoplasmsubdivision	patient.bcrpatientbarcode	patient.bcrpatientuuid	patient.clinicalcqcf.consentordeathstatus	patient.clinicalcqcf.country	patient.clinicalcqcf.daystoconsent	patient.clinicalcqcf.daystodeath	patient.clinicalcqcf.diagnosissubtype	patient.clinicalcqcf.frozenspecimenanatomicsite	patient.clinicalcqcf.histologicaltype	patient.clinicalcqcf.historyofneoadjuvanttreatment	patient.clinicalcqcf.historyofpriormalignancy	patient.clinicalcqcf.normaltissueanatomicsite	patient.clinicalcqcf.normaltissueproximity	patient.clinicalcqcf.otheranatomicsite	patient.clinicalcqcf.otheranatomicsitenormaltissue	patient.clinicalcqcf.priordx	patient.clinicalcqcf.tumortype	patient.dayofformcompletion	patient.daystobirth	patient.daystodeath	patient.daystoinitialpathologicdiagnosis
TCGA.BA.4074	Yes	male	69	not hispanic or latino	NA	NA	g3	NA	NA	NA	stage iva	1.08344733242134	1	Years	1.26128590971272	1	Years	54.46.0	nationwide children s hospital	2	hnsc	1	false	2014	69	yes	NA	oral tongue	tcga-ba-4074	a63ca97d-ef31-4118-9547-a6730967290f	deceased	NA	NA	461	NA	tongue	head and neck squamous cell carcinoma	no	no	NA	NA	NA	NA	NA	primary	14	-25282	461	0
TCGA.BA.4075	Yes	male	49	not hispanic or latino	NA	NA	g2	NA	NA	NA	stage iva	0.645690834473324	1	Years	0.774281805745554	1	Years	54.46.0	nationwide children s hospital	2	hnsc	1	false	2014	49	yes	5	oral tongue	tcga-ba-4075	6fa62461-e721-415a-8b0f-363b84292b82	deceased	NA	NA	283	NA	tongue	head and neck squamous cell carcinoma	yes, radiation prior to resection	NA	NA	NA	NA	NA	NA	primary	4	-17950	283	0
TCGA.BA.4076	Yes	male	39	not hispanic or latino	NA	NA	g2	NA	NA	NA	stage iva	0.782489740082079	1	Years	1.13543091655267	1	Years	54.46.0	nationwide children s hospital	2	hnsc	1	false	2014	39	yes	NA	larynx	tcga-ba-4076	7de19081-d5fd-468c-ad0d-f6e3e8b2ad70	deceased	NA	NA	415	NA	larynx	head and neck squamous cell carcinoma	no	no	NA	NA	NA	NA	NA	primary	10	-14404	415	0
TCGA.BA.4077	Yes	female	45	not hispanic or latino	NA	NA	g2	NA	NA	NA	stage ivb	3.10259917920657	NA	Years	3.10259917920657	1	Years	54.46.0	nationwide children s hospital	2	hnsc	1	false	2014	45	yes	0	base of tongue	tcga-ba-4077	4bfbce2b-9d0b-4e8a-950f-fd8e0ba3e05a	deceased	NA	NA	1134	NA	tongue, base of tongue	head and neck squamous cell carcinoma	yes, radiation prior to resection	NA	NA	NA	NA	NA	NA	primary	4	-16535	1134	0
TCGA.BA.4078	Yes	male	83	not hispanic or latino	NA	NA	g2	NA	NA	NA	stage iva	0.755129958960328	1	Years	0.755129958960328	1	Years	54.46.0	nationwide children s hospital	2	hnsc	1	false	2014	83	no	NA	larynx	tcga-ba-4078	c7353d6a-82a2-4a0d-8cd4-8c8957943edb	deceased	NA	NA	276	NA	larynx	head and neck squamous cell carcinoma	no	no	NA	NA	NA	NA	NA	primary	10	-30479	276	0
TCGA.BA.5149	Yes	male	47	not hispanic or latino	NA	NA	g2	NA	NA	NA	stage iva	0.678522571819425	0	Years	0.678522571819425	0	Years	83.43.0	nationwide children s hospital	2	hnsc	1	false	2014	47	yes	7	floor of mouth	tcga-ba-5149	cb99fb14-641c-4fb3-bf1d-17efb8cd982a	consented	NA	17	NA	NA	floor of mouth	head and neck squamous cell carcinoma	no	no	NA	NA	NA	NA	NA	primary	4	-17176	NA	0
TCGA.BA.5151	Yes	male	72	not hispanic or latino	NA	NA	g1	NA	NA	NA	stage iva	0.51983584131327	0	Years	0.51983584131327	0	Years	54.46.0	nationwide children s hospital	2	hnsc	1	false	2014	72	yes	0	buccal mucosa	tcga-ba-5151	a55fb87d-f606-48a5-82f5-09eacbacf41b	consented	NA	-6	NA	NA	buccal mucosa	head and neck squamous cell carcinoma	no	no	NA	NA	NA	NA	NA	primary	27	-26569	NA	0
TCGA.BA.5152	Yes	male	56	not hispanic or latino	NA	NA	g2	NA	NA	NA	stage iva	2.31190150478796	0	Years	2.31190150478796	0	Years	145.43.0	nationwide children s hospital	2	hnsc	1	false	2014	56	yes	0	alveolar ridge	tcga-ba-5152	01420c4e-6013-4d3f-87bd-a6cd9e3f8e87	consented	NA	77	NA	NA	alveolar ridge	head and neck squamous cell carcinoma	no	no	NA	NA	NA	NA	NA	primary	8	-20783	NA	0
TCGA.BA.5153	Yes	male	51	not hispanic or latino	NA	NA	g2	NA	NA	NA	stage iii	4.16415868673051	1	Years	4.81805745554036	1	Years	54.46.0	nationwide children s hospital	2	hnsc	1	false	2014	51	yes	0	tonsil	tcga-ba-5153	b3631718-9e0a-454c-bee1-8f36ebc509d8	consented	NA	-1	NA	NA	tonsil	head and neck squamous cell carcinoma	no	no	NA	NA	NA	NA	NA	primary	10	-18743	1761	0
TCGA.BA.5555	Yes	male	54	not hispanic or latino	NA	NA	g2	NA	NA	NA	stage iva	0.508891928864569	0	Years	0.508891928864569	0	Years	83.43.0	nationwide children s hospital	2	hnsc	1	false	2014	54	yes	0	larynx	tcga-ba-5555	8970f713-4a7a-4125-892c-6a34139371d8	consented	NA	9	NA	NA	larynx	head and neck squamous cell carcinoma	no	no	NA	NA	NA	NA	NA	primary	4	-19955	NA	0
TCGA.BA.5556	Yes	female	58	not hispanic or latino	NA	NA	g3	NA	NA	NA	stage ii	0.489740082079343	0	Years	0.489740082079343	0	Years	83.43.0	nationwide children s hospital	2	hnsc	1	false	2014	58	yes	2	floor of mouth	tcga-ba-5556	70741b73-9683-42bd-87fc-6a021a70103b	consented	NA	32	NA	NA	floor of mouth	head and neck squamous cell carcinoma	no	no	NA	NA	NA	NA	NA	primary	4	-21443	NA	0
TCGA.BA.5557	Yes	female	41	hispanic or latino	NA	NA	g2	NA	NA	NA	stage iva	0.662106703146375	0	Years	0.662106703146375	0	Years	83.43.0	nationwide children s hospital	2	hnsc	1	false	2014	41	yes	0	oral tongue	tcga-ba-5557	7e0575ce-670b-4035-8a90-4d35279707b2	consented	NA	11	NA	NA	tongue	head and neck squamous cell carcinoma	no	yes, history of prior malignancy	NA	NA	NA	NA	NA	primary	4	-15247	NA	0
TCGA.BA.5558	Yes	male	65	not hispanic or latino	NA	NA	g1	NA	NA	NA	stage iva	4.47332421340629	0	Years	4.47332421340629	0	Years	83.43.0	nationwide children s hospital	2	hnsc	1	false	2014	65	yes	0	hard palate	tcga-ba-5558	6a1aa50c-097c-4e04-8ddd-12d50f8a5ac2	consented	NA	26	NA	NA	hard palate	head and neck squamous cell carcinoma	no	no	NA	NA	NA	NA	NA	primary	4	-23984	NA	0
TCGA.BA.5559	Yes	male	71	not hispanic or latino	NA	NA	g3	NA	NA	NA	stage iva	4.41586867305062	1	Years	4.7797537619699	0	Years	83.43.0	nationwide children s hospital	2	hnsc	1	false	2014	71	yes	0	tonsil	tcga-ba-5559	17b17d91-c3df-4b89-9c10-4db069aff656	consented	NA	27	NA	NA	tonsil	head and neck squamous cell carcinoma	no	yes, history of prior malignancy	NA	NA	NA	NA	NA	primary	5	-26285	NA	0
TCGA.BA.6868	Yes	male	53	not hispanic or latino	NA	NA	g2	NA	NA	NA	stage ivb	0.415868673050616	NA	Years	0.415868673050616	0	Years	151.34.0	nationwide children s hospital	2	hnsc	1	false	2014	53	yes	NA	larynx	tcga-ba-6868	ed61706c-7fc1-4c5f-b473-7b0888ac5b73	consented	united states	-1	NA	NA	larynx	head and neck squamous cell carcinoma	no	no	NA	NA	NA	NA	NA	primary	8	-19608	NA	0
TCGA.BA.6869	Yes	male	62	not hispanic or latino	NA	NA	g2	NA	NA	NA	stage iii	0.667578659370725	NA	Years	0.667578659370725	0	Years	145.43.0	nationwide children s hospital	2	hnsc	1	false	2014	62	yes	2	larynx	tcga-ba-6869	fafd6f5b-1d76-4537-bd1c-e0bd7b4e2166	consented	united states	40	NA	NA	larynx	head and neck squamous cell carcinoma	no	no	NA	NA	NA	NA	NA	primary	8	-22765	NA	0
TCGA.BA.6870	Yes	female	60	not hispanic or latino	NA	NA	g2	NA	NA	NA	stage ivc	1.2311901504788	NA	Years	1.2311901504788	1	Years	145.43.0	nationwide children s hospital	2	hnsc	1	false	2014	60	yes	NA	larynx	tcga-ba-6870	730c3b27-24d5-4a80-b659-db54cd2bc4fa	deceased	united states	NA	450	NA	larynx	head and neck squamous cell carcinoma	no	no	NA	NA	NA	NA	NA	primary	8	-22222	450	0
TCGA.BA.6871	Yes	male	75	NA	NA	NA	g2	NA	NA	NA	stage iva	0.172366621067031	NA	Years	0.172366621067031	0	Years	145.43.0	nationwide children s hospital	2	hnsc	1	false	2014	75	yes	NA	base of tongue	tcga-ba-6871	bd62a587-6fe1-47ce-918d-055f2b38bb0e	consented	united states	0	NA	NA	tongue, base of tongue	head and neck squamous cell carcinoma	no	yes, history of prior malignancy	NA	NA	NA	NA	NA	primary	8	-27708	NA	0
TCGA.BA.6872	Yes	male	47	not hispanic or latino	NA	NA	g2	NA	NA	NA	stage iva	1.08071135430917	NA	Years	1.08071135430917	1	Years	145.43.0	nationwide children s hospital	2	hnsc	1	false	2014	47	yes	6	floor of mouth	tcga-ba-6872	3e5f451a-5882-4914-ae1a-95c898c2bcca	deceased	united states	NA	395	NA	floor of mouth	head and neck squamous cell carcinoma	no	no	NA	NA	NA	NA	NA	primary	7	-17286	395	0
TCGA.BA.6873	Yes	male	28	hispanic or latino	NA	NA	g2	NA	NA	NA	stage iva	0.309165526675787	NA	Years	0.309165526675787	0	Years	145.43.0	nationwide children s hospital	2	hnsc	1	false	2014	28	yes	0	oral tongue	tcga-ba-6873	bf6b931e-cb2e-4cc0-b603-e9fc71fdc509	consented	united states	15	NA	NA	tongue	head and neck squamous cell carcinoma	no	no	NA	NA	NA	NA	NA	primary	8	-10512	NA	0
TCGA.BA.7269	Yes	male	61	not hispanic or latino	NA	NA	g1	NA	NA	NA	stage iii	0.645690834473324	0	Years	0.645690834473324	0	Years	164.43.0	nationwide children s hospital	2	hnsc	1	false	2014	61	yes	2	oral tongue	tcga-ba-7269	eb611a76-eecf-452c-bfbe-ab49b362f49c	consented	united states	26	NA	NA	tongue	head and neck squamous cell carcinoma	no	no	NA	NA	NA	NA	NA	primary	10	-22608	NA	0
TCGA.BA.A4IF	Yes	male	59	not hispanic or latino	NA	NA	g2	NA	NA	NA	stage iva	1.43091655266758	NA	Years	1.43091655266758	0	Years	273.16.0	nationwide children s hospital	2	hnsc	1	false	2014	59	yes	NA	oropharynx	tcga-ba-a4if	28d2fd8e-abe9-4ea3-87e4-4f2b61a33c90	consented	united states	-10	NA	NA	oropharynx	head and neck squamous cell carcinoma	no	no	NA	NA	NA	NA	NA	primary	17	-21634	NA	0
TCGA.BA.A6D8	Yes	male	59	NA	NA	NA	g2	NA	NA	NA	stage iva	1.40082079343365	NA	Years	1.40082079343365	0	Years	318.11.0	nationwide children s hospital	2	hnsc	1	false	2014	59	yes	NA	floor of mouth	tcga-ba-a6d8	b39c64bb-122d-44b3-9672-d0dc8468ca93	consented	united states	43	NA	NA	floor of mouth	head and neck squamous cell carcinoma	no	no	NA	NA	NA	NA	NA	primary	16	-21778	NA	0
TCGA.BA.A6DA	Yes	female	41	not hispanic or latino	NA	NA	g2	NA	NA	NA	stage iva	0.960328317373461	NA	Years	0.960328317373461	0	Years	318.11.0	nationwide children s hospital	2	hnsc	1	false	2014	41	yes	0	larynx	tcga-ba-a6da	17885905-280f-40fa-943e-346ed45403ea	consented	united states	21	NA	NA	larynx	head and neck squamous cell carcinoma	no	no	NA	NA	NA	NA	NA	primary	16	-15003	NA	0
TCGA.BA.A6DB	Yes	female	24	not hispanic or latino	NA	NA	g1	NA	NA	NA	stage ii	0.590971272229822	NA	Years	0.590971272229822	0	Years	311.12.0	nationwide children s hospital	2	hnsc	1	false	2014	24	yes	0	oral tongue	tcga-ba-a6db	207c8a26-1a2d-47d9-8db8-a25a7fd8655a	consented	united states	14	NA	NA	tongue	head and neck squamous cell carcinoma	no	no	NA	NA	NA	NA	NA	primary	16	-8966	NA	0
TCGA.BA.A6DD	Yes	male	44	not hispanic or latino	NA	NA	g2	NA	NA	NA	stage iva	0.470588235294118	NA	Years	0.470588235294118	1	Years	318.11.0	nationwide children s hospital	2	hnsc	1	false	2014	44	yes	2	floor of mouth	tcga-ba-a6dd	c4060ca5-33e0-4c83-b91c-742d75059bdc	consented	united states	20	NA	NA	floor of mouth	head and neck squamous cell carcinoma	no	no	NA	NA	NA	NA	NA	primary	17	-16401	172	0
TCGA.BA.A6DE	Yes	female	70	not hispanic or latino	NA	NA	g2	NA	NA	NA	stage iii	0.495212038303694	NA	Years	0.495212038303694	0	Years	318.11.0	nationwide children s hospital	2	hnsc	1	false	2014	70	yes	1	oral tongue	tcga-ba-a6de	116ad004-929d-4c8d-8eee-883d132e0fe5	consented	united states	35	NA	NA	tongue	head and neck squamous cell carcinoma	no	no	NA	NA	NA	NA	NA	primary	17	-25874	NA	0
TCGA.BA.A6DF	Yes	female	80	not hispanic or latino	NA	NA	g2	NA	NA	NA	stage iva	0.651162790697674	NA	Years	0.651162790697674	1	Years	311.12.0	nationwide children s hospital	2	hnsc	1	false	2014	80	yes	0	floor of mouth	tcga-ba-a6df	b41fab9f-af83-4ea2-89fb-a5999b168412	consented	united states	-5	NA	NA	floor of mouth	head and neck squamous cell carcinoma	no	no	NA	NA	NA	NA	NA	primary	17	-29282	238	0
TCGA.BB.4217	Yes	male	68	not hispanic or latino	NA	NA	g3	NA	NA	NA	stage iva	0.508891928864569	0	Years	0.508891928864569	0	Years	188.37.0	nationwide children s hospital	2	hnsc	1	false	2014	68	yes	10	larynx	tcga-bb-4217	248fa778-0758-4681-a31f-371ea8d376e6	consented	united states	52	NA	NA	larynx	head and neck squamous cell carcinoma	no	no	NA	NA	NA	NA	NA	primary	22	-25020	NA	0
TCGA.BB.4223	Yes	male	48	not hispanic or latino	NA	NA	g3	NA	NA	NA	stage iva	7.90971272229822	0	Years	7.90971272229822	0	Years	54.31.0	nationwide children s hospital	25	hnsc	4	false	2013	48	no	NA	tonsil	tcga-bb-4223	05f01280-bf77-4682-a7a8-20dd0eac77bd	consented	united states	31	NA	NA	tonsil	head and neck squamous cell carcinoma	no	NA	NA	NA	NA	NA	NA	primary	22	-17623	NA	0
TCGA.BB.4224	Yes	male	52	not hispanic or latino	NA	NA	g2	NA	NA	NA	stage iii	0.497948016415869	1	Years	0.752393980848153	0	Years	54.31.0	nationwide children s hospital	25	hnsc	4	false	2013	52	yes	1	oral tongue	tcga-bb-4224	58574e35-8a30-4207-b127-59fff7c87a43	consented	united states	0	NA	NA	tongue	head and neck squamous cell carcinoma	no	NA	NA	NA	NA	NA	NA	primary	22	-19115	NA	0
TCGA.BB.4225	Yes	male	73	not hispanic or latino	NA	NA	g3	NA	NA	NA	stage iva	0.383036935704514	0	Years	0.383036935704514	0	Years	54.31.0	nationwide children s hospital	25	hnsc	4	false	2013	73	yes	1	base of tongue	tcga-bb-4225	c1f50a22-38df-41cc-a1f4-f7985504a7ac	consented	united states	-10	NA	NA	tongue, base of tongue	head and neck squamous cell carcinoma	no	NA	NA	NA	NA	NA	NA	primary	4	-26687	NA	0
TCGA.BB.4227	Yes	male	66	not hispanic or latino	NA	NA	g2	NA	NA	NA	stage iva	0.363885088919289	0	Years	0.363885088919289	0	Years	145.29.0	nationwide children s hospital	30	hnsc	4	false	2013	66	yes	3	hypopharynx	tcga-bb-4227	b8ac8500-abcd-40c4-9c24-7af557fd260a	consented	united states	7	NA	NA	hypopharynx	head and neck squamous cell carcinoma	no	NA	NA	NA	NA	NA	NA	primary	27	-24322	NA	0
TCGA.BB.4228	Yes	male	50	not hispanic or latino	NA	NA	gx	NA	NA	NA	stage ii	1.52393980848153	0	Years	1.52393980848153	0	Years	54.31.0	nationwide children s hospital	25	hnsc	4	false	2013	50	yes	NA	base of tongue	tcga-bb-4228	cac30b32-03ef-4ecb-88d8-d5577ab6b2a6	consented	united states	29	NA	NA	tongue, base of tongue	head and neck squamous cell carcinoma	no	NA	NA	NA	NA	NA	NA	primary	22	-18536	NA	0
TCGA.BB.7861	Yes	male	56	not hispanic or latino	NA	NA	NA	NA	NA	NA	stage iii	0.848153214774282	NA	Years	0.848153214774282	0	Years	215.28.0	nationwide children s hospital	2	hnsc	1	false	2014	56	no	NA	base of tongue	tcga-bb-7861	1ae087ac-63f0-4cf9-b698-f5c13e1f4681	consented	united states	0	NA	NA	tongue, base of tongue	head and neck squamous cell carcinoma	no	no	NA	NA	NA	NA	NA	primary	21	-20563	NA	0
TCGA.BB.7862	Yes	male	67	not hispanic or latino	NA	NA	g3	NA	NA	NA	stage iva	1.46374829001368	NA	Years	1.46374829001368	0	Years	215.28.0	nationwide children s hospital	2	hnsc	1	false	2014	67	yes	NA	larynx	tcga-bb-7862	f68237e7-7fc0-4b6b-8095-b49515ddd169	consented	united states	55	NA	NA	larynx	head and neck squamous cell carcinoma	no	no	NA	NA	NA	NA	NA	primary	15	-24823	NA	0
TCGA.BB.7863	Yes	female	43	hispanic or latino	NA	NA	g2	NA	NA	NA	stage iii	1.15458276333789	NA	Years	1.15458276333789	0	Years	215.28.0	nationwide children s hospital	2	hnsc	1	false	2014	43	yes	0	oral tongue	tcga-bb-7863	31202ace-6480-46db-8e0d-b4c64149e326	consented	united states	42	NA	NA	tongue	head and neck squamous cell carcinoma	no	no	NA	NA	NA	NA	NA	primary	2	-15899	NA	0
TCGA.BB.7864	Yes	male	61	not hispanic or latino	NA	NA	g2	NA	NA	NA	stage iva	1.8796169630643	NA	Years	1.8796169630643	0	Years	215.28.0	nationwide children s hospital	2	hnsc	1	false	2014	61	yes	6	larynx	tcga-bb-7864	f87f7cee-e9bd-45cc-a740-3d8ffa9746d3	consented	united states	58	NA	NA	larynx	head and neck squamous cell carcinoma	no	no	NA	NA	NA	NA	NA	primary	26	-22317	NA	0
TCGA.BB.7866	Yes	male	40	not hispanic or latino	NA	NA	gx	NA	NA	NA	stage iva	1.74555403556772	NA	Years	1.74555403556772	0	Years	215.28.0	nationwide children s hospital	2	hnsc	1	false	2014	40	no	NA	tonsil	tcga-bb-7866	16d52afb-a954-4cb3-b168-c1501208f691	consented	united states	0	NA	NA	tonsil	head and neck squamous cell carcinoma	no	no	NA	NA	NA	NA	NA	primary	2	-14809	NA	0
TCGA.BB.7870	Yes	male	58	not hispanic or latino	NA	NA	g3	NA	NA	NA	stage iva	3.15184678522572	NA	Years	3.15184678522572	0	Years	215.28.0	nationwide children s hospital	2	hnsc	1	false	2014	58	yes	6	larynx	tcga-bb-7870	d83b6b2d-932b-4240-b99d-5506f18af892	consented	united states	19	NA	NA	larynx	head and neck squamous cell carcinoma	no	no	NA	NA	NA	NA	NA	primary	25	-21443	NA	0
TCGA.BB.7871	Yes	female	64	not hispanic or latino	NA	NA	g2	NA	NA	NA	stage iva	1.16826265389877	NA	Years	1.16826265389877	0	Years	215.28.0	nationwide children s hospital	2	hnsc	1	false	2014	64	yes	0	base of tongue	tcga-bb-7871	9dd8b7cc-d094-474b-9573-cbff4ab233c8	consented	united states	48	NA	NA	tongue, base of tongue	head and neck squamous cell carcinoma	no	no	NA	NA	NA	NA	NA	primary	12	-23409	NA	0
TCGA.BB.7872	Yes	male	63	not hispanic or latino	NA	NA	g3	NA	NA	NA	stage iva	1.19288645690834	NA	Years	1.19288645690834	0	Years	215.28.0	nationwide children s hospital	2	hnsc	1	false	2014	63	yes	NA	oral tongue	tcga-bb-7872	80593c77-4530-413b-bb05-adca5d43bb82	consented	united states	51	NA	NA	tongue	head and neck squamous cell carcinoma	no	no	NA	NA	NA	NA	NA	primary	3	-23184	NA	0
TCGA.BB.8596	Yes	female	69	not hispanic or latino	NA	NA	g3	NA	NA	NA	stage iva	5.9124487004104	NA	Years	5.9124487004104	0	Years	241.24.0	nationwide children s hospital	2	hnsc	1	false	2014	69	yes	1	hypopharynx	tcga-bb-8596	5646f226-e2ce-45ef-8aa2-4841ec6b56b0	consented	united states	46	NA	NA	hypopharynx	head and neck squamous cell carcinoma	no	no	NA	NA	NA	NA	NA	primary	26	-25408	NA	0
TCGA.BB.8601	Yes	male	84	not hispanic or latino	NA	NA	g2	NA	NA	NA	stage ii	1.70725034199726	NA	Years	1.70725034199726	0	Years	241.24.0	nationwide children s hospital	2	hnsc	1	false	2014	84	yes	0	floor of mouth	tcga-bb-8601	360726f4-9b50-422d-b498-5acbbc3713ae	consented	united states	0	NA	NA	floor of mouth	head and neck squamous cell carcinoma	no	no	NA	NA	NA	NA	NA	primary	26	-30720	NA	0
TCGA.C9.A47Z	Yes	female	72	not hispanic or latino	NA	NA	g1	NA	NA	NA	stage iii	0.0136798905608755	NA	Years	0.0136798905608755	0	Years	260.14.0	nationwide children s hospital	2	hnsc	1	false	2014	72	no	NA	oral tongue	tcga-c9-a47z	64a195f6-2212-4e81-bccc-e39c77a10908	consented	vietnam	5	NA	NA	tongue	head and neck squamous cell carcinoma	no	no	NA	NA	NA	NA	NA	primary	11	-26592	NA	0
TCGA.C9.A480	Yes	female	45	not hispanic or latino	NA	NA	g1	NA	NA	NA	stage iii	0.0109439124487004	NA	Years	0.0109439124487004	0	Years	260.14.0	nationwide children s hospital	2	hnsc	1	false	2014	45	no	NA	oral tongue	tcga-c9-a480	e8f0cd72-e423-45e0-ad1e-83aa7fb354e3	consented	vietnam	4	NA	NA	tongue	head and neck squamous cell carcinoma	no	no	NA	NA	NA	NA	NA	primary	11	-16566	NA	0
TCGA.CN.4722	Yes	female	61	not hispanic or latino	NA	NA	g1	NA	NA	NA	stage ii	0.52530779753762	0	Years	0.52530779753762	0	Years	54.46.0	nationwide children s hospital	2	hnsc	1	false	2014	61	no	NA	larynx	tcga-cn-4722	b64bfca1-033c-4501-a900-103ac105c084	consented	NA	15	NA	NA	larynx	head and neck squamous cell carcinoma	no	no	NA	NA	NA	NA	NA	primary	27	-22299	NA	0
TCGA.CN.4723	Yes	male	67	not hispanic or latino	NA	NA	g2	NA	NA	NA	stage iva	1.12722298221614	0	Years	1.12722298221614	0	Years	54.46.0	nationwide children s hospital	2	hnsc	1	false	2014	67	yes	NA	larynx	tcga-cn-4723	96163e94-4a14-4907-a57a-cfab4caf19a4	consented	NA	13	NA	NA	larynx	head and neck squamous cell carcinoma	no	no	NA	NA	NA	NA	NA	primary	27	-24815	NA	0
TCGA.CN.4725	Yes	male	60	not hispanic or latino	NA	NA	g2	NA	NA	NA	stage ii	0.848153214774282	0	Years	0.848153214774282	0	Years	54.46.0	nationwide children s hospital	2	hnsc	1	false	2014	60	no	NA	oral tongue	tcga-cn-4725	3be2ace5-1c2a-49e9-8da9-ceed6119530b	consented	NA	11	NA	NA	tongue	head and neck squamous cell carcinoma	no	no	NA	NA	NA	NA	NA	primary	27	-22170	NA	0
TCGA.CN.4726	Yes	male	68	not hispanic or latino	NA	NA	g2	NA	NA	NA	stage iva	0.216142270861833	1	Years	0.388508891928865	1	Years	54.46.0	nationwide children s hospital	2	hnsc	1	false	2014	68	yes	NA	buccal mucosa	tcga-cn-4726	5da2dbde-735b-4f05-b6d7-76de54d6d6ac	consented	NA	14	NA	NA	buccal mucosa	head and neck squamous cell carcinoma	no	no	NA	NA	NA	NA	NA	primary	28	-25194	142	0
TCGA.CN.4727	Yes	male	56	not hispanic or latino	NA	NA	g2	NA	NA	NA	stage iva	0.53077975376197	0	Years	0.53077975376197	0	Years	54.46.0	nationwide children s hospital	2	hnsc	1	false	2014	56	yes	NA	larynx	tcga-cn-4727	12d05e8f-8d13-47c1-b713-2250f6abcef9	consented	united states	-1	NA	NA	larynx	head and neck squamous cell carcinoma	no	yes, history of prior malignancy	NA	NA	NA	NA	NA	primary	28	-20748	NA	0
TCGA.CN.4728	Yes	male	56	not hispanic or latino	NA	NA	g2	NA	NA	NA	stage iva	0.889192886456908	0	Years	0.889192886456908	0	Years	54.46.0	nationwide children s hospital	2	hnsc	1	false	2014	56	yes	7	oral cavity	tcga-cn-4728	7152edc3-0a5b-4aed-b0c6-63f913dff272	consented	united states	-28	NA	NA	oral cavity	head and neck squamous cell carcinoma	no	no	NA	NA	NA	NA	NA	primary	28	-20660	NA	0
TCGA.CN.4729	Yes	male	73	not hispanic or latino	NA	NA	g2	NA	NA	NA	stage iva	0.426812585499316	0	Years	0.426812585499316	0	Years	54.46.0	nationwide children s hospital	2	hnsc	1	false	2014	73	yes	3	oral cavity	tcga-cn-4729	2fc960bd-01b0-422d-ad33-34520fa3df0e	consented	NA	34	NA	NA	oral cavity	head and neck squamous cell carcinoma	no	no	NA	NA	NA	NA	NA	primary	28	-26712	NA	0
TCGA.CN.4730	Yes	male	62	not hispanic or latino	NA	NA	g2	NA	NA	NA	stage iva	0.93844049247606	0	Years	0.93844049247606	0	Years	54.46.0	nationwide children s hospital	2	hnsc	1	false	2014	62	yes	NA	floor of mouth	tcga-cn-4730	35c1f2c6-771c-4533-82df-f8e2ec7107d7	consented	NA	18	NA	NA	floor of mouth	head and neck squamous cell carcinoma	no	no	NA	NA	NA	NA	NA	primary	28	-22827	NA	0
TCGA.CN.4731	Yes	female	63	not hispanic or latino	NA	NA	g3	NA	NA	NA	stage iva	0.662106703146375	1	Years	1.04787961696306	0	Years	54.46.0	nationwide children s hospital	2	hnsc	1	false	2014	63	yes	NA	buccal mucosa	tcga-cn-4731	50e25a4b-2eb2-4770-9a2d-8922a1e0ab56	consented	NA	67	NA	NA	buccal mucosa	head and neck squamous cell carcinoma	no	no	oral cavity	NA	NA	NA	NA	primary	29	-23194	NA	0
TCGA.CN.4733	Yes	male	61	not hispanic or latino	NA	NA	g3	NA	NA	NA	stage i	1.4281805745554	0	Years	1.4281805745554	0	Years	145.43.0	nationwide children s hospital	2	hnsc	1	false	2014	61	no	NA	oral tongue	tcga-cn-4733	dedd71b4-8537-4947-839e-90aceddd0893	consented	NA	32	NA	NA	tongue	head and neck squamous cell carcinoma	no	no	NA	NA	NA	NA	NA	primary	17	-22561	NA	0
TCGA.CN.4734	Yes	male	70	not hispanic or latino	NA	NA	g2	NA	NA	NA	stage ii	0.618331053351573	0	Years	0.618331053351573	0	Years	54.46.0	nationwide children s hospital	2	hnsc	1	false	2014	70	yes	NA	buccal mucosa	tcga-cn-4734	b80fdc9a-341d-4277-9664-8e8f770d9ddd	consented	NA	3	NA	NA	buccal mucosa	head and neck squamous cell carcinoma	no	no	NA	NA	NA	NA	NA	primary	29	-25753	NA	0
TCGA.CN.4735	Yes	male	52	not hispanic or latino	NA	NA	g3	NA	NA	NA	stage iva	1.00957592339261	0	Years	1.00957592339261	0	Years	54.46.0	nationwide children s hospital	2	hnsc	1	false	2014	52	yes	5	larynx	tcga-cn-4735	fe844945-3ea9-449e-993c-df392fabcfd0	consented	NA	-12	NA	NA	larynx	head and neck squamous cell carcinoma	no	no	NA	NA	NA	NA	NA	primary	29	-19106	NA	0
TCGA.CN.4736	Yes	female	70	not hispanic or latino	NA	NA	g2	NA	NA	NA	stage ii	0.569083447332421	1	Years	1.08071135430917	1	Years	54.46.0	nationwide children s hospital	2	hnsc	1	false	2014	70	yes	2	oral tongue	tcga-cn-4736	0fb3e5ff-54f0-43c5-9322-541bb7825e7f	consented	NA	42	NA	NA	tongue	head and neck squamous cell carcinoma	no	no	NA	NA	NA	NA	NA	primary	2	-25683	395	0
TCGA.CN.4737	Yes	male	19	not hispanic or latino	NA	NA	g2	NA	NA	NA	stage ii	0.656634746922025	0	Years	0.656634746922025	0	Years	54.46.0	nationwide children s hospital	2	hnsc	1	false	2014	19	no	NA	oral tongue	tcga-cn-4737	1f744ada-6de1-446d-b62c-76a7fc8b40af	consented	NA	6	NA	NA	tongue	head and neck squamous cell carcinoma	no	no	NA	NA	NA	NA	NA	primary	2	-7301	NA	0
TCGA.CN.4738	Yes	male	53	not hispanic or latino	NA	NA	g2	NA	NA	NA	stage iva	1.19288645690834	0	Years	1.19288645690834	1	Years	83.43.0	nationwide children s hospital	2	hnsc	1	false	2014	53	yes	17	larynx	tcga-cn-4738	97640ef0-0259-4244-95ba-48d28c60b372	consented	NA	35	NA	NA	larynx	head and neck squamous cell carcinoma	no	no	NA	NA	NA	NA	NA	primary	25	-19621	436	0
TCGA.CN.4739	Yes	male	71	not hispanic or latino	NA	NA	g2	NA	NA	NA	stage iva	0.952120383036936	0	Years	0.952120383036936	0	Years	83.43.0	nationwide children s hospital	2	hnsc	1	false	2014	71	yes	NA	larynx	tcga-cn-4739	7e3b90c1-8772-4e12-8050-a156558beb82	consented	NA	17	NA	NA	larynx	head and neck squamous cell carcinoma	no	no	NA	NA	NA	NA	NA	primary	25	-26081	NA	0
TCGA.CN.4740	Yes	female	79	NA	NA	NA	g2	NA	NA	NA	stage iva	0.610123119015048	1	Years	2.21614227086183	0	Years	54.46.0	nationwide children s hospital	2	hnsc	1	false	2014	79	yes	4	oral cavity	tcga-cn-4740	e37c83dc-c2c4-4e5f-a57b-39ffcf9aa3cf	consented	NA	13	NA	NA	oral cavity	head and neck squamous cell carcinoma	no	no	NA	NA	NA	NA	NA	primary	2	-29186	NA	0
TCGA.CN.4741	Yes	male	75	not hispanic or latino	NA	NA	g2	NA	NA	NA	stage iva	2.39398084815321	0	Years	2.39398084815321	0	Years	54.46.0	nationwide children s hospital	2	hnsc	1	false	2014	75	no	NA	alveolar ridge	tcga-cn-4741	277b02e9-ded5-4980-845d-af53690000ac	consented	NA	19	NA	NA	alveolar ridge	head and neck squamous cell carcinoma	no	no	NA	NA	NA	NA	NA	primary	3	-27506	NA	0
TCGA.CN.4742	Yes	female	48	not hispanic or latino	NA	NA	g3	NA	NA	NA	stage iva	1.08618331053352	0	Years	1.08618331053352	1	Years	83.43.0	nationwide children s hospital	2	hnsc	1	false	2014	48	yes	6	oral tongue	tcga-cn-4742	444e5bfc-d4e5-4b0d-b96d-88ecea8873e9	consented	NA	17	NA	NA	tongue	head and neck squamous cell carcinoma	no	no	NA	NA	NA	NA	NA	primary	25	-17793	397	0
TCGA.CN.5355	Yes	male	64	not hispanic or latino	NA	NA	g2	NA	NA	NA	stage iva	0.763337893296854	0	Years	0.763337893296854	0	Years	54.46.0	nationwide children s hospital	2	hnsc	1	false	2014	64	yes	NA	larynx	tcga-cn-5355	45a10908-19e6-421a-8903-1440bfa57c9d	consented	NA	25	NA	NA	larynx	head and neck squamous cell carcinoma	no	no	NA	NA	NA	NA	NA	primary	4	-23670	NA	0
TCGA.CN.5356	Yes	male	56	not hispanic or latino	NA	NA	g2	NA	NA	NA	stage iii	0.790697674418605	0	Years	0.790697674418605	0	Years	54.46.0	nationwide children s hospital	2	hnsc	1	false	2014	56	no	NA	larynx	tcga-cn-5356	e1fed7aa-2bce-45ae-b0c6-7f50ef97e425	consented	NA	24	NA	NA	larynx	head and neck squamous cell carcinoma	no	no	NA	NA	NA	NA	NA	primary	3	-20539	NA	0
TCGA.CN.5358	Yes	male	60	not hispanic or latino	NA	NA	g2	NA	NA	NA	stage iii	0.39671682626539	1	Years	0.473324213406293	0	Years	83.43.0	nationwide children s hospital	2	hnsc	1	false	2014	60	yes	6	floor of mouth	tcga-cn-5358	b4e0c62d-f2f6-4243-9e0f-ae2ad4ca4bb8	consented	NA	6	NA	NA	floor of mouth	head and neck squamous cell carcinoma	no	no	NA	NA	NA	NA	NA	primary	6	-22137	NA	0
TCGA.CN.5359	Yes	male	59	not hispanic or latino	NA	NA	g2	NA	NA	NA	stage iva	0.974008207934337	1	Years	1.03146374829001	1	Years	54.46.0	nationwide children s hospital	2	hnsc	1	false	2014	59	yes	NA	floor of mouth	tcga-cn-5359	bfaa4b3f-3e38-478e-99b3-013f2cda80f5	deceased	NA	NA	377	NA	floor of mouth	head and neck squamous cell carcinoma	no	no	NA	NA	NA	NA	NA	primary	4	-21857	377	0
TCGA.CN.5360	Yes	male	68	not hispanic or latino	NA	NA	g2	NA	NA	NA	stage iva	2.36935704514364	0	Years	2.36935704514364	0	Years	54.46.0	nationwide children s hospital	2	hnsc	1	false	2014	68	yes	NA	larynx	tcga-cn-5360	5793879b-f663-4a10-9bd9-1acd2e189650	consented	NA	-22	NA	NA	larynx	head and neck squamous cell carcinoma	no	no	NA	NA	NA	NA	NA	primary	3	-25034	NA	0
TCGA.CN.5361	Yes	male	80	not hispanic or latino	NA	NA	g2	NA	NA	NA	NA	0.528043775649795	0	Years	0.528043775649795	0	Years	54.46.0	nationwide children s hospital	2	hnsc	1	false	2014	80	yes	NA	larynx	tcga-cn-5361	044579ef-16a6-4f00-b951-edc423d8a14f	consented	NA	0	NA	NA	larynx	head and neck squamous cell carcinoma	no	no	NA	NA	NA	NA	NA	primary	3	-29383	NA	0
TCGA.CN.5363	Yes	male	48	not hispanic or latino	NA	NA	g3	NA	NA	NA	stage ivb	0.14500683994528	1	Years	0.689466484268126	1	Years	54.46.0	nationwide children s hospital	2	hnsc	1	false	2014	48	yes	NA	larynx	tcga-cn-5363	291b069c-9dde-4e1e-8430-85146bc94338	deceased	NA	NA	252	NA	larynx	head and neck squamous cell carcinoma	no	no	NA	NA	NA	NA	NA	primary	3	-17635	252	0
TCGA.CN.5364	Yes	male	55	not hispanic or latino	NA	NA	g2	NA	NA	NA	stage iva	1.34883720930233	0	Years	1.34883720930233	1	Years	54.46.0	nationwide children s hospital	2	hnsc	1	false	2014	55	yes	NA	floor of mouth	tcga-cn-5364	13f63218-0949-41e6-a661-c844414c45b5	deceased	NA	NA	493	NA	floor of mouth	head and neck squamous cell carcinoma	no	no	NA	NA	NA	NA	NA	primary	4	-20361	493	0
TCGA.CN.5365	Yes	male	38	not hispanic or latino	NA	NA	g2	NA	NA	NA	stage ivc	0.960328317373461	0	Years	0.960328317373461	1	Years	54.46.0	nationwide children s hospital	2	hnsc	1	false	2014	38	yes	NA	tonsil	tcga-cn-5365	4cffea0b-90a7-4c86-a73f-bb8feca3ada7	deceased	NA	NA	351	NA	tonsil	head and neck squamous cell carcinoma	no	no	NA	NA	NA	NA	NA	primary	3	-14190	351	0
TCGA.CN.5366	Yes	male	51	not hispanic or latino	NA	NA	g2	NA	NA	NA	stage iva	0.755129958960328	1	Years	0.984952120383037	1	Years	54.46.0	nationwide children s hospital	2	hnsc	1	false	2014	51	yes	6	hypopharynx	tcga-cn-5366	30eb06a5-8e88-4c46-bebb-fb93ca07f108	deceased	NA	NA	360	NA	hypopharynx	head and neck squamous cell carcinoma	no	no	NA	NA	NA	NA	NA	primary	3	-18903	360	0
TCGA.CN.5367	Yes	female	60	not hispanic or latino	NA	NA	g2	NA	NA	NA	stage iva	0.963064295485636	0	Years	0.963064295485636	1	Years	54.46.0	nationwide children s hospital	2	hnsc	1	false	2014	60	yes	NA	oral tongue	tcga-cn-5367	61d0709c-d148-413b-a7b5-c0c82ed2f32f	deceased	NA	NA	352	NA	tongue	head and neck squamous cell carcinoma	no	no	NA	NA	NA	NA	NA	primary	4	-22246	352	0
TCGA.CN.5369	Yes	female	90	not hispanic or latino	NA	NA	g3	NA	NA	NA	stage iva	1.03967168262654	0	Years	1.03967168262654	1	Years	54.46.0	nationwide children s hospital	2	hnsc	1	false	2014	90	no	NA	hard palate	tcga-cn-5369	b98867d7-7d5a-4c58-8878-37bee6f2f4fa	deceased	NA	NA	380	NA	hard palate	head and neck squamous cell carcinoma	no	no	NA	NA	NA	NA	NA	primary	4	-32872	380	0
TCGA.CN.5370	Yes	male	78	not hispanic or latino	NA	NA	g3	NA	NA	NA	stage ii	0.333789329685363	1	Years	0.708618331053352	1	Years	164.43.0	nationwide children s hospital	2	hnsc	1	false	2014	78	yes	NA	oral tongue	tcga-cn-5370	54dab158-eb39-4334-8b5a-bf290e6b8bb1	deceased	NA	NA	259	NA	tongue	head and neck squamous cell carcinoma	no	no	NA	NA	NA	NA	NA	primary	11	-28549	259	0
TCGA.CN.5373	Yes	female	55	not hispanic or latino	NA	NA	g1	NA	NA	NA	stage ii	1.12995896032832	0	Years	1.12995896032832	0	Years	54.46.0	nationwide children s hospital	2	hnsc	1	false	2014	55	yes	NA	floor of mouth	tcga-cn-5373	546f01d5-aed5-4fb8-91c0-0fd5e0fde935	consented	NA	0	NA	NA	floor of mouth	head and neck squamous cell carcinoma	no	no	NA	NA	NA	NA	NA	primary	4	-20143	NA	0
TCGA.CN.5374	Yes	female	56	not hispanic or latino	NA	NA	g3	NA	NA	NA	stage iva	0.749658002735978	0	Years	0.749658002735978	0	Years	54.46.0	nationwide children s hospital	2	hnsc	1	false	2014	56	NA	NA	tonsil	tcga-cn-5374	d7641ca1-a062-4dd2-9414-447af7311a84	consented	NA	92	NA	NA	tonsil	head and neck squamous cell carcinoma	no	no	NA	NA	NA	NA	NA	primary	3	-20453	NA	0
TCGA.CN.6010	Yes	male	53	not hispanic or latino	NA	NA	g2	NA	NA	NA	stage iva	0.566347469220246	0	Years	0.566347469220246	0	Years	107.39.0	nationwide children s hospital	2	hnsc	1	false	2014	53	yes	4	larynx	tcga-cn-6010	af31bf2c-8523-4376-bfa8-e2845848d651	consented	NA	-3	NA	NA	larynx	head and neck squamous cell carcinoma	no	no	NA	NA	NA	NA	NA	primary	13	-19475	NA	0
TCGA.CN.6011	Yes	male	57	not hispanic or latino	NA	NA	g3	NA	NA	NA	stage iva	0.623803009575923	0	Years	0.623803009575923	0	Years	107.39.0	nationwide children s hospital	2	hnsc	1	false	2014	57	yes	NA	alveolar ridge	tcga-cn-6011	e7d49212-e9cb-4cd7-923a-bdfc82a4a150	consented	NA	23	NA	NA	alveolar ridge	head and neck squamous cell carcinoma	no	no	NA	NA	NA	NA	NA	primary	14	-21015	NA	0
TCGA.CN.6012	Yes	male	66	not hispanic or latino	NA	NA	g2	NA	NA	NA	stage iii	0.39124487004104	0	Years	0.39124487004104	0	Years	107.39.0	nationwide children s hospital	2	hnsc	1	false	2014	66	no	NA	larynx	tcga-cn-6012	9023c9bf-02a0-4396-8161-304089957b62	consented	united states	0	NA	NA	larynx	head and neck squamous cell carcinoma	no	no	NA	NA	NA	NA	NA	primary	14	-24286	NA	0
TCGA.CN.6013	Yes	male	56	not hispanic or latino	NA	NA	g3	NA	NA	NA	stage iva	0.880984952120383	1	Years	0.421340629274966	0	Years	107.39.0	nationwide children s hospital	2	hnsc	1	false	2014	56	yes	NA	alveolar ridge	tcga-cn-6013	714496c5-d221-4397-9c5a-cd2d22603e6f	consented	united states	4	NA	NA	alveolar ridge	head and neck squamous cell carcinoma	no	no	NA	NA	NA	NA	NA	primary	14	-20703	NA	0
TCGA.CN.6016	Yes	male	64	not hispanic or latino	NA	NA	g2	NA	NA	NA	stage iva	0.549931600547196	0	Years	0.549931600547196	0	Years	107.39.0	nationwide children s hospital	2	hnsc	1	false	2014	64	yes	12	floor of mouth	tcga-cn-6016	ffcf851d-7fa1-4b45-911a-a3fbd74c253a	consented	united states	13	NA	NA	floor of mouth	head and neck squamous cell carcinoma	no	no	NA	NA	NA	NA	NA	primary	14	-23664	NA	0
TCGA.CN.6017	Yes	male	55	not hispanic or latino	NA	NA	g2	NA	NA	NA	stage iii	0.435020519835841	0	Years	0.435020519835841	0	Years	107.39.0	nationwide children s hospital	2	hnsc	1	false	2014	55	yes	3	oral tongue	tcga-cn-6017	23c4e2eb-142b-4fcc-a974-9a248aec3f37	consented	united states	13	NA	NA	tongue	head and neck squamous cell carcinoma	no	no	NA	NA	NA	NA	NA	primary	14	-20358	NA	0
TCGA.CN.6018	Yes	female	85	not hispanic or latino	NA	NA	g2	NA	NA	NA	stage iva	0.12311901504788	0	Years	0.12311901504788	0	Years	107.39.0	nationwide children s hospital	2	hnsc	1	false	2014	85	no	NA	oral cavity	tcga-cn-6018	55838e1f-07e8-49ca-89d6-46216babc6f7	consented	united states	16	NA	NA	oral cavity	head and neck squamous cell carcinoma	no	no	NA	NA	NA	NA	NA	primary	14	-31242	NA	0
TCGA.CN.6019	Yes	male	61	not hispanic or latino	NA	NA	g2	NA	NA	NA	stage iva	0.366621067031464	0	Years	0.366621067031464	0	Years	107.39.0	nationwide children s hospital	2	hnsc	1	false	2014	61	yes	3	oral tongue	tcga-cn-6019	ee3061ec-273c-4bef-a325-35e9c469bf01	consented	united states	0	NA	NA	tongue	head and neck squamous cell carcinoma	no	no	NA	NA	NA	NA	NA	primary	15	-22485	NA	0
TCGA.CN.6020	Yes	male	58	not hispanic or latino	NA	NA	g2	NA	NA	NA	stage iva	0.265389876880985	0	Years	0.265389876880985	0	Years	107.39.0	nationwide children s hospital	2	hnsc	1	false	2014	58	yes	NA	oral cavity	tcga-cn-6020	9283709d-d019-4291-a097-611a5c05244b	consented	united states	0	NA	NA	oral cavity	head and neck squamous cell carcinoma	no	no	NA	NA	NA	NA	NA	primary	15	-21232	NA	0
TCGA.CN.6021	Yes	female	63	not hispanic or latino	NA	NA	g2	NA	NA	NA	stage iii	0.755129958960328	0	Years	0.755129958960328	1	Years	107.39.0	nationwide children s hospital	2	hnsc	1	false	2014	63	no	NA	larynx	tcga-cn-6021	9eb1997f-14f5-4230-ae4f-1ef1943e1723	consented	united states	-191	NA	NA	larynx	head and neck squamous cell carcinoma	no	yes, history of synchronous and or bilateral malignancy	NA	NA	NA	NA	NA	primary	14	-23211	276	0
TCGA.CN.6022	Yes	male	49	not hispanic or latino	NA	NA	g3	NA	NA	NA	stage iva	0.276333789329685	1	Years	0.549931600547196	0	Years	107.39.0	nationwide children s hospital	2	hnsc	1	false	2014	49	NA	NA	larynx	tcga-cn-6022	339f80f9-a542-4aaa-8bb8-3784493dd5ab	consented	united states	-2	NA	NA	larynx	head and neck squamous cell carcinoma	no	yes, history of synchronous and or bilateral malignancy	NA	NA	NA	NA	NA	primary	14	-17971	NA	0
TCGA.CN.6023	Yes	male	73	not hispanic or latino	NA	NA	gx	NA	NA	NA	stage iva	0.514363885088919	0	Years	0.514363885088919	0	Years	107.39.0	nationwide children s hospital	2	hnsc	1	false	2014	73	yes	NA	larynx	tcga-cn-6023	69efde94-a9f9-49ff-9c82-028c35940eda	consented	united states	19	NA	NA	larynx	head and neck squamous cell carcinoma	no	yes, history of synchronous and or bilateral malignancy	NA	NA	NA	NA	NA	primary	15	-26769	NA	0
TCGA.CN.6024	Yes	male	66	not hispanic or latino	NA	NA	g2	NA	NA	NA	stage iva	0.426812585499316	1	Years	0.612859097127223	0	Years	107.39.0	nationwide children s hospital	2	hnsc	1	false	2014	66	yes	NA	oral tongue	tcga-cn-6024	2fc48edb-a428-49c3-9599-d00eb2b448ac	consented	united states	6	NA	NA	tongue	head and neck squamous cell carcinoma	no	yes, history of synchronous and or bilateral malignancy	NA	NA	NA	NA	NA	primary	15	-24259	NA	0
TCGA.CN.6988	Yes	male	47	not hispanic or latino	NA	NA	g3	NA	NA	NA	stage iva	0.114911080711354	NA	Years	0.114911080711354	0	Years	151.34.0	nationwide children s hospital	2	hnsc	1	false	2014	47	yes	6	larynx	tcga-cn-6988	426a24aa-82c3-42a4-90df-4837871ee286	consented	united states	18	NA	NA	larynx	head and neck squamous cell carcinoma	no	no	NA	NA	NA	NA	NA	primary	17	-17308	NA	0
TCGA.CN.6989	Yes	male	64	not hispanic or latino	NA	NA	g2	NA	NA	NA	stage iva	0.484268125854993	0	Years	0.484268125854993	0	Years	151.34.0	nationwide children s hospital	2	hnsc	1	false	2014	64	yes	3	larynx	tcga-cn-6989	f33aa93f-b32d-4c4f-9a71-1e5ab69c6899	consented	united states	3	NA	NA	larynx	head and neck squamous cell carcinoma	no	no	NA	NA	NA	NA	NA	primary	17	-23515	NA	0
TCGA.CN.6992	Yes	male	61	not hispanic or latino	NA	NA	g2	NA	NA	NA	stage iva	0.227086183310534	NA	Years	0.227086183310534	0	Years	151.34.0	nationwide children s hospital	2	hnsc	1	false	2014	61	yes	16	larynx	tcga-cn-6992	547de7d8-c2f1-41d7-a0b4-cc6f39712301	consented	united states	-9	NA	NA	larynx	head and neck squamous cell carcinoma	no	yes, history of synchronous and or bilateral malignancy	NA	NA	NA	NA	NA	primary	17	-22598	NA	0
TCGA.CN.6994	Yes	male	67	not hispanic or latino	NA	NA	g2	NA	NA	NA	stage iva	0.325581395348837	NA	Years	0.325581395348837	0	Years	151.34.0	nationwide children s hospital	2	hnsc	1	false	2014	67	NA	NA	oral cavity	tcga-cn-6994	6909302d-358a-46cd-8052-eedb09c83c83	consented	united states	8	NA	NA	oral cavity	head and neck squamous cell carcinoma	no	no	NA	NA	NA	NA	NA	primary	22	-24778	NA	0
TCGA.CN.6995	Yes	male	78	not hispanic or latino	NA	NA	g2	NA	NA	NA	stage iva	0.306429548563611	NA	Years	0.306429548563611	1	Years	164.43.0	nationwide children s hospital	2	hnsc	1	false	2014	78	no	NA	floor of mouth	tcga-cn-6995	396ccdcb-40eb-4299-8575-b26753054434	consented	united states	8	NA	NA	floor of mouth	head and neck squamous cell carcinoma	no	no	NA	NA	NA	NA	NA	primary	29	-28849	112	0
TCGA.CN.6996	Yes	female	58	not hispanic or latino	NA	NA	g2	NA	NA	NA	stage iva	0.311901504787962	0	Years	0.311901504787962	0	Years	151.34.0	nationwide children s hospital	2	hnsc	1	false	2014	58	no	NA	oral tongue	tcga-cn-6996	49b94421-fe82-4f24-8ef2-820674142418	consented	united states	13	NA	NA	tongue	head and neck squamous cell carcinoma	no	no	NA	NA	NA	NA	NA	primary	22	-21447	NA	0
TCGA.CN.6997	Yes	male	66	not hispanic or latino	NA	NA	g3	NA	NA	NA	stage iva	0.27359781121751	0	Years	0.27359781121751	0	Years	164.43.0	nationwide children s hospital	2	hnsc	1	false	2014	66	no	NA	larynx	tcga-cn-6997	171890ae-0391-4d8c-9bd2-090d866a2c5b	consented	united states	6	NA	NA	larynx	head and neck squamous cell carcinoma	no	yes, history of prior malignancy	NA	NA	NA	NA	NA	primary	22	-24298	NA	0
TCGA.CN.6998	Yes	male	53	not hispanic or latino	NA	NA	g2	NA	NA	NA	stage iva	0.125854993160055	0	Years	0.125854993160055	0	Years	164.43.0	nationwide children s hospital	2	hnsc	1	false	2014	53	no	NA	oral tongue	tcga-cn-6998	039788ec-1364-40c7-9e9d-13dc305674e9	consented	united states	0	NA	NA	tongue	head and neck squamous cell carcinoma	no	no	NA	NA	NA	NA	NA	primary	24	-19446	NA	0
TCGA.CN.A49B	Yes	male	71	not hispanic or latino	NA	NA	g3	NA	NA	NA	stage iii	1.22298221614227	NA	Years	1.22298221614227	0	Years	260.14.0	nationwide children s hospital	2	hnsc	1	false	2014	71	yes	7	larynx	tcga-cn-a49b	6f02648b-0c48-46ea-874a-407f951f0409	consented	united states	-14	NA	NA	larynx	head and neck squamous cell carcinoma	no	no	NA	NA	NA	NA	NA	primary	3	-26154	NA	0
TCGA.CN.A63U	Yes	male	50	not hispanic or latino	NA	NA	g3	NA	NA	NA	stage iii	1.43638850889193	NA	Years	1.43638850889193	0	Years	311.12.0	nationwide children s hospital	2	hnsc	1	false	2014	50	no	NA	larynx	tcga-cn-a63u	22233a31-023f-412f-9b42-73b58c51dee8	consented	united states	23	NA	NA	larynx	head and neck squamous cell carcinoma	no	no	NA	NA	NA	NA	NA	primary	17	-18272	NA	0
TCGA.CN.A63V	Yes	male	59	not hispanic or latino	NA	NA	g2	NA	NA	NA	stage iva	1.32147742818057	NA	Years	1.32147742818057	0	Years	301.14.0	nationwide children s hospital	2	hnsc	1	false	2014	59	no	NA	buccal mucosa	tcga-cn-a63v	b8307f59-713f-404c-9a82-2450d2ad7507	consented	united states	0	NA	NA	buccal mucosa	head and neck squamous cell carcinoma	no	no	NA	NA	NA	NA	NA	primary	17	-21734	NA	0
TCGA.CN.A63Y	Yes	male	46	not hispanic or latino	NA	NA	g2	NA	NA	NA	stage i	0.478796169630643	NA	Years	0.478796169630643	0	Years	311.12.0	nationwide children s hospital	2	hnsc	1	false	2014	46	no	NA	tonsil	tcga-cn-a63y	60fcc18c-0509-4c7b-aca9-178f47055077	consented	united states	8	NA	NA	tonsil	head and neck squamous cell carcinoma	no	no	NA	NA	NA	NA	NA	primary	17	-17124	NA	0
TCGA.CN.A641	Yes	male	47	not hispanic or latino	NA	NA	g2	NA	NA	NA	stage iva	1.00410396716826	NA	Years	1.00410396716826	0	Years	311.12.0	nationwide children s hospital	2	hnsc	1	false	2014	47	yes	0	larynx	tcga-cn-a641	600d5316-b795-4ab2-86fc-52835059386f	consented	united states	110	NA	NA	larynx	head and neck squamous cell carcinoma	no	no	NA	NA	NA	NA	NA	primary	17	-17454	NA	0
TCGA.CQ.5323	Yes	male	82	not hispanic or latino	NA	NA	g2	NA	NA	NA	stage iii	4.00820793433653	0	Years	4.00820793433653	0	Years	107.39.0	nationwide children s hospital	2	hnsc	1	false	2014	82	yes	1	alveolar ridge	tcga-cq-5323	deefdd62-4d35-40c9-ad4c-0b593f35cff7	consented	canada	1285	NA	NA	alveolar ridge	head and neck squamous cell carcinoma	no	yes, history of prior malignancy	NA	NA	NA	NA	NA	primary	30	-30173	NA	0
TCGA.CQ.5324	Yes	male	59	not hispanic or latino	NA	NA	g2	NA	NA	NA	stage iva	3.30232558139535	0	Years	3.30232558139535	0	Years	107.39.0	nationwide children s hospital	2	hnsc	1	false	2014	59	no	NA	floor of mouth	tcga-cq-5324	78e67b26-c473-449f-95e7-c4d11f066d5b	consented	canada	1053	NA	NA	floor of mouth	head and neck squamous cell carcinoma	no	no	NA	NA	NA	NA	NA	primary	5	-21802	NA	0
TCGA.CQ.5325	Yes	male	65	not hispanic or latino	NA	NA	g2	NA	NA	NA	stage i	0.558139534883721	1	Years	1.78932968536252	1	Years	107.39.0	nationwide children s hospital	2	hnsc	1	false	2014	65	yes	3	oral tongue	tcga-cq-5325	408c5d54-7888-4955-8386-bf8819b48a6c	deceased	canada	NA	654	NA	tongue	head and neck squamous cell carcinoma	no	no	NA	NA	NA	NA	NA	primary	5	-23833	654	0
TCGA.CQ.5326	Yes	male	67	not hispanic or latino	NA	NA	g3	NA	NA	NA	stage iva	0.243502051983584	0	Years	0.243502051983584	1	Years	145.43.0	nationwide children s hospital	2	hnsc	1	false	2014	67	yes	2	alveolar ridge	tcga-cq-5326	dff4246a-57ea-46f2-a5bc-7aa82e494137	deceased	canada	NA	89	NA	alveolar ridge	head and neck squamous cell carcinoma	no	no	NA	NA	NA	NA	NA	primary	26	-24473	89	0
TCGA.CQ.5327	Yes	female	61	not hispanic or latino	NA	NA	g2	NA	NA	NA	stage iva	3.23666210670315	0	Years	3.23666210670315	0	Years	107.39.0	nationwide children s hospital	2	hnsc	1	false	2014	61	no	NA	oral tongue	tcga-cq-5327	5a03e2b6-4c8b-479a-9036-9859af031da4	consented	canada	987	NA	NA	tongue	head and neck squamous cell carcinoma	no	no	NA	NA	NA	NA	NA	primary	7	-22307	NA	0
TCGA.CQ.5329	Yes	female	46	not hispanic or latino	NA	NA	g2	NA	NA	NA	stage iii	2.30095759233926	0	Years	2.30095759233926	0	Years	107.39.0	nationwide children s hospital	2	hnsc	1	false	2014	46	no	NA	oral tongue	tcga-cq-5329	02dcc11f-4f0e-4c9e-8d96-d22d47beef5d	consented	canada	786	NA	NA	tongue	head and neck squamous cell carcinoma	no	no	NA	NA	NA	NA	NA	primary	12	-17027	NA	0
TCGA.CQ.5330	Yes	female	69	not hispanic or latino	NA	NA	g3	NA	NA	NA	stage iii	2.45143638850889	0	Years	2.45143638850889	0	Years	107.39.0	nationwide children s hospital	2	hnsc	1	false	2014	69	no	NA	oral tongue	tcga-cq-5330	9ffa79fa-d2d8-48e1-8fd6-4b020ecf357c	consented	canada	765	NA	NA	tongue	head and neck squamous cell carcinoma	no	no	NA	NA	NA	NA	NA	primary	12	-25255	NA	0
TCGA.CQ.5331	Yes	female	73	not hispanic or latino	NA	NA	g2	NA	NA	NA	stage iva	2.81258549931601	0	Years	2.81258549931601	0	Years	145.43.0	nationwide children s hospital	2	hnsc	1	false	2014	73	no	NA	hard palate	tcga-cq-5331	dbf4e04d-095e-4554-a48c-fe7cb711ac42	consented	NA	708	NA	NA	hard palate	head and neck squamous cell carcinoma	no	no	NA	NA	NA	NA	NA	primary	27	-26900	NA	0
TCGA.CQ.5332	Yes	male	87	not hispanic or latino	NA	NA	g2	NA	NA	NA	stage iii	0.867305061559507	NA	Years	0.867305061559507	1	Years	107.39.0	nationwide children s hospital	2	hnsc	1	false	2014	87	yes	NA	floor of mouth	tcga-cq-5332	657346f2-4280-4d80-983e-cab8004f184a	deceased	canada	NA	317	NA	floor of mouth	head and neck squamous cell carcinoma	no	no	NA	NA	NA	NA	NA	primary	12	-32032	317	0
TCGA.CQ.5333	Yes	male	74	not hispanic or latino	NA	NA	g3	NA	NA	NA	stage i	0.481532147742818	1	Years	0.93296853625171	1	Years	241.24.0	nationwide children s hospital	2	hnsc	1	false	2014	74	yes	NA	oral tongue	tcga-cq-5333	06a802b9-0b5c-4ee4-9823-56d2e8c78422	deceased	canada	NA	341	NA	tongue	head and neck squamous cell carcinoma	no	no	NA	NA	NA	NA	NA	primary	12	-27109	341	0
TCGA.CQ.5334	Yes	male	87	not hispanic or latino	NA	NA	g2	NA	NA	NA	stage ivb	0.136798905608755	1	Years	0.350205198358413	1	Years	107.39.0	nationwide children s hospital	2	hnsc	1	false	2014	87	no	NA	buccal mucosa	tcga-cq-5334	1c25aad5-13f5-44dc-a18f-425d7626ce55	deceased	canada	NA	128	NA	buccal mucosa	head and neck squamous cell carcinoma	no	no	NA	NA	NA	NA	NA	primary	12	-32024	128	0
TCGA.CQ.6218	Yes	female	52	not hispanic or latino	NA	NA	g2	NA	NA	NA	stage iii	2.38030095759234	0	Years	2.38030095759234	0	Years	151.34.0	nationwide children s hospital	2	hnsc	1	false	2014	52	no	NA	floor of mouth	tcga-cq-6218	64260b33-dac0-4442-82c8-04f0c9ea8a01	consented	canada	544	NA	NA	floor of mouth	head and neck squamous cell carcinoma	no	no	NA	NA	NA	NA	NA	primary	27	-19095	NA	0
TCGA.CQ.6219	Yes	female	50	not hispanic or latino	NA	NA	g2	NA	NA	NA	stage iva	0.53077975376197	1	Years	1.3077975376197	1	Years	151.34.0	nationwide children s hospital	2	hnsc	1	false	2014	50	yes	1.7	oral tongue	tcga-cq-6219	0ca3d25a-22e9-4e40-834b-65f402535005	deceased	canada	NA	478	NA	tongue	head and neck squamous cell carcinoma	no	no	NA	NA	NA	NA	NA	primary	27	-18578	478	0
TCGA.CQ.6220	Yes	male	69	not hispanic or latino	NA	NA	g2	NA	NA	NA	stage iii	2.6922024623803	0	Years	2.6922024623803	1	Years	151.34.0	nationwide children s hospital	2	hnsc	1	false	2014	69	yes	NA	buccal mucosa	tcga-cq-6220	96d0cefe-7949-4736-a7dc-1e4fa94765ec	deceased	canada	NA	984	NA	buccal mucosa	head and neck squamous cell carcinoma	no	no	NA	NA	NA	NA	NA	primary	27	-25366	984	0
TCGA.CQ.6221	Yes	male	79	not hispanic or latino	NA	NA	g3	NA	NA	NA	stage ii	2.7359781121751	0	Years	2.7359781121751	0	Years	188.37.0	nationwide children s hospital	2	hnsc	1	false	2014	79	yes	NA	oral tongue	tcga-cq-6221	839b660c-98fe-4468-a2b3-408594350250	consented	canada	1000	NA	NA	tongue	head and neck squamous cell carcinoma	no	yes, history of prior malignancy	NA	NA	NA	NA	NA	primary	16	-29025	NA	0
TCGA.CQ.6222	Yes	male	63	not hispanic or latino	NA	NA	g2	NA	NA	NA	stage iva	3.17373461012312	0	Years	3.17373461012312	0	Years	151.29.0	nationwide children s hospital	3	hnsc	10	false	2013	63	no	NA	oral tongue	tcga-cq-6222	e1670628-632d-4305-be07-9b9b6bea3350	consented	canada	995	NA	NA	tongue	head and neck squamous cell carcinoma	no	no	NA	NA	NA	NA	NA	primary	3	-23326	NA	0
TCGA.CQ.6223	Yes	male	69	not hispanic or latino	NA	NA	g2	NA	NA	NA	stage iva	2.89192886456908	0	Years	2.89192886456908	0	Years	151.34.0	nationwide children s hospital	2	hnsc	1	false	2014	69	no	NA	alveolar ridge	tcga-cq-6223	d9e8c707-e61a-4813-8dc0-2472e9ccf12b	consented	canada	665	NA	NA	alveolar ridge	head and neck squamous cell carcinoma	no	no	NA	NA	NA	NA	NA	primary	3	-25266	NA	0
TCGA.CQ.6224	Yes	male	52	not hispanic or latino	NA	NA	g3	NA	NA	NA	stage ii	2.6922024623803	0	Years	2.6922024623803	0	Years	151.34.0	nationwide children s hospital	2	hnsc	1	false	2014	52	yes	1	oral tongue	tcga-cq-6224	d86fd392-fa5c-4142-a647-440e6c32d478	consented	canada	705	NA	NA	tongue	head and neck squamous cell carcinoma	no	no	NA	NA	NA	NA	NA	primary	5	-19051	NA	0
TCGA.CQ.6225	Yes	male	65	not hispanic or latino	NA	NA	g2	NA	NA	NA	stage ii	0.492476060191518	1	Years	1.10259917920657	1	Years	151.34.0	nationwide children s hospital	2	hnsc	1	false	2014	65	no	NA	oral tongue	tcga-cq-6225	90f44998-3c05-44b2-9501-bbd0f43c5147	deceased	canada	NA	403	NA	tongue	head and neck squamous cell carcinoma	yes, radiation prior to resection	no	NA	NA	NA	NA	NA	primary	13	-23988	403	0
TCGA.CQ.6227	Yes	male	77	not hispanic or latino	NA	NA	g2	NA	NA	NA	stage iii	0.350205198358413	0	Years	0.350205198358413	1	Years	151.34.0	nationwide children s hospital	2	hnsc	1	false	2014	77	yes	3	oral cavity	tcga-cq-6227	5d227ea8-bd74-4e8f-9bee-9d981f03d66f	deceased	canada	NA	128	NA	oral cavity	head and neck squamous cell carcinoma	no	no	NA	NA	NA	NA	NA	primary	6	-28466	128	0
TCGA.CQ.6228	Yes	female	71	not hispanic or latino	NA	NA	g2	NA	NA	NA	stage iii	0.744186046511628	1	Years	1.24487004103967	1	Years	151.34.0	nationwide children s hospital	2	hnsc	1	false	2014	71	yes	NA	floor of mouth	tcga-cq-6228	e303b8c4-6428-4134-bb9d-a95dc1d8e35e	deceased	canada	NA	455	NA	floor of mouth	head and neck squamous cell carcinoma	no	no	NA	NA	NA	NA	NA	primary	6	-25942	455	0
TCGA.CQ.6229	Yes	male	61	not hispanic or latino	NA	NA	g2	NA	NA	NA	stage iii	2.22708618331053	0	Years	2.22708618331053	0	Years	151.34.0	nationwide children s hospital	2	hnsc	1	false	2014	61	no	NA	oral tongue	tcga-cq-6229	a091822c-447a-49a5-8c20-e329df79599c	consented	canada	583	NA	NA	tongue	head and neck squamous cell carcinoma	no	no	NA	NA	NA	NA	NA	primary	6	-22541	NA	0
TCGA.CQ.7063	Yes	female	59	not hispanic or latino	NA	NA	g1	NA	NA	NA	NA	3.99726402188782	NA	Years	3.99726402188782	0	Years	241.24.0	nationwide children s hospital	2	hnsc	1	false	2014	59	yes	0	hard palate	tcga-cq-7063	2b2bb108-ca85-4b3e-a6a6-5ffaac487c5e	consented	canada	735	NA	NA	hard palate	head and neck squamous cell carcinoma	no	yes, history of prior malignancy	NA	NA	NA	NA	NA	primary	21	-21722	NA	0
TCGA.CQ.7064	Yes	female	83	not hispanic or latino	NA	NA	g2	NA	NA	NA	stage iii	3.76744186046512	NA	Years	3.76744186046512	0	Years	241.24.0	nationwide children s hospital	2	hnsc	1	false	2014	83	yes	0	buccal mucosa	tcga-cq-7064	f383df81-a334-43c6-a5be-ea00013a4f6a	consented	canada	706	NA	NA	buccal mucosa	head and neck squamous cell carcinoma	no	no	NA	NA	NA	NA	NA	primary	21	-30640	NA	0
TCGA.CQ.7065	Yes	male	40	not hispanic or latino	NA	NA	g2	NA	NA	NA	stage ii	0.626538987688098	1	Years	2.75239398084815	0	Years	188.37.0	nationwide children s hospital	2	hnsc	1	false	2014	40	no	NA	oral tongue	tcga-cq-7065	20ece2ca-8601-4cca-aec5-0a5c0b92594d	consented	canada	762	NA	NA	tongue	head and neck squamous cell carcinoma	no	no	NA	NA	NA	NA	NA	primary	27	-14676	NA	0
TCGA.CQ.7067	Yes	female	75	not hispanic or latino	NA	NA	g3	NA	NA	NA	stage i	1.38987688098495	0	Years	1.38987688098495	0	Years	215.28.0	nationwide children s hospital	2	hnsc	1	false	2014	75	no	NA	oral tongue	tcga-cq-7067	e0f4d67d-5ca3-4c21-9f52-04f660827d08	consented	canada	363	NA	NA	tongue	head and neck squamous cell carcinoma	no	yes, history of prior malignancy	NA	NA	NA	NA	NA	primary	14	-27707	NA	0
TCGA.CQ.7068	Yes	female	80	not hispanic or latino	NA	NA	g2	NA	NA	NA	stage ii	1.89603283173735	0	Years	1.89603283173735	0	Years	188.37.0	nationwide children s hospital	2	hnsc	1	false	2014	80	no	NA	floor of mouth	tcga-cq-7068	8ebe8c25-5ef9-42d4-9414-8313227b673f	consented	canada	205	NA	NA	floor of mouth	head and neck squamous cell carcinoma	no	yes, history of prior malignancy	NA	NA	NA	NA	NA	primary	17	-29530	NA	0
TCGA.CQ.7069	Yes	female	77	not hispanic or latino	NA	NA	g2	NA	NA	NA	stage ii	2.46238030095759	NA	Years	2.46238030095759	0	Years	241.24.0	nationwide children s hospital	2	hnsc	1	false	2014	77	yes	0	alveolar ridge	tcga-cq-7069	06060406-0540-4d5a-adeb-4cc46c01c782	consented	canada	243	NA	NA	alveolar ridge	head and neck squamous cell carcinoma	no	no	NA	NA	NA	NA	NA	primary	21	-28138	NA	0
TCGA.CR.5243	Yes	male	51	not hispanic or latino	NA	NA	g3	NA	NA	NA	stage iva	7.00957592339261	0	Years	7.00957592339261	0	Years	83.43.0	nationwide children s hospital	2	hnsc	1	false	2014	51	yes	0	tonsil	tcga-cr-5243	e37f479f-ca05-45e4-ac6d-a974bed6e7f8	consented	NA	13	NA	NA	tonsil	head and neck squamous cell carcinoma	no	no	NA	NA	NA	NA	NA	primary	5	-18812	NA	0
TCGA.CR.5247	Yes	male	48	not hispanic or latino	NA	NA	g2	NA	NA	NA	stage iii	0.979480164158687	0	Years	0.979480164158687	0	Years	164.43.0	nationwide children s hospital	2	hnsc	1	false	2014	48	yes	NA	tonsil	tcga-cr-5247	692b50fc-19ca-4926-84cb-fd7168209e44	consented	united states	-25	NA	NA	tonsil	head and neck squamous cell carcinoma	no	no	NA	NA	NA	NA	NA	primary	28	-17809	NA	0
TCGA.CR.5248	Yes	male	53	not hispanic or latino	NA	NA	g3	NA	NA	NA	stage iva	2.55813953488372	1	Years	4.54719562243502	0	Years	164.43.0	nationwide children s hospital	2	hnsc	1	false	2014	53	yes	NA	tonsil	tcga-cr-5248	a9017cd4-df30-46eb-b08f-39540b15243f	consented	united states	39	NA	NA	tonsil	head and neck squamous cell carcinoma	no	no	NA	NA	NA	NA	NA	primary	28	-19441	NA	0
TCGA.CR.5249	Yes	female	35	not hispanic or latino	NA	NA	gx	NA	NA	NA	stage ii	3.15184678522572	0	Years	3.15184678522572	0	Years	83.43.0	nationwide children s hospital	2	hnsc	1	false	2014	35	yes	1	tonsil	tcga-cr-5249	c7df3466-b9a7-4818-883b-d0cd08483570	consented	NA	-23	NA	NA	tonsil	head and neck squamous cell carcinoma	no	no	NA	NA	NA	NA	NA	primary	5	-13047	NA	0
TCGA.CR.5250	Yes	male	71	not hispanic or latino	NA	NA	g3	NA	NA	NA	stage ii	2.18331053351573	0	Years	2.18331053351573	0	Years	83.43.0	nationwide children s hospital	2	hnsc	1	false	2014	71	yes	NA	base of tongue	tcga-cr-5250	9e178d80-fe90-4998-9dae-726c4beceef7	consented	NA	3	NA	NA	tongue, base of tongue	head and neck squamous cell carcinoma	no	no	NA	NA	NA	NA	NA	primary	5	-26097	NA	0
TCGA.CR.6467	Yes	male	59	not hispanic or latino	NA	NA	g3	NA	NA	NA	stage iva	4.86183310533516	0	Years	4.86183310533516	0	Years	145.43.0	nationwide children s hospital	2	hnsc	1	false	2014	59	yes	.5	tonsil	tcga-cr-6467	89f91e36-fed8-4da3-8a35-c761d6f65285	consented	united states	-7	NA	NA	tonsil	head and neck squamous cell carcinoma	no	no	NA	NA	NA	NA	NA	primary	14	-21689	NA	0
TCGA.CR.6470	Yes	male	38	not hispanic or latino	NA	NA	g2	NA	NA	NA	stage iva	4.16142270861833	0	Years	4.16142270861833	0	Years	145.43.0	nationwide children s hospital	2	hnsc	1	false	2014	38	yes	2.5	tonsil	tcga-cr-6470	cd032ddb-55f2-4c77-8dcf-e4e630f7de6f	consented	united states	31	NA	NA	tonsil	head and neck squamous cell carcinoma	no	no	NA	NA	NA	NA	NA	primary	14	-14133	NA	0
TCGA.CR.6471	Yes	male	58	not hispanic or latino	NA	NA	g2	NA	NA	NA	stage iva	1.3625170998632	1	Years	3.28864569083447	1	Years	145.43.0	nationwide children s hospital	2	hnsc	1	false	2014	58	yes	NA	oral cavity	tcga-cr-6471	eda29281-e803-4217-8603-d6a388408611	consented	united states	0	NA	NA	oral cavity	head and neck squamous cell carcinoma	no	no	NA	NA	NA	NA	NA	primary	14	-21314	1202	0
TCGA.CR.6472	Yes	male	59	not hispanic or latino	NA	NA	g3	NA	NA	NA	stage ivb	2.87277701778386	NA	Years	2.87277701778386	0	Years	145.43.0	nationwide children s hospital	2	hnsc	1	false	2014	59	yes	0	base of tongue	tcga-cr-6472	0956bc67-dd55-4c54-a56a-f22f2856662a	consented	united states	12	NA	NA	tongue, base of tongue	head and neck squamous cell carcinoma	no	yes, history of synchronous and or bilateral malignancy	NA	NA	NA	NA	NA	primary	14	-21654	NA	0
TCGA.CR.6473	Yes	male	68	not hispanic or latino	NA	NA	g3	NA	NA	NA	stage iva	3.07797537619699	0	Years	3.07797537619699	0	Years	145.43.0	nationwide children s hospital	2	hnsc	1	false	2014	68	yes	NA	hypopharynx	tcga-cr-6473	e8b0a499-7e9a-4f0e-b552-8e4f284141ed	consented	united states	-4	NA	NA	hypopharynx	head and neck squamous cell carcinoma	no	no	NA	NA	NA	NA	NA	primary	21	-24857	NA	0
TCGA.CR.6474	Yes	male	51	not hispanic or latino	NA	NA	g2	NA	NA	NA	stage iva	0.599179206566347	1	Years	1.54035567715458	1	Years	145.43.0	nationwide children s hospital	2	hnsc	1	false	2014	51	yes	NA	larynx	tcga-cr-6474	9f771c36-16ec-4770-bc53-f6c861343f1c	consented	united states	-11	NA	NA	larynx	head and neck squamous cell carcinoma	no	no	NA	NA	NA	NA	NA	primary	21	-18840	563	0
TCGA.CR.6477	Yes	female	56	not hispanic or latino	NA	NA	g2	NA	NA	NA	stage iva	1.406292749658	0	Years	1.406292749658	0	Years	145.43.0	nationwide children s hospital	2	hnsc	1	false	2014	56	yes	NA	base of tongue	tcga-cr-6477	b74519ff-b338-45e9-9307-008223726dac	consented	united states	-6	NA	NA	tongue, base of tongue	head and neck squamous cell carcinoma	no	no	NA	NA	NA	NA	NA	primary	28	-20814	NA	0
TCGA.CR.6478	Yes	female	66	not hispanic or latino	NA	NA	g3	NA	NA	NA	stage iva	0.500683994528044	0	Years	0.500683994528044	1	Years	145.43.0	nationwide children s hospital	2	hnsc	1	false	2014	66	yes	NA	tonsil	tcga-cr-6478	467d5c94-1e67-4454-9e9c-9dffaa643032	consented	united states	28	NA	NA	tonsil	head and neck squamous cell carcinoma	no	yes, history of synchronous and or bilateral malignancy	NA	NA	NA	NA	NA	primary	21	-24244	183	0
TCGA.CR.6480	Yes	male	53	not hispanic or latino	NA	NA	g2	NA	NA	NA	stage iva	0.990424076607387	0	Years	0.990424076607387	0	Years	145.43.0	nationwide children s hospital	2	hnsc	1	false	2014	53	yes	NA	tonsil	tcga-cr-6480	ba9d4568-71a8-41fc-a2be-0bf784e36d6a	consented	united states	0	NA	NA	tonsil	head and neck squamous cell carcinoma	no	no	NA	NA	NA	NA	NA	primary	21	-19472	NA	0
TCGA.CR.6481	Yes	male	47	not hispanic or latino	NA	NA	g2	NA	NA	NA	stage iva	0.850889192886457	0	Years	0.850889192886457	0	Years	145.43.0	nationwide children s hospital	2	hnsc	1	false	2014	47	yes	NA	tonsil	tcga-cr-6481	9a76bd98-1d2b-4d0f-9772-883520ff6210	consented	united states	0	NA	NA	tonsil	head and neck squamous cell carcinoma	no	no	NA	NA	NA	NA	NA	primary	28	-17203	NA	0
TCGA.CR.6482	Yes	male	62	not hispanic or latino	NA	NA	g3	NA	NA	NA	stage iva	0.94391244870041	0	Years	0.94391244870041	0	Years	145.43.0	nationwide children s hospital	2	hnsc	1	false	2014	62	yes	NA	tonsil	tcga-cr-6482	468649e7-1525-4b8a-8ab5-ddb27db5f022	consented	united states	-4	NA	NA	tonsil	head and neck squamous cell carcinoma	no	no	NA	NA	NA	NA	NA	primary	28	-22741	NA	0
TCGA.CR.6484	Yes	female	67	not hispanic or latino	NA	NA	g2	NA	NA	NA	stage iva	0.968536251709986	0	Years	0.968536251709986	0	Years	145.43.0	nationwide children s hospital	2	hnsc	1	false	2014	67	no	NA	oral cavity	tcga-cr-6484	aa10d6da-ba20-43e8-ab8f-a9b4b58738b4	consented	united states	25	NA	NA	oral cavity	head and neck squamous cell carcinoma	no	no	NA	NA	NA	NA	NA	primary	28	-24569	NA	0
TCGA.CR.6487	Yes	male	50	not hispanic or latino	NA	NA	g3	NA	NA	NA	stage ii	0.637482900136799	NA	Years	0.637482900136799	0	Years	145.43.0	nationwide children s hospital	2	hnsc	1	false	2014	50	yes	NA	tonsil	tcga-cr-6487	9ae5101b-6031-4ab1-bfca-198c41af3184	consented	united states	34	NA	NA	tonsil	head and neck squamous cell carcinoma	no	no	NA	NA	NA	NA	NA	primary	5	-18331	NA	0
TCGA.CR.6488	Yes	female	68	not hispanic or latino	NA	NA	g2	NA	NA	NA	stage ii	1.03693570451436	0	Years	1.03693570451436	0	Years	188.37.0	nationwide children s hospital	2	hnsc	1	false	2014	68	yes	NA	oral tongue	tcga-cr-6488	f458d21d-1854-4baf-9eb1-79c29b663804	consented	united states	36	NA	NA	tongue	head and neck squamous cell carcinoma	no	no	NA	NA	NA	NA	NA	primary	1	-25175	NA	0
TCGA.CR.6491	Yes	male	60	not hispanic or latino	NA	NA	g2	NA	NA	NA	stage iva	0.957592339261286	NA	Years	0.957592339261286	0	Years	145.43.0	nationwide children s hospital	2	hnsc	1	false	2014	60	yes	NA	floor of mouth	tcga-cr-6491	5fce954c-11b9-41f4-9471-4b5bdc0efa7f	consented	united states	58	NA	NA	floor of mouth	head and neck squamous cell carcinoma	no	no	NA	NA	NA	NA	NA	primary	5	-22124	NA	0
TCGA.CR.6492	Yes	male	78	not hispanic or latino	NA	NA	g3	NA	NA	NA	stage iva	1.31053351573187	0	Years	1.31053351573187	0	Years	188.37.0	nationwide children s hospital	2	hnsc	1	false	2014	78	yes	NA	hard palate	tcga-cr-6492	a98263a5-cc90-4734-b6f1-f0108bfd5cac	consented	united states	32	NA	NA	hard palate	head and neck squamous cell carcinoma	no	no	NA	NA	NA	NA	NA	primary	1	-28600	NA	0
TCGA.CR.6493	Yes	male	69	not hispanic or latino	NA	NA	g2	NA	NA	NA	stage iva	0.771545827633379	NA	Years	0.771545827633379	1	Years	145.43.0	nationwide children s hospital	2	hnsc	1	false	2014	69	yes	NA	oral tongue	tcga-cr-6493	b43b8aed-d166-4f00-8144-24ad3fe314ed	consented	united states	25	NA	NA	tongue	head and neck squamous cell carcinoma	no	no	NA	NA	NA	NA	NA	primary	5	-25431	282	0
TCGA.CR.7364	Yes	male	66	not hispanic or latino	NA	NA	g2	NA	NA	NA	stage iii	3.92612859097127	0	Years	3.92612859097127	0	Years	164.43.0	nationwide children s hospital	2	hnsc	1	false	2014	66	no	NA	larynx	tcga-cr-7364	62887787-9385-470a-a993-98ede58f0940	consented	united states	0	NA	NA	larynx	head and neck squamous cell carcinoma	no	no	NA	NA	NA	NA	NA	primary	NA	-24192	NA	0
TCGA.CR.7365	Yes	male	60	not hispanic or latino	NA	NA	g2	NA	NA	NA	stage iva	3.25581395348837	0	Years	3.25581395348837	0	Years	164.43.0	nationwide children s hospital	2	hnsc	1	false	2014	60	yes	NA	oral cavity	tcga-cr-7365	a8fe444f-57a5-4364-ab55-09f41ecb4591	consented	united states	41	NA	NA	oral cavity	head and neck squamous cell carcinoma	no	no	NA	NA	NA	NA	NA	primary	NA	-22101	NA	0
TCGA.CR.7367	Yes	male	52	not hispanic or latino	NA	NA	g1	NA	NA	NA	stage ivb	3.93980848153215	0	Years	3.93980848153215	0	Years	164.43.0	nationwide children s hospital	2	hnsc	1	false	2014	52	yes	6	oral cavity	tcga-cr-7367	1c95de68-18d9-429b-b379-878838f88a72	consented	united states	25	NA	NA	oral cavity	head and neck squamous cell carcinoma	no	no	NA	NA	NA	NA	NA	primary	NA	-19116	NA	0
TCGA.CR.7368	Yes	male	54	not hispanic or latino	NA	NA	g2	NA	NA	NA	stage iva	3.40355677154583	0	Years	3.40355677154583	0	Years	190.38.0	nationwide children s hospital	2	hnsc	1	false	2014	54	yes	NA	oral cavity	tcga-cr-7368	27c28c89-f4e7-4aec-a806-c0da7756e47f	consented	united states	38	NA	NA	oral cavity	head and neck squamous cell carcinoma	no	no	NA	NA	NA	NA	NA	primary	9	-19876	NA	0
TCGA.CR.7369	Yes	male	59	not hispanic or latino	NA	NA	g2	NA	NA	NA	stage iva	2.98221614227086	0	Years	2.98221614227086	1	Years	190.38.0	nationwide children s hospital	2	hnsc	1	false	2014	59	yes	NA	oral cavity	tcga-cr-7369	85a26115-1160-411b-8384-44eedc947fb2	consented	united states	23	NA	NA	oral cavity	head and neck squamous cell carcinoma	no	no	NA	NA	NA	NA	NA	primary	9	-21897	1090	0
TCGA.CR.7370	Yes	female	72	not hispanic or latino	NA	NA	g2	NA	NA	NA	stage ii	0.284541723666211	0	Years	0.284541723666211	0	Years	190.38.0	nationwide children s hospital	2	hnsc	1	false	2014	72	yes	NA	larynx	tcga-cr-7370	890b5a8b-703d-428d-8833-bc0ce26e80aa	consented	united states	-4	NA	NA	larynx	head and neck squamous cell carcinoma	no	no	NA	NA	NA	NA	NA	primary	9	-26468	NA	0
TCGA.CR.7371	Yes	female	45	not hispanic or latino	NA	NA	g2	NA	NA	NA	stage iii	0.254445964432285	0	Years	0.254445964432285	1	Years	164.43.0	nationwide children s hospital	2	hnsc	1	false	2014	45	no	NA	larynx	tcga-cr-7371	f8acc36b-1e7f-44b8-83b7-f894ad201833	consented	united states	51	NA	NA	larynx	head and neck squamous cell carcinoma	no	no	NA	NA	NA	NA	NA	primary	NA	-16568	93	0
TCGA.CR.7372	Yes	male	45	not hispanic or latino	NA	NA	g1	NA	NA	NA	stage ii	2.0766073871409	0	Years	2.0766073871409	0	Years	164.43.0	nationwide children s hospital	2	hnsc	1	false	2014	45	yes	NA	oral tongue	tcga-cr-7372	45c3cd39-1c5d-4e26-8afc-5bed3c230088	consented	united states	42	NA	NA	tongue	head and neck squamous cell carcinoma	no	no	NA	NA	NA	NA	NA	primary	NA	-16609	NA	0
TCGA.CR.7373	Yes	male	66	not hispanic or latino	NA	NA	g2	NA	NA	NA	stage iva	2.43228454172367	0	Years	2.43228454172367	0	Years	164.43.0	nationwide children s hospital	2	hnsc	1	false	2014	66	no	NA	oral cavity	tcga-cr-7373	242bdece-75dc-45b9-a9b3-3e1bc305a3e3	consented	united states	27	NA	NA	oral cavity	head and neck squamous cell carcinoma	no	no	NA	NA	NA	NA	NA	primary	NA	-24448	NA	0
TCGA.CR.7374	Yes	female	67	not hispanic or latino	NA	NA	g2	NA	NA	NA	stage ii	0.0820793433652531	NA	Years	0.0820793433652531	0	Years	164.43.0	nationwide children s hospital	2	hnsc	1	false	2014	67	yes	NA	larynx	tcga-cr-7374	fc3ea52b-67ac-4876-949d-5464c436f3db	consented	united states	-3	NA	NA	larynx	head and neck squamous cell carcinoma	no	no	NA	NA	NA	NA	NA	primary	NA	-24558	NA	0
TCGA.CR.7376	Yes	male	83	not hispanic or latino	NA	NA	g2	NA	NA	NA	stage ii	2.6593707250342	0	Years	2.6593707250342	0	Years	190.38.0	nationwide children s hospital	2	hnsc	1	false	2014	83	yes	NA	oral cavity	tcga-cr-7376	b3bed685-e9db-436b-9938-2b8a0a0d5b83	consented	united states	36	NA	NA	oral cavity	head and neck squamous cell carcinoma	no	no	NA	NA	NA	NA	NA	primary	25	-30670	NA	0
TCGA.CR.7377	Yes	male	58	not hispanic or latino	NA	NA	g3	NA	NA	NA	stage iva	NA	0	Years	NA	0	Years	164.43.0	nationwide children s hospital	2	hnsc	1	false	2014	58	yes	NA	oral cavity	tcga-cr-7377	f76ab158-2cf9-4df7-b6fe-727dd69a369f	consented	united states	41	NA	NA	oral cavity	head and neck squamous cell carcinoma	no	no	NA	NA	NA	NA	NA	primary	NA	-21370	NA	0
TCGA.CR.7379	Yes	female	78	not hispanic or latino	NA	NA	g2	NA	NA	NA	stage iva	2.83447332421341	0	Years	2.83447332421341	0	Years	164.43.0	nationwide children s hospital	2	hnsc	1	false	2014	78	no	NA	oral cavity	tcga-cr-7379	dea53b7f-3e7d-41a3-ae2d-58548fe0b595	consented	united states	24	NA	NA	oral cavity	head and neck squamous cell carcinoma	no	no	NA	NA	NA	NA	NA	primary	NA	-28763	NA	0
TCGA.CR.7380	Yes	male	58	not hispanic or latino	NA	NA	g2	NA	NA	NA	stage iii	1.53488372093023	1	Years	1.65800273597811	1	Years	164.43.0	nationwide children s hospital	2	hnsc	1	false	2014	58	yes	0	oral cavity	tcga-cr-7380	53b254b7-021f-43df-af9b-3fc01b87479e	consented	united states	15	NA	NA	oral cavity	head and neck squamous cell carcinoma	no	no	NA	NA	NA	NA	NA	primary	NA	-21214	606	0
TCGA.CR.7382	Yes	male	49	not hispanic or latino	NA	NA	g2	NA	NA	NA	stage iva	1.67989056087551	1	Years	2.17783857729138	0	Years	190.38.0	nationwide children s hospital	2	hnsc	1	false	2014	49	yes	NA	oral tongue	tcga-cr-7382	f030e410-2585-461e-ad23-9fdf026ac06c	consented	united states	60	NA	NA	tongue	head and neck squamous cell carcinoma	no	no	NA	NA	NA	NA	NA	primary	25	-18077	NA	0
TCGA.CR.7383	Yes	female	79	not hispanic or latino	NA	NA	g2	NA	NA	NA	stage i	1.2421340629275	1	Years	1.42544459644323	1	Years	190.38.0	nationwide children s hospital	2	hnsc	1	false	2014	79	yes	NA	tonsil	tcga-cr-7383	16779eed-f386-4e8f-8475-04d33b9dd160	consented	united states	-1	NA	NA	tonsil	head and neck squamous cell carcinoma	no	no	NA	NA	NA	NA	NA	primary	25	-29121	521	0
TCGA.CR.7385	Yes	male	42	not hispanic or latino	NA	NA	g2	NA	NA	NA	stage iva	2.72777017783858	0	Years	2.72777017783858	0	Years	164.43.0	nationwide children s hospital	2	hnsc	1	false	2014	42	yes	2	tonsil	tcga-cr-7385	9f89510c-ed07-471f-b35e-7c87c237b9fe	consented	united states	30	NA	NA	tonsil	head and neck squamous cell carcinoma	no	no	NA	NA	NA	NA	NA	primary	15	-15476	NA	0
TCGA.CR.7386	Yes	male	69	not hispanic or latino	NA	NA	g1	NA	NA	NA	stage iva	2.81258549931601	1	Years	3.9124487004104	0	Years	164.43.0	nationwide children s hospital	2	hnsc	1	false	2014	69	yes	1	oral cavity	tcga-cr-7386	3f2e0c8a-6d5f-4763-be60-5a70994d31a1	consented	united states	41	NA	NA	oral cavity	head and neck squamous cell carcinoma	no	no	NA	NA	NA	NA	NA	primary	15	-25238	NA	0
TCGA.CR.7388	Yes	female	70	not hispanic or latino	NA	NA	g2	NA	NA	NA	stage iva	1.66621067031464	1	Years	2.24897400820793	1	Years	164.43.0	nationwide children s hospital	2	hnsc	1	false	2014	70	yes	NA	larynx	tcga-cr-7388	511b1de1-b855-47bb-a2f8-58dc5792be47	consented	united states	15	NA	NA	larynx	head and neck squamous cell carcinoma	no	no	NA	NA	NA	NA	NA	primary	15	-25728	822	0
TCGA.CR.7389	Yes	male	55	not hispanic or latino	NA	NA	g2	NA	NA	NA	stage iii	1.07250341997264	0	Years	1.07250341997264	0	Years	164.43.0	nationwide children s hospital	2	hnsc	1	false	2014	55	yes	1	larynx	tcga-cr-7389	5422a86d-f9ff-4fb6-873e-bf7cc3de50e5	consented	united states	13	NA	NA	larynx	head and neck squamous cell carcinoma	no	no	NA	NA	NA	NA	NA	primary	15	-20169	NA	0
TCGA.CR.7390	Yes	male	67	not hispanic or latino	NA	NA	g2	NA	NA	NA	stage iii	2.48153214774282	NA	Years	2.48153214774282	0	Years	164.43.0	nationwide children s hospital	2	hnsc	1	false	2014	67	yes	6	oral tongue	tcga-cr-7390	67f2ac9b-b9fb-4ffd-ae60-6ff1114e9290	consented	united states	57	NA	NA	tongue	head and neck squamous cell carcinoma	no	no	NA	NA	NA	NA	NA	primary	16	-24574	NA	0
TCGA.CR.7391	Yes	female	36	not hispanic or latino	NA	NA	g1	NA	NA	NA	stage i	2.49794801641587	0	Years	2.49794801641587	0	Years	164.43.0	nationwide children s hospital	2	hnsc	1	false	2014	36	yes	NA	oral tongue	tcga-cr-7391	832316ee-08ab-412b-9e4d-8a57ff84bc11	consented	united states	51	NA	NA	tongue	head and neck squamous cell carcinoma	no	no	NA	NA	NA	NA	NA	primary	16	-13508	NA	0
TCGA.CR.7392	Yes	female	67	not hispanic or latino	NA	NA	g1	NA	NA	NA	stage iva	2.58823529411765	NA	Years	2.58823529411765	0	Years	164.43.0	nationwide children s hospital	2	hnsc	1	false	2014	67	no	NA	oral tongue	tcga-cr-7392	03aca47b-7653-4938-9178-ed7c37eee6d5	consented	united states	28	NA	NA	tongue	head and neck squamous cell carcinoma	no	no	NA	NA	NA	NA	NA	primary	16	-24649	NA	0
TCGA.CR.7393	Yes	male	26	not hispanic or latino	NA	NA	g2	NA	NA	NA	stage i	2.48426812585499	NA	Years	2.48426812585499	0	Years	164.43.0	nationwide children s hospital	2	hnsc	1	false	2014	26	yes	NA	oral tongue	tcga-cr-7393	0f4bb968-6e10-4a86-a03e-37b61d084f31	consented	united states	15	NA	NA	tongue	head and neck squamous cell carcinoma	no	no	NA	NA	NA	NA	NA	primary	16	-9749	NA	0
TCGA.CR.7394	Yes	male	70	not hispanic or latino	NA	NA	g2	NA	NA	NA	stage iva	2.45690834473324	NA	Years	2.45690834473324	0	Years	164.43.0	nationwide children s hospital	2	hnsc	1	false	2014	70	no	NA	oral tongue	tcga-cr-7394	d296cdb5-a0f6-40cc-8ce7-73e4ccd176f3	consented	united states	23	NA	NA	tongue	head and neck squamous cell carcinoma	no	no	NA	NA	NA	NA	NA	primary	16	-25581	NA	0
TCGA.CR.7395	Yes	female	80	not hispanic or latino	NA	NA	g2	NA	NA	NA	stage ii	2.54172366621067	0	Years	2.54172366621067	0	Years	164.43.0	nationwide children s hospital	2	hnsc	1	false	2014	80	yes	NA	oral cavity	tcga-cr-7395	a6622196-897f-469e-a21d-c4a12ed39908	consented	united states	41	NA	NA	oral cavity	head and neck squamous cell carcinoma	no	no	NA	NA	NA	NA	NA	primary	16	-29527	NA	0
TCGA.CR.7397	Yes	male	44	not hispanic or latino	NA	NA	g2	NA	NA	NA	stage iva	0.590971272229822	NA	Years	0.590971272229822	0	Years	164.43.0	nationwide children s hospital	2	hnsc	1	false	2014	44	yes	1	oral tongue	tcga-cr-7397	a40bb4bc-9ee6-4a8b-8a33-3a4ed78f69a7	consented	united states	16	NA	NA	tongue	head and neck squamous cell carcinoma	no	no	NA	NA	NA	NA	NA	primary	17	-16351	NA	0
TCGA.CR.7398	Yes	female	53	not hispanic or latino	NA	NA	g2	NA	NA	NA	stage ii	0.426812585499316	0	Years	0.426812585499316	0	Years	164.43.0	nationwide children s hospital	2	hnsc	1	false	2014	53	yes	NA	larynx	tcga-cr-7398	e189f082-c748-43d4-96ce-0c381e376531	consented	united states	7	NA	NA	larynx	head and neck squamous cell carcinoma	no	no	NA	NA	NA	NA	NA	primary	17	-19467	NA	0
TCGA.CR.7399	Yes	female	60	not hispanic or latino	NA	NA	g3	NA	NA	NA	stage iva	0.492476060191518	0	Years	0.492476060191518	0	Years	164.43.0	nationwide children s hospital	2	hnsc	1	false	2014	60	yes	NA	larynx	tcga-cr-7399	ed6ac43c-d921-4342-aeec-9ff8d8a31919	consented	united states	28	NA	NA	larynx	head and neck squamous cell carcinoma	no	no	NA	NA	NA	NA	NA	primary	NA	-22182	NA	0
TCGA.CR.7401	Yes	male	64	not hispanic or latino	NA	NA	g2	NA	NA	NA	stage i	2.94664842681259	0	Years	2.94664842681259	0	Years	164.43.0	nationwide children s hospital	2	hnsc	1	false	2014	64	yes	NA	oral tongue	tcga-cr-7401	e2e64c5d-44ba-42f0-ab9d-ec16b21d2545	consented	united states	0	NA	NA	tongue	head and neck squamous cell carcinoma	no	no	NA	NA	NA	NA	NA	primary	28	-23420	NA	0
TCGA.CR.7402	Yes	male	68	not hispanic or latino	NA	NA	g2	NA	NA	NA	stage iii	2.48974008207934	0	Years	2.48974008207934	0	Years	164.43.0	nationwide children s hospital	2	hnsc	1	false	2014	68	yes	NA	larynx	tcga-cr-7402	91e30123-2265-4cf1-8389-f6462897837c	consented	united states	-4	NA	NA	larynx	head and neck squamous cell carcinoma	no	no	NA	NA	NA	NA	NA	primary	28	-25138	NA	0
TCGA.CR.7404	Yes	male	53	not hispanic or latino	NA	NA	g2	NA	NA	NA	stage iva	0.637482900136799	1	Years	4.02462380300958	0	Years	190.38.0	nationwide children s hospital	2	hnsc	1	false	2014	53	yes	NA	tonsil	tcga-cr-7404	d189a6c6-210f-4957-b500-457d5ce3f867	consented	united states	-4	NA	NA	tonsil	head and neck squamous cell carcinoma	no	no	NA	NA	NA	NA	NA	primary	9	-19532	NA	0
TCGA.CV.5430	Yes	male	61	hispanic or latino	NA	NA	g3	NA	NA	NA	stage iva	2.14227086183311	1	Years	11.2585499316005	0	Years	107.39.0	nationwide children s hospital	2	hnsc	1	false	2014	61	yes	NA	larynx	tcga-cv-5430	a4fcb7fd-9c22-4486-99c5-97da050c9fb3	consented	NA	-8	NA	NA	larynx	head and neck squamous cell carcinoma	no	no	larynx	NA	NA	NA	NA	primary	23	-22577	NA	0
TCGA.CV.5431	Yes	male	73	hispanic or latino	NA	NA	g3	NA	NA	NA	stage iva	1.4281805745554	0	Years	1.4281805745554	1	Years	83.43.0	nationwide children s hospital	2	hnsc	1	false	2014	73	yes	2	larynx	tcga-cv-5431	64bb5550-2735-4401-a0db-58ec1020a32d	consented	NA	0	NA	NA	larynx	head and neck squamous cell carcinoma	no	no	larynx	NA	NA	NA	NA	primary	23	-26953	522	0
TCGA.CV.5432	Yes	male	68	not hispanic or latino	NA	NA	g3	NA	NA	NA	stage iii	10.7523939808482	0	Years	10.7523939808482	0	Years	107.39.0	nationwide children s hospital	2	hnsc	1	false	2014	68	NA	NA	larynx	tcga-cv-5432	d89b1fd6-bef4-4803-8ed3-3b442be600b6	consented	NA	-1	NA	NA	larynx	head and neck squamous cell carcinoma	no	no	larynx	NA	NA	NA	NA	primary	23	-25005	NA	0
TCGA.CV.5434	Yes	male	60	not hispanic or latino	NA	NA	g2	NA	NA	NA	stage iva	5.08618331053352	1	Years	9.06703146374829	1	Years	107.39.0	nationwide children s hospital	2	hnsc	1	false	2014	60	no	NA	larynx	tcga-cv-5434	dbe29e97-f111-41d3-a25f-3b9eb9bb099f	consented	NA	0	NA	NA	larynx	head and neck squamous cell carcinoma	no	no	larynx	NA	NA	NA	NA	primary	23	-22182	3314	0
TCGA.CV.5435	Yes	male	57	not hispanic or latino	NA	NA	g3	NA	NA	NA	stage iva	0.774281805745554	1	Years	6.34199726402189	1	Years	107.39.0	nationwide children s hospital	2	hnsc	1	false	2014	57	yes	NA	larynx	tcga-cv-5435	cc23a09b-bca7-43e0-9ad0-bf272848492e	deceased	NA	NA	NA	NA	larynx	head and neck squamous cell carcinoma	no	no	larynx	NA	NA	NA	NA	primary	23	-20926	2318	0
TCGA.CV.5436	Yes	male	65	hispanic or latino	NA	NA	g2	NA	NA	NA	stage iva	1.59781121751026	0	Years	1.59781121751026	1	Years	83.43.0	nationwide children s hospital	2	hnsc	1	false	2014	65	yes	12	floor of mouth	tcga-cv-5436	94a47bf8-f673-45cb-a8d3-1031317d03b3	consented	NA	0	NA	NA	floor of mouth	head and neck squamous cell carcinoma	no	no	floor of mouth	NA	NA	NA	NA	primary	30	-23922	584	0
TCGA.CV.5439	Yes	male	62	not hispanic or latino	NA	NA	g2	NA	NA	NA	stage ii	0.577291381668947	1	Years	1.49384404924761	1	Years	107.39.0	nationwide children s hospital	2	hnsc	1	false	2014	62	yes	NA	base of tongue	tcga-cv-5439	3ee863da-7991-414f-82d8-2b6502d4c061	deceased	NA	NA	546	NA	tongue, base of tongue	head and neck squamous cell carcinoma	no	no	tongue, base of tongue	NA	NA	NA	NA	primary	23	-22686	546	0
TCGA.CV.5440	Yes	male	52	not hispanic or latino	NA	NA	g3	NA	NA	NA	stage iva	7.47469220246238	0	Years	7.47469220246238	0	Years	83.43.0	nationwide children s hospital	2	hnsc	1	false	2014	52	yes	1	larynx	tcga-cv-5440	10d0a058-3e5e-4916-84c4-25f934b96f86	consented	NA	0	NA	NA	larynx	head and neck squamous cell carcinoma	no	no	larynx	NA	NA	NA	NA	primary	30	-19196	NA	0
TCGA.CV.5441	Yes	male	58	not hispanic or latino	NA	NA	g3	NA	NA	NA	stage iva	7.2859097127223	0	Years	7.2859097127223	0	Years	83.43.0	nationwide children s hospital	2	hnsc	1	false	2014	58	yes	6	larynx	tcga-cv-5441	c72ae014-3c05-47f9-8615-6633467bc532	consented	NA	0	NA	NA	larynx	head and neck squamous cell carcinoma	no	no	larynx	NA	NA	NA	NA	primary	30	-21305	NA	0
TCGA.CV.5442	Yes	female	76	not hispanic or latino	NA	NA	g3	NA	NA	NA	stage iva	6.36388508891929	0	Years	6.36388508891929	0	Years	83.43.0	nationwide children s hospital	2	hnsc	1	false	2014	76	no	NA	hard palate	tcga-cv-5442	3c975b68-4a6e-4c97-a8d1-b9a427d4957c	consented	NA	0	NA	NA	hard palate	head and neck squamous cell carcinoma	no	no	hard palate	NA	NA	NA	NA	primary	30	-28040	NA	0
TCGA.CV.5443	Yes	male	63	not hispanic or latino	NA	NA	g3	NA	NA	NA	stage iii	7.02325581395349	0	Years	7.02325581395349	0	Years	83.43.0	nationwide children s hospital	2	hnsc	1	false	2014	63	yes	NA	larynx	tcga-cv-5443	180036a2-3b56-405e-a1fe-d5932517b6c7	consented	NA	0	NA	NA	larynx	head and neck squamous cell carcinoma	no	no	larynx	NA	NA	NA	NA	primary	30	-23287	NA	0
TCGA.CV.5444	Yes	male	64	not hispanic or latino	NA	NA	g3	NA	NA	NA	stage iva	5.38714090287278	0	Years	5.38714090287278	0	Years	83.43.0	nationwide children s hospital	2	hnsc	1	false	2014	64	yes	2	larynx	tcga-cv-5444	4eacd173-025a-442b-8bce-890ccfdca586	consented	NA	-30	NA	NA	larynx	head and neck squamous cell carcinoma	no	no	larynx	NA	NA	NA	NA	primary	30	-23649	NA	0
TCGA.CV.5966	Yes	female	63	not hispanic or latino	NA	NA	g3	NA	NA	NA	stage iva	1.49110807113543	NA	Years	1.49110807113543	1	Years	107.39.0	nationwide children s hospital	2	hnsc	1	false	2014	63	yes	2	oral cavity	tcga-cv-5966	0d0731e2-8d82-4b6d-9258-2896a770a868	consented	NA	-2	NA	NA	oral cavity	head and neck squamous cell carcinoma	no	no	oral cavity	NA	NA	NA	NA	primary	12	-23119	545	0
TCGA.CV.5970	Yes	male	59	hispanic or latino	NA	NA	g2	NA	NA	NA	stage iva	1.11080711354309	NA	Years	1.11080711354309	1	Years	107.34.0	nationwide children s hospital	3	hnsc	10	false	2013	59	yes	NA	oral tongue	tcga-cv-5970	1f6167d9-c99d-4873-8d6e-e62a1c964135	consented	NA	-37	NA	NA	tongue	head and neck squamous cell carcinoma	no	NA	tongue	NA	NA	NA	NA	primary	12	-21890	406	0
TCGA.CV.5971	Yes	male	60	not hispanic or latino	NA	NA	g2	NA	NA	NA	stage iva	1.47742818057456	NA	Years	1.47742818057456	0	Years	107.34.0	nationwide children s hospital	3	hnsc	10	false	2013	60	yes	NA	oral tongue	tcga-cv-5971	1465b7ec-8d2b-47dd-8387-977eed44cc86	consented	NA	-20	NA	NA	tongue	head and neck squamous cell carcinoma	no	NA	tongue	NA	NA	NA	NA	primary	12	-22279	NA	0
TCGA.CV.5973	Yes	female	62	not hispanic or latino	NA	NA	g3	NA	NA	NA	stage iii	4.74965800273598	NA	Years	4.74965800273598	0	Years	107.39.0	nationwide children s hospital	2	hnsc	1	false	2014	62	no	NA	oral tongue	tcga-cv-5973	8fc1f1be-d2d5-4b3a-9973-f4d964018beb	consented	NA	-71	NA	NA	tongue	head and neck squamous cell carcinoma	no	no	tongue	NA	NA	NA	NA	primary	12	-22771	NA	0
TCGA.CV.5976	Yes	male	50	not hispanic or latino	NA	NA	g2	NA	NA	NA	stage iii	4.0437756497948	NA	Years	4.0437756497948	0	Years	107.34.0	nationwide children s hospital	3	hnsc	10	false	2013	50	yes	NA	oral tongue	tcga-cv-5976	23062172-7361-4e61-8ee6-b0a613d72a24	consented	NA	-1	NA	NA	tongue	head and neck squamous cell carcinoma	no	NA	tongue	NA	NA	NA	NA	primary	12	-18267	NA	0
TCGA.CV.5977	Yes	male	66	not hispanic or latino	NA	NA	g2	NA	NA	NA	stage iii	2.75512995896033	NA	Years	2.75512995896033	0	Years	107.39.0	nationwide children s hospital	2	hnsc	1	false	2014	66	yes	6	oral tongue	tcga-cv-5977	50239d1d-b3a4-4240-ab83-b24ba67b1299	consented	NA	-30	NA	NA	tongue	head and neck squamous cell carcinoma	no	no	tongue	NA	NA	NA	NA	primary	12	-24115	NA	0
TCGA.CV.5978	Yes	female	53	not hispanic or latino	NA	NA	g2	NA	NA	NA	stage ivb	0.588235294117647	NA	Years	0.588235294117647	1	Years	107.34.0	nationwide children s hospital	3	hnsc	10	false	2013	53	yes	NA	larynx	tcga-cv-5978	e16e9535-b20f-4c9a-8b5b-82df80c99448	consented	NA	-13	NA	NA	larynx	head and neck squamous cell carcinoma	no	NA	larynx	NA	NA	NA	NA	primary	12	-19479	215	0
TCGA.CV.5979	Yes	male	26	not hispanic or latino	NA	NA	g2	NA	NA	NA	stage iii	3.59781121751026	0	Years	3.59781121751026	0	Years	107.34.0	nationwide children s hospital	3	hnsc	10	false	2013	26	yes	NA	oral tongue	tcga-cv-5979	1e05fdbd-c80b-41c6-9b40-8a7200c92e76	consented	united states	-57	NA	NA	tongue	head and neck squamous cell carcinoma	no	no	tongue	NA	NA	NA	NA	primary	12	-9567	NA	0
TCGA.CV.6003	Yes	female	50	not hispanic or latino	NA	NA	g2	NA	NA	NA	stage ii	3.40902872777018	NA	Years	3.40902872777018	0	Years	107.34.0	nationwide children s hospital	3	hnsc	10	false	2013	50	yes	12	oral tongue	tcga-cv-6003	417b357e-c90e-4b63-ae7a-4b782038ffd3	consented	NA	-29	NA	NA	tongue	head and neck squamous cell carcinoma	no	NA	tongue	NA	NA	NA	NA	primary	12	-18599	NA	0
TCGA.CV.6433	Yes	male	57	not hispanic or latino	NA	NA	g3	NA	NA	NA	stage ii	1.10807113543092	0	Years	1.10807113543092	0	Years	107.39.0	nationwide children s hospital	2	hnsc	1	false	2014	57	yes	4	oral tongue	tcga-cv-6433	d5eedfb5-4fa3-4a1e-ad0d-ea550b22a5ba	consented	united states	-2	NA	NA	tongue	head and neck squamous cell carcinoma	no	no	tongue	distal (>2cm)	NA	NA	NA	primary	13	-20855	NA	0
TCGA.CV.6436	Yes	male	62	not hispanic or latino	NA	NA	g1	NA	NA	NA	stage iii	2.0328317373461	NA	Years	2.0328317373461	0	Years	107.39.0	nationwide children s hospital	2	hnsc	1	false	2014	62	no	NA	oral tongue	tcga-cv-6436	84fd72d1-f79d-493b-a341-826acd4aa942	consented	united states	-27	NA	NA	tongue	head and neck squamous cell carcinoma	no	no	tongue	distal (>2cm)	NA	NA	NA	primary	13	-22885	NA	0
TCGA.CV.6441	Yes	male	60	hispanic or latino	NA	NA	g3	NA	NA	NA	stage iii	0.796169630642955	NA	Years	0.796169630642955	1	Years	107.39.0	nationwide children s hospital	2	hnsc	1	false	2014	60	yes	NA	oral tongue	tcga-cv-6441	59398d50-45cf-4812-a24e-0c00c0199971	deceased	united states	NA	291	NA	tongue	head and neck squamous cell carcinoma	no	no	tongue	distal (>2cm)	NA	NA	NA	primary	13	-22025	291	0
TCGA.CV.6933	Yes	male	53	not hispanic or latino	NA	NA	g2	NA	NA	NA	stage iva	7.49658002735978	NA	Years	7.49658002735978	1	Years	151.34.0	nationwide children s hospital	2	hnsc	1	false	2014	53	yes	0	oral tongue	tcga-cv-6933	2a749317-0156-4213-8482-b2c2d6e52e9b	deceased	united states	NA	2740	NA	tongue	head and neck squamous cell carcinoma	no	no	tongue	NA	NA	NA	NA	primary	9	-19518	2740	0
TCGA.CV.6934	Yes	female	66	not hispanic or latino	NA	NA	g2	NA	NA	NA	stage iva	0.177838577291382	NA	Years	0.177838577291382	1	Years	151.34.0	nationwide children s hospital	2	hnsc	1	false	2014	66	no	NA	oral tongue	tcga-cv-6934	4f5bc340-bdb5-418a-b3c4-96ac85e08b34	deceased	united states	NA	65	NA	tongue	head and neck squamous cell carcinoma	no	no	tongue	NA	NA	NA	NA	primary	13	-24179	65	0
TCGA.CV.6935	Yes	male	67	not hispanic or latino	NA	NA	g3	NA	NA	NA	stage iii	0.807113543091655	NA	Years	0.807113543091655	1	Years	151.34.0	nationwide children s hospital	2	hnsc	1	false	2014	67	yes	0	larynx	tcga-cv-6935	0871333c-1088-4af1-a365-12256643c5bd	deceased	united states	NA	295	NA	larynx	head and neck squamous cell carcinoma	no	no	larynx	NA	NA	NA	NA	primary	9	-24799	295	0
TCGA.CV.6936	Yes	male	68	not hispanic or latino	NA	NA	g2	NA	NA	NA	stage iva	0.454172366621067	NA	Years	0.454172366621067	1	Years	151.34.0	nationwide children s hospital	2	hnsc	1	false	2014	68	yes	0	floor of mouth	tcga-cv-6936	93a265b7-6c23-4e5f-b797-c117793744bf	deceased	united states	NA	166	NA	floor of mouth	head and neck squamous cell carcinoma	no	no	floor of mouth	NA	NA	NA	NA	primary	13	-25019	166	0
TCGA.CV.6937	Yes	male	71	not hispanic or latino	NA	NA	g2	NA	NA	NA	stage ii	1.70725034199726	NA	Years	1.70725034199726	1	Years	164.43.0	nationwide children s hospital	2	hnsc	1	false	2014	71	no	NA	oral cavity	tcga-cv-6937	f3a592bc-40c6-4453-9008-630b073e5e8c	deceased	united states	NA	624	NA	oral cavity	head and neck squamous cell carcinoma	no	no	oral cavity	NA	NA	NA	NA	primary	13	-26156	624	0
TCGA.CV.6938	Yes	male	87	not hispanic or latino	NA	NA	g1	NA	NA	NA	stage ii	0.39124487004104	NA	Years	0.39124487004104	1	Years	151.27.0	nationwide children s hospital	22	hnsc	8	false	2013	87	no	NA	oral cavity	tcga-cv-6938	ff9db03d-f81c-4079-8b05-f5a8c05b8cfe	deceased	united states	NA	143	NA	oral cavity	head and neck squamous cell carcinoma	no	no	oral cavity	NA	NA	NA	NA	primary	13	-31825	143	0
TCGA.CV.6939	Yes	male	60	NA	NA	NA	g3	NA	NA	NA	stage iva	1.81942544459644	NA	Years	1.81942544459644	1	Years	151.34.0	nationwide children s hospital	2	hnsc	1	false	2014	60	no	NA	oral tongue	tcga-cv-6939	e7d1f0dd-eec0-4670-a2ba-00ffe38c6382	deceased	united states	NA	665	NA	tongue	head and neck squamous cell carcinoma	no	no	tongue	NA	NA	NA	NA	primary	13	-21947	665	0
TCGA.CV.6940	Yes	female	80	not hispanic or latino	NA	NA	g2	NA	NA	NA	stage i	2.19972640218878	NA	Years	2.19972640218878	1	Years	151.34.0	nationwide children s hospital	2	hnsc	1	false	2014	80	no	NA	buccal mucosa	tcga-cv-6940	8b6e939c-c4b0-4d1e-a92c-ea998bc5d36a	deceased	united states	NA	804	NA	buccal mucosa	head and neck squamous cell carcinoma	no	no	NA	NA	NA	NA	NA	primary	13	-29381	804	0
TCGA.CV.6941	Yes	male	51	not hispanic or latino	NA	NA	g2	NA	NA	NA	stage iii	0.935704514363885	NA	Years	0.935704514363885	1	Years	151.34.0	nationwide children s hospital	2	hnsc	1	false	2014	51	yes	NA	oral tongue	tcga-cv-6941	ea93555b-daa5-439a-a13a-796917365454	deceased	united states	NA	342	NA	tongue	head and neck squamous cell carcinoma	no	no	NA	NA	NA	NA	NA	primary	9	-18812	342	0
TCGA.CV.6942	Yes	female	73	hispanic or latino	NA	NA	g3	NA	NA	NA	stage ii	10.4924760601915	NA	Years	10.4924760601915	0	Years	164.43.0	nationwide children s hospital	2	hnsc	1	false	2014	73	no	NA	oral cavity	tcga-cv-6942	2bc1522c-b8c7-4f62-9338-d4b56a7ba6c6	consented	united states	-1	NA	NA	oral cavity	head and neck squamous cell carcinoma	no	no	oral cavity	NA	NA	NA	NA	primary	11	-26940	NA	0
TCGA.CV.6943	Yes	male	74	not hispanic or latino	NA	NA	g2	NA	NA	NA	stage iii	1.64705882352941	NA	Years	1.64705882352941	1	Years	151.34.0	nationwide children s hospital	2	hnsc	1	false	2014	74	yes	5	base of tongue	tcga-cv-6943	8b574abc-646b-4252-8eb7-b9c737d034d9	deceased	united states	NA	602	NA	tongue, base of tongue	head and neck squamous cell carcinoma	no	no	tongue, base of tongue	NA	NA	NA	NA	primary	9	-27309	602	0
TCGA.CV.6945	Yes	male	41	not hispanic or latino	NA	NA	g2	NA	NA	NA	stage iva	1.00136798905609	NA	Years	1.00136798905609	1	Years	151.34.0	nationwide children s hospital	2	hnsc	1	false	2014	41	yes	NA	oral tongue	tcga-cv-6945	15714e69-e075-4688-8f51-c7102fe4ca07	deceased	united states	NA	366	NA	tongue	head and neck squamous cell carcinoma	no	no	NA	NA	NA	NA	NA	primary	9	-15158	366	0
TCGA.CV.6948	Yes	female	79	not hispanic or latino	NA	NA	g2	NA	NA	NA	stage iva	3.52393980848153	NA	Years	3.52393980848153	1	Years	151.34.0	nationwide children s hospital	2	hnsc	1	false	2014	79	no	NA	floor of mouth	tcga-cv-6948	fcf0dc48-b889-4593-a15b-aa715aae7bf5	deceased	united states	NA	1288	NA	floor of mouth	head and neck squamous cell carcinoma	no	no	NA	NA	NA	NA	NA	primary	25	-29153	1288	0
TCGA.CV.6950	Yes	male	64	not hispanic or latino	NA	NA	g2	NA	NA	NA	stage iva	1.2530779753762	NA	Years	1.2530779753762	1	Years	151.34.0	nationwide children s hospital	2	hnsc	1	false	2014	64	yes	5	base of tongue	tcga-cv-6950	32128246-1258-43d1-b1e5-30ae63822c32	deceased	united states	NA	458	NA	tongue, base of tongue	head and neck squamous cell carcinoma	no	no	NA	NA	NA	NA	NA	primary	8	-23549	458	0
TCGA.CV.6951	Yes	male	57	not hispanic or latino	NA	NA	g2	NA	NA	NA	stage iva	2.50068399452804	NA	Years	2.50068399452804	1	Years	151.34.0	nationwide children s hospital	2	hnsc	1	false	2014	57	yes	2	oral tongue	tcga-cv-6951	91728cd6-ed91-49dc-9279-faedbe211a9d	deceased	united states	NA	914	NA	tongue	head and neck squamous cell carcinoma	no	no	tongue	NA	NA	NA	NA	primary	8	-21166	914	0
TCGA.CV.6952	Yes	female	65	not hispanic or latino	NA	NA	g1	NA	NA	NA	stage iii	0.506155950752394	NA	Years	0.506155950752394	1	Years	151.34.0	nationwide children s hospital	2	hnsc	1	false	2014	65	yes	3	oral tongue	tcga-cv-6952	7ed006e8-461f-4664-bfff-55fa6812743c	deceased	united states	NA	185	NA	tongue	head and neck squamous cell carcinoma	no	no	tongue	NA	NA	NA	NA	primary	12	-23891	185	0
TCGA.CV.6953	Yes	female	80	not hispanic or latino	NA	NA	g1	NA	NA	NA	stage iii	4.48700410396717	NA	Years	4.48700410396717	1	Years	151.34.0	nationwide children s hospital	2	hnsc	1	false	2014	80	no	NA	floor of mouth	tcga-cv-6953	a4e90f64-d11a-4278-a79e-d64c936e8e86	deceased	united states	NA	1640	NA	floor of mouth	head and neck squamous cell carcinoma	no	no	floor of mouth	NA	NA	NA	NA	primary	8	-29465	1640	0
TCGA.CV.6954	Yes	male	59	NA	NA	NA	g2	NA	NA	NA	stage iva	5.47742818057456	NA	Years	5.47742818057456	1	Years	151.34.0	nationwide children s hospital	2	hnsc	1	false	2014	59	yes	3	oral tongue	tcga-cv-6954	402fd96c-76d3-4ac2-9f64-77bd34be0adb	deceased	united states	NA	2002	NA	tongue	head and neck squamous cell carcinoma	no	no	tongue	NA	NA	NA	NA	primary	8	-21556	2002	0
TCGA.CV.6955	Yes	female	74	not hispanic or latino	NA	NA	g3	NA	NA	NA	stage ii	0.913816689466484	NA	Years	0.913816689466484	1	Years	164.43.0	nationwide children s hospital	2	hnsc	1	false	2014	74	no	NA	oral cavity	tcga-cv-6955	f3ee1127-ed53-43e8-825e-1e5516371054	deceased	united states	NA	334	NA	oral cavity	head and neck squamous cell carcinoma	no	no	oral cavity	NA	NA	NA	NA	primary	11	-27260	334	0
TCGA.CV.6956	Yes	male	67	hispanic or latino	NA	NA	g2	NA	NA	NA	stage iva	0.593707250341997	NA	Years	0.593707250341997	1	Years	164.43.0	nationwide children s hospital	2	hnsc	1	false	2014	67	yes	NA	oral tongue	tcga-cv-6956	8c238d30-df8e-4e6b-98fc-21696269a294	deceased	united states	NA	217	NA	tongue	head and neck squamous cell carcinoma	no	no	tongue	NA	NA	NA	NA	primary	11	-24719	217	0
TCGA.CV.6959	Yes	male	48	not hispanic or latino	NA	NA	g2	NA	NA	NA	stage iii	0.697674418604651	NA	Years	0.697674418604651	1	Years	151.34.0	nationwide children s hospital	2	hnsc	1	false	2014	48	yes	1	oral tongue	tcga-cv-6959	ef3ce0e5-d2e8-4616-8b1a-a78c591cf235	deceased	united states	NA	255	NA	tongue	head and neck squamous cell carcinoma	no	no	tongue	NA	NA	NA	NA	primary	8	-17679	255	0
TCGA.CV.6960	Yes	male	49	NA	NA	NA	g3	NA	NA	NA	stage iii	2.35567715458276	NA	Years	2.35567715458276	1	Years	164.43.0	nationwide children s hospital	2	hnsc	1	false	2014	49	yes	2	oral cavity	tcga-cv-6960	2c985b30-0f8f-4c8f-a924-cc6aad7ebf0d	deceased	united states	NA	861	NA	oral cavity	head and neck squamous cell carcinoma	no	no	oral cavity	distal (>2cm)	NA	NA	NA	primary	8	-18194	861	0
TCGA.CV.6961	Yes	male	61	not hispanic or latino	NA	NA	g3	NA	NA	NA	stage ii	0.207934336525308	NA	Years	0.207934336525308	1	Years	151.34.0	nationwide children s hospital	2	hnsc	1	false	2014	61	yes	2	oral tongue	tcga-cv-6961	4075717b-2240-4842-a00a-0c4dbcb910c4	deceased	united states	NA	76	NA	tongue	head and neck squamous cell carcinoma	no	no	tongue	distal (>2cm)	NA	NA	NA	primary	12	-22532	76	0
TCGA.CV.6962	Yes	male	65	hispanic or latino	NA	NA	g2	NA	NA	NA	stage iii	0.344733242134063	NA	Years	0.344733242134063	1	Years	151.34.0	nationwide children s hospital	2	hnsc	1	false	2014	65	no	NA	larynx	tcga-cv-6962	9bcf4ed8-bfb4-49aa-a37e-d91325926894	deceased	united states	NA	126	NA	larynx	head and neck squamous cell carcinoma	no	no	larynx	NA	NA	NA	NA	primary	25	-24103	126	0
TCGA.CV.7089	Yes	male	74	not hispanic or latino	NA	NA	g2	NA	NA	NA	stage iva	5.39261285909713	NA	Years	5.39261285909713	1	Years	164.43.0	nationwide children s hospital	2	hnsc	1	false	2014	74	yes	0	larynx	tcga-cv-7089	490950f3-2d1a-4174-a30d-b8f5654ff316	deceased	united states	NA	1971	NA	larynx	head and neck squamous cell carcinoma	no	no	larynx	distal (>2cm)	NA	NA	NA	primary	11	-27149	1971	0
TCGA.CV.7090	Yes	male	39	not hispanic or latino	NA	NA	g2	NA	NA	NA	stage ii	10.4952120383037	NA	Years	10.4952120383037	0	Years	164.43.0	nationwide children s hospital	2	hnsc	1	false	2014	39	no	NA	oral cavity	tcga-cv-7090	05fbd98c-28bd-41bc-ae60-16ac0c16c723	consented	united states	0	NA	NA	oral cavity	head and neck squamous cell carcinoma	no	no	NA	NA	NA	NA	NA	primary	11	-14515	NA	0
TCGA.CV.7091	Yes	male	54	not hispanic or latino	NA	NA	g3	NA	NA	NA	stage i	9.24760601915185	NA	Years	9.24760601915185	0	Years	164.43.0	nationwide children s hospital	2	hnsc	1	false	2014	54	yes	3	oral cavity	tcga-cv-7091	2a192049-6435-49ab-8444-ddeb2b9ee774	consented	united states	-1	NA	NA	oral cavity	head and neck squamous cell carcinoma	no	no	oral cavity	distal (>2cm)	NA	NA	NA	primary	11	-19938	NA	0
TCGA.CV.7095	Yes	female	87	hispanic or latino	NA	NA	g2	NA	NA	NA	stage iva	1.56497948016416	NA	Years	1.56497948016416	1	Years	164.43.0	nationwide children s hospital	2	hnsc	1	false	2014	87	no	NA	oral cavity	tcga-cv-7095	d7d49895-032f-4385-8b68-ae16f8675ca7	deceased	united states	NA	572	NA	oral cavity	head and neck squamous cell carcinoma	no	no	oral cavity	distal (>2cm)	NA	NA	NA	primary	5	-32021	572	0
TCGA.CV.7097	Yes	male	53	not hispanic or latino	NA	NA	g3	NA	NA	NA	stage iii	1.05335157318741	NA	Years	1.05335157318741	1	Years	164.43.0	nationwide children s hospital	2	hnsc	1	false	2014	53	yes	03	oral cavity	tcga-cv-7097	9d0f5938-6a01-4c06-8536-dff834f7f2f9	deceased	united states	NA	385	NA	oral cavity	head and neck squamous cell carcinoma	no	no	oral cavity	distal (>2cm)	NA	NA	NA	primary	5	-19382	385	0
TCGA.CV.7099	Yes	female	85	NA	NA	NA	g2	NA	NA	NA	stage ii	0.66484268125855	NA	Years	0.66484268125855	1	Years	164.43.0	nationwide children s hospital	2	hnsc	1	false	2014	85	no	NA	oral cavity	tcga-cv-7099	57212fda-fd32-4328-81dc-61f167970f89	deceased	united states	NA	243	NA	oral cavity	head and neck squamous cell carcinoma	no	no	oral cavity	distal (>2cm)	NA	NA	NA	primary	6	-31133	243	0
TCGA.CV.7100	Yes	male	66	NA	NA	NA	g3	NA	NA	NA	stage ii	0.749658002735978	NA	Years	0.749658002735978	1	Years	164.43.0	nationwide children s hospital	2	hnsc	1	false	2014	66	no	NA	oral cavity	tcga-cv-7100	90a8d2cb-1f31-45f9-8575-eed3cb9a7798	deceased	united states	NA	274	NA	oral cavity	head and neck squamous cell carcinoma	no	no	oral cavity	distal (>2cm)	NA	NA	NA	primary	6	-24182	274	0
TCGA.CV.7101	Yes	male	80	not hispanic or latino	NA	NA	g2	NA	NA	NA	stage ii	0.435020519835841	NA	Years	0.435020519835841	1	Years	164.43.0	nationwide children s hospital	2	hnsc	1	false	2014	80	yes	3	larynx	tcga-cv-7101	241d9310-9137-42dd-b28d-0dc50c44cb43	deceased	united states	NA	159	NA	larynx	head and neck squamous cell carcinoma	no	no	larynx	distal (>2cm)	NA	NA	NA	primary	6	-29550	159	0
TCGA.CV.7102	Yes	female	76	not hispanic or latino	NA	NA	g3	NA	NA	NA	stage iii	0.153214774281806	NA	Years	0.153214774281806	1	Years	164.43.0	nationwide children s hospital	2	hnsc	1	false	2014	76	yes	1	floor of mouth	tcga-cv-7102	5a976335-2326-46f0-abf1-29b744da1f43	deceased	united states	NA	56	NA	floor of mouth	head and neck squamous cell carcinoma	no	no	floor of mouth	distal (>2cm)	NA	NA	NA	primary	6	-27805	56	0
TCGA.CV.7103	Yes	male	49	not hispanic or latino	NA	NA	g2	NA	NA	NA	stage ii	4.35294117647059	NA	Years	4.35294117647059	1	Years	164.43.0	nationwide children s hospital	2	hnsc	1	false	2014	49	yes	3	oral tongue	tcga-cv-7103	1dd23cd6-3aa8-4553-8813-04701451846e	deceased	united states	NA	1591	NA	tongue	head and neck squamous cell carcinoma	no	no	oral cavity	distal (>2cm)	NA	NA	NA	primary	11	-18219	1591	0
TCGA.CV.7104	Yes	female	61	not hispanic or latino	NA	NA	g2	NA	NA	NA	stage iva	1.07250341997264	NA	Years	1.07250341997264	1	Years	164.43.0	nationwide children s hospital	2	hnsc	1	false	2014	61	no	NA	oral tongue	tcga-cv-7104	aa34f900-b2e4-4276-9d28-807ad11444ac	deceased	united states	NA	392	NA	tongue	head and neck squamous cell carcinoma	no	no	NA	NA	NA	NA	NA	primary	11	-22349	392	0
TCGA.CV.7177	Yes	female	82	NA	NA	NA	g2	NA	NA	NA	stage i	1.81121751025992	NA	Years	1.81121751025992	1	Years	164.37.0	nationwide children s hospital	5	hnsc	9	false	2013	82	no	NA	larynx	tcga-cv-7177	c539274c-e2bf-4b5f-ab56-35eff1569bac	deceased	united states	NA	662	NA	larynx	head and neck squamous cell carcinoma	no	no	larynx	distal (>2cm)	NA	NA	NA	primary	11	-30180	662	0
TCGA.CV.7178	Yes	female	64	not hispanic or latino	NA	NA	g3	NA	NA	NA	stage iva	5.92612859097127	NA	Years	5.92612859097127	1	Years	164.43.0	nationwide children s hospital	2	hnsc	1	false	2014	64	yes	0	oral cavity	tcga-cv-7178	8f044599-3fbe-4b69-b67d-49aee9168545	deceased	united states	NA	2166	NA	oral cavity	head and neck squamous cell carcinoma	no	no	oral cavity	distal (>2cm)	NA	NA	NA	primary	11	-23429	2166	0
TCGA.CV.7180	Yes	male	34	not hispanic or latino	NA	NA	g2	NA	NA	NA	stage ii	0.894664842681259	NA	Years	0.894664842681259	1	Years	164.43.0	nationwide children s hospital	2	hnsc	1	false	2014	34	yes	6	oral tongue	tcga-cv-7180	d2ca9a4d-c14c-40c0-871c-88794a02e4aa	deceased	united states	NA	327	NA	tongue	head and neck squamous cell carcinoma	no	no	tongue	distal (>2cm)	NA	NA	NA	primary	11	-12523	327	0
TCGA.CV.7183	Yes	male	53	not hispanic or latino	NA	NA	g1	NA	NA	NA	stage ii	9.56497948016416	NA	Years	9.56497948016416	0	Years	164.43.0	nationwide children s hospital	2	hnsc	1	false	2014	53	no	NA	oral cavity	tcga-cv-7183	de206681-3e27-4d4f-8669-aefb12b5b1e3	consented	united states	-1	NA	NA	oral cavity	head and neck squamous cell carcinoma	no	no	oral cavity	distal (>2cm)	NA	NA	NA	primary	11	-19358	NA	0
TCGA.CV.7235	Yes	male	67	not hispanic or latino	NA	NA	g3	NA	NA	NA	stage iii	4.71682626538988	NA	Years	4.71682626538988	0	Years	164.43.0	nationwide children s hospital	2	hnsc	1	false	2014	67	yes	4	floor of mouth	tcga-cv-7235	2fbafcc5-896c-4e50-8956-a61540fc89be	consented	united states	-10	NA	NA	floor of mouth	head and neck squamous cell carcinoma	no	no	floor of mouth	distal (>2cm)	NA	NA	NA	primary	12	-24799	NA	0
TCGA.CV.7236	Yes	female	77	not hispanic or latino	NA	NA	g3	NA	NA	NA	stage iva	0.393980848153215	NA	Years	0.393980848153215	1	Years	164.43.0	nationwide children s hospital	2	hnsc	1	false	2014	77	no	NA	oral tongue	tcga-cv-7236	38cfe5af-02e4-4271-8978-8e2566d3dca7	consented	united states	11	NA	NA	tongue	head and neck squamous cell carcinoma	no	no	NA	NA	NA	NA	NA	primary	2	-28249	144	0
TCGA.CV.7238	Yes	female	69	not hispanic or latino	NA	NA	g2	NA	NA	NA	stage ii	3.95075239398085	NA	Years	3.95075239398085	0	Years	164.43.0	nationwide children s hospital	2	hnsc	1	false	2014	69	no	NA	oral tongue	tcga-cv-7238	78fcc813-d0a8-44aa-b004-62810dca9d12	consented	united states	17	NA	NA	tongue	head and neck squamous cell carcinoma	no	no	tongue	distal (>2cm)	NA	NA	NA	primary	5	-25471	NA	0
TCGA.CV.7242	Yes	female	60	not hispanic or latino	NA	NA	g2	NA	NA	NA	stage iii	2.99589603283174	NA	Years	2.99589603283174	0	Years	164.43.0	nationwide children s hospital	2	hnsc	1	false	2014	60	yes	5	larynx	tcga-cv-7242	4b4247e2-4446-44f5-8573-4cea8bf69f8e	consented	united states	-8	NA	NA	larynx	head and neck squamous cell carcinoma	no	no	larynx	distal (>2cm)	NA	NA	NA	primary	2	-22136	NA	0
TCGA.CV.7243	Yes	male	50	not hispanic or latino	NA	NA	g2	NA	NA	NA	stage ii	2.60738714090287	NA	Years	2.60738714090287	0	Years	164.43.0	nationwide children s hospital	2	hnsc	1	false	2014	50	yes	1	oral tongue	tcga-cv-7243	fb7672f9-5dab-4204-a137-c5fb84903892	consented	united states	-3	NA	NA	tongue	head and neck squamous cell carcinoma	no	no	NA	NA	NA	NA	NA	primary	5	-18466	NA	0
TCGA.CV.7245	Yes	male	62	hispanic or latino	NA	NA	g2	NA	NA	NA	stage iii	2.18057455540356	NA	Years	2.18057455540356	0	Years	164.43.0	nationwide children s hospital	2	hnsc	1	false	2014	62	no	NA	larynx	tcga-cv-7245	ae2051a3-f851-4cb3-af18-029f4574b179	consented	united states	-1	NA	NA	larynx	head and neck squamous cell carcinoma	no	no	larynx	distal (>2cm)	NA	NA	NA	primary	2	-22646	NA	0
TCGA.CV.7247	Yes	male	55	not hispanic or latino	NA	NA	g2	NA	NA	NA	stage ii	1.57865937072503	NA	Years	1.57865937072503	1	Years	164.43.0	nationwide children s hospital	2	hnsc	1	false	2014	55	no	NA	larynx	tcga-cv-7247	5e25ab76-a8ab-4779-aa03-8de658f18da1	deceased	united states	NA	577	NA	larynx	head and neck squamous cell carcinoma	no	no	larynx	distal (>2cm)	NA	NA	NA	primary	5	-20433	577	0
TCGA.CV.7248	Yes	female	63	not hispanic or latino	NA	NA	g2	NA	NA	NA	stage iva	1.42270861833105	NA	Years	1.42270861833105	1	Years	164.43.0	nationwide children s hospital	2	hnsc	1	false	2014	63	no	NA	larynx	tcga-cv-7248	34227de4-d23c-46d6-b78b-49add24a4b88	deceased	united states	NA	520	NA	larynx	head and neck squamous cell carcinoma	no	no	larynx	distal (>2cm)	NA	NA	NA	primary	2	-23082	520	0
TCGA.CV.7250	Yes	male	64	not hispanic or latino	NA	NA	g1	NA	NA	NA	stage iii	7.9343365253078	NA	Years	7.9343365253078	1	Years	164.43.0	nationwide children s hospital	2	hnsc	1	false	2014	64	yes	NA	larynx	tcga-cv-7250	0858c8b7-e2eb-4461-b65e-9d476029ad8d	deceased	united states	NA	2900	NA	larynx	head and neck squamous cell carcinoma	no	no	larynx	distal (>2cm)	NA	NA	NA	primary	5	-23489	2900	0
TCGA.CV.7252	Yes	female	62	not hispanic or latino	NA	NA	g2	NA	NA	NA	stage iii	0.413132694938441	NA	Years	0.413132694938441	1	Years	164.43.0	nationwide children s hospital	2	hnsc	1	false	2014	62	no	NA	oral cavity	tcga-cv-7252	24ecbe19-a9ea-4215-a7f1-74300f9ed2a9	deceased	united states	NA	151	NA	oral cavity	head and neck squamous cell carcinoma	no	no	oral cavity	distal (>2cm)	NA	NA	NA	primary	2	-22934	151	0
TCGA.CV.7253	Yes	male	58	not hispanic or latino	NA	NA	g2	NA	NA	NA	stage ii	0.987688098495212	NA	Years	0.987688098495212	1	Years	164.43.0	nationwide children s hospital	2	hnsc	1	false	2014	58	NA	NA	oral cavity	tcga-cv-7253	d99f39f3-e85a-4073-b6ce-371ba76cea20	deceased	united states	NA	361	NA	oral cavity	head and neck squamous cell carcinoma	no	no	NA	NA	NA	NA	NA	primary	5	-21473	361	0
TCGA.CV.7254	Yes	male	55	not hispanic or latino	NA	NA	g3	NA	NA	NA	stage ii	3.99179206566347	NA	Years	3.99179206566347	1	Years	164.43.0	nationwide children s hospital	2	hnsc	1	false	2014	55	yes	6	oral cavity	tcga-cv-7254	f4343626-f677-4fe5-862b-8fb4a16262bf	deceased	united states	NA	1459	NA	oral cavity	head and neck squamous cell carcinoma	no	no	NA	NA	NA	NA	NA	primary	2	-20306	1459	0
TCGA.CV.7255	Yes	female	32	not hispanic or latino	NA	NA	g2	NA	NA	NA	stage ii	0.175102599179207	NA	Years	0.175102599179207	1	Years	164.43.0	nationwide children s hospital	2	hnsc	1	false	2014	32	yes	NA	oral tongue	tcga-cv-7255	534f85f2-b9eb-45be-87d5-c3dffd13d541	deceased	united states	NA	64	NA	tongue	head and neck squamous cell carcinoma	no	no	oral cavity	distal (>2cm)	NA	NA	NA	primary	5	-11930	64	0
TCGA.CV.7261	Yes	male	57	not hispanic or latino	NA	NA	g2	NA	NA	NA	stage iii	3.00683994528044	NA	Years	3.00683994528044	0	Years	164.43.0	nationwide children s hospital	2	hnsc	1	false	2014	57	no	NA	larynx	tcga-cv-7261	55f96a9c-e2c8-4243-8a7e-94bc6fab73a6	consented	united states	-1	NA	NA	larynx	head and neck squamous cell carcinoma	no	no	larynx	distal (>2cm)	NA	NA	NA	primary	2	-20992	NA	0
TCGA.CV.7263	Yes	male	64	NA	NA	NA	g1	NA	NA	NA	stage ii	1.53214774281806	NA	Years	1.53214774281806	1	Years	164.43.0	nationwide children s hospital	2	hnsc	1	false	2014	64	no	NA	oral cavity	tcga-cv-7263	93b742eb-5fc3-4ce2-b7f6-c89f97e0dcc9	deceased	united states	NA	560	NA	oral cavity	head and neck squamous cell carcinoma	no	no	oral cavity	distal (>2cm)	NA	NA	NA	primary	5	-23513	560	0
TCGA.CV.7406	Yes	male	49	not hispanic or latino	NA	NA	gx	NA	NA	NA	stage ii	4.78248974008208	NA	Years	4.78248974008208	1	Years	188.37.0	nationwide children s hospital	2	hnsc	1	false	2014	49	yes	3	base of tongue	tcga-cv-7406	2c6d6c93-fb6d-47f7-a868-5e9a82c75d4c	deceased	united states	NA	1748	NA	tongue, base of tongue	head and neck squamous cell carcinoma	yes, radiation prior to resection	no	tongue, base of tongue	distal (>2cm)	NA	NA	NA	primary	9	-18250	1748	0
TCGA.CV.7407	Yes	female	67	not hispanic or latino	NA	NA	g2	NA	NA	NA	stage ii	2.95759233926129	NA	Years	2.95759233926129	1	Years	188.37.0	nationwide children s hospital	2	hnsc	1	false	2014	67	no	NA	floor of mouth	tcga-cv-7407	8b63be59-9ce6-45a0-80d9-4d20f4918cb9	deceased	united states	NA	1081	NA	floor of mouth	head and neck squamous cell carcinoma	no	no	NA	NA	NA	NA	NA	primary	10	-24475	1081	0
TCGA.CV.7409	Yes	male	43	not hispanic or latino	NA	NA	g3	NA	NA	NA	stage ivb	1.48290013679891	NA	Years	1.48290013679891	1	Years	215.28.0	nationwide children s hospital	2	hnsc	1	false	2014	43	no	NA	oral cavity	tcga-cv-7409	acd98e20-d2da-4256-99a5-13e261bc88e6	deceased	united states	NA	542	NA	oral cavity	head and neck squamous cell carcinoma	no	no	NA	NA	NA	NA	NA	primary	14	-15888	542	0
TCGA.CV.7410	Yes	male	61	not hispanic or latino	NA	NA	gx	NA	NA	NA	stage ii	17.5540355677155	NA	Years	17.5540355677155	1	Years	188.32.0	nationwide children s hospital	3	hnsc	10	false	2013	61	no	NA	larynx	tcga-cv-7410	06f0cf45-3840-44b2-bfc5-18eb980b8f68	deceased	united states	NA	6416	NA	larynx	head and neck squamous cell carcinoma	yes, radiation prior to resection	no	larynx	distal (>2cm)	NA	NA	NA	primary	9	-22302	6416	0
TCGA.CV.7411	Yes	female	64	not hispanic or latino	NA	NA	g1	NA	NA	NA	stage iva	7.43365253077975	NA	Years	7.43365253077975	1	Years	188.37.0	nationwide children s hospital	2	hnsc	1	false	2014	64	no	NA	oral cavity	tcga-cv-7411	600fc87b-a177-4bf9-9084-457f7e7e102c	deceased	united states	NA	2717	NA	oral cavity	head and neck squamous cell carcinoma	no	no	NA	NA	NA	NA	NA	primary	13	-23696	2717	0
TCGA.CV.7413	Yes	female	74	not hispanic or latino	NA	NA	g2	NA	NA	NA	stage ii	0.80437756497948	NA	Years	0.80437756497948	1	Years	188.37.0	nationwide children s hospital	2	hnsc	1	false	2014	74	no	NA	oral cavity	tcga-cv-7413	b3342767-62bc-407f-8a83-5be50e3bdc3e	deceased	united states	NA	294	NA	oral cavity	head and neck squamous cell carcinoma	no	no	oral cavity	distal (>2cm)	NA	NA	NA	primary	17	-27231	294	0
TCGA.CV.7414	Yes	male	78	not hispanic or latino	NA	NA	g2	NA	NA	NA	stage iii	0.0383036935704514	NA	Years	0.0383036935704514	1	Years	188.37.0	nationwide children s hospital	2	hnsc	1	false	2014	78	no	NA	oral cavity	tcga-cv-7414	c3b2c38d-81a3-42fd-a41e-6f6de3934007	deceased	united states	NA	14	NA	oral cavity	head and neck squamous cell carcinoma	no	no	NA	NA	NA	NA	NA	primary	13	-28603	14	0
TCGA.CV.7415	Yes	male	60	not hispanic or latino	NA	NA	g2	NA	NA	NA	stage iii	1.9015047879617	NA	Years	1.9015047879617	1	Years	188.37.0	nationwide children s hospital	2	hnsc	1	false	2014	60	no	NA	larynx	tcga-cv-7415	f22eac21-8a74-433a-b65c-3540d14a45cb	deceased	united states	NA	695	NA	larynx	head and neck squamous cell carcinoma	no	no	NA	NA	NA	NA	NA	primary	10	-22062	695	0
TCGA.CV.7416	Yes	female	29	not hispanic or latino	NA	NA	gx	NA	NA	NA	stage iva	2.08207934336525	NA	Years	2.08207934336525	1	Years	188.37.0	nationwide children s hospital	2	hnsc	1	false	2014	29	NA	NA	oral cavity	tcga-cv-7416	96415324-6859-41eb-8d07-be4e6f7d9781	deceased	united states	NA	761	NA	oral cavity	head and neck squamous cell carcinoma	yes, radiation prior to resection	no	oral cavity	distal (>2cm)	NA	NA	NA	primary	31	-10927	761	0
TCGA.CV.7418	Yes	male	62	not hispanic or latino	NA	NA	g2	NA	NA	NA	stage iva	2.15868673050616	NA	Years	2.15868673050616	1	Years	188.37.0	nationwide children s hospital	2	hnsc	1	false	2014	62	yes	6	larynx	tcga-cv-7418	20ad4ac0-6a87-461f-83a5-fded51bf821a	deceased	united states	NA	789	NA	larynx	head and neck squamous cell carcinoma	no	no	larynx	distal (>2cm)	NA	NA	NA	primary	10	-22805	789	0
TCGA.CV.7421	Yes	male	76	not hispanic or latino	NA	NA	g2	NA	NA	NA	stage iva	0.00547195622435021	NA	Years	0.00547195622435021	1	Years	188.37.0	nationwide children s hospital	2	hnsc	1	false	2014	76	no	NA	larynx	tcga-cv-7421	e0acb3aa-4cb4-43c9-ae36-2213536666a6	deceased	united states	NA	2	NA	larynx	head and neck squamous cell carcinoma	no	no	NA	NA	NA	NA	NA	primary	13	-27961	2	0
TCGA.CV.7422	Yes	female	60	not hispanic or latino	NA	NA	g3	NA	NA	NA	stage iva	2.83720930232558	NA	Years	2.83720930232558	1	Years	188.37.0	nationwide children s hospital	2	hnsc	1	false	2014	60	yes	NA	larynx	tcga-cv-7422	2e73e016-61ff-4f23-9ca9-fd48d9050d82	deceased	united states	NA	1037	NA	larynx	head and neck squamous cell carcinoma	no	no	NA	NA	NA	NA	NA	primary	10	-22098	1037	0
TCGA.CV.7423	Yes	male	65	not hispanic or latino	NA	NA	g1	NA	NA	NA	stage ii	8.36662106703146	NA	Years	8.36662106703146	1	Years	188.37.0	nationwide children s hospital	2	hnsc	1	false	2014	65	no	NA	oral cavity	tcga-cv-7423	f3a626e4-2d93-4d13-a34c-de0e0c6118ac	deceased	united states	NA	3058	NA	oral cavity	head and neck squamous cell carcinoma	no	no	oral cavity	distal (>2cm)	NA	NA	NA	primary	13	-24071	3058	0
TCGA.CV.7424	Yes	male	67	not hispanic or latino	NA	NA	g2	NA	NA	NA	stage iva	1.23666210670315	NA	Years	1.23666210670315	1	Years	188.37.0	nationwide children s hospital	2	hnsc	1	false	2014	67	no	NA	larynx	tcga-cv-7424	815119e3-13c4-4f63-98c7-10a519034a25	deceased	united states	NA	452	NA	larynx	head and neck squamous cell carcinoma	no	no	larynx	distal (>2cm)	NA	NA	NA	primary	7	-24775	452	0
TCGA.CV.7425	Yes	female	77	not hispanic or latino	NA	NA	g1	NA	NA	NA	stage iii	4.70041039671683	NA	Years	4.70041039671683	1	Years	188.37.0	nationwide children s hospital	2	hnsc	1	false	2014	77	no	NA	oral cavity	tcga-cv-7425	d2e43b2d-2b28-441a-8f03-a43ae7dfc1ce	deceased	united states	NA	1718	NA	oral cavity	head and neck squamous cell carcinoma	no	no	oral cavity	distal (>2cm)	NA	NA	NA	primary	13	-28368	1718	0
TCGA.CV.7427	Yes	female	73	not hispanic or latino	NA	NA	g1	NA	NA	NA	stage ii	13.0232558139535	NA	Years	13.0232558139535	1	Years	188.37.0	nationwide children s hospital	2	hnsc	1	false	2014	73	yes	1	oral cavity	tcga-cv-7427	c2bbb6f9-6f88-4a58-a15a-b887dfad34b4	deceased	united states	NA	4760	NA	oral cavity	head and neck squamous cell carcinoma	no	no	NA	NA	NA	NA	NA	primary	13	-26975	4760	0
TCGA.CV.7428	Yes	male	47	not hispanic or latino	NA	NA	g2	NA	NA	NA	stage iva	4.56908344733242	NA	Years	4.56908344733242	1	Years	190.38.0	nationwide children s hospital	2	hnsc	1	false	2014	47	yes	3	oral cavity	tcga-cv-7428	90d3c240-5cb6-4601-a852-b5cdfbcd6483	deceased	united states	NA	1670	NA	oral cavity	head and neck squamous cell carcinoma	no	no	oral cavity	distal (>2cm)	NA	NA	NA	primary	13	-17429	1670	0
TCGA.CV.7429	Yes	male	55	not hispanic or latino	NA	NA	g3	NA	NA	NA	stage iii	0.290013679890561	NA	Years	0.290013679890561	1	Years	190.38.0	nationwide children s hospital	2	hnsc	1	false	2014	55	yes	NA	oral cavity	tcga-cv-7429	44d99f11-ef5b-45d7-b7df-b5c5893d878f	deceased	united states	NA	106	NA	oral cavity	head and neck squamous cell carcinoma	no	no	oral cavity	distal (>2cm)	NA	NA	NA	primary	13	-20188	106	0
TCGA.CV.7430	Yes	male	56	not hispanic or latino	NA	NA	g2	NA	NA	NA	stage iii	1.35430916552668	NA	Years	1.35430916552668	1	Years	190.38.0	nationwide children s hospital	2	hnsc	1	false	2014	56	no	NA	larynx	tcga-cv-7430	df132eb8-174b-4427-a16b-953e0f28bf2f	deceased	united states	NA	495	NA	larynx	head and neck squamous cell carcinoma	no	no	larynx	distal (>2cm)	NA	NA	NA	primary	13	-20763	495	0
TCGA.CV.7432	Yes	male	79	not hispanic or latino	NA	NA	g1	NA	NA	NA	stage iii	7.03146374829001	NA	Years	7.03146374829001	1	Years	190.38.0	nationwide children s hospital	2	hnsc	1	false	2014	79	no	NA	oral cavity	tcga-cv-7432	eaf674dd-9909-4879-b9a3-74253169eddd	deceased	united states	NA	2570	NA	oral cavity	head and neck squamous cell carcinoma	no	no	oral cavity	distal (>2cm)	NA	NA	NA	primary	13	-28875	2570	0
TCGA.CV.7433	Yes	male	49	not hispanic or latino	NA	NA	g3	NA	NA	NA	stage iva	1.64158686730506	NA	Years	1.64158686730506	1	Years	190.38.0	nationwide children s hospital	2	hnsc	1	false	2014	49	no	NA	larynx	tcga-cv-7433	c9c33b2a-bf99-4563-a220-01a5dbe3be92	deceased	united states	NA	600	NA	larynx	head and neck squamous cell carcinoma	no	no	NA	NA	NA	NA	NA	primary	13	-18004	600	0
TCGA.CV.7434	Yes	male	64	not hispanic or latino	NA	NA	g2	NA	NA	NA	stage iii	0.593707250341997	NA	Years	0.593707250341997	1	Years	190.38.0	nationwide children s hospital	2	hnsc	1	false	2014	64	yes	1	oral cavity	tcga-cv-7434	63b50e1c-7948-464f-bff1-8e0e5daafcc5	deceased	united states	NA	217	NA	oral cavity	head and neck squamous cell carcinoma	no	no	oral cavity	distal (>2cm)	NA	NA	NA	primary	13	-23465	217	0
TCGA.CV.7435	Yes	female	57	not hispanic or latino	NA	NA	g2	NA	NA	NA	stage iva	11.8577291381669	NA	Years	11.8577291381669	0	Years	190.38.0	nationwide children s hospital	2	hnsc	1	false	2014	57	no	NA	oral cavity	tcga-cv-7435	65ba24fb-07df-47ce-91c4-677684b64cf4	consented	united states	-3	NA	NA	oral cavity	head and neck squamous cell carcinoma	no	no	oral cavity	distal (>2cm)	NA	NA	NA	primary	13	-21049	NA	0
TCGA.CV.7437	Yes	male	77	NA	NA	NA	gx	NA	NA	NA	stage ii	1.38166894664843	NA	Years	1.38166894664843	1	Years	190.38.0	nationwide children s hospital	2	hnsc	1	false	2014	77	no	NA	larynx	tcga-cv-7437	a4cb2c52-15e2-45c8-aff9-23339217d167	deceased	united states	NA	505	NA	larynx	head and neck squamous cell carcinoma	yes, radiation prior to resection	no	larynx	distal (>2cm)	NA	NA	NA	primary	9	-28221	505	0
TCGA.CV.7438	Yes	female	87	not hispanic or latino	NA	NA	g3	NA	NA	NA	stage ii	0.53077975376197	NA	Years	0.53077975376197	1	Years	190.38.0	nationwide children s hospital	2	hnsc	1	false	2014	87	no	NA	oral tongue	tcga-cv-7438	08a45833-16a3-4a57-a310-307ec086e558	deceased	united states	NA	194	NA	tongue	head and neck squamous cell carcinoma	no	no	tongue	distal (>2cm)	NA	NA	NA	primary	13	-32020	194	0
TCGA.CV.7440	Yes	male	38	not hispanic or latino	NA	NA	gx	NA	NA	NA	stage ii	1.83036935704514	NA	Years	1.83036935704514	1	Years	190.38.0	nationwide children s hospital	2	hnsc	1	false	2014	38	no	NA	larynx	tcga-cv-7440	6715b957-0d48-439c-8cd7-bd9b204d39b0	deceased	united states	NA	669	NA	larynx	head and neck squamous cell carcinoma	yes, radiation prior to resection	no	larynx	distal (>2cm)	NA	NA	NA	primary	9	-14001	669	0
TCGA.CV.7446	Yes	male	66	not hispanic or latino	NA	NA	g2	NA	NA	NA	stage ii	2.99042407660739	NA	Years	2.99042407660739	1	Years	190.38.0	nationwide children s hospital	2	hnsc	1	false	2014	66	yes	1	oral tongue	tcga-cv-7446	c4ad0479-8bef-4876-b423-fe83f222a60a	deceased	united states	NA	1093	NA	tongue	head and neck squamous cell carcinoma	no	no	NA	NA	NA	NA	NA	primary	13	-24170	1093	0
TCGA.CV.7568	Yes	female	48	not hispanic or latino	NA	NA	gx	NA	NA	NA	stage iva	2.53625170998632	NA	Years	2.53625170998632	1	Years	190.38.0	nationwide children s hospital	2	hnsc	1	false	2014	48	no	NA	oral cavity	tcga-cv-7568	fa2d4258-3ee4-4d53-8ef2-9700b5cf38d6	deceased	united states	NA	927	NA	oral cavity	head and neck squamous cell carcinoma	yes, radiation prior to resection	no	NA	NA	NA	NA	NA	primary	9	-17669	927	0
TCGA.CV.A6JD	Yes	female	82	not hispanic or latino	NA	NA	g3	NA	NA	NA	stage iva	0.497948016415869	NA	Years	0.497948016415869	1	Years	318.11.0	nationwide children s hospital	2	hnsc	1	false	2014	82	no	NA	floor of mouth	tcga-cv-a6jd	432fbb6c-331f-4d2d-834d-f6378d88107a	deceased	united states	NA	182	NA	floor of mouth	head and neck squamous cell carcinoma	no	no	NA	NA	NA	NA	NA	primary	16	-29987	182	0
TCGA.CV.A6JE	Yes	male	78	not hispanic or latino	NA	NA	g2	NA	NA	NA	stage ii	2.05198358413133	NA	Years	2.05198358413133	0	Years	318.11.0	nationwide children s hospital	2	hnsc	1	false	2014	78	yes	3	oral cavity	tcga-cv-a6je	e48c1481-e35c-49f9-9d13-a5d4085cf876	consented	united states	-13	NA	NA	oral cavity	head and neck squamous cell carcinoma	no	no	NA	NA	NA	NA	NA	primary	16	-28658	NA	0
TCGA.CX.7082	Yes	male	82	not hispanic or latino	NA	NA	g2	NA	NA	NA	stage ii	0.864569083447332	NA	Years	0.864569083447332	0	Years	164.43.0	nationwide children s hospital	2	hnsc	1	false	2014	82	yes	0	oral cavity	tcga-cx-7082	47d1fcaf-3c01-43ba-9a21-0870b4ea2976	consented	united states	-7	NA	NA	oral cavity	head and neck squamous cell carcinoma	no	yes, history of prior malignancy	NA	NA	NA	NA	NA	primary	1	-30174	NA	0
TCGA.CX.7085	Yes	female	77	not hispanic or latino	NA	NA	g2	NA	NA	NA	stage iii	0.878248974008208	NA	Years	0.878248974008208	0	Years	164.43.0	nationwide children s hospital	2	hnsc	1	false	2014	77	yes	0	oral tongue	tcga-cx-7085	2a7b4613-f908-4e78-98ed-857dcd7ed774	consented	united states	9	NA	NA	tongue	head and neck squamous cell carcinoma	no	no	NA	NA	NA	NA	NA	primary	1	-28220	NA	0
TCGA.CX.7086	Yes	male	53	not hispanic or latino	NA	NA	g2	NA	NA	NA	stage iva	0.645690834473324	NA	Years	0.645690834473324	0	Years	188.37.0	nationwide children s hospital	2	hnsc	1	false	2014	53	yes	7	floor of mouth	tcga-cx-7086	ad6c9d09-2c03-4786-a72d-dd2aa5f603d4	consented	united states	14	NA	NA	floor of mouth	head and neck squamous cell carcinoma	no	no	NA	NA	NA	NA	NA	primary	1	-19434	NA	0
TCGA.CX.7219	Yes	male	47	not hispanic or latino	NA	NA	g2	NA	NA	NA	stage iva	2.26538987688099	NA	Years	2.26538987688099	0	Years	164.43.0	nationwide children s hospital	2	hnsc	1	false	2014	47	yes	12	floor of mouth	tcga-cx-7219	3ce5b304-6068-43ba-9e70-e4357d6d7a2a	consented	united states	3	NA	NA	floor of mouth	head and neck squamous cell carcinoma	no	yes, history of synchronous and or bilateral malignancy	NA	NA	NA	NA	NA	primary	1	-17221	NA	0
TCGA.D6.6515	Yes	female	82	not hispanic or latino	NA	NA	g3	NA	NA	NA	stage ii	0.533515731874145	1	Years	1.10259917920657	1	Years	145.43.0	nationwide children s hospital	2	hnsc	1	false	2014	82	no	NA	oral tongue	tcga-d6-6515	8e0e456e-85ee-4de5-8f0b-72393d6acde0	consented	poland	36	NA	NA	tongue	head and neck squamous cell carcinoma	no	no	NA	NA	NA	NA	NA	primary	5	-30098	403	0
TCGA.D6.6516	Yes	male	69	not hispanic or latino	NA	NA	g2	NA	NA	NA	stage iii	0.889192886456908	0	Years	0.889192886456908	0	Years	145.43.0	nationwide children s hospital	2	hnsc	1	false	2014	69	no	NA	lip	tcga-d6-6516	e4733700-ff23-43ff-bfa0-e679ce9352c9	consented	poland	18	NA	NA	lip	head and neck squamous cell carcinoma	no	no	NA	NA	NA	NA	NA	primary	22	-25242	NA	0
TCGA.D6.6517	Yes	male	59	not hispanic or latino	NA	NA	g2	NA	NA	NA	stage iii	0.440492476060192	1	Years	0.683994528043776	0	Years	145.43.0	nationwide children s hospital	2	hnsc	1	false	2014	59	yes	3	larynx	tcga-d6-6517	ebe99910-e9f2-43dc-ad57-ac2f610b60c8	consented	poland	11	NA	NA	larynx	head and neck squamous cell carcinoma	no	no	NA	NA	NA	NA	NA	primary	22	-21790	NA	0
TCGA.D6.6823	Yes	male	50	not hispanic or latino	NA	NA	g2	NA	NA	NA	stage iii	1.65253077975376	0	Years	1.65253077975376	0	Years	151.34.0	nationwide children s hospital	2	hnsc	1	false	2014	50	yes	1	oral tongue	tcga-d6-6823	fbdab01c-191c-4aef-9451-ca3afec55fa1	consented	poland	9	NA	NA	tongue	head and neck squamous cell carcinoma	no	no	NA	NA	NA	NA	NA	primary	7	-18611	NA	0
TCGA.D6.6824	Yes	male	61	not hispanic or latino	NA	NA	g2	NA	NA	NA	stage iva	0.210670314637483	0	Years	0.210670314637483	0	Years	151.34.0	nationwide children s hospital	2	hnsc	1	false	2014	61	yes	1	larynx	tcga-d6-6824	63f6a127-e4e8-4e1c-8236-a2adb9594c8f	consented	poland	42	NA	NA	larynx	head and neck squamous cell carcinoma	no	no	NA	NA	NA	NA	NA	primary	7	-22632	NA	0
TCGA.D6.6825	Yes	male	73	not hispanic or latino	NA	NA	g2	NA	NA	NA	stage iii	0.415868673050616	0	Years	0.415868673050616	0	Years	151.34.0	nationwide children s hospital	2	hnsc	1	false	2014	73	yes	2	oral tongue	tcga-d6-6825	42bc2336-2408-441a-83b9-aadc9700f750	consented	poland	0	NA	NA	tongue	head and neck squamous cell carcinoma	no	no	NA	NA	NA	NA	NA	primary	7	-26976	NA	0
TCGA.D6.6826	Yes	female	64	not hispanic or latino	NA	NA	g2	NA	NA	NA	stage iva	0.418604651162791	0	Years	0.418604651162791	0	Years	151.34.0	nationwide children s hospital	2	hnsc	1	false	2014	64	no	NA	larynx	tcga-d6-6826	31243867-8e9f-46e9-a213-b83544eb8028	consented	poland	20	NA	NA	larynx	head and neck squamous cell carcinoma	no	no	NA	NA	NA	NA	NA	primary	7	-23722	NA	0
TCGA.D6.6827	Yes	female	55	not hispanic or latino	NA	NA	g3	NA	NA	NA	stage iii	0.347469220246238	0	Years	0.347469220246238	0	Years	151.34.0	nationwide children s hospital	2	hnsc	1	false	2014	55	no	NA	lip	tcga-d6-6827	3c5bc678-41e9-46b3-9686-5cd95659ab71	consented	poland	14	NA	NA	lip	head and neck squamous cell carcinoma	no	no	NA	NA	NA	NA	NA	primary	7	-20175	NA	0
TCGA.D6.8568	Yes	male	62	not hispanic or latino	NA	NA	g2	NA	NA	NA	stage ii	0.287277701778386	NA	Years	0.287277701778386	0	Years	241.24.0	nationwide children s hospital	2	hnsc	1	false	2014	62	yes	5	larynx	tcga-d6-8568	5ed786f3-1d15-4079-bb8f-2f34ef305644	consented	poland	0	NA	NA	larynx	head and neck squamous cell carcinoma	no	no	NA	NA	NA	NA	NA	primary	23	-22796	NA	0
TCGA.D6.8569	Yes	male	52	not hispanic or latino	NA	NA	g2	NA	NA	NA	stage ii	0.347469220246238	NA	Years	0.347469220246238	0	Years	241.24.0	nationwide children s hospital	2	hnsc	1	false	2014	52	no	NA	oral tongue	tcga-d6-8569	83aa326a-09bf-41cf-945e-6b251f11f731	consented	poland	22	NA	NA	tongue	head and neck squamous cell carcinoma	no	no	NA	NA	NA	NA	NA	primary	23	-19212	NA	0
TCGA.D6.A4Z9	Yes	male	59	not hispanic or latino	NA	NA	g2	NA	NA	NA	stage iva	0.306429548563611	NA	Years	0.306429548563611	0	Years	265.14.0	nationwide children s hospital	2	hnsc	1	false	2014	59	no	NA	oral tongue	tcga-d6-a4z9	55a9e8ae-95a3-485c-8df0-78740fcd58d8	consented	poland	16	NA	NA	tongue	head and neck squamous cell carcinoma	no	no	NA	NA	NA	NA	NA	primary	23	-21659	NA	0
TCGA.D6.A4ZB	Yes	male	61	not hispanic or latino	NA	NA	g2	NA	NA	NA	stage iii	0.284541723666211	NA	Years	0.284541723666211	0	Years	265.14.0	nationwide children s hospital	2	hnsc	1	false	2014	61	no	NA	larynx	tcga-d6-a4zb	e08e1d99-81e1-454a-9bda-cda92c9e22b4	consented	poland	0	NA	NA	tongue	head and neck squamous cell carcinoma	no	no	NA	NA	NA	NA	NA	primary	15	-22454	NA	0
TCGA.DQ.5624	Yes	female	43	not hispanic or latino	NA	NA	g2	NA	NA	NA	stage iva	3.14363885088919	0	Years	3.14363885088919	0	Years	145.43.0	nationwide children s hospital	2	hnsc	1	false	2014	43	no	NA	oral tongue	tcga-dq-5624	b4a41682-4aca-4f1d-bacd-66f5e6ec7466	consented	united states	1038	NA	NA	tongue	head and neck squamous cell carcinoma	no	no	NA	NA	NA	NA	NA	primary	22	-15867	NA	0
TCGA.DQ.5625	Yes	female	52	not hispanic or latino	NA	NA	g2	NA	NA	NA	stage ii	2.89466484268126	1	Years	2.89466484268126	0	Years	145.43.0	nationwide children s hospital	2	hnsc	1	false	2014	52	yes	15	oral tongue	tcga-dq-5625	53d9a130-4a3a-4491-85cd-9a44415a1632	consented	united states	911	NA	NA	tongue	head and neck squamous cell carcinoma	no	no	NA	NA	NA	NA	NA	primary	24	-19211	NA	0
TCGA.DQ.5629	Yes	male	64	not hispanic or latino	NA	NA	g2	NA	NA	NA	stage iva	1.41176470588235	0	Years	1.41176470588235	0	Years	145.43.0	nationwide children s hospital	2	hnsc	1	false	2014	64	yes	3	larynx	tcga-dq-5629	e95e9e7d-a1ed-46eb-9cf8-1d355bf0577f	consented	united states	498	NA	NA	larynx	head and neck squamous cell carcinoma	yes, pharmaceutical treatment prior to resection	yes, history of prior malignancy	NA	NA	NA	NA	NA	primary	4	-23550	NA	0
TCGA.DQ.5630	Yes	male	73	not hispanic or latino	NA	NA	g2	NA	NA	NA	stage iii	1.30506155950752	0	Years	1.30506155950752	0	Years	145.43.0	nationwide children s hospital	2	hnsc	1	false	2014	73	yes	4	oral tongue	tcga-dq-5630	91a712b5-a724-48d0-ba06-4f6857683463	consented	united states	477	NA	NA	tongue	head and neck squamous cell carcinoma	no	no	NA	NA	NA	NA	NA	primary	22	-26854	NA	0
TCGA.DQ.5631	Yes	male	52	not hispanic or latino	NA	NA	g3	NA	NA	NA	stage iva	1.22298221614227	1	Years	1.49931600547196	1	Years	145.43.0	nationwide children s hospital	2	hnsc	1	false	2014	52	yes	1	oral tongue	tcga-dq-5631	10b3f56a-e61e-486b-8d3c-176668d5dc34	consented	united states	459	NA	NA	tongue	head and neck squamous cell carcinoma	no	no	NA	NA	NA	NA	NA	primary	22	-19171	548	0
TCGA.DQ.7588	Yes	male	66	not hispanic or latino	NA	NA	g3	NA	NA	NA	stage iii	0.216142270861833	1	Years	1.16826265389877	1	Years	188.37.0	nationwide children s hospital	2	hnsc	1	false	2014	66	yes	10	buccal mucosa	tcga-dq-7588	8a3fdb52-63ef-48d7-95ff-167829825eb9	consented	united states	188	NA	NA	buccal mucosa	head and neck squamous cell carcinoma	no	yes, history of prior malignancy	NA	NA	NA	NA	NA	primary	16	-24106	427	0
TCGA.DQ.7589	Yes	male	70	not hispanic or latino	NA	NA	g4	NA	NA	NA	stage ivc	1.57318741450068	0	Years	1.57318741450068	0	Years	215.28.0	nationwide children s hospital	2	hnsc	1	false	2014	70	yes	10	larynx	tcga-dq-7589	4648225e-5b68-488a-969a-e8d812190c6f	consented	united states	133	NA	NA	larynx	head and neck squamous cell carcinoma	no	yes, history of prior malignancy	NA	NA	NA	NA	NA	primary	16	-25606	NA	0
TCGA.DQ.7590	Yes	male	51	not hispanic or latino	NA	NA	g4	NA	NA	NA	stage iva	1.80848153214774	0	Years	1.80848153214774	0	Years	215.28.0	nationwide children s hospital	2	hnsc	1	false	2014	51	yes	5	tonsil	tcga-dq-7590	a8a391ba-e595-4a91-bd55-02b312e55427	consented	united states	139	NA	NA	tonsil	head and neck squamous cell carcinoma	no	no	NA	NA	NA	NA	NA	primary	29	-18718	NA	0
TCGA.DQ.7591	Yes	male	62	not hispanic or latino	NA	NA	g4	NA	NA	NA	stage iva	0.984952120383037	0	Years	0.984952120383037	0	Years	188.37.0	nationwide children s hospital	2	hnsc	1	false	2014	62	yes	3	base of tongue	tcga-dq-7591	3ef779cf-772e-445e-93c8-e1094ea8b878	consented	united states	9	NA	NA	tongue, base of tongue	head and neck squamous cell carcinoma	no	no	NA	NA	NA	NA	NA	primary	16	-22798	NA	0
TCGA.DQ.7592	Yes	male	57	not hispanic or latino	NA	NA	g2	NA	NA	NA	stage iva	0.818057455540356	0	Years	0.818057455540356	0	Years	188.37.0	nationwide children s hospital	2	hnsc	1	false	2014	57	yes	3	oral tongue	tcga-dq-7592	d82e6c52-9ea4-4f60-989c-cf95d464fd6f	consented	united states	-22	NA	NA	tongue	head and neck squamous cell carcinoma	no	no	NA	NA	NA	NA	NA	primary	16	-21041	NA	0
TCGA.DQ.7593	Yes	male	58	NA	NA	NA	g4	NA	NA	NA	stage iva	1.00957592339261	0	Years	1.00957592339261	0	Years	215.28.0	nationwide children s hospital	2	hnsc	1	false	2014	58	yes	8	base of tongue	tcga-dq-7593	67eae8b3-3bd2-4e87-af78-ffe8221f318d	consented	united states	-8	NA	NA	tongue, base of tongue	head and neck squamous cell carcinoma	no	yes, history of prior malignancy	NA	NA	NA	NA	NA	primary	29	-21439	NA	0
TCGA.DQ.7594	Yes	male	47	not hispanic or latino	NA	NA	g4	NA	NA	NA	stage ivb	1.00683994528044	0	Years	1.00683994528044	0	Years	215.28.0	nationwide children s hospital	2	hnsc	1	false	2014	47	yes	1	base of tongue	tcga-dq-7594	62ca707c-0657-4b7c-863c-99f4ec475972	consented	united states	-8	NA	NA	tongue, base of tongue	head and neck squamous cell carcinoma	no	no	NA	NA	NA	NA	NA	primary	29	-17471	NA	0
TCGA.DQ.7595	Yes	male	53	not hispanic or latino	NA	NA	g3	NA	NA	NA	stage ii	0.886456908344733	0	Years	0.886456908344733	0	Years	215.28.0	nationwide children s hospital	2	hnsc	1	false	2014	53	yes	10	larynx	tcga-dq-7595	f6ebe511-a4df-4310-bd59-3a46d43f100b	consented	united states	-5	NA	NA	larynx	head and neck squamous cell carcinoma	no	no	NA	NA	NA	NA	NA	primary	29	-19529	NA	0
TCGA.DQ.7596	Yes	male	48	not hispanic or latino	NA	NA	g4	NA	NA	NA	stage iva	0.415868673050616	1	Years	0.930232558139535	0	Years	215.28.0	nationwide children s hospital	2	hnsc	1	false	2014	48	yes	3	tonsil	tcga-dq-7596	0f25d7fd-fc7c-4563-a8bd-80b5e0c32ea2	consented	united states	-8	NA	NA	tonsil	head and neck squamous cell carcinoma	no	no	NA	NA	NA	NA	NA	primary	29	-17846	NA	0
TCGA.F7.7848	Yes	male	47	not hispanic or latino	NA	NA	g2	NA	NA	NA	stage iva	0.0957592339261286	NA	Years	0.0957592339261286	0	Years	190.38.0	nationwide children s hospital	2	hnsc	1	false	2014	47	yes	1	larynx	tcga-f7-7848	829b41b1-693b-4f7f-a5c2-68c14b079aae	consented	russia	-1	NA	NA	larynx	head and neck squamous cell carcinoma	no	no	NA	NA	NA	NA	NA	primary	20	-17250	NA	0
TCGA.F7.8298	Yes	male	58	not hispanic or latino	NA	NA	g1	NA	NA	NA	stage i	0.0383036935704514	NA	Years	0.0383036935704514	0	Years	241.24.0	nationwide children s hospital	2	hnsc	1	false	2014	58	yes	1	larynx	tcga-f7-8298	b4d5299d-1f25-4565-b612-0a0a4d6656ec	consented	russia	-1	NA	NA	larynx	head and neck squamous cell carcinoma	no	no	NA	NA	NA	NA	NA	primary	13	-21444	NA	0
TCGA.F7.8489	Yes	male	48	not hispanic or latino	NA	NA	g1	NA	NA	NA	stage ii	0.0355677154582763	NA	Years	0.0355677154582763	0	Years	241.24.0	nationwide children s hospital	2	hnsc	1	false	2014	48	no	NA	floor of mouth	tcga-f7-8489	513b1a26-8f1b-49a0-8957-de10930e6c98	consented	russia	-1	NA	NA	floor of mouth	head and neck squamous cell carcinoma	no	no	NA	NA	NA	NA	NA	primary	10	-17873	NA	0
TCGA.F7.A50G	Yes	male	66	not hispanic or latino	NA	NA	g1	NA	NA	NA	NA	0.0410396716826265	NA	Years	0.0410396716826265	0	Years	273.16.0	nationwide children s hospital	2	hnsc	1	false	2014	66	no	NA	oral tongue	tcga-f7-a50g	85ae3b0f-3a54-4a23-be25-9a4deebbc011	consented	russia	-1	NA	NA	tongue	head and neck squamous cell carcinoma	no	no	NA	NA	NA	NA	NA	primary	28	-24284	NA	0
TCGA.F7.A50I	Yes	male	72	NA	NA	NA	g2	NA	NA	NA	NA	0.251709986320109	NA	Years	0.251709986320109	0	Years	301.14.0	nationwide children s hospital	2	hnsc	1	false	2014	72	yes	1	larynx	tcga-f7-a50i	795677d4-dc60-4ebd-a9df-e88713e5a4aa	consented	united states	76	NA	NA	larynx	head and neck squamous cell carcinoma	no	no	NA	NA	NA	NA	NA	primary	28	-26373	NA	0
TCGA.F7.A50J	Yes	female	67	not hispanic or latino	NA	NA	g2	NA	NA	NA	NA	0.424076607387141	NA	Years	0.424076607387141	0	Years	301.14.0	nationwide children s hospital	2	hnsc	1	false	2014	67	yes	0	oral tongue	tcga-f7-a50j	15e43ee8-3080-4895-84fb-a24ad3a68b97	consented	united states	32	NA	NA	tongue	head and neck squamous cell carcinoma	no	no	NA	NA	NA	NA	NA	primary	28	-24758	NA	0
TCGA.F7.A61S	Yes	male	62	not hispanic or latino	NA	NA	g1	NA	NA	NA	NA	0.00820793433652531	NA	Years	0.00820793433652531	0	Years	301.14.0	nationwide children s hospital	2	hnsc	1	false	2014	62	yes	1	oral tongue	tcga-f7-a61s	7a211ce6-3162-4f58-bf24-9b68562913d5	consented	ukraine	2	NA	NA	tongue	head and neck squamous cell carcinoma	no	no	NA	NA	NA	NA	NA	primary	28	-22655	NA	0
TCGA.F7.A61V	Yes	male	54	not hispanic or latino	NA	NA	g1	NA	NA	NA	NA	0.0246238030095759	NA	Years	0.0246238030095759	0	Years	301.14.0	nationwide children s hospital	2	hnsc	1	false	2014	54	NA	NA	base of tongue	tcga-f7-a61v	0b67f9bb-e469-4b4c-9ce6-6af1c7b1aab2	consented	united states	-4	NA	NA	tongue, base of tongue	head and neck squamous cell carcinoma	no	no	NA	NA	NA	NA	NA	primary	28	-19856	NA	0
TCGA.F7.A61W	Yes	male	51	not hispanic or latino	NA	NA	g2	NA	NA	NA	NA	0.0383036935704514	NA	Years	0.0383036935704514	0	Years	301.14.0	nationwide children s hospital	2	hnsc	1	false	2014	51	yes	1	oral tongue	tcga-f7-a61w	8f6c64c9-7799-436d-bff0-b166e56532a8	consented	vietnam	7	NA	NA	tongue	head and neck squamous cell carcinoma	no	no	NA	NA	NA	NA	NA	primary	28	-18878	NA	0
TCGA.F7.A620	Yes	male	47	not hispanic or latino	NA	NA	g1	NA	NA	NA	NA	0.0355677154582763	NA	Years	0.0355677154582763	0	Years	301.14.0	nationwide children s hospital	2	hnsc	1	false	2014	47	yes	NA	base of tongue	tcga-f7-a620	b86e27d4-a524-4855-89c6-d46a4079a9a0	consented	ukraine	11	NA	NA	tongue, base of tongue	head and neck squamous cell carcinoma	no	no	NA	NA	NA	NA	NA	primary	28	-17475	NA	0
TCGA.F7.A622	Yes	male	75	not hispanic or latino	NA	NA	g1	NA	NA	NA	NA	-0.00547195622435021	NA	Years	-0.00547195622435021	0	Years	301.14.0	nationwide children s hospital	2	hnsc	1	false	2014	75	yes	1	larynx	tcga-f7-a622	9c128871-1026-46ab-9ae9-7c6aac468b11	consented	ukraine	-2	NA	NA	larynx	head and neck squamous cell carcinoma	no	no	NA	NA	NA	NA	NA	primary	28	-27471	NA	0
TCGA.F7.A623	Yes	male	70	not hispanic or latino	NA	NA	g1	NA	NA	NA	NA	0.0164158686730506	NA	Years	0.0164158686730506	0	Years	301.14.0	nationwide children s hospital	2	hnsc	1	false	2014	70	yes	1	larynx	tcga-f7-a623	fcb0c5e5-f63c-41b3-ae0e-3d1d6aaa66e4	consented	russia	-1	NA	NA	larynx	head and neck squamous cell carcinoma	no	no	NA	NA	NA	NA	NA	primary	28	-25592	NA	0
TCGA.F7.A624	Yes	male	73	not hispanic or latino	NA	NA	g3	NA	NA	NA	NA	0	NA	Years	0	0	Years	311.12.0	nationwide children s hospital	2	hnsc	1	false	2014	73	yes	1	buccal mucosa	tcga-f7-a624	46e51eb2-0c5e-457b-af1a-8bac1b8a8bea	consented	russia	-1	NA	NA	buccal mucosa	head and neck squamous cell carcinoma	no	no	NA	NA	NA	NA	NA	primary	28	-26666	NA	0
TCGA.H7.7774	Yes	female	75	not hispanic or latino	NA	NA	g2	NA	NA	NA	stage iii	0.0820793433652531	NA	Years	0.0820793433652531	0	Years	188.37.0	nationwide children s hospital	2	hnsc	1	false	2014	75	yes	0	oral cavity	tcga-h7-7774	eeae67ac-c9e0-468d-aad6-052501f7b982	consented	united states	30	NA	NA	oral cavity	head and neck squamous cell carcinoma	no	no	NA	NA	NA	NA	NA	primary	23	-27514	NA	0
TCGA.H7.8501	Yes	male	54	not hispanic or latino	NA	NA	gx	NA	NA	NA	stage iva	0.155950752393981	NA	Years	0.155950752393981	0	Years	241.24.0	nationwide children s hospital	2	hnsc	1	false	2014	54	yes	1	buccal mucosa	tcga-h7-8501	f090838e-7cc0-4ba8-b3a2-faaa99743785	consented	united states	19	NA	NA	buccal mucosa	head and neck squamous cell carcinoma	no	no	buccal mucosa	distal (>2cm)	NA	NA	NA	primary	21	-19808	NA	0
TCGA.H7.8502	Yes	male	50	not hispanic or latino	NA	NA	g2	NA	NA	NA	stage iva	0.361149110807114	NA	Years	0.361149110807114	0	Years	241.24.0	nationwide children s hospital	2	hnsc	1	false	2014	50	yes	8	oral cavity	tcga-h7-8502	ce603d46-299a-4ffb-84ab-b3b914a561b9	consented	united states	29	NA	NA	oral cavity	head and neck squamous cell carcinoma	no	no	NA	NA	NA	NA	NA	primary	21	-18286	NA	0
TCGA.HD.7229	Yes	male	60	not hispanic or latino	NA	NA	g3	NA	NA	NA	stage iva	0.00547195622435021	NA	Years	0.00547195622435021	0	Years	164.43.0	nationwide children s hospital	2	hnsc	1	false	2014	60	no	NA	larynx	tcga-hd-7229	5c48e21f-1fe9-4007-9b0c-7ca766586fff	consented	united states	0	NA	NA	larynx	head and neck squamous cell carcinoma	no	no	NA	NA	NA	NA	NA	primary	5	-22065	NA	0
TCGA.HD.7753	Yes	male	62	not hispanic or latino	NA	NA	g2	NA	NA	NA	stage ii	0.0136798905608755	NA	Years	0.0136798905608755	0	Years	188.37.0	nationwide children s hospital	2	hnsc	1	false	2014	62	yes	4	oropharynx	tcga-hd-7753	e8ac39e6-377a-412c-b18d-f6c4fc654ec6	consented	united states	0	NA	NA	oropharynx	head and neck squamous cell carcinoma	no	no	NA	NA	NA	NA	NA	primary	9	-22768	NA	0
TCGA.HD.7754	Yes	male	69	not hispanic or latino	NA	NA	g1	NA	NA	NA	stage iva	0.0683994528043776	NA	Years	0.0683994528043776	0	Years	188.37.0	nationwide children s hospital	2	hnsc	1	false	2014	69	yes	4	tonsil	tcga-hd-7754	10f53522-9ae7-47b9-80aa-b4b481561465	consented	united states	21	NA	NA	tonsil	head and neck squamous cell carcinoma	no	no	NA	NA	NA	NA	NA	primary	9	-25355	NA	0
TCGA.HD.7831	Yes	male	74	not hispanic or latino	NA	NA	g2	NA	NA	NA	stage iii	0	NA	Years	0	0	Years	190.38.0	nationwide children s hospital	2	hnsc	1	false	2014	74	yes	0	oral tongue	tcga-hd-7831	0f718e17-86c1-4221-a878-d57ae87e744f	consented	united states	0	NA	NA	tongue	head and neck squamous cell carcinoma	no	no	NA	NA	NA	NA	NA	primary	9	-27331	NA	0
TCGA.HD.7832	Yes	male	52	not hispanic or latino	NA	NA	g2	NA	NA	NA	stage iva	0	NA	Years	0	0	Years	190.38.0	nationwide children s hospital	2	hnsc	1	false	2014	52	yes	6	floor of mouth	tcga-hd-7832	31e58fac-3ac3-4eeb-82d6-3f2b5cb8a60d	consented	united states	0	NA	NA	floor of mouth	head and neck squamous cell carcinoma	no	no	NA	NA	NA	NA	NA	primary	9	-19175	NA	0
TCGA.HD.7917	Yes	male	62	not hispanic or latino	NA	NA	g1	NA	NA	NA	stage ii	0.0848153214774282	NA	Years	0.0848153214774282	0	Years	215.28.0	nationwide children s hospital	2	hnsc	1	false	2014	62	yes	12	floor of mouth	tcga-hd-7917	a40f1055-3dc4-4d01-930c-92cf314f73f8	consented	united states	31	NA	NA	floor of mouth	head and neck squamous cell carcinoma	no	no	NA	NA	NA	NA	NA	primary	10	-22978	NA	0
TCGA.HD.8224	Yes	male	63	not hispanic or latino	NA	NA	g3	NA	NA	NA	stage iii	0.150478796169631	NA	Years	0.150478796169631	0	Years	241.20.0	nationwide children s hospital	7	hnsc	11	false	2013	63	yes	5	base of tongue	tcga-hd-8224	43b99616-d7b4-404e-8912-4275f8d6dc55	consented	united states	55	NA	NA	NA	head and neck squamous cell carcinoma	no	no	NA	NA	NA	NA	NA	primary	13	-23071	NA	0
TCGA.HD.8314	Yes	male	58	not hispanic or latino	NA	NA	g4	NA	NA	NA	stage iii	0.120383036935705	NA	Years	0.120383036935705	0	Years	241.24.0	nationwide children s hospital	2	hnsc	1	false	2014	58	no	NA	base of tongue	tcga-hd-8314	f1b7b418-80d2-4ddf-94cd-f79abba0a2a4	consented	united states	44	NA	NA	tongue, base of tongue	head and neck squamous cell carcinoma basaloid type	no	no	NA	NA	NA	NA	NA	primary	9	-21518	NA	0
TCGA.HD.8634	Yes	female	51	not hispanic or latino	NA	NA	g2	NA	NA	NA	stage i	0.0820793433652531	NA	Years	0.0820793433652531	0	Years	241.24.0	nationwide children s hospital	2	hnsc	1	false	2014	51	yes	7	oral tongue	tcga-hd-8634	22933e67-5c61-4c13-9772-5adb78785b34	consented	united states	30	NA	NA	tongue	head and neck squamous cell carcinoma	no	yes, history of prior malignancy	NA	NA	NA	NA	NA	primary	28	-18717	NA	0
TCGA.HD.8635	Yes	female	61	not hispanic or latino	NA	NA	g2	NA	NA	NA	stage iii	0.0820793433652531	NA	Years	0.0820793433652531	0	Years	241.24.0	nationwide children s hospital	2	hnsc	1	false	2014	61	yes	4	oral tongue	tcga-hd-8635	b843df7e-db06-4d29-b00d-6a93effd9191	consented	united states	30	NA	NA	tongue	head and neck squamous cell carcinoma	no	yes, history of prior malignancy	tongue	distal (>2cm)	NA	NA	NA	primary	28	-22339	NA	0
TCGA.HD.A4C1	Yes	female	41	not hispanic or latino	NA	NA	g1	NA	NA	NA	stage iva	0	NA	Years	0	0	Years	260.14.0	nationwide children s hospital	2	hnsc	1	false	2014	41	no	NA	buccal mucosa	tcga-hd-a4c1	765cc306-bdae-4caf-ad1e-35b8fe95c220	consented	united states	0	NA	NA	buccal mucosa	head and neck squamous cell carcinoma	no	no	NA	NA	NA	NA	NA	primary	25	-15095	NA	0
TCGA.HD.A633	Yes	male	74	not hispanic or latino	NA	NA	g2	NA	NA	NA	stage iva	0.13406292749658	NA	Years	0.13406292749658	0	Years	301.14.0	nationwide children s hospital	2	hnsc	1	false	2014	74	yes	NA	oral cavity	tcga-hd-a633	c0edde5e-d229-4061-8820-14afc712c5b6	consented	united states	49	NA	NA	oral cavity	head and neck squamous cell carcinoma	no	no	other	distal (>2cm)	NA	NA	NA	primary	20	-27057	NA	0
TCGA.HD.A6I0	Yes	male	56	not hispanic or latino	NA	NA	g1	NA	NA	NA	stage iii	0.0766073871409029	NA	Years	0.0766073871409029	0	Years	318.11.0	nationwide children s hospital	2	hnsc	1	false	2014	56	yes	4	oral cavity	tcga-hd-a6i0	dec3c21b-3f59-472f-8573-27b0e830aa92	consented	united states	28	NA	NA	oral cavity	head and neck squamous cell carcinoma	no	no	oral cavity	distal (>2cm)	NA	NA	NA	primary	20	-20485	NA	0
TCGA.HL.7533	Yes	male	65	not hispanic or latino	NA	NA	g3	NA	NA	NA	stage iva	1.89329685362517	NA	Years	1.89329685362517	0	Years	215.28.0	nationwide children s hospital	2	hnsc	1	false	2014	65	yes	2.5	oral cavity	tcga-hl-7533	9d469689-0413-4898-aa83-c6756cbfe117	consented	united states	-6	NA	NA	oral cavity	head and neck squamous cell carcinoma	no	no	other	NA	NA	blood	NA	primary	25	-23950	NA	0
TCGA.IQ.7630	Yes	male	49	hispanic or latino	NA	NA	g3	NA	NA	NA	stage iii	0.437756497948016	NA	Years	0.437756497948016	0	Years	188.37.0	nationwide children s hospital	2	hnsc	1	false	2014	49	no	NA	oropharynx	tcga-iq-7630	ebd1be2c-35ca-45c0-9aba-9baf432114c1	consented	united states	47	NA	NA	oropharynx	head and neck squamous cell carcinoma	no	no	NA	NA	NA	NA	NA	primary	13	-18131	NA	0
TCGA.IQ.7631	Yes	female	60	not hispanic or latino	NA	NA	g1	NA	NA	NA	stage ii	0.333789329685363	NA	Years	0.333789329685363	0	Years	188.37.0	nationwide children s hospital	2	hnsc	1	false	2014	60	no	NA	buccal mucosa	tcga-iq-7631	d8a6383e-3320-4d2c-9017-31e8e1e8f120	consented	united states	49	NA	NA	buccal mucosa	head and neck squamous cell carcinoma	no	no	NA	NA	NA	NA	NA	primary	13	-22150	NA	0
TCGA.IQ.7632	Yes	female	68	not hispanic or latino	NA	NA	g1	NA	NA	NA	stage iva	0.309165526675787	NA	Years	0.309165526675787	0	Years	188.37.0	nationwide children s hospital	2	hnsc	1	false	2014	68	no	NA	alveolar ridge	tcga-iq-7632	601a4146-8093-4f20-9a0a-a97916c9e7f6	consented	united states	36	NA	NA	alveolar ridge	head and neck squamous cell carcinoma	no	no	NA	NA	NA	NA	NA	primary	13	-24986	NA	0
TCGA.IQ.A61E	Yes	female	55	not hispanic or latino	NA	NA	g2	NA	NA	NA	stage iii	1.60601915184679	NA	Years	1.60601915184679	0	Years	311.12.0	nationwide children s hospital	2	hnsc	1	false	2014	55	yes	3	oral tongue	tcga-iq-a61e	d3f786a6-5d72-4d6e-85fd-0c6ade9f6e95	consented	united states	78	NA	NA	tongue	head and neck squamous cell carcinoma	no	no	NA	NA	NA	NA	NA	primary	22	-20417	NA	0
TCGA.IQ.A61G	Yes	male	57	hispanic or latino	NA	NA	g2	NA	NA	NA	stage iva	0.984952120383037	NA	Years	0.984952120383037	0	Years	311.12.0	nationwide children s hospital	2	hnsc	1	false	2014	57	no	NA	floor of mouth	tcga-iq-a61g	c512ba69-7b90-4334-92eb-48ab91aa05f2	consented	united states	33	NA	NA	floor of mouth	head and neck squamous cell carcinoma	no	no	NA	NA	NA	NA	NA	primary	1	-21066	NA	0
TCGA.IQ.A61H	Yes	male	76	hispanic or latino	NA	NA	g2	NA	NA	NA	stage ii	1.12448700410397	NA	Years	1.12448700410397	0	Years	311.12.0	nationwide children s hospital	2	hnsc	1	false	2014	76	no	NA	oral tongue	tcga-iq-a61h	90d21b9b-dbb8-43a6-9817-67ed69fabdc0	consented	united states	51	NA	NA	tongue	head and neck squamous cell carcinoma	no	no	NA	NA	NA	NA	NA	primary	22	-27990	NA	0
TCGA.IQ.A61J	Yes	male	54	not hispanic or latino	NA	NA	g1	NA	NA	NA	stage iva	1.20383036935705	NA	Years	1.20383036935705	0	Years	311.12.0	nationwide children s hospital	2	hnsc	1	false	2014	54	no	NA	oral tongue	tcga-iq-a61j	d69e29ca-24be-4f35-a581-f82e624b8e8b	consented	united states	6	NA	NA	tongue	head and neck squamous cell carcinoma	no	no	NA	NA	NA	NA	NA	primary	26	-19913	NA	0
TCGA.IQ.A61K	Yes	female	70	not hispanic or latino	NA	NA	g2	NA	NA	NA	stage iva	0.440492476060192	NA	Years	0.440492476060192	1	Years	311.12.0	nationwide children s hospital	2	hnsc	1	false	2014	70	no	NA	oral tongue	tcga-iq-a61k	2c96d3c4-323e-4a2a-9132-40e860b701a5	consented	united states	55	NA	NA	tongue	head and neck squamous cell carcinoma	no	no	NA	NA	NA	NA	NA	primary	29	-25696	161	0
TCGA.IQ.A61L	Yes	female	72	hispanic or latino	NA	NA	g1	NA	NA	NA	stage ii	0.960328317373461	NA	Years	0.960328317373461	0	Years	311.12.0	nationwide children s hospital	2	hnsc	1	false	2014	72	no	NA	oral tongue	tcga-iq-a61l	818ad88a-131e-49df-85d8-55bba0e9ec02	consented	united states	20	NA	NA	tongue	head and neck squamous cell carcinoma	no	no	NA	NA	NA	NA	NA	primary	29	-26505	NA	0
TCGA.IQ.A61O	Yes	male	43	hispanic or latino	NA	NA	gx	NA	NA	NA	stage iva	0.984952120383037	NA	Years	0.984952120383037	0	Years	311.12.0	nationwide children s hospital	2	hnsc	1	false	2014	43	no	NA	oropharynx	tcga-iq-a61o	b835289f-6174-4bf9-aedf-9ebb9ef4eb62	consented	united states	15	NA	NA	oropharynx	head and neck squamous cell carcinoma spindle cell variant	no	no	NA	NA	NA	NA	NA	primary	1	-15919	NA	0
TCGA.KU.A66S	Yes	female	69	not hispanic or latino	NA	NA	g2	NA	NA	NA	stage iii	0.610123119015048	NA	Years	0.610123119015048	0	Years	311.12.0	nationwide children s hospital	2	hnsc	1	false	2014	69	no	NA	larynx	tcga-ku-a66s	5ed1b22d-99ca-4c21-b5d4-851e4a6217e9	consented	united states	14	NA	NA	larynx	head and neck squamous cell carcinoma basaloid type	no	no	larynx	distal (>2cm)	NA	NA	NA	primary	27	-25454	NA	0
TCGA.MT.A51W	Yes	female	52	not hispanic or latino	NA	NA	g2	NA	NA	NA	stage i	0.0383036935704514	NA	Years	0.0383036935704514	0	Years	273.16.0	nationwide children s hospital	2	hnsc	1	false	2014	52	yes	7	tonsil	tcga-mt-a51w	6ea380ad-d73d-41b2-b448-2d224deec01b	consented	united states	12	NA	NA	tonsil	head and neck squamous cell carcinoma	no	no	NA	NA	NA	NA	NA	primary	28	-19098	NA	0
TCGA.MT.A51X	Yes	male	30	not hispanic or latino	NA	NA	g1	NA	NA	NA	stage iva	0.0930232558139535	NA	Years	0.0930232558139535	0	Years	273.16.0	nationwide children s hospital	2	hnsc	1	false	2014	30	no	NA	oral tongue	tcga-mt-a51x	375e4b96-49da-4f65-9878-29f56fda9c2e	consented	united states	29	NA	NA	tongue	head and neck squamous cell carcinoma	no	no	NA	NA	NA	NA	NA	primary	28	-10976	NA	0
TCGA.MT.A67A	Yes	female	85	not hispanic or latino	NA	NA	g2	NA	NA	NA	stage i	1.07250341997264	NA	Years	1.07250341997264	0	Years	311.12.0	nationwide children s hospital	2	hnsc	1	false	2014	85	yes	0	oral tongue	tcga-mt-a67a	eda7df86-a344-4790-88ac-e1391f07f66d	consented	united states	29	NA	NA	tongue	head and neck squamous cell carcinoma	no	no	NA	NA	NA	NA	NA	primary	21	-31161	NA	0
TCGA.MT.A67D	Yes	male	55	not hispanic or latino	NA	NA	g2	NA	NA	NA	stage ii	0.153214774281806	NA	Years	0.153214774281806	0	Years	311.12.0	nationwide children s hospital	2	hnsc	1	false	2014	55	yes	0	floor of mouth	tcga-mt-a67d	11c944fc-9a49-4c00-ab8c-da5dfd595244	consented	united states	39	NA	NA	floor of mouth	head and neck squamous cell carcinoma	no	no	NA	NA	NA	NA	NA	primary	21	-20386	NA	0
TCGA.MT.A67F	Yes	female	60	not hispanic or latino	NA	NA	g2	NA	NA	NA	stage iva	0.303693570451436	NA	Years	0.303693570451436	0	Years	311.12.0	nationwide children s hospital	2	hnsc	1	false	2014	60	yes	0	oral cavity	tcga-mt-a67f	50ee088a-5f74-466a-b9e7-7247f0a8d3e8	consented	united states	27	NA	NA	oral cavity	head and neck squamous cell carcinoma	no	no	NA	NA	NA	NA	NA	primary	21	-22057	NA	0
TCGA.MT.A67G	Yes	female	53	not hispanic or latino	NA	NA	g2	NA	NA	NA	stage iva	0.303693570451436	NA	Years	0.303693570451436	0	Years	311.12.0	nationwide children s hospital	2	hnsc	1	false	2014	53	yes	2	tonsil	tcga-mt-a67g	7bfef2dd-5f82-4521-9369-0329e41faf1b	consented	united states	0	NA	NA	tonsil	head and neck squamous cell carcinoma	no	no	NA	NA	NA	NA	NA	primary	21	-19394	NA	0
TCGA.MZ.A6I9	Yes	male	68	not hispanic or latino	NA	NA	g2	NA	NA	NA	stage iva	0.692202462380301	NA	Years	0.692202462380301	0	Years	318.11.0	nationwide children s hospital	2	hnsc	1	false	2014	68	yes	2	base of tongue	tcga-mz-a6i9	aad9a83a-ab62-47b0-990c-527ccdb58d63	consented	united states	28	NA	NA	tongue, base of tongue	head and neck squamous cell carcinoma	no	no	NA	NA	NA	NA	NA	primary	12	-24939	NA	0
TCGA.P3.A5Q5	Yes	male	54	not hispanic or latino	NA	NA	g3	NA	NA	NA	stage iva	2.48974008207934	NA	Years	2.48974008207934	0	Years	301.14.0	nationwide children s hospital	2	hnsc	1	false	2014	54	yes	NA	tonsil	tcga-p3-a5q5	3a867df4-d548-4408-a90b-441ded53b7b6	consented	united states	-5	NA	NA	tonsil	head and neck squamous cell carcinoma basaloid type	no	no	NA	NA	NA	NA	NA	primary	4	-19727	NA	0
TCGA.P3.A5Q6	Yes	male	49	not hispanic or latino	NA	NA	g3	NA	NA	NA	stage iii	1.31053351573187	NA	Years	1.31053351573187	1	Years	301.14.0	nationwide children s hospital	2	hnsc	1	false	2014	49	yes	NA	tonsil	tcga-p3-a5q6	451e4916-80ee-45f8-ad70-84340868a5a9	consented	united states	-20	NA	NA	tonsil	head and neck squamous cell carcinoma	no	no	NA	NA	NA	NA	NA	primary	4	-17917	479	0
TCGA.P3.A5QA	Yes	male	41	NA	NA	NA	g3	NA	NA	NA	stage ii	4.51983584131327	NA	Years	4.51983584131327	0	Years	301.14.0	nationwide children s hospital	2	hnsc	1	false	2014	41	yes	NA	oral tongue	tcga-p3-a5qa	80d51546-c046-4af4-b3b3-b6bf5b1eab02	consented	united states	-2	NA	NA	tongue	head and neck squamous cell carcinoma	no	no	NA	NA	NA	NA	NA	primary	4	-15124	NA	0
TCGA.P3.A5QE	Yes	male	49	not hispanic or latino	NA	NA	g2	NA	NA	NA	stage iii	1.97264021887825	NA	Years	1.97264021887825	0	Years	301.14.0	nationwide children s hospital	2	hnsc	1	false	2014	49	yes	NA	base of tongue	tcga-p3-a5qe	387db1df-ebaa-41c2-b036-f46ad61e313a	consented	united states	-3	NA	NA	tongue, base of tongue	head and neck squamous cell carcinoma basaloid type	no	no	NA	NA	NA	NA	NA	primary	4	-18002	NA	0
TCGA.P3.A5QF	Yes	male	49	not hispanic or latino	NA	NA	g2	NA	NA	NA	stage iva	0.902872777017784	NA	Years	0.902872777017784	1	Years	301.14.0	nationwide children s hospital	2	hnsc	1	false	2014	49	no	NA	alveolar ridge	tcga-p3-a5qf	4587ae9f-71fb-4582-82ff-fb407fee6445	consented	united states	-7	NA	NA	alveolar ridge	head and neck squamous cell carcinoma	no	no	NA	NA	NA	NA	NA	primary	4	-18035	330	0
[truncated: 603 more columns]
