# Supplementary material for: Genomic alterations underlie a pan-cancer metabolic shift associated with tumour hypoxia
Source: Genome Biol. 2016 Jun 29;17:140. doi: 10.1186/s13059-016-0999-8 (PMC4926297; doi:10.1186/s13059-016-0999-8)
Supplement: Additional file 3: — iDOS R package and associated R scripts used in this study. (ZIP (379183 kb) [file 13059_2016_999_MOESM3_ESM.zip › AdditionalFile3/TCGA/2014_01_15/KIRC/tumour/clinical.txt]

	Tumour	sex	age	race	size	node	grade	T	N	M	stage	t.rfs	e.rfs	t.rfs.unit	t.os	e.os	t.os.unit	admin.batchnumber	admin.bcr	admin.dayofdccupload	admin.diseasecode	admin.monthofdccupload	admin.patientwithdrawal.withdrawn	admin.yearofdccupload	patient.ageatinitialpathologicdiagnosis	patient.bcrpatientbarcode	patient.bcrpatientuuid	patient.clinicalcqcf.anatomicneoplasmsubdivision	patient.clinicalcqcf.consentordeathstatus	patient.clinicalcqcf.country	patient.clinicalcqcf.daystoconsent	patient.clinicalcqcf.daystodeath	patient.clinicalcqcf.diagnosissubtype	patient.clinicalcqcf.histologicaltype	patient.clinicalcqcf.historyofneoadjuvanttreatment	patient.clinicalcqcf.historyofpriormalignancy	patient.clinicalcqcf.normaltissueanatomicsite	patient.clinicalcqcf.normaltissueproximity	patient.clinicalcqcf.otheranatomicsite	patient.clinicalcqcf.otheranatomicsitenormaltissue	patient.clinicalcqcf.priordx	patient.clinicalcqcf.tumortype	patient.dayofformcompletion	patient.daystobirth	patient.daystodeath	patient.daystoinitialpathologicdiagnosis	patient.daystolastfollowup	patient.daystolastknownalive	patient.drugs
TCGA.A3.3306	Yes	male	67	not hispanic or latino	NA	NA	g3	NA	NA	NA	NA	3.06429548563611	NA	Years	3.06429548563611	0	Years	32.34.0	nationwide children s hospital	8	kirc	8	false	2013	67	tcga-a3-3306	9fb55e0b-43d8-40a3-8ef2-d198e6290551	NA	consented	NA	-2	NA	NA	kidney clear cell renal carcinoma	no	NA	kidney	NA	NA	NA	NA	primary	23	-24569	NA	0	1120	1120	NA
TCGA.A3.3307	Yes	male	66	NA	NA	NA	g3	NA	NA	NA	NA	3.92886456908345	NA	Years	3.92886456908345	0	Years	32.38.0	nationwide children s hospital	14	kirc	11	false	2013	66	tcga-a3-3307	7ac1d6c6-9ade-49af-8794-10b5b96b2b05	NA	consented	united states	-4	NA	NA	kidney clear cell renal carcinoma	no	yes, history of prior malignancy	kidney	NA	NA	NA	NA	primary	13	-24319	NA	0	1436	1436	NA
TCGA.A3.3308	Yes	female	77	NA	NA	NA	g2	NA	NA	NA	NA	0.0437756497948016	NA	Years	0.0437756497948016	0	Years	32.34.0	nationwide children s hospital	8	kirc	8	false	2013	77	tcga-a3-3308	3cbca837-f5a7-4a87-8f02-c59eac232d5a	NA	consented	NA	2	NA	NA	kidney clear cell renal carcinoma	no	NA	kidney	NA	NA	NA	NA	primary	12	-28274	NA	0	16	16	NA
TCGA.A3.3311	Yes	male	58	NA	NA	NA	g2	NA	NA	NA	NA	3.25581395348837	NA	Years	3.25581395348837	1	Years	32.34.0	nationwide children s hospital	8	kirc	8	false	2013	58	tcga-a3-3311	0c139772-e303-45d1-b0c7-438fa1db105e	NA	consented	NA	6	NA	NA	kidney clear cell renal carcinoma	no	NA	kidney	NA	NA	NA	NA	primary	20	-21185	1190	0	1190	743	NA
TCGA.A3.3313	Yes	male	59	NA	NA	NA	g3	NA	NA	NA	NA	2.0109439124487	NA	Years	2.0109439124487	1	Years	32.34.0	nationwide children s hospital	8	kirc	8	false	2013	59	tcga-a3-3313	10c03d66-a290-4e46-9018-2932a236eb09	NA	consented	NA	8	NA	NA	kidney clear cell renal carcinoma	no	NA	kidney	NA	NA	NA	NA	primary	14	-21550	735	0	735	651	NA
TCGA.A3.3316	Yes	male	57	NA	NA	NA	g3	NA	NA	NA	NA	4.08481532147743	NA	Years	4.08481532147743	0	Years	32.34.0	nationwide children s hospital	8	kirc	8	false	2013	57	tcga-a3-3316	12c4c4f1-5880-4bf9-9945-80bf45415de6	NA	consented	united states	8	NA	NA	kidney clear cell renal carcinoma	no	no	kidney	NA	NA	NA	NA	primary	14	-20940	NA	0	1493	1493	NA
TCGA.A3.3317	Yes	male	67	NA	NA	NA	g2	NA	NA	NA	NA	1.53214774281806	NA	Years	4.07934336525308	0	Years	32.38.0	nationwide children s hospital	14	kirc	11	false	2013	67	tcga-a3-3317	8ee720b5-6f3a-4921-85ab-70e75c0835b0	NA	consented	united states	2	NA	NA	kidney clear cell renal carcinoma	no	no	kidney	NA	NA	NA	NA	primary	14	-24806	NA	0	1491	NA	NA
TCGA.A3.3319	Yes	male	70	NA	NA	NA	g2	NA	NA	NA	NA	3.09165526675787	NA	Years	3.09165526675787	0	Years	32.34.0	nationwide children s hospital	8	kirc	8	false	2013	70	tcga-a3-3319	22b6724c-a59f-4796-8166-992253e8caf1	NA	consented	NA	3	NA	NA	kidney clear cell renal carcinoma	no	NA	kidney	NA	NA	NA	NA	primary	16	-25690	NA	0	1130	1130	NA
TCGA.A3.3320	Yes	female	52	NA	NA	NA	g1	NA	NA	NA	NA	4.12585499316005	NA	Years	4.12585499316005	0	Years	32.34.0	nationwide children s hospital	8	kirc	8	false	2013	52	tcga-a3-3320	50f29fc7-c111-4101-b970-b1e1dd3388cf	NA	consented	NA	8	NA	NA	kidney clear cell renal carcinoma	no	NA	kidney	NA	NA	NA	NA	primary	16	-19146	NA	0	1508	1508	NA
TCGA.A3.3322	Yes	male	51	NA	NA	NA	g2	NA	NA	NA	NA	4.04103967168263	NA	Years	4.04103967168263	0	Years	32.34.0	nationwide children s hospital	8	kirc	8	false	2013	51	tcga-a3-3322	36ed3269-0a57-4c50-bbfa-cfd2a7b56d4f	NA	consented	united states	8	NA	NA	kidney clear cell renal carcinoma	no	no	kidney	NA	NA	NA	NA	primary	16	-18748	NA	0	1477	1477	NA
TCGA.A3.3323	Yes	male	53	NA	NA	NA	g1	NA	NA	NA	NA	3.02325581395349	NA	Years	3.02325581395349	0	Years	32.34.0	nationwide children s hospital	8	kirc	8	false	2013	53	tcga-a3-3323	e4da964a-31da-4b81-b6ee-2c6dcee703ea	NA	consented	united states	4	NA	NA	kidney clear cell renal carcinoma	no	no	kidney	NA	NA	NA	NA	primary	20	-19448	NA	0	1105	1105	NA
TCGA.A3.3324	Yes	male	51	NA	NA	NA	g3	NA	NA	NA	NA	3.24487004103967	NA	Years	3.24487004103967	0	Years	32.34.0	nationwide children s hospital	8	kirc	8	false	2013	51	tcga-a3-3324	4fca10bd-988a-47f9-8ed5-037c0d59d70c	NA	consented	united states	6	NA	NA	kidney clear cell renal carcinoma	no	no	kidney	NA	NA	NA	NA	primary	20	-18839	NA	0	1186	1186	NA
TCGA.A3.3325	Yes	male	52	not hispanic or latino	NA	NA	g2	NA	NA	NA	NA	2.0547195622435	NA	Years	2.0547195622435	0	Years	32.38.0	nationwide children s hospital	14	kirc	11	false	2013	52	tcga-a3-3325	9868ae73-3459-4aa6-b71a-39953cdbbe1a	NA	consented	united states	16	NA	NA	kidney clear cell renal carcinoma	no	yes, history of synchronous and or bilateral malignancy	kidney	NA	NA	NA	NA	primary	31	-19114	NA	0	751	751	NA
TCGA.A3.3326	Yes	male	47	NA	NA	NA	g1	NA	NA	NA	NA	3.11080711354309	NA	Years	3.11080711354309	0	Years	32.34.0	nationwide children s hospital	8	kirc	8	false	2013	47	tcga-a3-3326	2e81cfda-5080-49b8-95ca-ba3963dae30c	NA	consented	NA	22	NA	NA	kidney clear cell renal carcinoma	no	NA	kidney	NA	NA	NA	NA	primary	21	-17288	NA	0	1137	1137	NA
TCGA.A3.3328	Yes	male	79	not hispanic or latino	NA	NA	g2	NA	NA	NA	NA	2.14774281805746	NA	Years	2.14774281805746	0	Years	32.34.0	nationwide children s hospital	8	kirc	8	false	2013	79	tcga-a3-3328	8d02978a-10cb-4bbf-8980-78aebe70bcd1	NA	consented	united states	12	NA	NA	kidney clear cell renal carcinoma	no	yes, history of prior malignancy	kidney	NA	NA	NA	NA	primary	31	-29159	NA	0	785	785	NA
TCGA.A3.3329	Yes	male	75	not hispanic or latino	NA	NA	g2	NA	NA	NA	NA	1.93160054719562	NA	Years	1.93160054719562	0	Years	32.38.0	nationwide children s hospital	14	kirc	11	false	2013	75	tcga-a3-3329	21eea125-1298-42d3-a50c-57d596e0420d	NA	consented	united states	6	NA	NA	kidney clear cell renal carcinoma	no	yes, history of prior malignancy	kidney	NA	NA	NA	NA	primary	31	-27636	NA	0	706	706	NA
TCGA.A3.3331	Yes	female	86	not hispanic or latino	NA	NA	g2	NA	NA	NA	NA	4.06292749658003	NA	Years	4.06292749658003	0	Years	32.34.0	nationwide children s hospital	8	kirc	8	false	2013	86	tcga-a3-3331	a55e63a9-5046-4f0f-a1e1-197b783d5387	NA	consented	NA	2	NA	NA	kidney clear cell renal carcinoma	no	NA	kidney	NA	NA	NA	NA	primary	29	-31623	NA	0	1485	1485	NA
TCGA.A3.3335	Yes	male	41	not hispanic or latino	NA	NA	g4	NA	NA	NA	NA	1.81668946648427	NA	Years	1.81668946648427	0	Years	32.38.0	nationwide children s hospital	14	kirc	11	false	2013	41	tcga-a3-3335	c04c5ac6-5b44-4e47-bf52-e4d92d76eea5	NA	consented	NA	2	NA	NA	kidney clear cell renal carcinoma	no	NA	kidney	NA	NA	NA	NA	primary	23	-15250	NA	0	664	664	NA
TCGA.A3.3336	Yes	female	75	not hispanic or latino	NA	NA	g4	NA	NA	NA	NA	2.85362517099863	NA	Years	2.85362517099863	0	Years	32.34.0	nationwide children s hospital	8	kirc	8	false	2013	75	tcga-a3-3336	4ca5ff6a-ace1-4349-b269-b8e3aae16785	NA	consented	united states	3	NA	NA	kidney clear cell renal carcinoma	yes, pharmaceutical treatment prior to resection	yes, history of synchronous and or bilateral malignancy	kidney	distal (>2cm)	NA	NA	NA	primary	17	-27545	NA	0	1043	1043	NA
TCGA.A3.3343	Yes	male	79	not hispanic or latino	NA	NA	g3	NA	NA	NA	NA	2.5827633378933	NA	Years	2.5827633378933	0	Years	32.34.0	nationwide children s hospital	8	kirc	8	false	2013	79	tcga-a3-3343	d4815225-0ac0-4295-a70d-74162066c0bd	NA	consented	united states	-7	NA	NA	kidney clear cell renal carcinoma	no	yes, history of prior malignancy	kidney	NA	NA	NA	NA	primary	15	-28917	NA	0	944	944	NA
TCGA.A3.3346	Yes	male	68	NA	NA	NA	g3	NA	NA	NA	NA	0.374829001367989	NA	Years	0.374829001367989	1	Years	32.34.0	nationwide children s hospital	8	kirc	8	false	2013	68	tcga-a3-3346	897f85ec-7e14-426a-a532-eed01ccc90f1	NA	consented	united states	-7	NA	NA	kidney clear cell renal carcinoma	no	no	kidney	NA	NA	NA	NA	primary	29	-25110	137	0	137	0	NA
TCGA.A3.3347	Yes	female	76	not hispanic or latino	NA	NA	g2	NA	NA	NA	NA	1.66894664842681	NA	Years	3.00136798905609	0	Years	50.38.0	nationwide children s hospital	14	kirc	11	false	2013	76	tcga-a3-3347	3372a7d2-79cb-4cf0-9a7e-fe1a6b205daa	NA	consented	NA	-7	NA	NA	kidney clear cell renal carcinoma	no	NA	kidney	NA	NA	NA	NA	primary	30	-27965	NA	0	1097	1097	NA
TCGA.A3.3349	Yes	female	34	not hispanic or latino	NA	NA	g2	NA	NA	NA	NA	3.78932968536252	NA	Years	3.78932968536252	0	Years	50.35.0	nationwide children s hospital	8	kirc	8	false	2013	34	tcga-a3-3349	0bbfeec1-fbae-4c92-ae90-60ba39303bd8	NA	consented	NA	2	NA	NA	kidney clear cell renal carcinoma	no	NA	kidney	NA	NA	NA	NA	primary	30	-12419	NA	0	1385	1385	NA
TCGA.A3.3351	Yes	male	42	hispanic or latino	NA	NA	g2	NA	NA	NA	NA	2.48974008207934	NA	Years	2.48974008207934	0	Years	50.35.0	nationwide children s hospital	8	kirc	8	false	2013	42	tcga-a3-3351	ee7011e7-f692-410a-ba35-efe1ec75cf8e	NA	consented	NA	2	NA	NA	kidney clear cell renal carcinoma	no	NA	kidney	NA	NA	NA	NA	primary	30	-15562	NA	0	910	910	NA
TCGA.A3.3352	Yes	male	74	not hispanic or latino	NA	NA	g3	NA	NA	NA	NA	1.53488372093023	NA	Years	1.53488372093023	1	Years	32.34.0	nationwide children s hospital	8	kirc	8	false	2013	74	tcga-a3-3352	2304b8f8-4cb4-46c5-a88e-c78d97b06d6b	NA	consented	NA	1	NA	NA	kidney clear cell renal carcinoma	no	NA	kidney	NA	NA	NA	NA	primary	23	NA	561	0	561	561	NA
TCGA.A3.3357	Yes	male	62	not hispanic or latino	NA	NA	g3	NA	NA	NA	NA	3.89876880984952	NA	Years	3.89876880984952	0	Years	68.32.0	nationwide children s hospital	8	kirc	8	false	2013	62	tcga-a3-3357	4d856b5d-a59b-45f2-a9b2-4d43ec8a20e4	NA	consented	united states	47	NA	NA	kidney clear cell renal carcinoma	no	no	kidney	NA	NA	NA	NA	primary	31	-22827	NA	0	1425	1425	NA
TCGA.A3.3358	Yes	female	57	not hispanic or latino	NA	NA	g2	NA	NA	NA	NA	3.57592339261286	NA	Years	3.57592339261286	0	Years	90.28.0	nationwide children s hospital	14	kirc	11	false	2013	57	tcga-a3-3358	8a575e00-5dc5-416d-a8f5-2cdfb8e62c31	NA	consented	united states	3	NA	NA	kidney clear cell renal carcinoma	no	yes, history of prior malignancy	kidney	NA	NA	NA	NA	primary	17	-21093	NA	0	1307	1307	NA
TCGA.A3.3359	Yes	female	82	not hispanic or latino	NA	NA	g2	NA	NA	NA	NA	3.51846785225718	NA	Years	3.51846785225718	0	Years	32.34.0	nationwide children s hospital	8	kirc	8	false	2013	82	tcga-a3-3359	e4cc8898-d1d8-4f6d-b01c-04cd30f0cd8f	NA	consented	united states	4	NA	NA	kidney clear cell renal carcinoma	no	yes, history of prior malignancy	kidney	NA	NA	NA	NA	primary	31	-30254	NA	0	1286	1286	NA
TCGA.A3.3362	Yes	female	60	not hispanic or latino	NA	NA	g2	NA	NA	NA	NA	4.26538987688098	NA	Years	4.26538987688098	0	Years	50.35.0	nationwide children s hospital	8	kirc	8	false	2013	60	tcga-a3-3362	c7e9ba09-0826-466c-8555-6595de31ed31	NA	consented	NA	3	NA	NA	kidney clear cell renal carcinoma	no	NA	kidney	NA	NA	NA	NA	primary	30	-21988	NA	0	1559	1559	NA
TCGA.A3.3363	Yes	male	50	NA	NA	NA	g2	NA	NA	NA	NA	0.872777017783858	NA	Years	0.872777017783858	0	Years	32.34.0	nationwide children s hospital	8	kirc	8	false	2013	50	tcga-a3-3363	659294b9-ded9-498a-bc00-c1d4d456aa4a	NA	consented	NA	4	NA	NA	kidney clear cell renal carcinoma	no	NA	kidney	NA	NA	NA	NA	primary	11	-18598	NA	0	319	319	NA
TCGA.A3.3365	Yes	male	46	NA	NA	NA	g2	NA	NA	NA	NA	2.38577291381669	NA	Years	2.38577291381669	0	Years	32.34.0	nationwide children s hospital	8	kirc	8	false	2013	46	tcga-a3-3365	136c95cd-febd-43f0-af35-125d3321a145	NA	consented	NA	31	NA	NA	kidney clear cell renal carcinoma	no	NA	kidney	NA	NA	NA	NA	primary	11	-16924	NA	0	872	872	NA
TCGA.A3.3367	Yes	male	72	not hispanic or latino	NA	NA	g3	NA	NA	NA	NA	2.88372093023256	NA	Years	2.88372093023256	0	Years	68.32.0	nationwide children s hospital	8	kirc	8	false	2013	72	tcga-a3-3367	69fb3eff-a32c-48e1-aab8-645ef31d163a	NA	consented	united states	11	NA	NA	kidney clear cell renal carcinoma	no	no	kidney	NA	NA	NA	NA	primary	31	-26478	NA	0	1054	1054	NA
TCGA.A3.3370	Yes	female	48	not hispanic or latino	NA	NA	g2	NA	NA	NA	NA	2.12311901504788	NA	Years	2.12311901504788	0	Years	68.32.0	nationwide children s hospital	8	kirc	8	false	2013	48	tcga-a3-3370	9f632fc3-2241-469a-a14a-cd537350155f	NA	consented	united states	2	NA	NA	kidney clear cell renal carcinoma	no	no	kidney	NA	NA	NA	NA	primary	31	-17623	NA	0	776	776	NA
TCGA.A3.3372	Yes	male	64	NA	NA	NA	g2	NA	NA	NA	NA	2.0109439124487	NA	Years	2.0109439124487	0	Years	32.34.0	nationwide children s hospital	8	kirc	8	false	2013	64	tcga-a3-3372	11ab53c8-6366-4bc9-b60d-23e6ed2d1cae	NA	consented	united states	3	NA	NA	kidney clear cell renal carcinoma	no	no	kidney	NA	NA	NA	NA	primary	11	-23527	NA	0	735	735	NA
TCGA.A3.3373	Yes	female	54	not hispanic or latino	NA	NA	g3	NA	NA	NA	NA	0.913816689466484	NA	Years	0.913816689466484	0	Years	68.32.0	nationwide children s hospital	8	kirc	8	false	2013	54	tcga-a3-3373	2bc5b2ec-aa8f-4889-9d92-d27f96c9fda1	NA	consented	united states	1	NA	NA	kidney clear cell renal carcinoma	no	no	kidney	NA	NA	NA	NA	primary	31	-19965	NA	0	334	334	NA
TCGA.A3.3374	Yes	female	51	not hispanic or latino	NA	NA	g2	NA	NA	NA	NA	3.59233926128591	NA	Years	3.59233926128591	0	Years	32.34.0	nationwide children s hospital	8	kirc	8	false	2013	51	tcga-a3-3374	0b970feb-914f-4159-912f-6efec02b617f	NA	consented	united states	0	NA	NA	kidney clear cell renal carcinoma	no	no	kidney	NA	NA	NA	NA	primary	22	-18901	NA	0	1313	1313	NA
TCGA.A3.3376	Yes	male	51	not hispanic or latino	NA	NA	g2	NA	NA	NA	NA	2.92749658002736	NA	Years	2.92749658002736	0	Years	68.32.0	nationwide children s hospital	8	kirc	8	false	2013	51	tcga-a3-3376	46240f32-116b-470c-9846-3616a6db4f2e	NA	consented	united states	1	NA	NA	kidney clear cell renal carcinoma	no	no	kidney	NA	NA	NA	NA	primary	31	-18963	NA	0	1070	1070	NA
TCGA.A3.3378	Yes	male	60	not hispanic or latino	NA	NA	g3	NA	NA	NA	NA	1.72366621067031	NA	Years	1.72366621067031	0	Years	32.34.0	nationwide children s hospital	8	kirc	8	false	2013	60	tcga-a3-3378	798d51ff-182e-406c-8885-8a198d9959d1	NA	consented	united states	1	NA	NA	kidney clear cell renal carcinoma	no	no	kidney	NA	NA	NA	NA	primary	29	-22096	NA	0	630	630	NA
TCGA.A3.3380	Yes	male	54	hispanic or latino	NA	NA	g2	NA	NA	NA	NA	1.55129958960328	NA	Years	1.55129958960328	0	Years	32.34.0	nationwide children s hospital	8	kirc	8	false	2013	54	tcga-a3-3380	8ed08632-b5b3-4be3-bd71-999456fa2d23	NA	consented	united states	1	NA	NA	kidney clear cell renal carcinoma	no	no	kidney	NA	NA	NA	NA	primary	11	-19814	NA	0	567	567	NA
TCGA.A3.3382	Yes	male	69	NA	NA	NA	g3	NA	NA	NA	NA	1.406292749658	NA	Years	1.57045143638851	0	Years	32.34.0	nationwide children s hospital	8	kirc	8	false	2013	69	tcga-a3-3382	e1663694-17dd-4b01-b613-2516e022dfb7	NA	consented	united states	1	NA	NA	kidney clear cell renal carcinoma	no	no	kidney	NA	NA	NA	NA	primary	29	-25202	NA	0	574	574	NA
TCGA.A3.3383	Yes	male	52	NA	NA	NA	g2	NA	NA	NA	NA	2.35567715458276	NA	Years	2.35567715458276	0	Years	32.34.0	nationwide children s hospital	8	kirc	8	false	2013	52	tcga-a3-3383	46c87ae0-c123-4bdc-8a79-d375d8a7e7a3	NA	consented	NA	-8	NA	NA	kidney clear cell renal carcinoma	no	NA	kidney	NA	NA	NA	NA	primary	29	-19327	NA	0	861	861	NA
TCGA.A3.3385	Yes	female	46	not hispanic or latino	NA	NA	g2	NA	NA	NA	NA	1.98632010943912	NA	Years	1.98632010943912	0	Years	68.32.0	nationwide children s hospital	8	kirc	8	false	2013	46	tcga-a3-3385	4c44f4a4-1529-4897-9f69-c8e6c705f905	NA	consented	united states	2	NA	NA	kidney clear cell renal carcinoma	no	no	kidney	NA	NA	NA	NA	primary	31	-17107	NA	0	726	726	NA
TCGA.A3.3387	Yes	male	49	not hispanic or latino	NA	NA	g2	NA	NA	NA	NA	1.68536251709986	NA	Years	1.68536251709986	0	Years	90.25.0	nationwide children s hospital	8	kirc	8	false	2013	49	tcga-a3-3387	9dc7812b-c7a2-4de4-bf6d-4c7261384a62	NA	consented	united states	2	NA	NA	kidney clear cell renal carcinoma	no	no	kidney	NA	NA	NA	NA	primary	17	-17928	NA	0	616	616	NA
TCGA.AK.3425	Yes	male	68	not hispanic or latino	NA	NA	g2	NA	NA	NA	NA	9.14637482900137	NA	Years	9.14637482900137	0	Years	63.41.0	nationwide children s hospital	14	kirc	11	false	2013	68	tcga-ak-3425	1b3f2411-52cd-4482-bea2-95cf72020c6f	NA	consented	united states	0	NA	NA	kidney clear cell renal carcinoma	no	yes, history of prior malignancy	NA	NA	NA	NA	NA	primary	18	-24912	NA	0	3343	3343	NA
TCGA.AK.3426	Yes	male	37	not hispanic or latino	NA	NA	g3	NA	NA	NA	NA	0.697674418604651	NA	Years	2.41860465116279	1	Years	50.36.0	nationwide children s hospital	19	kirc	9	false	2013	37	tcga-ak-3426	c5265ca6-2cb5-406d-a635-c4c783561107	NA	consented	NA	0	NA	NA	kidney clear cell renal carcinoma	no	NA	NA	NA	NA	NA	NA	primary	10	-13770	884	0	884	612	NA
TCGA.AK.3427	Yes	male	65	not hispanic or latino	NA	NA	gx	NA	NA	NA	NA	7.02051983584131	NA	Years	7.02051983584131	0	Years	32.35.0	nationwide children s hospital	19	kirc	9	false	2013	65	tcga-ak-3427	97fee782-9aa3-41c7-8b7b-53c9c69bdabc	NA	consented	united states	-13	NA	NA	kidney clear cell renal carcinoma	no	no	NA	NA	NA	NA	NA	primary	9	-24067	NA	0	2566	2566	NA
TCGA.AK.3428	Yes	male	62	not hispanic or latino	NA	NA	g2	NA	NA	NA	NA	6.08207934336525	NA	Years	6.08207934336525	0	Years	63.41.0	nationwide children s hospital	14	kirc	11	false	2013	62	tcga-ak-3428	9da334ed-314c-4445-ba29-ffd9bb42403c	NA	consented	NA	-4	NA	NA	kidney clear cell renal carcinoma	no	NA	NA	NA	NA	NA	NA	primary	10	-22653	NA	0	2223	2223	NA
TCGA.AK.3429	Yes	female	54	not hispanic or latino	NA	NA	g2	NA	NA	NA	NA	5.51846785225718	NA	Years	5.51846785225718	0	Years	50.36.0	nationwide children s hospital	19	kirc	9	false	2013	54	tcga-ak-3429	b3a6acab-00ad-48b7-94c2-bd56b461b48f	NA	consented	NA	-12	NA	NA	kidney clear cell renal carcinoma	no	NA	NA	NA	NA	NA	NA	primary	11	-19848	NA	0	2017	2017	NA
TCGA.AK.3430	Yes	male	61	not hispanic or latino	NA	NA	g3	NA	NA	NA	NA	1.31326949384405	NA	Years	1.31326949384405	1	Years	50.36.0	nationwide children s hospital	19	kirc	9	false	2013	61	tcga-ak-3430	503a9c0b-64b8-41b9-a44f-9cbff9cefbad	NA	consented	NA	-11	NA	NA	kidney clear cell renal carcinoma	no	NA	NA	NA	NA	NA	NA	primary	11	-22612	480	0	480	447	NA
TCGA.AK.3431	Yes	female	62	not hispanic or latino	NA	NA	g3	NA	NA	NA	NA	5.06976744186047	NA	Years	5.06976744186047	0	Years	63.39.0	nationwide children s hospital	19	kirc	9	false	2013	62	tcga-ak-3431	351fb9f4-a3b6-44d8-9fdc-5b0b582fda23	NA	consented	NA	-11	NA	NA	kidney clear cell renal carcinoma	no	NA	NA	NA	NA	NA	NA	primary	11	-22852	NA	0	1853	1853	NA
TCGA.AK.3433	Yes	female	48	not hispanic or latino	NA	NA	gx	NA	NA	NA	NA	5.99726402188783	NA	Years	5.99726402188783	0	Years	63.39.0	nationwide children s hospital	19	kirc	9	false	2013	48	tcga-ak-3433	fdda296a-7321-4c8c-8076-40d92c570c8f	NA	consented	NA	-6	NA	NA	kidney clear cell renal carcinoma	no	NA	NA	NA	NA	NA	NA	primary	12	-17853	NA	0	2192	2192	NA
TCGA.AK.3434	Yes	male	72	not hispanic or latino	NA	NA	g2	NA	NA	NA	NA	4.48426812585499	NA	Years	5.70725034199726	0	Years	63.41.0	nationwide children s hospital	14	kirc	11	false	2013	72	tcga-ak-3434	17d053f2-8760-4f8e-9d25-64508e7f3857	NA	consented	NA	-7	NA	NA	kidney clear cell renal carcinoma	no	NA	NA	NA	NA	NA	NA	primary	12	-26490	NA	0	2086	2086	NA
TCGA.AK.3436	Yes	male	40	not hispanic or latino	NA	NA	g2	NA	NA	NA	NA	5.58960328317373	NA	Years	5.58960328317373	0	Years	50.36.0	nationwide children s hospital	19	kirc	9	false	2013	40	tcga-ak-3436	b2feca3f-8602-4a30-92bf-958ab2a2bd5d	NA	consented	NA	-3	NA	NA	kidney clear cell renal carcinoma	no	NA	NA	NA	NA	NA	NA	primary	12	-14842	NA	0	2043	2043	NA
TCGA.AK.3440	Yes	male	58	not hispanic or latino	NA	NA	g3	NA	NA	NA	NA	4.77154582763338	NA	Years	4.77154582763338	0	Years	32.35.0	nationwide children s hospital	19	kirc	9	false	2013	58	tcga-ak-3440	3c5f27e9-db2f-4963-9240-94815808d32f	NA	consented	NA	-13	NA	NA	kidney clear cell renal carcinoma	no	NA	NA	NA	NA	NA	NA	primary	12	-21337	NA	0	1744	1744	NA
TCGA.AK.3443	Yes	male	45	not hispanic or latino	NA	NA	gx	NA	NA	NA	NA	3.89329685362517	NA	Years	3.89329685362517	0	Years	32.34.0	nationwide children s hospital	8	kirc	8	false	2013	45	tcga-ak-3443	d7155ce6-e6b2-4c1f-8233-85f0d63e8e11	NA	consented	NA	0	NA	NA	kidney clear cell renal carcinoma	no	NA	NA	NA	NA	NA	NA	primary	16	-16578	NA	0	1423	1423	NA
TCGA.AK.3444	Yes	female	80	not hispanic or latino	NA	NA	g2	NA	NA	NA	NA	4.02462380300958	NA	Years	4.02462380300958	0	Years	32.38.0	nationwide children s hospital	14	kirc	11	false	2013	80	tcga-ak-3444	2429c7d4-ae27-432d-9adf-1c6d192bf13c	NA	consented	NA	0	NA	NA	kidney clear cell renal carcinoma	no	NA	NA	NA	NA	NA	NA	primary	16	-29497	NA	0	1471	1470	NA
TCGA.AK.3445	Yes	male	69	not hispanic or latino	NA	NA	g3	NA	NA	NA	NA	3.49931600547196	NA	Years	3.49931600547196	0	Years	63.39.0	nationwide children s hospital	19	kirc	9	false	2013	69	tcga-ak-3445	c0171d4e-9970-44f4-8502-f31f0e145643	NA	consented	NA	0	NA	NA	kidney clear cell renal carcinoma	no	NA	NA	NA	NA	NA	NA	primary	12	-25494	NA	0	1279	1279	NA
TCGA.AK.3447	Yes	male	83	not hispanic or latino	NA	NA	g2	NA	NA	NA	NA	3.3296853625171	NA	Years	3.3296853625171	0	Years	32.38.0	nationwide children s hospital	14	kirc	11	false	2013	83	tcga-ak-3447	d7abeadd-ca92-4e18-ae06-70baf9ce42e0	NA	consented	united states	0	NA	NA	kidney clear cell renal carcinoma	no	no	NA	NA	NA	NA	NA	primary	8	-30676	NA	0	1217	1217	NA
TCGA.AK.3450	Yes	female	85	not hispanic or latino	NA	NA	g2	NA	NA	NA	NA	4.10123119015048	NA	Years	4.10123119015048	0	Years	63.39.0	nationwide children s hospital	19	kirc	9	false	2013	85	tcga-ak-3450	0709749f-a30a-4fdd-a409-d12be09a5899	NA	consented	united states	-15	NA	NA	kidney clear cell renal carcinoma	no	no	NA	NA	NA	NA	NA	primary	12	-31364	NA	0	1499	1499	NA
TCGA.AK.3451	Yes	male	48	not hispanic or latino	NA	NA	g3	NA	NA	NA	NA	4.05198358413133	NA	Years	4.05198358413133	0	Years	50.36.0	nationwide children s hospital	19	kirc	9	false	2013	48	tcga-ak-3451	fa543627-9e3c-4af9-bb33-f0cdd9fbc9cc	NA	consented	NA	0	NA	NA	kidney clear cell renal carcinoma	no	NA	NA	NA	NA	NA	NA	primary	12	-17859	NA	0	1481	1481	NA
TCGA.AK.3453	Yes	female	58	not hispanic or latino	NA	NA	g2	NA	NA	NA	NA	3.81942544459644	NA	Years	3.81942544459644	0	Years	32.35.0	nationwide children s hospital	19	kirc	9	false	2013	58	tcga-ak-3453	fd5728e0-e495-45f5-aac8-c0856510c8aa	NA	consented	NA	0	NA	NA	kidney clear cell renal carcinoma	no	NA	NA	NA	NA	NA	NA	primary	12	-21271	NA	0	1396	1396	NA
TCGA.AK.3454	Yes	male	84	not hispanic or latino	NA	NA	g3	NA	NA	NA	NA	2.38850889192886	NA	Years	2.38850889192886	0	Years	63.41.0	nationwide children s hospital	14	kirc	11	false	2013	84	tcga-ak-3454	28e9b6f9-ab6a-400b-a6a9-79095a443591	NA	consented	united states	0	NA	NA	kidney clear cell renal carcinoma	no	yes, history of prior malignancy	NA	NA	NA	NA	NA	primary	18	-30862	NA	0	873	873	NA
TCGA.AK.3455	Yes	female	71	not hispanic or latino	NA	NA	g3	NA	NA	NA	NA	1.8686730506156	NA	Years	1.8686730506156	1	Years	32.35.0	nationwide children s hospital	19	kirc	9	false	2013	71	tcga-ak-3455	2ed3296a-5b10-40d8-8af4-90dc031657cd	NA	consented	united states	-1	NA	NA	kidney clear cell renal carcinoma	no	yes, history of prior malignancy	NA	NA	NA	NA	NA	primary	8	-26221	683	0	683	29	NA
TCGA.AK.3456	Yes	male	48	not hispanic or latino	NA	NA	g3	NA	NA	NA	NA	0.125854993160055	NA	Years	0.125854993160055	0	Years	50.36.0	nationwide children s hospital	19	kirc	9	false	2013	48	tcga-ak-3456	52e9daf0-288b-4220-bd44-0b6147fd951c	NA	consented	NA	0	NA	NA	kidney clear cell renal carcinoma	no	NA	NA	NA	NA	NA	NA	primary	12	-17821	NA	0	46	46	NA
TCGA.AK.3458	Yes	male	48	not hispanic or latino	NA	NA	g3	NA	NA	NA	NA	3.19562243502052	NA	Years	3.19562243502052	0	Years	82.37.0	nationwide children s hospital	14	kirc	11	false	2013	48	tcga-ak-3458	d7cf4fc0-6357-4973-af4c-b456f430478a	NA	consented	united states	-65	NA	NA	kidney clear cell renal carcinoma	no	no	NA	NA	NA	NA	NA	primary	9	-17557	NA	0	1168	1168	NA
TCGA.AK.3460	Yes	male	58	not hispanic or latino	NA	NA	g2	NA	NA	NA	NA	2.60191518467852	NA	Years	2.60191518467852	0	Years	63.39.0	nationwide children s hospital	19	kirc	9	false	2013	58	tcga-ak-3460	5cf9d9fe-2823-4577-a150-27b970f38a5d	NA	consented	NA	-9	NA	NA	kidney clear cell renal carcinoma	no	NA	NA	NA	NA	NA	NA	primary	12	-21281	NA	0	951	951	NA
TCGA.AK.3461	Yes	male	72	not hispanic or latino	NA	NA	g2	NA	NA	NA	NA	2.33378932968536	NA	Years	2.33378932968536	0	Years	63.39.0	nationwide children s hospital	19	kirc	9	false	2013	72	tcga-ak-3461	08c1bb22-81f5-4a6d-98ce-f9c31d896eab	NA	consented	NA	0	NA	NA	kidney clear cell renal carcinoma	no	NA	NA	NA	NA	NA	NA	primary	12	-26463	NA	0	853	853	NA
TCGA.AK.3465	Yes	female	71	not hispanic or latino	NA	NA	gx	NA	NA	NA	NA	1.00957592339261	NA	Years	1.00957592339261	0	Years	32.34.0	nationwide children s hospital	8	kirc	8	false	2013	71	tcga-ak-3465	0a93c52e-7e96-406b-b40d-b2925ba4ebd1	NA	consented	NA	-9	NA	NA	kidney clear cell renal carcinoma	no	NA	NA	NA	NA	NA	NA	primary	16	-26231	NA	0	369	369	NA
TCGA.AS.3777	Yes	male	63	not hispanic or latino	NA	NA	NA	NA	NA	NA	NA	0.109439124487004	NA	Years	0.109439124487004	0	Years	32.34.0	nationwide children s hospital	8	kirc	8	false	2013	63	tcga-as-3777	e3aa5595-223b-42e9-aec0-e49f631e37d5	NA	consented	NA	40	NA	NA	kidney clear cell renal carcinoma	no	NA	NA	NA	NA	NA	NA	primary	28	-23039	NA	0	40	40	NA
TCGA.AS.3778	Yes	male	35	not hispanic or latino	NA	NA	g1	NA	NA	NA	NA	0	NA	Years	0	0	Years	32.34.0	nationwide children s hospital	8	kirc	8	false	2013	35	tcga-as-3778	8593764c-e468-4229-94de-6ba614b4f068	NA	consented	NA	0	NA	NA	kidney clear cell renal carcinoma	no	NA	NA	NA	NA	NA	NA	primary	29	-12937	NA	0	0	43	NA
TCGA.B0.4688	Yes	male	46	not hispanic or latino	NA	NA	g4	NA	NA	NA	NA	0.276333789329685	NA	Years	0.276333789329685	1	Years	63.41.0	nationwide children s hospital	14	kirc	11	false	2013	46	tcga-b0-4688	7a4283eb-00e8-4174-b6b9-6d98c65932c5	NA	deceased	NA	NA	101	NA	kidney clear cell renal carcinoma	no	NA	NA	distal (>2cm)	NA	NA	NA	primary	8	-16804	101	0	NA	NA	NA
TCGA.B0.4690	Yes	male	65	not hispanic or latino	NA	NA	g3	NA	NA	NA	NA	0.117647058823529	NA	Years	0.117647058823529	1	Years	63.41.0	nationwide children s hospital	14	kirc	11	false	2013	65	tcga-b0-4690	5f0f03c2-4a39-48c4-a41d-c2990c422741	NA	deceased	NA	NA	43	NA	kidney clear cell renal carcinoma	no	NA	NA	distal (>2cm)	NA	NA	NA	primary	9	-23985	43	0	NA	NA	NA
TCGA.B0.4691	Yes	male	55	not hispanic or latino	NA	NA	g3	NA	NA	NA	NA	0.380300957592339	NA	Years	0.380300957592339	1	Years	63.41.0	nationwide children s hospital	14	kirc	11	false	2013	55	tcga-b0-4691	949736aa-62d3-46e0-8507-ed2a84be0073	NA	deceased	NA	NA	139	NA	kidney clear cell renal carcinoma	no	NA	NA	distal (>2cm)	NA	NA	NA	primary	8	-20175	139	0	NA	NA	NA
TCGA.B0.4693	Yes	female	72	not hispanic or latino	NA	NA	g4	NA	NA	NA	NA	0.210670314637483	NA	Years	0.210670314637483	1	Years	63.41.0	nationwide children s hospital	14	kirc	11	false	2013	72	tcga-b0-4693	df3b1215-58fd-49c7-8f99-3a854d6cc667	NA	deceased	NA	NA	77	NA	kidney clear cell renal carcinoma	no	NA	NA	distal (>2cm)	NA	NA	NA	primary	9	-26659	77	0	NA	NA	NA
TCGA.B0.4694	Yes	male	72	not hispanic or latino	NA	NA	g4	NA	NA	NA	NA	0.290013679890561	NA	Years	0.290013679890561	1	Years	63.41.0	nationwide children s hospital	14	kirc	11	false	2013	72	tcga-b0-4694	123b1a31-3635-4e90-b714-0c20df64cf0d	NA	deceased	NA	NA	106	NA	kidney clear cell renal carcinoma	no	NA	NA	distal (>2cm)	NA	NA	NA	primary	8	-26582	106	0	NA	NA	NA
TCGA.B0.4696	Yes	male	58	not hispanic or latino	NA	NA	g3	NA	NA	NA	NA	2.17236662106703	NA	Years	2.36935704514364	1	Years	63.41.0	nationwide children s hospital	14	kirc	11	false	2013	58	tcga-b0-4696	12adefc4-c9fd-46d3-904b-8fc52d5f1913	NA	deceased	NA	NA	866	NA	kidney clear cell renal carcinoma	no	NA	NA	distal (>2cm)	NA	NA	NA	primary	8	-21317	866	0	NA	NA	NA
TCGA.B0.4697	Yes	female	46	not hispanic or latino	NA	NA	g4	NA	NA	NA	NA	1.57865937072503	NA	Years	1.57865937072503	1	Years	63.41.0	nationwide children s hospital	14	kirc	11	false	2013	46	tcga-b0-4697	18bcef21-1eee-4b9f-9345-b2f5799b49ab	NA	deceased	NA	NA	577	NA	kidney clear cell renal carcinoma	no	NA	NA	distal (>2cm)	NA	NA	NA	primary	8	-16844	577	0	NA	NA	NA
TCGA.B0.4698	Yes	male	75	not hispanic or latino	NA	NA	g4	NA	NA	NA	NA	0.114911080711354	NA	Years	0.114911080711354	1	Years	82.37.0	nationwide children s hospital	14	kirc	11	false	2013	75	tcga-b0-4698	5b66c4ae-3aed-4212-baa1-dac33bab8ebe	NA	deceased	NA	NA	42	NA	kidney clear cell renal carcinoma	no	NA	NA	distal (>2cm)	NA	NA	NA	primary	29	-27417	42	0	NA	NA	NA
TCGA.B0.4699	Yes	male	74	not hispanic or latino	NA	NA	g4	NA	NA	NA	NA	0.298221614227086	NA	Years	0.298221614227086	1	Years	63.41.0	nationwide children s hospital	14	kirc	11	false	2013	74	tcga-b0-4699	bcbab8ce-abf1-4029-9419-6b1c671d41df	NA	deceased	NA	NA	109	NA	kidney clear cell renal carcinoma	no	NA	NA	distal (>2cm)	NA	NA	NA	primary	9	-27225	109	0	109	109	NA
TCGA.B0.4700	Yes	male	60	not hispanic or latino	NA	NA	g4	NA	NA	NA	NA	5.41450068399453	NA	Years	5.41450068399453	1	Years	90.28.0	nationwide children s hospital	14	kirc	11	false	2013	60	tcga-b0-4700	e33dff22-5bf1-4dd8-bed7-063cb555677c	NA	deceased	NA	NA	1979	NA	kidney clear cell renal carcinoma	no	NA	NA	distal (>2cm)	NA	NA	NA	primary	26	-22034	1979	0	NA	NA	NA
TCGA.B0.4701	Yes	female	66	not hispanic or latino	NA	NA	g3	NA	NA	NA	NA	0.648426812585499	NA	Years	0.648426812585499	1	Years	63.41.0	nationwide children s hospital	14	kirc	11	false	2013	66	tcga-b0-4701	6a7a0f51-336a-445d-8a05-8b8811894037	NA	deceased	NA	NA	237	NA	kidney clear cell renal carcinoma	no	NA	NA	distal (>2cm)	NA	NA	NA	primary	8	-24232	237	0	NA	NA	NA
TCGA.B0.4703	Yes	male	51	not hispanic or latino	NA	NA	g4	NA	NA	NA	NA	0.497948016415869	NA	Years	0.497948016415869	1	Years	63.41.0	nationwide children s hospital	14	kirc	11	false	2013	51	tcga-b0-4703	d599ff9b-66c7-4690-b37a-cb86bdda7782	NA	deceased	NA	NA	182	NA	kidney clear cell renal carcinoma	no	NA	NA	distal (>2cm)	NA	NA	NA	primary	9	-18921	182	0	NA	NA	NA
TCGA.B0.4706	Yes	male	61	not hispanic or latino	NA	NA	g4	NA	NA	NA	NA	0.177838577291382	NA	Years	0.177838577291382	1	Years	82.37.0	nationwide children s hospital	14	kirc	11	false	2013	61	tcga-b0-4706	26cc2c84-aaec-4cd1-9c45-dd08d372128d	NA	deceased	NA	NA	65	NA	kidney clear cell renal carcinoma	no	NA	NA	distal (>2cm)	NA	NA	NA	primary	29	-22331	65	0	26	26	NA
TCGA.B0.4707	Yes	male	63	not hispanic or latino	NA	NA	g4	NA	NA	NA	NA	1.63885088919289	NA	Years	1.63885088919289	1	Years	63.41.0	nationwide children s hospital	14	kirc	11	false	2013	63	tcga-b0-4707	4cfe9a35-80f2-422b-82e8-8f4b12ded992	NA	deceased	NA	NA	599	NA	kidney clear cell renal carcinoma	no	NA	NA	distal (>2cm)	NA	NA	NA	primary	8	-23322	599	0	NA	NA	NA
TCGA.B0.4710	Yes	female	75	not hispanic or latino	NA	NA	g3	NA	NA	NA	NA	0.0136798905608755	NA	Years	0.0136798905608755	0	Years	82.37.0	nationwide children s hospital	14	kirc	11	false	2013	75	tcga-b0-4710	4298ccdb-2e6d-4267-822d-75b021364084	NA	consented	NA	0	NA	NA	kidney clear cell renal carcinoma	no	NA	NA	distal (>2cm)	NA	NA	NA	primary	29	-27396	NA	0	5	NA	NA
TCGA.B0.4712	Yes	male	76	not hispanic or latino	NA	NA	g3	NA	NA	NA	NA	3.65800273597811	NA	Years	3.65800273597811	1	Years	82.37.0	nationwide children s hospital	14	kirc	11	false	2013	76	tcga-b0-4712	3f72d63f-ad48-4500-baf6-897b1d6dda7d	NA	consented	NA	1194	NA	NA	kidney clear cell renal carcinoma	yes, radiation prior to resection	NA	NA	distal (>2cm)	NA	NA	NA	primary	29	-28094	1337	0	NA	NA	NA
TCGA.B0.4713	Yes	female	76	not hispanic or latino	NA	NA	g2	NA	NA	NA	NA	0.549931600547196	NA	Years	0.549931600547196	1	Years	63.41.0	nationwide children s hospital	14	kirc	11	false	2013	76	tcga-b0-4713	8d4b602b-d1a4-4d80-adf4-5f527de78d4b	NA	consented	NA	1	NA	NA	kidney clear cell renal carcinoma	no	NA	NA	distal (>2cm)	NA	NA	NA	primary	8	-27899	201	0	NA	NA	NA
TCGA.B0.4714	Yes	male	81	not hispanic or latino	NA	NA	g3	NA	NA	NA	NA	0.26812585499316	NA	Years	0.26812585499316	1	Years	63.41.0	nationwide children s hospital	14	kirc	11	false	2013	81	tcga-b0-4714	98ff8a6b-0ead-4e55-9fb7-6fe5cc69d0f6	NA	consented	NA	0	NA	NA	kidney clear cell renal carcinoma	no	NA	NA	distal (>2cm)	NA	NA	NA	primary	9	-29873	98	0	NA	NA	NA
TCGA.B0.4718	Yes	male	57	not hispanic or latino	NA	NA	g2	NA	NA	NA	NA	0.585499316005472	NA	Years	0.585499316005472	0	Years	63.41.0	nationwide children s hospital	14	kirc	11	false	2013	57	tcga-b0-4718	75801b19-6569-4345-8134-82344a412c21	NA	consented	NA	0	NA	NA	kidney clear cell renal carcinoma	no	NA	NA	distal (>2cm)	NA	NA	NA	primary	8	-20910	NA	0	214	NA	NA
TCGA.B0.4810	Yes	male	47	not hispanic or latino	NA	NA	g3	NA	NA	NA	NA	0.558139534883721	NA	Years	1.30506155950752	1	Years	82.37.0	nationwide children s hospital	14	kirc	11	false	2013	47	tcga-b0-4810	3dd36758-04ad-4ba4-bf17-707649d6f1a0	NA	deceased	NA	NA	477	NA	kidney clear cell renal carcinoma	no	NA	NA	distal (>2cm)	NA	NA	NA	primary	29	-17402	477	0	NA	NA	NA
TCGA.B0.4811	Yes	male	48	not hispanic or latino	NA	NA	g3	NA	NA	NA	NA	1.25034199726402	NA	Years	3.87688098495212	1	Years	82.37.0	nationwide children s hospital	14	kirc	11	false	2013	48	tcga-b0-4811	57578a0d-b719-46e7-83ab-872a4e984dbb	NA	deceased	NA	NA	1417	NA	kidney clear cell renal carcinoma	no	NA	NA	distal (>2cm)	NA	NA	NA	primary	29	-17792	1417	0	NA	NA	NA
TCGA.B0.4813	Yes	male	68	not hispanic or latino	NA	NA	g3	NA	NA	NA	NA	0.0492476060191518	NA	Years	0.0492476060191518	1	Years	63.41.0	nationwide children s hospital	14	kirc	11	false	2013	68	tcga-b0-4813	8942ebfa-946a-41a7-8b4c-ce45a2096c81	NA	deceased	NA	NA	18	NA	kidney clear cell renal carcinoma	no	NA	NA	distal (>2cm)	NA	NA	NA	primary	8	-25017	18	0	18	18	NA
TCGA.B0.4814	Yes	male	58	not hispanic or latino	NA	NA	g3	NA	NA	NA	NA	0.456908344733242	NA	Years	0.456908344733242	1	Years	63.41.0	nationwide children s hospital	14	kirc	11	false	2013	58	tcga-b0-4814	420409bb-0889-40a1-80cf-9b5916704f04	NA	deceased	NA	NA	167	NA	kidney clear cell renal carcinoma	no	NA	NA	distal (>2cm)	NA	NA	NA	primary	8	-21374	167	0	NA	NA	NA
TCGA.B0.4815	Yes	male	65	not hispanic or latino	NA	NA	g4	NA	NA	NA	NA	4.34199726402189	NA	Years	4.34199726402189	1	Years	82.37.0	nationwide children s hospital	14	kirc	11	false	2013	65	tcga-b0-4815	ff127be4-631a-4e0e-a971-842f9eb6760e	NA	deceased	NA	NA	1587	NA	kidney clear cell renal carcinoma	no	NA	NA	distal (>2cm)	NA	NA	NA	primary	29	-23873	1587	0	NA	NA	NA
TCGA.B0.4816	Yes	male	49	not hispanic or latino	NA	NA	g3	NA	NA	NA	NA	3.74829001367989	NA	Years	3.74829001367989	1	Years	82.37.0	nationwide children s hospital	14	kirc	11	false	2013	49	tcga-b0-4816	44130745-0b09-4201-829f-cc634f462d3b	NA	deceased	NA	NA	1370	NA	kidney clear cell renal carcinoma	no	NA	NA	distal (>2cm)	NA	NA	NA	primary	29	-18133	1370	0	NA	NA	NA
TCGA.B0.4817	Yes	male	81	not hispanic or latino	NA	NA	g3	NA	NA	NA	NA	2.78796169630643	NA	Years	2.78796169630643	1	Years	63.41.0	nationwide children s hospital	14	kirc	11	false	2013	81	tcga-b0-4817	b764e6a1-da21-4593-b133-25827c5b8d47	NA	deceased	NA	NA	1019	NA	kidney clear cell renal carcinoma	no	NA	NA	distal (>2cm)	NA	NA	NA	primary	8	-29873	1019	0	NA	NA	NA
TCGA.B0.4818	Yes	female	68	not hispanic or latino	NA	NA	g3	NA	NA	NA	NA	0.331053351573187	NA	Years	1.3953488372093	1	Years	82.37.0	nationwide children s hospital	14	kirc	11	false	2013	68	tcga-b0-4818	5ec1ec7b-9ef3-45fc-98a6-0202d15050fe	NA	deceased	NA	NA	510	NA	kidney clear cell renal carcinoma	no	NA	NA	distal (>2cm)	NA	NA	NA	primary	29	-24852	510	0	NA	NA	NA
TCGA.B0.4819	Yes	female	60	not hispanic or latino	NA	NA	g4	NA	NA	NA	NA	0.500683994528044	NA	Years	0.500683994528044	1	Years	63.41.0	nationwide children s hospital	14	kirc	11	false	2013	60	tcga-b0-4819	52d80054-3745-438c-b96e-e344c4ee4a5d	NA	deceased	NA	NA	183	NA	kidney clear cell renal carcinoma	no	NA	NA	distal (>2cm)	NA	NA	NA	primary	8	-22220	183	0	183	6	NA
TCGA.B0.4821	Yes	female	68	not hispanic or latino	NA	NA	g3	NA	NA	NA	NA	3.3625170998632	NA	Years	3.3625170998632	1	Years	82.37.0	nationwide children s hospital	14	kirc	11	false	2013	68	tcga-b0-4821	8d769b38-862f-46e3-a426-d09f79f28de6	NA	deceased	NA	NA	1229	NA	kidney clear cell renal carcinoma	no	NA	NA	distal (>2cm)	NA	NA	NA	primary	29	-25013	1229	0	NA	NA	NA
TCGA.B0.4822	Yes	male	78	not hispanic or latino	NA	NA	g4	NA	NA	NA	NA	3.03967168262654	NA	Years	3.03967168262654	1	Years	63.41.0	nationwide children s hospital	14	kirc	11	false	2013	78	tcga-b0-4822	a46f36c3-e886-4efe-945a-0cb2e5b765ef	NA	deceased	NA	NA	1111	NA	kidney clear cell renal carcinoma	no	NA	NA	distal (>2cm)	NA	NA	NA	primary	8	-28773	1111	0	NA	NA	NA
TCGA.B0.4823	Yes	male	88	not hispanic or latino	NA	NA	g2	NA	NA	NA	NA	1.2421340629275	NA	Years	1.2421340629275	1	Years	68.36.0	nationwide children s hospital	14	kirc	11	false	2013	88	tcga-b0-4823	1380d4cc-8f56-4206-bfe6-8e99462fe180	NA	deceased	NA	NA	454	NA	kidney clear cell renal carcinoma	no	NA	NA	distal (>2cm)	NA	NA	NA	primary	3	-32289	454	0	NA	NA	NA
TCGA.B0.4824	Yes	female	49	not hispanic or latino	NA	NA	g3	NA	NA	NA	NA	4.53351573187414	NA	Years	4.53351573187414	1	Years	63.41.0	nationwide children s hospital	14	kirc	11	false	2013	49	tcga-b0-4824	03905b58-4b13-410c-8e92-115ab2a42e80	NA	deceased	NA	NA	1657	NA	kidney clear cell renal carcinoma	no	NA	NA	distal (>2cm)	NA	NA	NA	primary	9	-18131	1657	0	NA	NA	NA
TCGA.B0.4827	Yes	female	77	not hispanic or latino	NA	NA	g4	NA	NA	NA	NA	1.82489740082079	NA	Years	2.41860465116279	1	Years	68.36.0	nationwide children s hospital	14	kirc	11	false	2013	77	tcga-b0-4827	18524601-30d9-4dc6-a345-cbdb33349521	NA	deceased	NA	NA	884	NA	kidney clear cell renal carcinoma	no	NA	NA	distal (>2cm)	NA	NA	NA	primary	3	-28467	884	0	NA	NA	NA
TCGA.B0.4828	Yes	male	79	not hispanic or latino	NA	NA	g3	NA	NA	NA	NA	0.839945280437757	NA	Years	0.839945280437757	1	Years	63.41.0	nationwide children s hospital	14	kirc	11	false	2013	79	tcga-b0-4828	1e758394-67fb-45cb-98b0-5082c396d697	NA	deceased	NA	NA	307	NA	kidney clear cell renal carcinoma	no	NA	NA	distal (>2cm)	NA	NA	NA	primary	8	-28948	307	0	NA	NA	NA
TCGA.B0.4833	Yes	female	82	not hispanic or latino	NA	NA	g2	NA	NA	NA	NA	6.52530779753762	NA	Years	6.52530779753762	1	Years	65.34.0	nationwide children s hospital	14	kirc	11	false	2013	82	tcga-b0-4833	e4769374-7d4d-4aaf-b6fe-a01da59ee713	NA	deceased	NA	NA	2385	NA	kidney clear cell renal carcinoma	no	NA	NA	distal (>2cm)	NA	NA	NA	primary	8	-30190	2385	0	NA	NA	NA
TCGA.B0.4834	Yes	male	49	not hispanic or latino	NA	NA	g3	NA	NA	NA	NA	5.71819425444596	NA	Years	5.71819425444596	1	Years	65.34.0	nationwide children s hospital	14	kirc	11	false	2013	49	tcga-b0-4834	ac30d54e-f7e3-4185-ab99-89adceff3e69	NA	deceased	NA	NA	2090	NA	kidney clear cell renal carcinoma	no	NA	NA	distal (>2cm)	NA	NA	NA	primary	8	-18224	2090	0	NA	NA	NA
TCGA.B0.4836	Yes	male	61	not hispanic or latino	NA	NA	g3	NA	NA	NA	NA	3.38714090287278	NA	Years	3.38714090287278	1	Years	65.34.0	nationwide children s hospital	14	kirc	11	false	2013	61	tcga-b0-4836	58dee518-f105-4620-996e-3fb6177aa493	NA	deceased	NA	NA	1238	NA	kidney clear cell renal carcinoma	no	NA	NA	distal (>2cm)	NA	NA	NA	primary	8	-22487	1238	0	NA	NA	NA
TCGA.B0.4837	Yes	male	63	not hispanic or latino	NA	NA	g3	NA	NA	NA	NA	3.30506155950752	NA	Years	3.77017783857729	1	Years	65.34.0	nationwide children s hospital	14	kirc	11	false	2013	63	tcga-b0-4837	31e9d2fc-79fa-49db-adac-7afb9609f915	NA	deceased	NA	NA	1378	NA	kidney clear cell renal carcinoma	no	NA	NA	distal (>2cm)	NA	NA	NA	primary	9	-23129	1378	0	NA	NA	NA
TCGA.B0.4838	Yes	female	69	not hispanic or latino	NA	NA	g3	NA	NA	NA	NA	2.28180574555404	NA	Years	2.28180574555404	1	Years	65.34.0	nationwide children s hospital	14	kirc	11	false	2013	69	tcga-b0-4838	efb088d9-fa88-4caf-a837-20d76efc83f6	NA	deceased	NA	NA	834	NA	kidney clear cell renal carcinoma	no	NA	NA	distal (>2cm)	NA	NA	NA	primary	3	-25268	834	0	NA	NA	NA
TCGA.B0.4839	Yes	female	80	not hispanic or latino	NA	NA	g2	NA	NA	NA	NA	4.48153214774282	NA	Years	4.48153214774282	1	Years	65.34.0	nationwide children s hospital	14	kirc	11	false	2013	80	tcga-b0-4839	414056a2-b1dc-4741-b9b9-fda306da6ad6	NA	deceased	NA	NA	1638	NA	kidney clear cell renal carcinoma	no	NA	NA	distal (>2cm)	NA	NA	NA	primary	8	-29380	1638	0	NA	NA	NA
TCGA.B0.4841	Yes	male	63	not hispanic or latino	NA	NA	g3	NA	NA	NA	NA	0.328317373461012	NA	Years	0.555403556771546	1	Years	63.41.0	nationwide children s hospital	14	kirc	11	false	2013	63	tcga-b0-4841	77d8c2cf-6b27-417b-9d43-14c95e6f9b85	NA	deceased	NA	NA	203	NA	kidney clear cell renal carcinoma	no	NA	NA	distal (>2cm)	NA	NA	NA	primary	9	-23097	203	0	NA	NA	NA
TCGA.B0.4842	Yes	female	73	not hispanic or latino	NA	NA	g4	NA	NA	NA	NA	0.681258549931601	NA	Years	4.7140902872777	1	Years	68.36.0	nationwide children s hospital	14	kirc	11	false	2013	73	tcga-b0-4842	1b0ad45e-b917-4e91-83c4-e5386cdf0eee	NA	deceased	NA	NA	1723	NA	kidney clear cell renal carcinoma	no	NA	NA	distal (>2cm)	NA	NA	NA	primary	3	-27019	1723	0	NA	NA	NA
TCGA.B0.4843	Yes	male	57	not hispanic or latino	NA	NA	g3	NA	NA	NA	NA	0.875512995896033	NA	Years	0.875512995896033	1	Years	63.41.0	nationwide children s hospital	14	kirc	11	false	2013	57	tcga-b0-4843	04004bc7-cc5c-4683-b334-3e14a7c2f384	NA	deceased	NA	NA	354	NA	kidney clear cell renal carcinoma	no	NA	NA	distal (>2cm)	NA	NA	NA	primary	8	-21088	320	0	NA	NA	NA
TCGA.B0.4844	Yes	male	60	not hispanic or latino	NA	NA	g3	NA	NA	NA	NA	0.166894664842681	NA	Years	0.856361149110807	1	Years	63.41.0	nationwide children s hospital	14	kirc	11	false	2013	60	tcga-b0-4844	4ee14e95-09d8-4512-b358-3e0e7cb74c9a	NA	deceased	NA	NA	313	NA	kidney clear cell renal carcinoma	no	NA	NA	distal (>2cm)	NA	NA	NA	primary	8	-22220	313	0	NA	NA	NA
TCGA.B0.4845	Yes	male	70	not hispanic or latino	NA	NA	g2	NA	NA	NA	NA	2.04651162790698	NA	Years	5.43091655266758	1	Years	63.41.0	nationwide children s hospital	14	kirc	11	false	2013	70	tcga-b0-4845	cf77fe39-0b4a-4b38-b563-2a244b9fb5c0	NA	deceased	NA	NA	1985	NA	kidney clear cell renal carcinoma	yes, radiation prior to resection	NA	NA	distal (>2cm)	NA	NA	NA	primary	9	-25582	1985	0	NA	NA	NA
TCGA.B0.4846	Yes	male	52	not hispanic or latino	NA	NA	g2	NA	NA	NA	NA	0.443228454172367	NA	Years	3.28043775649795	1	Years	63.41.0	nationwide children s hospital	14	kirc	11	false	2013	52	tcga-b0-4846	d99f31f7-2b3b-47e8-bd26-8d37da22aca0	NA	deceased	NA	NA	1199	NA	kidney clear cell renal carcinoma	yes, radiation prior to resection	NA	NA	distal (>2cm)	NA	NA	NA	primary	8	-19139	1199	0	NA	NA	NA
TCGA.B0.4847	Yes	male	60	not hispanic or latino	NA	NA	g3	NA	NA	NA	NA	2.16689466484268	NA	Years	2.16689466484268	1	Years	63.41.0	nationwide children s hospital	14	kirc	11	false	2013	60	tcga-b0-4847	844ec449-eec0-4ea7-9da9-b75a164bef16	NA	deceased	NA	NA	792	NA	kidney clear cell renal carcinoma	no	NA	NA	distal (>2cm)	NA	NA	NA	primary	8	-22147	792	0	NA	NA	NA
TCGA.B0.4848	Yes	male	54	not hispanic or latino	NA	NA	g3	NA	NA	NA	NA	1.34883720930233	NA	Years	2.41313269493844	1	Years	63.41.0	nationwide children s hospital	14	kirc	11	false	2013	54	tcga-b0-4848	0bd313f0-0b6d-4bf3-aae2-6496d71d6d3a	NA	deceased	NA	NA	882	NA	kidney clear cell renal carcinoma	no	NA	NA	distal (>2cm)	NA	NA	NA	primary	8	-19892	882	0	NA	NA	NA
TCGA.B0.4849	Yes	male	51	not hispanic or latino	NA	NA	g3	NA	NA	NA	NA	0.0109439124487004	NA	Years	0.188782489740082	1	Years	63.41.0	nationwide children s hospital	14	kirc	11	false	2013	51	tcga-b0-4849	9d202594-7697-443f-a1ee-d8e7b28ecb8f	NA	deceased	NA	NA	69	NA	kidney clear cell renal carcinoma	no	NA	NA	distal (>2cm)	NA	NA	NA	primary	8	-18842	69	0	NA	NA	NA
TCGA.B0.4852	Yes	female	78	not hispanic or latino	NA	NA	g2	NA	NA	NA	NA	2.35020519835841	NA	Years	3.06703146374829	1	Years	82.37.0	nationwide children s hospital	14	kirc	11	false	2013	78	tcga-b0-4852	759238f2-0d37-404e-96f1-c26cae0ba2ea	NA	deceased	NA	NA	1121	NA	kidney clear cell renal carcinoma	no	NA	NA	distal (>2cm)	NA	NA	NA	primary	30	-28552	1121	0	NA	NA	NA
TCGA.B0.4945	Yes	female	75	not hispanic or latino	NA	NA	g2	NA	NA	NA	NA	5.86867305061559	NA	Years	5.86867305061559	1	Years	68.36.0	nationwide children s hospital	14	kirc	11	false	2013	75	tcga-b0-4945	f184de71-65d0-4e52-aec2-25c5414588c5	NA	deceased	united states	NA	2145	NA	kidney clear cell renal carcinoma	no	no	NA	distal (>2cm)	NA	NA	NA	primary	7	-27523	2145	0	NA	NA	NA
TCGA.B0.5075	Yes	female	77	not hispanic or latino	NA	NA	g2	NA	NA	NA	NA	1.74281805745554	NA	Years	1.74281805745554	1	Years	69.30.0	nationwide children s hospital	14	kirc	11	false	2013	77	tcga-b0-5075	46194f7f-af16-42b7-bef6-9c0d1e8f9b0d	NA	deceased	NA	NA	637	NA	kidney clear cell renal carcinoma	no	NA	NA	distal (>2cm)	NA	NA	NA	primary	9	-28204	637	0	NA	NA	NA
TCGA.B0.5077	Yes	male	77	not hispanic or latino	NA	NA	g3	NA	NA	NA	NA	3.60054719562243	NA	Years	3.60054719562243	1	Years	69.30.0	nationwide children s hospital	14	kirc	11	false	2013	77	tcga-b0-5077	03b2ac94-05a3-49a7-b68f-51d045395b07	NA	deceased	NA	NA	1316	NA	kidney clear cell renal carcinoma	no	NA	NA	distal (>2cm)	NA	NA	NA	primary	9	-28405	1316	0	NA	NA	NA
TCGA.B0.5080	Yes	male	63	not hispanic or latino	NA	NA	g3	NA	NA	NA	NA	0.281805745554036	NA	Years	0.935704514363885	1	Years	82.37.0	nationwide children s hospital	14	kirc	11	false	2013	63	tcga-b0-5080	f57690ba-a120-4ea2-83e0-0559d1eb62c4	NA	deceased	NA	NA	342	NA	kidney clear cell renal carcinoma	no	NA	NA	distal (>2cm)	NA	NA	NA	primary	31	-23052	342	0	NA	NA	NA
TCGA.B0.5081	Yes	female	79	not hispanic or latino	NA	NA	g2	NA	NA	NA	NA	0.582763337893297	NA	Years	0.990424076607387	1	Years	69.30.0	nationwide children s hospital	14	kirc	11	false	2013	79	tcga-b0-5081	479035f0-649e-4396-b023-1649a23a01f1	NA	deceased	NA	NA	362	NA	kidney clear cell renal carcinoma	no	NA	NA	distal (>2cm)	NA	NA	NA	primary	9	-29219	362	0	NA	NA	NA
TCGA.B0.5083	Yes	male	63	not hispanic or latino	NA	NA	g3	NA	NA	NA	NA	2.85909712722298	NA	Years	2.85909712722298	1	Years	68.36.0	nationwide children s hospital	14	kirc	11	false	2013	63	tcga-b0-5083	74fc9f65-b5f1-4b56-93a5-f90eaab52e31	NA	deceased	NA	NA	1045	NA	kidney clear cell renal carcinoma	no	NA	NA	distal (>2cm)	NA	NA	NA	primary	3	-23034	1045	0	NA	NA	NA
TCGA.B0.5084	Yes	male	33	not hispanic or latino	NA	NA	g3	NA	NA	NA	NA	0.177838577291382	NA	Years	0.604651162790698	1	Years	69.30.0	nationwide children s hospital	14	kirc	11	false	2013	33	tcga-b0-5084	e9f855b3-291b-449d-9758-caa0f99fa76d	NA	deceased	NA	NA	221	NA	kidney clear cell renal carcinoma	no	NA	NA	distal (>2cm)	NA	NA	NA	primary	9	-12219	221	0	NA	NA	NA
TCGA.B0.5085	Yes	female	76	not hispanic or latino	NA	NA	g3	NA	NA	NA	NA	2.10396716826265	NA	Years	2.10396716826265	1	Years	69.30.0	nationwide children s hospital	14	kirc	11	false	2013	76	tcga-b0-5085	62c6edc7-170d-4825-ab81-f88b14013cc5	NA	deceased	NA	NA	769	NA	kidney clear cell renal carcinoma	no	NA	NA	distal (>2cm)	NA	NA	NA	primary	9	-27793	769	0	NA	NA	NA
TCGA.B0.5088	Yes	male	53	not hispanic or latino	NA	NA	g3	NA	NA	NA	NA	1.54035567715458	NA	Years	1.54035567715458	1	Years	69.30.0	nationwide children s hospital	14	kirc	11	false	2013	53	tcga-b0-5088	0022478c-4dfd-4cbe-a05e-fb20310844e3	NA	deceased	NA	NA	563	NA	kidney clear cell renal carcinoma	no	NA	NA	distal (>2cm)	NA	NA	NA	primary	9	-19677	563	0	NA	NA	NA
TCGA.B0.5092	Yes	female	53	not hispanic or latino	NA	NA	g3	NA	NA	NA	NA	1.25581395348837	NA	Years	1.25581395348837	1	Years	68.36.0	nationwide children s hospital	14	kirc	11	false	2013	53	tcga-b0-5092	d51fa004-23e6-41a7-9237-ce9916e2e394	NA	deceased	NA	NA	459	NA	kidney clear cell renal carcinoma	no	NA	NA	distal (>2cm)	NA	NA	NA	primary	4	-19611	459	0	NA	NA	NA
TCGA.B0.5094	Yes	male	62	not hispanic or latino	NA	NA	g2	NA	NA	NA	NA	0.166894664842681	NA	Years	0.911080711354309	1	Years	68.36.0	nationwide children s hospital	14	kirc	11	false	2013	62	tcga-b0-5094	8aaa4e25-5c12-4ace-96dc-91aaa0c4457c	NA	deceased	NA	NA	333	NA	kidney clear cell renal carcinoma	no	NA	NA	distal (>2cm)	NA	NA	NA	primary	4	-22965	333	0	NA	NA	NA
TCGA.B0.5095	Yes	male	81	not hispanic or latino	NA	NA	g3	NA	NA	NA	NA	0.6703146374829	NA	Years	0.6703146374829	1	Years	68.36.0	nationwide children s hospital	14	kirc	11	false	2013	81	tcga-b0-5095	616bc43c-34b9-48e8-8219-4ef4d052f91b	NA	deceased	NA	NA	245	NA	kidney clear cell renal carcinoma	no	NA	NA	distal (>2cm)	NA	NA	NA	primary	4	-29921	245	0	NA	NA	NA
TCGA.B0.5096	Yes	female	72	not hispanic or latino	NA	NA	gx	NA	NA	NA	NA	0.183310533515732	NA	Years	0.183310533515732	1	Years	68.36.0	nationwide children s hospital	14	kirc	11	false	2013	72	tcga-b0-5096	cf67eaf8-f5e6-41be-8992-cdb97091e1b0	NA	deceased	NA	NA	-675	NA	kidney clear cell renal carcinoma	no	NA	NA	distal (>2cm)	NA	NA	NA	primary	4	-26574	67	0	NA	NA	NA
TCGA.B0.5097	Yes	female	59	not hispanic or latino	NA	NA	g2	NA	NA	NA	NA	0.998632010943912	NA	Years	0.413132694938441	0	Years	68.36.0	nationwide children s hospital	14	kirc	11	false	2013	59	tcga-b0-5097	03ae8fdb-8a9c-401d-b8e3-b5ea57bad182	NA	consented	NA	-25	NA	NA	kidney clear cell renal carcinoma	no	NA	NA	distal (>2cm)	NA	NA	NA	primary	7	-21852	NA	0	151	NA	NA
TCGA.B0.5098	Yes	female	53	not hispanic or latino	NA	NA	g3	NA	NA	NA	NA	4.33378932968536	NA	Years	4.33378932968536	1	Years	68.36.0	nationwide children s hospital	14	kirc	11	false	2013	53	tcga-b0-5098	3be0bc1d-d81f-4769-b650-8cc8858e45db	NA	deceased	NA	NA	1584	NA	kidney clear cell renal carcinoma	no	NA	NA	distal (>2cm)	NA	NA	NA	primary	4	-19620	1584	0	NA	NA	NA
TCGA.B0.5099	Yes	female	88	not hispanic or latino	NA	NA	g3	NA	NA	NA	NA	1.32694938440492	NA	Years	1.32694938440492	1	Years	68.36.0	nationwide children s hospital	14	kirc	11	false	2013	88	tcga-b0-5099	bcf26561-6e11-441c-955e-181ef2e68b41	NA	deceased	NA	NA	485	NA	kidney clear cell renal carcinoma	no	NA	NA	distal (>2cm)	NA	NA	NA	primary	7	-32363	485	0	NA	NA	NA
TCGA.B0.5100	Yes	male	72	not hispanic or latino	NA	NA	g3	NA	NA	NA	NA	3.90971272229822	NA	Years	5.23392612859097	1	Years	68.36.0	nationwide children s hospital	14	kirc	11	false	2013	72	tcga-b0-5100	9ceefc7e-fba9-47eb-a0ca-2bc1fccb5490	NA	deceased	NA	NA	1913	NA	kidney clear cell renal carcinoma	no	NA	NA	distal (>2cm)	NA	NA	NA	primary	7	-26478	1913	0	NA	NA	NA
TCGA.B0.5102	Yes	female	74	not hispanic or latino	NA	NA	g3	NA	NA	NA	NA	7.49658002735978	NA	Years	7.55950752393981	1	Years	68.36.0	nationwide children s hospital	14	kirc	11	false	2013	74	tcga-b0-5102	9cffe9f2-421e-4596-b3ac-8788f862ab59	NA	deceased	NA	NA	2763	NA	kidney clear cell renal carcinoma	no	NA	kidney	distal (>2cm)	NA	NA	NA	primary	7	-27152	2763	0	NA	NA	NA
TCGA.B0.5104	Yes	female	90	not hispanic or latino	NA	NA	g2	NA	NA	NA	NA	7.52667578659371	NA	Years	7.52667578659371	1	Years	68.36.0	nationwide children s hospital	14	kirc	11	false	2013	90	tcga-b0-5104	fb3a387f-ebc6-4422-a782-5c19056f77f2	NA	deceased	NA	NA	2751	NA	kidney clear cell renal carcinoma	no	NA	kidney	distal (>2cm)	NA	NA	NA	primary	7	-32872	2751	0	NA	NA	NA
TCGA.B0.5106	Yes	male	64	not hispanic or latino	NA	NA	g2	NA	NA	NA	NA	4.36935704514364	NA	Years	4.36935704514364	1	Years	68.36.0	nationwide children s hospital	14	kirc	11	false	2013	64	tcga-b0-5106	e7c8a4d3-d51e-482a-9045-4de9c9f29945	NA	deceased	NA	NA	1597	NA	kidney clear cell renal carcinoma	no	NA	NA	distal (>2cm)	NA	NA	NA	primary	4	-23547	1597	0	NA	NA	NA
TCGA.B0.5107	Yes	female	65	not hispanic or latino	NA	NA	g4	NA	NA	NA	NA	1.50478796169631	NA	Years	2.53625170998632	1	Years	68.36.0	nationwide children s hospital	14	kirc	11	false	2013	65	tcga-b0-5107	6b1ff32f-75a4-44aa-9da4-b6872e179c9f	NA	deceased	NA	NA	927	NA	kidney clear cell renal carcinoma	no	NA	NA	distal (>2cm)	NA	NA	NA	primary	4	-23928	927	0	NA	NA	NA
TCGA.B0.5108	Yes	male	54	not hispanic or latino	NA	NA	g2	NA	NA	NA	NA	0.443228454172367	NA	Years	0.443228454172367	0	Years	68.36.0	nationwide children s hospital	14	kirc	11	false	2013	54	tcga-b0-5108	171044a9-9e8e-419b-af3a-4849d92c3b1e	NA	consented	NA	-20	NA	NA	kidney clear cell renal carcinoma	no	NA	NA	distal (>2cm)	NA	NA	NA	primary	7	-19931	NA	0	162	NA	NA
TCGA.B0.5109	Yes	male	69	not hispanic or latino	NA	NA	g4	NA	NA	NA	NA	0.158686730506156	NA	Years	1.60328317373461	1	Years	68.36.0	nationwide children s hospital	14	kirc	11	false	2013	69	tcga-b0-5109	b7143068-4afd-47ed-9e08-1894f886c503	NA	consented	NA	0	NA	NA	kidney clear cell renal carcinoma	no	NA	NA	distal (>2cm)	NA	NA	NA	primary	7	-25428	586	0	NA	NA	NA
TCGA.B0.5110	Yes	female	71	not hispanic or latino	NA	NA	g2	NA	NA	NA	NA	1.53214774281806	NA	Years	1.53214774281806	0	Years	68.36.0	nationwide children s hospital	14	kirc	11	false	2013	71	tcga-b0-5110	f3a921d5-7a6d-4a6e-893b-a5e1d3f4750b	NA	consented	NA	-24	NA	NA	kidney clear cell renal carcinoma	no	NA	NA	distal (>2cm)	NA	NA	NA	primary	4	-25975	NA	0	560	NA	NA
TCGA.B0.5113	Yes	female	69	not hispanic or latino	NA	NA	g2	NA	NA	NA	NA	0.0601915184678523	NA	Years	0.0601915184678523	0	Years	68.36.0	nationwide children s hospital	14	kirc	11	false	2013	69	tcga-b0-5113	439794a8-51bd-4c70-968c-34cf26b90148	NA	consented	NA	1	NA	NA	kidney clear cell renal carcinoma	no	NA	NA	distal (>2cm)	NA	NA	NA	primary	28	-25368	NA	0	22	NA	NA
TCGA.B0.5115	Yes	male	43	not hispanic or latino	NA	NA	g3	NA	NA	NA	NA	0.246238030095759	NA	Years	0.246238030095759	0	Years	68.36.0	nationwide children s hospital	14	kirc	11	false	2013	43	tcga-b0-5115	46bc69a9-0090-4809-92b8-8cb741d9007d	NA	consented	NA	-12	NA	NA	kidney clear cell renal carcinoma	no	NA	NA	distal (>2cm)	NA	NA	NA	primary	7	-15935	NA	0	90	NA	NA
TCGA.B0.5116	Yes	male	52	not hispanic or latino	NA	NA	g3	NA	NA	NA	NA	0.281805745554036	NA	Years	0.281805745554036	0	Years	68.36.0	nationwide children s hospital	14	kirc	11	false	2013	52	tcga-b0-5116	b6abbdcc-f826-499d-b6f1-f6e2c83f9d8b	NA	consented	NA	1	NA	NA	kidney clear cell renal carcinoma	no	NA	kidney	distal (>2cm)	NA	NA	NA	primary	4	-19352	NA	0	103	NA	NA
TCGA.B0.5117	Yes	male	40	not hispanic or latino	NA	NA	g2	NA	NA	NA	NA	0	NA	Years	0	0	Years	68.36.0	nationwide children s hospital	14	kirc	11	false	2013	40	tcga-b0-5117	ae55b2d3-62a1-419e-9f9a-5ddfac356db4	NA	consented	NA	-2	NA	NA	kidney clear cell renal carcinoma	no	NA	NA	distal (>2cm)	NA	NA	NA	primary	7	-14612	NA	0	0	NA	NA
TCGA.B0.5119	Yes	female	61	not hispanic or latino	NA	NA	g2	NA	NA	NA	NA	0.131326949384405	NA	Years	0.131326949384405	0	Years	68.36.0	nationwide children s hospital	14	kirc	11	false	2013	61	tcga-b0-5119	fedcaa7b-ec9d-4bae-a8ac-af10fbf3e568	NA	consented	NA	45	NA	NA	kidney clear cell renal carcinoma	no	NA	kidney	NA	NA	NA	NA	primary	4	-22607	NA	0	48	48	NA
TCGA.B0.5120	Yes	female	72	not hispanic or latino	NA	NA	g2	NA	NA	NA	NA	0.150478796169631	NA	Years	0.150478796169631	0	Years	68.36.0	nationwide children s hospital	14	kirc	11	false	2013	72	tcga-b0-5120	c5bf474c-6919-47b4-ba59-34ab20c087d5	NA	consented	NA	0	NA	NA	kidney clear cell renal carcinoma	no	NA	NA	distal (>2cm)	NA	NA	NA	primary	4	-26558	NA	0	55	NA	NA
TCGA.B0.5121	Yes	male	56	not hispanic or latino	NA	NA	g2	NA	NA	NA	NA	0.508891928864569	NA	Years	0.508891928864569	0	Years	68.36.0	nationwide children s hospital	14	kirc	11	false	2013	56	tcga-b0-5121	73512f9d-c6e4-446f-8e31-666c6af44da5	NA	consented	NA	-13	NA	NA	kidney clear cell renal carcinoma	no	NA	kidney	NA	NA	NA	NA	primary	4	-20634	NA	0	186	NA	NA
TCGA.B0.5399	Yes	male	46	not hispanic or latino	NA	NA	g2	NA	NA	NA	NA	0.51983584131327	NA	Years	0.51983584131327	0	Years	82.37.0	nationwide children s hospital	14	kirc	11	false	2013	46	tcga-b0-5399	f6d3e963-5bff-40f6-8430-1c6fb5ec6503	NA	consented	NA	0	NA	NA	kidney clear cell renal carcinoma	no	NA	NA	NA	NA	NA	NA	primary	31	-17145	NA	0	190	NA	NA
TCGA.B0.5400	Yes	female	59	not hispanic or latino	NA	NA	g4	NA	NA	NA	NA	1.85225718194254	NA	Years	1.85225718194254	0	Years	82.37.0	nationwide children s hospital	14	kirc	11	false	2013	59	tcga-b0-5400	62f5ceb7-bb0b-4248-850b-cc1cf012f570	NA	consented	NA	-1	NA	NA	kidney clear cell renal carcinoma	no	NA	NA	distal (>2cm)	NA	NA	NA	primary	31	-21819	NA	0	677	NA	NA
TCGA.B0.5402	Yes	male	64	not hispanic or latino	NA	NA	g4	NA	NA	NA	NA	1.24760601915185	NA	Years	0.027359781121751	0	Years	82.37.0	nationwide children s hospital	14	kirc	11	false	2013	64	tcga-b0-5402	d7ab7ec0-3de7-4ffd-a5ac-f75579355b2a	NA	consented	NA	-10	NA	NA	kidney clear cell renal carcinoma	no	NA	NA	distal (>2cm)	NA	NA	NA	primary	31	-23477	NA	0	10	NA	NA
TCGA.B0.5690	Yes	female	53	not hispanic or latino	NA	NA	g1	NA	NA	NA	NA	5.96443228454172	NA	Years	5.96443228454172	0	Years	90.28.0	nationwide children s hospital	14	kirc	11	false	2013	53	tcga-b0-5690	794aeb92-205f-4c75-bb1a-0b2c6db99fea	NA	consented	NA	2457	NA	NA	kidney clear cell renal carcinoma	no	NA	kidney	distal (>2cm)	NA	NA	NA	primary	4	-19685	NA	0	2180	NA	NA
TCGA.B0.5691	Yes	female	66	not hispanic or latino	NA	NA	g3	NA	NA	NA	NA	8.91108071135431	NA	Years	7.60875512995896	0	Years	90.28.0	nationwide children s hospital	14	kirc	11	false	2013	66	tcga-b0-5691	31a0dd95-8199-4d25-b40d-4b353644af46	NA	consented	NA	3025	NA	NA	kidney clear cell renal carcinoma	no	NA	kidney	distal (>2cm)	NA	NA	NA	primary	4	-24120	NA	0	2781	NA	NA
TCGA.B0.5692	Yes	female	66	not hispanic or latino	NA	NA	g3	NA	NA	NA	NA	4.06839945280438	NA	Years	4.06839945280438	0	Years	90.28.0	nationwide children s hospital	14	kirc	11	false	2013	66	tcga-b0-5692	9c377f9b-79dd-4412-80ac-cea9a3529888	NA	consented	NA	2403	NA	NA	kidney clear cell renal carcinoma	no	NA	kidney	distal (>2cm)	NA	NA	NA	primary	4	-24139	NA	0	1487	NA	NA
TCGA.B0.5693	Yes	female	47	not hispanic or latino	NA	NA	g2	NA	NA	NA	NA	5.06703146374829	NA	Years	5.06703146374829	0	Years	90.28.0	nationwide children s hospital	14	kirc	11	false	2013	47	tcga-b0-5693	db058eb4-9c5e-4226-92d1-de24aea83630	NA	consented	NA	2549	NA	NA	kidney clear cell renal carcinoma	NA	NA	kidney	distal (>2cm)	NA	NA	NA	primary	4	-17177	NA	0	1852	NA	NA
TCGA.B0.5694	Yes	male	71	not hispanic or latino	NA	NA	g3	NA	NA	NA	NA	0.746922024623803	NA	Years	1.31053351573187	1	Years	90.28.0	nationwide children s hospital	14	kirc	11	false	2013	71	tcga-b0-5694	11111b58-c7df-4291-ad8a-4baec9ff7d1f	NA	deceased	NA	NA	469	NA	kidney clear cell renal carcinoma	NA	NA	kidney	distal (>2cm)	NA	NA	NA	primary	5	-26060	479	0	NA	NA	NA
TCGA.B0.5695	Yes	female	61	not hispanic or latino	NA	NA	g2	NA	NA	NA	NA	2.85088919288646	NA	Years	2.85088919288646	0	Years	90.28.0	nationwide children s hospital	14	kirc	11	false	2013	61	tcga-b0-5695	fb9bafa5-7133-4955-8156-4eb6763dc8e1	NA	consented	NA	1097	NA	NA	kidney clear cell renal carcinoma	no	NA	kidney	distal (>2cm)	NA	NA	NA	primary	8	-22320	NA	0	1042	NA	NA
TCGA.B0.5696	Yes	male	69	hispanic or latino	NA	NA	g4	NA	NA	NA	NA	4.66484268125855	NA	Years	2.5827633378933	0	Years	90.28.0	nationwide children s hospital	14	kirc	11	false	2013	69	tcga-b0-5696	1d176c53-6cbb-4a39-9a6f-669b4f1cb575	NA	consented	NA	1189	NA	NA	kidney clear cell renal carcinoma	no	NA	kidney	distal (>2cm)	NA	NA	NA	primary	5	-25552	NA	0	944	NA	NA
TCGA.B0.5697	Yes	male	50	not hispanic or latino	NA	NA	g2	NA	NA	NA	NA	3.10533515731874	NA	Years	3.10533515731874	0	Years	90.28.0	nationwide children s hospital	14	kirc	11	false	2013	50	tcga-b0-5697	dfd2c288-5054-4fc1-9cae-f437779dc2de	NA	consented	NA	1285	NA	NA	kidney clear cell renal carcinoma	no	NA	kidney	distal (>2cm)	NA	NA	NA	primary	8	-18486	NA	0	1135	NA	NA
TCGA.B0.5698	Yes	male	77	not hispanic or latino	NA	NA	g3	NA	NA	NA	NA	5.9671682626539	NA	Years	5.9671682626539	0	Years	105.32.0	nationwide children s hospital	14	kirc	11	false	2013	77	tcga-b0-5698	d26f3a6b-72f4-4e48-815e-57b8b211112d	NA	consented	NA	2096	NA	NA	kidney clear cell renal carcinoma	no	NA	kidney	distal (>2cm)	NA	NA	NA	primary	2	-28438	NA	0	2181	NA	NA
TCGA.B0.5699	Yes	male	53	not hispanic or latino	NA	NA	g2	NA	NA	NA	NA	0.248974008207934	NA	Years	6.63474692202462	0	Years	90.28.0	nationwide children s hospital	14	kirc	11	false	2013	53	tcga-b0-5699	c814c26c-ee8e-4fd8-a3d3-441b302ead3b	NA	consented	NA	2517	NA	NA	kidney clear cell renal carcinoma	no	NA	kidney	distal (>2cm)	NA	NA	NA	primary	8	-19647	NA	0	2425	NA	NA
TCGA.B0.5700	Yes	male	77	not hispanic or latino	NA	NA	g2	NA	NA	NA	NA	1.02599179206566	NA	Years	1.02599179206566	0	Years	90.28.0	nationwide children s hospital	14	kirc	11	false	2013	77	tcga-b0-5700	4e3334e2-918f-4005-bb5a-12a67c7c0380	NA	consented	NA	619	NA	NA	kidney clear cell renal carcinoma	no	NA	kidney	distal (>2cm)	NA	NA	NA	primary	11	-28184	NA	0	375	NA	NA
TCGA.B0.5701	Yes	male	65	not hispanic or latino	NA	NA	g4	NA	NA	NA	NA	0.582763337893297	NA	Years	3.49110807113543	0	Years	90.28.0	nationwide children s hospital	14	kirc	11	false	2013	65	tcga-b0-5701	8f8a632d-7fbd-4c86-b909-afb7edb9ad28	NA	consented	NA	1186	NA	NA	kidney clear cell renal carcinoma	no	NA	kidney	distal (>2cm)	NA	NA	NA	primary	11	-23915	NA	0	1276	NA	NA
TCGA.B0.5702	Yes	male	71	not hispanic or latino	NA	NA	g2	NA	NA	NA	NA	3.16826265389877	NA	Years	3.16826265389877	0	Years	90.28.0	nationwide children s hospital	14	kirc	11	false	2013	71	tcga-b0-5702	74844571-c5a3-4a14-ac19-c7c1ce40259b	NA	consented	NA	1063	NA	NA	kidney clear cell renal carcinoma	no	NA	kidney	distal (>2cm)	NA	NA	NA	primary	11	-26186	NA	0	1158	NA	NA
TCGA.B0.5703	Yes	male	73	not hispanic or latino	NA	NA	g3	NA	NA	NA	NA	0.716826265389877	NA	Years	0.716826265389877	0	Years	90.28.0	nationwide children s hospital	14	kirc	11	false	2013	73	tcga-b0-5703	576ea0ef-3abb-479d-adb7-ba646cee344e	NA	consented	NA	646	NA	NA	kidney clear cell renal carcinoma	no	NA	kidney	distal (>2cm)	NA	NA	NA	primary	11	-26897	NA	0	262	262	NA
TCGA.B0.5705	Yes	female	65	not hispanic or latino	NA	NA	g2	NA	NA	NA	NA	2.30369357045144	NA	Years	9.12448700410397	0	Years	90.28.0	nationwide children s hospital	14	kirc	11	false	2013	65	tcga-b0-5705	62cf9546-b932-4a5e-bc9b-4103506d296d	NA	consented	NA	3116	NA	NA	kidney clear cell renal carcinoma	no	NA	kidney	distal (>2cm)	NA	NA	NA	primary	25	-23745	NA	0	3335	3335	NA
TCGA.B0.5706	Yes	male	45	not hispanic or latino	NA	NA	g2	NA	NA	NA	NA	6.6046511627907	NA	Years	6.6046511627907	0	Years	90.28.0	nationwide children s hospital	14	kirc	11	false	2013	45	tcga-b0-5706	3b2b492b-94af-4540-b283-3b9ef98d5b2f	NA	consented	NA	2241	NA	NA	kidney clear cell renal carcinoma	no	NA	NA	distal (>2cm)	NA	NA	NA	primary	25	-16442	NA	0	2414	NA	NA
TCGA.B0.5707	Yes	female	39	not hispanic or latino	NA	NA	g3	NA	NA	NA	NA	7.09165526675787	NA	Years	7.09165526675787	0	Years	90.28.0	nationwide children s hospital	14	kirc	11	false	2013	39	tcga-b0-5707	0a6a375b-3b61-453f-a64a-db3d49352949	NA	consented	NA	2338	NA	NA	kidney clear cell renal carcinoma	no	NA	NA	distal (>2cm)	NA	NA	NA	primary	25	-14598	NA	0	2592	2592	NA
TCGA.B0.5709	Yes	female	62	not hispanic or latino	NA	NA	g3	NA	NA	NA	NA	6.44870041039672	NA	Years	6.44870041039672	0	Years	90.28.0	nationwide children s hospital	14	kirc	11	false	2013	62	tcga-b0-5709	bf768635-b809-4df4-a4e6-7495e66aa227	NA	consented	NA	2570	NA	NA	kidney clear cell renal carcinoma	no	NA	NA	distal (>2cm)	NA	NA	NA	primary	25	-22843	NA	0	2357	NA	NA
TCGA.B0.5710	Yes	male	57	not hispanic or latino	NA	NA	g2	NA	NA	NA	NA	3.95896032831737	NA	Years	2.61833105335157	0	Years	105.32.0	nationwide children s hospital	14	kirc	11	false	2013	57	tcga-b0-5710	bb4a6123-5851-4e49-b859-606ffd2a4d11	NA	consented	NA	957	NA	NA	kidney clear cell renal carcinoma	no	NA	NA	distal (>2cm)	NA	NA	NA	primary	25	-21168	NA	0	957	NA	NA
TCGA.B0.5711	Yes	male	50	not hispanic or latino	NA	NA	g3	NA	NA	NA	NA	6.98495212038304	NA	Years	6.98495212038304	0	Years	105.32.0	nationwide children s hospital	14	kirc	11	false	2013	50	tcga-b0-5711	88c91a7b-5c41-4361-85d0-da759ab94204	NA	consented	NA	2462	NA	NA	kidney clear cell renal carcinoma	no	NA	NA	distal (>2cm)	NA	NA	NA	primary	25	-18444	NA	0	2553	NA	NA
TCGA.B0.5712	Yes	female	68	not hispanic or latino	NA	NA	g3	NA	NA	NA	NA	1.99726402188782	NA	Years	6.6703146374829	0	Years	105.32.0	nationwide children s hospital	14	kirc	11	false	2013	68	tcga-b0-5712	514af471-31d2-43fa-88dc-8639a5e97181	NA	consented	NA	2212	NA	NA	kidney clear cell renal carcinoma	no	NA	NA	distal (>2cm)	NA	NA	NA	primary	26	-24988	NA	0	2438	NA	NA
TCGA.B0.5713	Yes	female	75	not hispanic or latino	NA	NA	g3	NA	NA	NA	NA	5.09986320109439	NA	Years	5.09986320109439	0	Years	105.32.0	nationwide children s hospital	14	kirc	11	false	2013	75	tcga-b0-5713	c91a4cc3-aaa9-4bc9-b157-e46551d334c8	NA	consented	NA	1728	NA	NA	kidney clear cell renal carcinoma	no	NA	NA	distal (>2cm)	NA	NA	NA	primary	27	-27644	NA	0	1864	NA	NA
TCGA.B0.5812	Yes	male	53	not hispanic or latino	NA	NA	g3	NA	NA	NA	NA	6.35841313269494	NA	Years	6.35841313269494	0	Years	105.32.0	nationwide children s hospital	14	kirc	11	false	2013	53	tcga-b0-5812	326745d8-98ca-4f4d-b217-96aea9faa1ad	NA	consented	NA	2525	NA	NA	kidney clear cell renal carcinoma	no	NA	kidney	distal (>2cm)	NA	NA	NA	primary	2	-19600	NA	0	2324	NA	NA
TCGA.B2.3923	Yes	male	59	not hispanic or latino	NA	NA	g2	NA	NA	NA	NA	0.487004103967168	NA	Years	0.487004103967168	0	Years	50.36.0	nationwide children s hospital	19	kirc	9	false	2013	59	tcga-b2-3923	08a8eec3-c97a-4493-a7de-b2a686b4df67	NA	consented	NA	-3	NA	NA	kidney clear cell renal carcinoma	no	NA	kidney	distal (>2cm)	NA	NA	NA	primary	27	-21793	NA	0	178	178	NA
TCGA.B2.3924	Yes	male	73	not hispanic or latino	NA	NA	g2	NA	NA	NA	NA	0.53077975376197	NA	Years	0.53077975376197	0	Years	50.35.0	nationwide children s hospital	8	kirc	8	false	2013	73	tcga-b2-3924	424e5c99-3693-4b10-bbf0-fc43e851610c	NA	consented	NA	0	NA	NA	kidney clear cell renal carcinoma	no	NA	kidney	distal (>2cm)	NA	NA	NA	primary	27	-26846	NA	0	194	194	NA
TCGA.B2.4098	Yes	female	72	not hispanic or latino	NA	NA	g2	NA	NA	NA	NA	0.136798905608755	NA	Years	0.136798905608755	1	Years	50.38.0	nationwide children s hospital	14	kirc	11	false	2013	72	tcga-b2-4098	52d73201-9333-422f-a530-5958e866a298	NA	consented	NA	0	NA	NA	kidney clear cell renal carcinoma	no	NA	kidney	distal (>2cm)	NA	NA	NA	primary	29	-26606	50	0	50	50	NA
TCGA.B2.4099	Yes	male	83	not hispanic or latino	NA	NA	g3	NA	NA	NA	NA	0.300957592339261	NA	Years	0.300957592339261	0	Years	50.38.0	nationwide children s hospital	14	kirc	11	false	2013	83	tcga-b2-4099	1adb05d4-e1ca-4ede-81c7-ff24a243abae	NA	consented	NA	0	NA	NA	kidney clear cell renal carcinoma	no	NA	kidney	distal (>2cm)	NA	NA	NA	primary	27	-30355	NA	0	110	110	NA
TCGA.B2.4101	Yes	male	52	not hispanic or latino	NA	NA	g3	NA	NA	NA	NA	0.246238030095759	NA	Years	0.246238030095759	0	Years	63.39.0	nationwide children s hospital	19	kirc	9	false	2013	52	tcga-b2-4101	cfc999aa-802e-4a0d-8b14-be2b19fa2a17	NA	consented	NA	0	NA	NA	kidney clear cell renal carcinoma	no	NA	kidney	NA	NA	NA	NA	primary	29	-19058	NA	0	90	90	NA
TCGA.B2.4102	Yes	male	61	not hispanic or latino	NA	NA	g2	NA	NA	NA	NA	0.0410396716826265	NA	Years	0.0410396716826265	0	Years	50.35.0	nationwide children s hospital	8	kirc	8	false	2013	61	tcga-b2-4102	bbbce1ba-c739-43ba-b9cf-a4f746491ae3	NA	consented	NA	0	NA	NA	kidney clear cell renal carcinoma	no	NA	kidney	distal (>2cm)	NA	NA	NA	primary	27	-22492	NA	0	15	15	NA
TCGA.B2.5633	Yes	male	56	not hispanic or latino	NA	NA	g2	NA	NA	NA	NA	0.585499316005472	NA	Years	0.585499316005472	0	Years	90.28.0	nationwide children s hospital	14	kirc	11	false	2013	56	tcga-b2-5633	7d35b1e4-8dcf-4caa-adce-e4b72a2a10ca	NA	consented	NA	0	NA	NA	kidney clear cell renal carcinoma	no	NA	kidney	distal (>2cm)	NA	NA	NA	primary	21	-20492	NA	0	214	214	NA
TCGA.B2.5635	Yes	male	74	not hispanic or latino	NA	NA	g2	NA	NA	NA	NA	0.861833105335157	NA	Years	0.861833105335157	0	Years	90.28.0	nationwide children s hospital	14	kirc	11	false	2013	74	tcga-b2-5635	597c81a3-5820-48b0-9a9c-c45257c7ad70	NA	consented	NA	0	NA	NA	kidney clear cell renal carcinoma	NA	NA	kidney	distal (>2cm)	NA	NA	NA	primary	21	-27182	NA	0	315	315	NA
TCGA.B2.5636	Yes	male	79	not hispanic or latino	NA	NA	g2	NA	NA	NA	NA	0.705882352941177	NA	Years	0.705882352941177	0	Years	90.26.0	nationwide children s hospital	19	kirc	9	false	2013	79	tcga-b2-5636	ed2e9354-5ee1-4fcf-92ec-a1b507818b91	NA	consented	NA	0	NA	NA	kidney clear cell renal carcinoma	no	NA	kidney	distal (>2cm)	NA	NA	NA	primary	21	-28900	NA	0	258	258	NA
TCGA.B2.5639	Yes	male	46	not hispanic or latino	NA	NA	g3	NA	NA	NA	NA	0.445964432284542	NA	Years	0.678522571819425	0	Years	90.26.0	nationwide children s hospital	19	kirc	9	false	2013	46	tcga-b2-5639	73cb1350-7590-4f79-bb86-3f395466652e	NA	consented	NA	57	NA	NA	kidney clear cell renal carcinoma	yes, radiation prior to resection	NA	kidney	distal (>2cm)	NA	NA	NA	primary	21	-17045	NA	0	248	248	NA
TCGA.B2.5641	Yes	male	79	not hispanic or latino	NA	NA	g3	NA	NA	NA	NA	0.459644322845417	NA	Years	0.459644322845417	0	Years	90.26.0	nationwide children s hospital	19	kirc	9	false	2013	79	tcga-b2-5641	a682a2a3-dc53-4b7e-8929-07215737ec5e	NA	consented	NA	0	NA	NA	kidney clear cell renal carcinoma	no	NA	kidney	distal (>2cm)	NA	NA	NA	primary	21	-28953	NA	0	168	168	NA
TCGA.B2.A4SR	Yes	male	61	not hispanic or latino	NA	NA	NA	NA	NA	NA	NA	0.93844049247606	NA	Years	0.93844049247606	0	Years	274.8.0	nationwide children s hospital	14	kirc	11	false	2013	61	tcga-b2-a4sr	fc7065fc-d834-4e7d-98bd-ca6666beb6cb	NA	consented	united states	0	NA	NA	kidney clear cell renal carcinoma	no	no	kidney	distal (>2cm)	NA	NA	NA	primary	26	-22637	NA	0	343	NA	NA
TCGA.B4.5377	Yes	female	68	not hispanic or latino	NA	NA	g3	NA	NA	NA	NA	0.796169630642955	NA	Years	0.796169630642955	0	Years	82.37.0	nationwide children s hospital	14	kirc	11	false	2013	68	tcga-b4-5377	d0f908c5-aafd-4b76-a2fb-39b7cc19bcf7	NA	consented	NA	-1	NA	NA	kidney clear cell renal carcinoma	no	NA	NA	NA	NA	NA	NA	primary	11	-25115	NA	0	291	NA	NA
TCGA.B4.5378	Yes	male	62	not hispanic or latino	NA	NA	g2	NA	NA	NA	NA	0.478796169630643	NA	Years	0.478796169630643	0	Years	82.37.0	nationwide children s hospital	14	kirc	11	false	2013	62	tcga-b4-5378	551e8a06-382f-4cc3-b6b4-6ad61181f1f7	NA	consented	NA	-2	NA	NA	kidney clear cell renal carcinoma	no	NA	NA	NA	NA	NA	NA	primary	11	-22980	NA	0	175	NA	NA
TCGA.B4.5832	Yes	male	65	not hispanic or latino	NA	NA	g2	NA	NA	NA	NA	0.0191518467852257	NA	Years	0.0191518467852257	0	Years	105.32.0	nationwide children s hospital	14	kirc	11	false	2013	65	tcga-b4-5832	75e02a42-6937-4761-868b-c369c7bd3c72	NA	consented	NA	0	NA	NA	kidney clear cell renal carcinoma	no	NA	NA	NA	NA	NA	NA	primary	11	-23806	NA	0	7	NA	NA
TCGA.B4.5834	Yes	male	59	not hispanic or latino	NA	NA	g1	NA	NA	NA	NA	0.103967168262654	NA	Years	0.103967168262654	0	Years	105.32.0	nationwide children s hospital	14	kirc	11	false	2013	59	tcga-b4-5834	afd60992-f279-46ee-8fb9-53f6be850f6c	NA	consented	NA	0	NA	NA	kidney clear cell renal carcinoma	no	NA	NA	NA	NA	NA	NA	primary	28	-21712	NA	0	38	NA	NA
TCGA.B4.5835	Yes	female	64	not hispanic or latino	NA	NA	g2	NA	NA	NA	NA	0.0437756497948016	NA	Years	0.0437756497948016	0	Years	105.32.0	nationwide children s hospital	14	kirc	11	false	2013	64	tcga-b4-5835	1bc2ad71-fb9d-4012-bfe7-c39e215a51eb	NA	consented	NA	0	NA	NA	kidney clear cell renal carcinoma	no	NA	NA	NA	NA	NA	NA	primary	11	-23407	NA	0	16	NA	NA
TCGA.B4.5836	Yes	female	61	not hispanic or latino	NA	NA	g2	NA	NA	NA	NA	0.385772913816689	NA	Years	0.385772913816689	0	Years	105.32.0	nationwide children s hospital	14	kirc	11	false	2013	61	tcga-b4-5836	59f49821-412c-4945-b9e2-be0dcc8bf8bf	NA	consented	NA	0	NA	NA	kidney clear cell renal carcinoma	no	NA	NA	NA	NA	NA	NA	primary	11	-22340	NA	0	141	NA	NA
TCGA.B4.5838	Yes	male	52	not hispanic or latino	NA	NA	g2	NA	NA	NA	NA	0.454172366621067	NA	Years	0.454172366621067	0	Years	105.32.0	nationwide children s hospital	14	kirc	11	false	2013	52	tcga-b4-5838	70820391-13b4-438f-ba4a-c0804d4c2d76	NA	consented	NA	0	NA	NA	kidney clear cell renal carcinoma	no	NA	NA	NA	NA	NA	NA	primary	11	-19242	NA	0	166	NA	NA
TCGA.B4.5843	Yes	male	45	not hispanic or latino	NA	NA	g2	NA	NA	NA	NA	0.0300957592339261	NA	Years	0.0300957592339261	0	Years	105.32.0	nationwide children s hospital	14	kirc	11	false	2013	45	tcga-b4-5843	aa82fb26-96c3-4b3d-a2e9-7123c0a07321	NA	consented	NA	0	NA	NA	kidney clear cell renal carcinoma	no	NA	NA	NA	NA	NA	NA	primary	20	-16779	NA	0	11	NA	NA
TCGA.B4.5844	Yes	female	61	not hispanic or latino	NA	NA	g1	NA	NA	NA	NA	0.0191518467852257	NA	Years	0.0191518467852257	0	Years	105.32.0	nationwide children s hospital	14	kirc	11	false	2013	61	tcga-b4-5844	ab5266f6-8015-4347-b0bd-131ab1fbad51	NA	consented	NA	0	NA	NA	kidney clear cell renal carcinoma	no	NA	NA	NA	NA	NA	NA	primary	20	-22409	NA	0	7	NA	NA
TCGA.B8.4143	Yes	female	66	not hispanic or latino	NA	NA	g3	NA	NA	NA	NA	1.93980848153215	NA	Years	1.93980848153215	1	Years	50.38.0	nationwide children s hospital	14	kirc	11	false	2013	66	tcga-b8-4143	dfa9513d-4e09-405b-a80f-2987ec5c5263	NA	deceased	NA	NA	709	NA	kidney clear cell renal carcinoma	no	NA	kidney	distal (>2cm)	NA	NA	NA	primary	11	-24132	709	0	NA	NA	NA
TCGA.B8.4146	Yes	female	41	not hispanic or latino	NA	NA	g2	NA	NA	NA	NA	1.39808481532148	NA	Years	1.39808481532148	0	Years	105.32.0	nationwide children s hospital	14	kirc	11	false	2013	41	tcga-b8-4146	cba5705a-80dd-4496-9283-c5d3a92c7dba	NA	consented	NA	-20	NA	NA	kidney clear cell renal carcinoma	no	NA	kidney	distal (>2cm)	NA	NA	NA	primary	1	-15063	NA	0	511	NA	NA
TCGA.B8.4148	Yes	female	63	not hispanic or latino	NA	NA	g3	NA	NA	NA	NA	1.03693570451436	NA	Years	1.03693570451436	0	Years	50.35.0	nationwide children s hospital	8	kirc	8	false	2013	63	tcga-b8-4148	18325fdc-594b-4545-a77d-adb07a32ec73	NA	consented	NA	-9	NA	NA	kidney clear cell renal carcinoma	no	NA	NA	NA	NA	NA	NA	primary	11	-23062	NA	0	379	379	NA
TCGA.B8.4151	Yes	female	51	hispanic or latino	NA	NA	g2	NA	NA	NA	NA	0.763337893296854	NA	Years	0.763337893296854	0	Years	50.38.0	nationwide children s hospital	14	kirc	11	false	2013	51	tcga-b8-4151	b428463a-75d5-4663-a53b-ec2993795cc0	NA	consented	NA	-16	NA	NA	kidney clear cell renal carcinoma	no	NA	NA	NA	NA	NA	NA	primary	15	-18760	NA	0	279	NA	NA
TCGA.B8.4153	Yes	male	74	not hispanic or latino	NA	NA	g3	NA	NA	NA	NA	0.607387140902873	NA	Years	1.10533515731874	0	Years	105.32.0	nationwide children s hospital	14	kirc	11	false	2013	74	tcga-b8-4153	a22d5ba2-5f11-49e9-911a-ec03b785fae5	NA	consented	NA	-14	NA	NA	kidney clear cell renal carcinoma	no	NA	kidney	distal (>2cm)	NA	NA	NA	primary	1	-27031	NA	0	404	NA	NA
TCGA.B8.4154	Yes	female	73	not hispanic or latino	NA	NA	g2	NA	NA	NA	NA	0.697674418604651	NA	Years	0.697674418604651	0	Years	50.35.0	nationwide children s hospital	8	kirc	8	false	2013	73	tcga-b8-4154	8c6720ef-4f85-4d22-b9bc-6745b55bf6d8	NA	consented	NA	-3	NA	NA	kidney clear cell renal carcinoma	no	NA	kidney	distal (>2cm)	NA	NA	NA	primary	11	-26882	NA	0	255	255	NA
TCGA.B8.4619	Yes	male	58	not hispanic or latino	NA	NA	g2	NA	NA	NA	NA	0.0519835841313269	NA	Years	0.0519835841313269	0	Years	50.35.0	nationwide children s hospital	8	kirc	8	false	2013	58	tcga-b8-4619	78ec8bc9-e502-4f5b-b0f6-893718650352	NA	consented	NA	-6	NA	NA	kidney clear cell renal carcinoma	no	NA	NA	distal (>2cm)	NA	NA	NA	primary	11	-21205	NA	0	19	19	NA
TCGA.B8.4620	Yes	female	70	not hispanic or latino	NA	NA	g2	NA	NA	NA	NA	0.618331053351573	NA	Years	0.618331053351573	0	Years	50.35.0	nationwide children s hospital	8	kirc	8	false	2013	70	tcga-b8-4620	eda2b871-8a18-4854-92d8-d8d66fb127d8	NA	consented	NA	-4	NA	NA	kidney clear cell renal carcinoma	no	NA	NA	distal (>2cm)	NA	NA	NA	primary	11	-25786	NA	0	226	226	NA
TCGA.B8.4621	Yes	male	63	not hispanic or latino	NA	NA	g3	NA	NA	NA	NA	0.588235294117647	NA	Years	0.588235294117647	0	Years	82.37.0	nationwide children s hospital	14	kirc	11	false	2013	63	tcga-b8-4621	65d56c51-1d58-419e-8c77-a037fc588f5b	NA	consented	NA	-8	NA	NA	kidney clear cell renal carcinoma	NA	NA	NA	NA	NA	NA	NA	primary	11	-23175	NA	0	215	NA	NA
TCGA.B8.4622	Yes	male	57	not hispanic or latino	NA	NA	g3	NA	NA	NA	NA	0.495212038303694	NA	Years	0.495212038303694	0	Years	63.38.0	nationwide children s hospital	8	kirc	8	false	2013	57	tcga-b8-4622	b125ff14-4fb4-4f90-8622-fed49bdfe954	NA	consented	NA	-21	NA	NA	kidney clear cell renal carcinoma	no	NA	NA	distal (>2cm)	NA	NA	NA	primary	11	-21135	NA	0	181	181	NA
TCGA.B8.5158	Yes	male	56	not hispanic or latino	NA	NA	g4	NA	NA	NA	NA	0.246238030095759	NA	Years	0.246238030095759	0	Years	68.36.0	nationwide children s hospital	14	kirc	11	false	2013	56	tcga-b8-5158	e7afc830-fa22-4562-a1f3-0f4f5a34eacd	NA	consented	NA	-3	NA	NA	kidney clear cell renal carcinoma	no	NA	NA	distal (>2cm)	NA	NA	NA	primary	15	-20764	NA	0	90	NA	NA
TCGA.B8.5159	Yes	female	61	not hispanic or latino	NA	NA	g3	NA	NA	NA	NA	0.363885088919289	NA	Years	0.363885088919289	0	Years	68.36.0	nationwide children s hospital	14	kirc	11	false	2013	61	tcga-b8-5159	ab954d5e-a19b-457a-b5b9-172afd6f9abe	NA	consented	NA	-12	NA	NA	kidney clear cell renal carcinoma	no	NA	NA	distal (>2cm)	NA	NA	NA	primary	16	-22461	NA	0	133	NA	NA
TCGA.B8.5162	Yes	male	62	not hispanic or latino	NA	NA	g2	NA	NA	NA	NA	0.0601915184678523	NA	Years	0.0601915184678523	0	Years	68.36.0	nationwide children s hospital	14	kirc	11	false	2013	62	tcga-b8-5162	d62d39f9-c896-4758-a785-e236f0154f14	NA	consented	NA	-7	NA	NA	kidney clear cell renal carcinoma	NA	NA	NA	NA	NA	NA	NA	primary	26	-23008	NA	0	22	NA	NA
TCGA.B8.5163	Yes	female	63	not hispanic or latino	NA	NA	g3	NA	NA	NA	NA	0.0109439124487004	NA	Years	0.0109439124487004	0	Years	68.36.0	nationwide children s hospital	14	kirc	11	false	2013	63	tcga-b8-5163	d4159990-85dd-4557-be1a-bd03818ea3ea	NA	consented	NA	-6	NA	NA	kidney clear cell renal carcinoma	no	NA	NA	distal (>2cm)	NA	NA	NA	primary	16	-23293	NA	0	4	4	NA
TCGA.B8.5164	Yes	male	65	not hispanic or latino	NA	NA	g3	NA	NA	NA	NA	0.0629274965800274	NA	Years	0.0629274965800274	0	Years	68.36.0	nationwide children s hospital	14	kirc	11	false	2013	65	tcga-b8-5164	766999d7-fa28-415b-8783-be62b1b2fd70	NA	consented	NA	-32	NA	NA	kidney clear cell renal carcinoma	no	NA	NA	distal (>2cm)	NA	NA	NA	primary	16	-23863	NA	0	23	NA	NA
TCGA.B8.5165	Yes	male	43	not hispanic or latino	NA	NA	g2	NA	NA	NA	NA	0.0218878248974008	NA	Years	0.0218878248974008	0	Years	68.36.0	nationwide children s hospital	14	kirc	11	false	2013	43	tcga-b8-5165	89ea18fc-45ec-4e5c-969a-db2112dceefd	NA	consented	NA	-10	NA	NA	kidney clear cell renal carcinoma	no	NA	NA	NA	NA	NA	NA	primary	16	-15898	NA	0	8	8	NA
TCGA.B8.5545	Yes	male	42	not hispanic or latino	NA	NA	g2	NA	NA	NA	NA	0.678522571819425	NA	Years	0.678522571819425	0	Years	105.32.0	nationwide children s hospital	14	kirc	11	false	2013	42	tcga-b8-5545	a1ad1a96-2b6e-4c86-9d71-e176b902e9d4	NA	consented	NA	-5	NA	NA	kidney clear cell renal carcinoma	no	NA	NA	NA	NA	NA	NA	primary	11	-15376	NA	0	248	NA	NA
TCGA.B8.5546	Yes	female	38	not hispanic or latino	NA	NA	g2	NA	NA	NA	NA	0.0383036935704514	NA	Years	0.0383036935704514	0	Years	90.28.0	nationwide children s hospital	14	kirc	11	false	2013	38	tcga-b8-5546	7aece0e0-e57b-40b9-8ef3-8b98624b0e91	NA	consented	NA	-7	NA	NA	kidney clear cell renal carcinoma	no	NA	NA	distal (>2cm)	NA	NA	NA	primary	11	-14112	NA	0	14	NA	NA
TCGA.B8.5549	Yes	male	53	not hispanic or latino	NA	NA	g3	NA	NA	NA	NA	0.53077975376197	NA	Years	0.53077975376197	0	Years	90.28.0	nationwide children s hospital	14	kirc	11	false	2013	53	tcga-b8-5549	98dea82b-46f9-4b77-be8a-06669bcf731b	NA	consented	NA	-8	NA	NA	kidney clear cell renal carcinoma	no	NA	NA	distal (>2cm)	NA	NA	NA	primary	11	-19560	NA	0	194	NA	NA
TCGA.B8.5550	Yes	male	71	not hispanic or latino	NA	NA	g3	NA	NA	NA	NA	0.538987688098495	NA	Years	0.538987688098495	0	Years	90.28.0	nationwide children s hospital	14	kirc	11	false	2013	71	tcga-b8-5550	59278f79-4f42-4d1c-9007-3958486042fc	NA	consented	NA	-19	NA	NA	kidney clear cell renal carcinoma	no	NA	NA	NA	NA	NA	NA	primary	11	-25937	NA	0	197	NA	NA
TCGA.B8.5551	Yes	female	65	not hispanic or latino	NA	NA	g3	NA	NA	NA	NA	0.0410396716826265	NA	Years	0.0410396716826265	0	Years	90.28.0	nationwide children s hospital	14	kirc	11	false	2013	65	tcga-b8-5551	07aa333c-8bfb-4bdd-ad86-912c099ca0a9	NA	consented	NA	-20	NA	NA	kidney clear cell renal carcinoma	no	NA	NA	distal (>2cm)	NA	NA	NA	primary	11	-23976	NA	0	15	NA	NA
TCGA.B8.5552	Yes	female	41	not hispanic or latino	NA	NA	g2	NA	NA	NA	NA	0.599179206566347	NA	Years	0.599179206566347	0	Years	105.32.0	nationwide children s hospital	14	kirc	11	false	2013	41	tcga-b8-5552	e58f2c7b-d1cc-48f3-a0c9-dcd2b27c37f6	NA	consented	NA	-1	NA	NA	kidney clear cell renal carcinoma	no	NA	NA	distal (>2cm)	NA	NA	NA	primary	1	-15218	NA	0	219	NA	NA
TCGA.B8.5553	Yes	female	67	not hispanic or latino	NA	NA	g2	NA	NA	NA	NA	0.0383036935704514	NA	Years	0.0383036935704514	0	Years	90.28.0	nationwide children s hospital	14	kirc	11	false	2013	67	tcga-b8-5553	828ad452-3daf-4467-bcbc-6dac2c93a7db	NA	consented	NA	-5	NA	NA	kidney clear cell renal carcinoma	no	NA	NA	NA	NA	NA	NA	primary	11	-24729	NA	0	14	NA	NA
TCGA.B8.A54I	Yes	male	48	not hispanic or latino	NA	NA	g3	NA	NA	NA	NA	0.410396716826265	NA	Years	0.410396716826265	0	Years	340.2.0	nationwide children s hospital	14	kirc	11	false	2013	48	tcga-b8-a54i	7e620e32-54c5-4f5b-9e18-211516a3eb41	NA	consented	united states	14	NA	NA	kidney clear cell renal carcinoma	no	no	NA	NA	NA	NA	NA	primary	27	-17721	NA	0	150	NA	NA
TCGA.B8.A54J	Yes	male	60	not hispanic or latino	NA	NA	g2	NA	NA	NA	NA	0.180574555403557	NA	Years	0.180574555403557	0	Years	340.2.0	nationwide children s hospital	14	kirc	11	false	2013	60	tcga-b8-a54j	09d7ce7a-774e-4784-9c9a-32b766fdb173	NA	consented	united states	-17	NA	NA	kidney clear cell renal carcinoma	no	no	NA	NA	NA	NA	NA	primary	27	-22070	NA	0	66	NA	NA
TCGA.BP.4158	Yes	male	69	NA	NA	NA	g2	NA	NA	NA	NA	9.23939808481532	NA	Years	9.23939808481532	0	Years	64.31.0	nationwide children s hospital	8	kirc	8	false	2013	69	tcga-bp-4158	1cdb170b-9765-45ee-9e3e-388d0a419746	NA	consented	NA	123	NA	NA	kidney clear cell renal carcinoma	NA	NA	kidney	distal (>2cm)	NA	NA	NA	primary	29	-25210	NA	0	3377	3377	NA
TCGA.BP.4159	Yes	male	70	NA	NA	NA	g2	NA	NA	NA	NA	6.43228454172367	NA	Years	7.11354309165527	1	Years	64.31.0	nationwide children s hospital	8	kirc	8	false	2013	70	tcga-bp-4159	f8804530-3c83-4787-9467-b18a1c73f610	NA	consented	NA	0	NA	NA	kidney clear cell renal carcinoma	NA	NA	kidney	distal (>2cm)	NA	NA	NA	primary	21	-25677	2600	0	2600	2357	NA
TCGA.BP.4160	Yes	male	67	hispanic or latino	NA	NA	g2	NA	NA	NA	NA	7.88235294117647	NA	Years	7.88235294117647	0	Years	64.31.0	nationwide children s hospital	8	kirc	8	false	2013	67	tcga-bp-4160	844d8b94-59b0-4787-97eb-474e3aa3e022	NA	consented	NA	-103	NA	NA	kidney clear cell renal carcinoma	NA	NA	kidney	distal (>2cm)	NA	NA	NA	primary	21	-24720	NA	0	2881	2881	NA
TCGA.BP.4161	Yes	male	74	NA	NA	NA	g3	NA	NA	NA	NA	7.34610123119015	NA	Years	7.51299589603283	0	Years	50.35.0	nationwide children s hospital	8	kirc	8	false	2013	74	tcga-bp-4161	d9f1bb02-4cb0-4f7c-8f34-ff5f301c6b2c	NA	consented	NA	-28	NA	NA	kidney clear cell renal carcinoma	no	NA	kidney	distal (>2cm)	NA	NA	NA	primary	29	-27118	NA	0	2746	2746	NA
TCGA.BP.4162	Yes	female	65	NA	NA	NA	g2	NA	NA	NA	NA	8.41039671682626	NA	Years	8.41039671682626	0	Years	50.38.0	nationwide children s hospital	14	kirc	11	false	2013	65	tcga-bp-4162	0242658f-a698-4e68-b6e3-2f4aa076763e	NA	consented	NA	-39	NA	NA	kidney clear cell renal carcinoma	no	NA	kidney	distal (>2cm)	NA	NA	NA	primary	29	-23965	NA	0	3074	NA	NA
TCGA.BP.4163	Yes	female	60	NA	NA	NA	g3	NA	NA	NA	NA	7.76744186046512	NA	Years	7.76744186046512	0	Years	50.35.0	nationwide children s hospital	8	kirc	8	false	2013	60	tcga-bp-4163	e7c159b7-e7c3-4482-8e80-72402dc3fdb4	NA	consented	NA	-19	NA	NA	kidney clear cell renal carcinoma	no	NA	kidney	distal (>2cm)	NA	NA	NA	primary	29	-21980	NA	0	2839	2839	NA
TCGA.BP.4164	Yes	female	51	NA	NA	NA	g2	NA	NA	NA	NA	2.7140902872777	NA	Years	2.7140902872777	1	Years	50.35.0	nationwide children s hospital	8	kirc	8	false	2013	51	tcga-bp-4164	ba96288c-60d3-4e56-8940-90c5b22d4ddc	NA	consented	NA	2881	NA	NA	kidney clear cell renal carcinoma	no	NA	kidney	distal (>2cm)	NA	NA	NA	primary	29	-18897	992	0	992	386	NA
TCGA.BP.4165	Yes	female	64	NA	NA	NA	g1	NA	NA	NA	NA	2.86730506155951	NA	Years	8.06019151846785	0	Years	64.31.0	nationwide children s hospital	8	kirc	8	false	2013	64	tcga-bp-4165	3c1b6de7-c45f-4d86-be4b-a72ca7ca7cf9	NA	consented	NA	-91	NA	NA	kidney clear cell renal carcinoma	no	NA	kidney	distal (>2cm)	NA	NA	NA	primary	29	-23685	NA	0	2946	2946	NA
TCGA.BP.4166	Yes	male	69	NA	NA	NA	g3	NA	NA	NA	NA	0.0355677154582763	NA	Years	0.0355677154582763	0	Years	64.31.0	nationwide children s hospital	8	kirc	8	false	2013	69	tcga-bp-4166	3c4ed50e-d00e-4ffe-b426-41dfdcb7327a	NA	consented	NA	-56	NA	NA	kidney clear cell renal carcinoma	no	NA	kidney	distal (>2cm)	NA	NA	NA	primary	29	-25300	NA	0	13	13	NA
TCGA.BP.4167	Yes	male	59	NA	NA	NA	g2	NA	NA	NA	NA	7.43638850889193	NA	Years	7.43638850889193	0	Years	50.35.0	nationwide children s hospital	8	kirc	8	false	2013	59	tcga-bp-4167	e7bbc8a9-b63b-4967-812b-f9280a5e181e	NA	consented	NA	-38	NA	NA	kidney clear cell renal carcinoma	no	NA	kidney	distal (>2cm)	NA	NA	NA	primary	29	-21901	NA	0	2718	2718	NA
TCGA.BP.4169	Yes	female	76	NA	NA	NA	g2	NA	NA	NA	NA	0.213406292749658	NA	Years	1.91792065663475	1	Years	64.31.0	nationwide children s hospital	8	kirc	8	false	2013	76	tcga-bp-4169	3f05a719-e81e-4f0c-a5c1-f1733b7aba11	NA	deceased	NA	NA	429	NA	kidney clear cell renal carcinoma	no	NA	kidney	distal (>2cm)	NA	NA	NA	primary	21	-27778	701	0	701	496	NA
TCGA.BP.4170	Yes	female	72	hispanic or latino	NA	NA	g2	NA	NA	NA	NA	6.41039671682627	NA	Years	6.41039671682627	1	Years	64.31.0	nationwide children s hospital	8	kirc	8	false	2013	72	tcga-bp-4170	83bdd67b-3dfd-458b-aaa1-5a0b051056e8	NA	deceased	NA	NA	2343	NA	kidney clear cell renal carcinoma	no	NA	kidney	distal (>2cm)	NA	NA	NA	primary	21	-26596	2343	0	2343	695	NA
TCGA.BP.4173	Yes	male	47	NA	NA	NA	g3	NA	NA	NA	NA	5.17920656634747	NA	Years	5.17920656634747	0	Years	64.31.0	nationwide children s hospital	8	kirc	8	false	2013	47	tcga-bp-4173	453085d8-2998-4629-9b2d-641e57d1a497	NA	consented	NA	-35	NA	NA	kidney clear cell renal carcinoma	no	NA	kidney	distal (>2cm)	NA	NA	NA	primary	21	-17449	NA	0	1893	1893	NA
TCGA.BP.4174	Yes	male	49	NA	NA	NA	g3	NA	NA	NA	NA	5.14090287277702	NA	Years	5.14090287277702	0	Years	64.31.0	nationwide children s hospital	8	kirc	8	false	2013	49	tcga-bp-4174	830626c5-891f-4b62-bc0a-68fbfb8bc2a8	NA	consented	NA	1508	NA	NA	kidney clear cell renal carcinoma	no	NA	kidney	distal (>2cm)	NA	NA	NA	primary	21	-18054	NA	0	1879	1879	NA
TCGA.BP.4176	Yes	male	64	NA	NA	NA	g2	NA	NA	NA	NA	5.34883720930233	NA	Years	5.34883720930233	0	Years	64.31.0	nationwide children s hospital	8	kirc	8	false	2013	64	tcga-bp-4176	ff9328d5-d604-4276-866c-2d44ef3b2403	NA	consented	NA	1507	NA	NA	kidney clear cell renal carcinoma	no	NA	kidney	distal (>2cm)	NA	NA	NA	primary	21	-23609	NA	0	1955	1955	NA
TCGA.BP.4177	Yes	male	65	not hispanic or latino	NA	NA	g2	NA	NA	NA	NA	4.56908344733242	NA	Years	4.56908344733242	0	Years	68.32.0	nationwide children s hospital	8	kirc	8	false	2013	65	tcga-bp-4177	c15d5920-4f59-4e31-9ba6-1f2de8ab5d5d	NA	consented	NA	-10	NA	NA	kidney clear cell renal carcinoma	no	NA	kidney	distal (>2cm)	NA	NA	NA	primary	10	-23954	NA	0	1670	1670	NA
TCGA.BP.4325	Yes	female	64	NA	NA	NA	g2	NA	NA	NA	NA	8.109439124487	NA	Years	8.109439124487	0	Years	64.31.0	nationwide children s hospital	8	kirc	8	false	2013	64	tcga-bp-4325	b81243b3-5130-4268-9883-07e547b8d728	NA	consented	NA	-11	NA	NA	kidney clear cell renal carcinoma	no	NA	kidney	distal (>2cm)	NA	NA	NA	primary	21	-23588	NA	0	2964	2964	NA
TCGA.BP.4326	Yes	female	53	NA	NA	NA	g2	NA	NA	NA	NA	2.61833105335157	NA	Years	4.44322845417237	0	Years	64.31.0	nationwide children s hospital	8	kirc	8	false	2013	53	tcga-bp-4326	7664c241-b369-4d76-9cd1-7f2bdc1d267f	NA	consented	NA	-70	NA	NA	kidney clear cell renal carcinoma	no	NA	kidney	distal (>2cm)	NA	NA	NA	primary	23	-19376	NA	0	1624	1108	NA
TCGA.BP.4327	Yes	female	75	NA	NA	NA	g2	NA	NA	NA	NA	0.295485636114911	NA	Years	0.295485636114911	1	Years	64.31.0	nationwide children s hospital	8	kirc	8	false	2013	75	tcga-bp-4327	9b84d013-713b-4571-888c-12863fdd4a52	NA	deceased	NA	NA	108	NA	kidney clear cell renal carcinoma	NA	NA	kidney	distal (>2cm)	NA	NA	NA	primary	11	-27556	108	0	108	64	NA
TCGA.BP.4329	Yes	male	75	NA	NA	NA	g2	NA	NA	NA	NA	0.366621067031464	NA	Years	2.31190150478796	0	Years	64.31.0	nationwide children s hospital	8	kirc	8	false	2013	75	tcga-bp-4329	6ccabcd0-8f30-4828-851f-0ac7cee1a33f	NA	consented	NA	-41	NA	NA	kidney clear cell renal carcinoma	no	NA	kidney	distal (>2cm)	NA	NA	NA	primary	22	-27699	NA	0	845	749	NA
TCGA.BP.4330	Yes	female	60	hispanic or latino	NA	NA	g2	NA	NA	NA	NA	5.16552667578659	NA	Years	5.16552667578659	0	Years	64.31.0	nationwide children s hospital	8	kirc	8	false	2013	60	tcga-bp-4330	fdfaf862-46a4-4792-8487-810c6d1f9093	NA	consented	NA	-20	NA	NA	kidney clear cell renal carcinoma	no	NA	kidney	distal (>2cm)	NA	NA	NA	primary	23	-22238	NA	0	1888	1888	NA
TCGA.BP.4331	Yes	male	52	not hispanic or latino	NA	NA	g2	NA	NA	NA	NA	6.71135430916553	NA	Years	6.71135430916553	1	Years	64.31.0	nationwide children s hospital	8	kirc	8	false	2013	52	tcga-bp-4331	39867756-0ef0-4408-a0e1-c85ae7adb8ee	NA	deceased	NA	NA	2453	NA	kidney clear cell renal carcinoma	NA	NA	kidney	distal (>2cm)	NA	NA	NA	primary	6	-19022	2453	0	2453	2449	NA
TCGA.BP.4332	Yes	male	36	NA	NA	NA	g2	NA	NA	NA	NA	3.09986320109439	NA	Years	3.09986320109439	0	Years	64.31.0	nationwide children s hospital	8	kirc	8	false	2013	36	tcga-bp-4332	e9847c37-0d93-47bf-b669-c7f7a1abfa88	NA	consented	NA	-74	NA	NA	kidney clear cell renal carcinoma	no	NA	kidney	distal (>2cm)	NA	NA	NA	primary	23	-13404	NA	0	1133	1147	NA
TCGA.BP.4334	Yes	male	56	NA	NA	NA	g3	NA	NA	NA	NA	1.20656634746922	NA	Years	1.76470588235294	0	Years	64.26.0	nationwide children s hospital	30	kirc	4	false	2013	56	tcga-bp-4334	e5eca191-f585-490d-81e3-9cced1047093	NA	consented	NA	-28	NA	NA	kidney clear cell renal carcinoma	no	NA	NA	distal (>2cm)	NA	NA	NA	primary	23	-20609	NA	0	645	645	NA
TCGA.BP.4335	Yes	female	65	NA	NA	NA	g3	NA	NA	NA	NA	-0.210670314637483	NA	Years	1.25854993160055	1	Years	64.34.0	nationwide children s hospital	14	kirc	11	false	2013	65	tcga-bp-4335	ed97aeee-2a5b-4361-ab4f-f53c3fc5f532	NA	consented	NA	-33	NA	NA	kidney clear cell renal carcinoma	no	NA	kidney	distal (>2cm)	NA	NA	NA	primary	23	-23874	460	0	460	449	NA
TCGA.BP.4337	Yes	female	76	NA	NA	NA	g4	NA	NA	NA	NA	0.00547195622435021	NA	Years	0.00547195622435021	1	Years	64.31.0	nationwide children s hospital	8	kirc	8	false	2013	76	tcga-bp-4337	2913faf2-d722-4993-8e9a-3c4cc1f5d82b	NA	consented	NA	-5	NA	NA	kidney clear cell renal carcinoma	no	NA	kidney	distal (>2cm)	NA	NA	NA	primary	23	-27905	2	0	2	2	NA
TCGA.BP.4338	Yes	male	43	NA	NA	NA	g3	NA	NA	NA	NA	4.80711354309166	NA	Years	7.51299589603283	0	Years	64.31.0	nationwide children s hospital	8	kirc	8	false	2013	43	tcga-bp-4338	4978eb8d-4a38-470b-9a00-6dd3aada1aa9	NA	consented	NA	-18	NA	NA	kidney clear cell renal carcinoma	no	NA	kidney	distal (>2cm)	NA	NA	NA	primary	23	-15890	NA	0	2746	2746	NA
TCGA.BP.4340	Yes	female	70	NA	NA	NA	g2	NA	NA	NA	NA	1.53761969904241	NA	Years	1.53761969904241	1	Years	64.31.0	nationwide children s hospital	8	kirc	8	false	2013	70	tcga-bp-4340	34e8fbd8-ed33-4d11-af4a-dd33af37fe28	NA	consented	NA	-18	NA	NA	kidney clear cell renal carcinoma	no	NA	kidney	distal (>2cm)	NA	NA	NA	primary	23	-25751	562	0	562	42	NA
TCGA.BP.4341	Yes	male	67	NA	NA	NA	g2	NA	NA	NA	NA	4.34746922024624	NA	Years	4.34746922024624	1	Years	64.31.0	nationwide children s hospital	8	kirc	8	false	2013	67	tcga-bp-4341	8be7d2e2-1504-49d0-bbdd-893d3d12e072	NA	deceased	NA	NA	1589	NA	kidney clear cell renal carcinoma	no	NA	kidney	distal (>2cm)	NA	NA	NA	primary	17	-24726	1589	0	1589	1528	NA
TCGA.BP.4342	Yes	male	79	NA	NA	NA	g3	NA	NA	NA	NA	0.65389876880985	NA	Years	6.17236662106703	1	Years	64.31.0	nationwide children s hospital	8	kirc	8	false	2013	79	tcga-bp-4342	c0e26587-3191-4396-a20b-da9e7de213f4	NA	deceased	NA	NA	2256	NA	kidney clear cell renal carcinoma	NA	NA	kidney	distal (>2cm)	NA	NA	NA	primary	10	-29032	2256	0	2256	2229	NA
TCGA.BP.4343	Yes	male	64	NA	NA	NA	g3	NA	NA	NA	NA	0.900136798905609	NA	Years	5.2311901504788	1	Years	64.34.0	nationwide children s hospital	14	kirc	11	false	2013	64	tcga-bp-4343	79e469c5-c18c-4c20-aaa2-8866623229d9	NA	deceased	NA	NA	1912	NA	kidney clear cell renal carcinoma	no	NA	kidney	distal (>2cm)	NA	NA	NA	primary	16	-23498	1912	0	NA	NA	NA
TCGA.BP.4344	Yes	female	75	NA	NA	NA	g2	NA	NA	NA	NA	4.55813953488372	NA	Years	4.55813953488372	0	Years	64.31.0	nationwide children s hospital	8	kirc	8	false	2013	75	tcga-bp-4344	513a4de3-427d-4823-8644-b6faf69a137f	NA	consented	NA	-287	NA	NA	kidney clear cell renal carcinoma	NA	NA	kidney	distal (>2cm)	NA	NA	NA	primary	10	-27560	NA	0	1666	1666	NA
TCGA.BP.4345	Yes	male	62	not hispanic or latino	NA	NA	g3	NA	NA	NA	NA	4.14774281805746	NA	Years	4.14774281805746	0	Years	64.31.0	nationwide children s hospital	8	kirc	8	false	2013	62	tcga-bp-4345	8958c2bf-b986-4c07-98d2-09dfe2375a14	NA	consented	NA	-26	NA	NA	kidney clear cell renal carcinoma	no	NA	kidney	distal (>2cm)	NA	NA	NA	primary	16	-22879	NA	0	1516	1516	NA
TCGA.BP.4346	Yes	male	57	NA	NA	NA	g3	NA	NA	NA	NA	4.08481532147743	NA	Years	4.08481532147743	1	Years	64.31.0	nationwide children s hospital	8	kirc	8	false	2013	57	tcga-bp-4346	57959b73-534d-450c-b09d-f70ef1ffee25	NA	consented	NA	-54	NA	NA	kidney clear cell renal carcinoma	no	NA	kidney	distal (>2cm)	NA	NA	NA	primary	16	-21057	1493	0	1493	1201	NA
TCGA.BP.4347	Yes	male	74	not hispanic or latino	NA	NA	g2	NA	NA	NA	NA	3.74008207934337	NA	Years	3.74008207934337	0	Years	64.31.0	nationwide children s hospital	8	kirc	8	false	2013	74	tcga-bp-4347	a9f73fb6-fc3e-4c0d-ace3-36cd7dcee256	NA	consented	NA	-64	NA	NA	kidney clear cell renal carcinoma	no	NA	kidney	distal (>2cm)	NA	NA	NA	primary	16	-27145	NA	0	1367	1367	NA
TCGA.BP.4349	Yes	female	68	NA	NA	NA	g2	NA	NA	NA	NA	1.01778385772914	NA	Years	1.01778385772914	0	Years	64.34.0	nationwide children s hospital	14	kirc	11	false	2013	68	tcga-bp-4349	f72defb3-87ca-4efd-9dc7-d2068533fd98	NA	consented	NA	-812	NA	NA	kidney clear cell renal carcinoma	no	NA	kidney	distal (>2cm)	NA	NA	NA	primary	16	-24853	NA	0	372	NA	NA
TCGA.BP.4351	Yes	female	51	NA	NA	NA	g2	NA	NA	NA	NA	2.38577291381669	NA	Years	2.65116279069767	0	Years	64.31.0	nationwide children s hospital	8	kirc	8	false	2013	51	tcga-bp-4351	a8e0f80a-7049-4b5a-af21-cb6421286271	NA	consented	NA	-10	NA	NA	kidney clear cell renal carcinoma	no	NA	kidney	distal (>2cm)	NA	NA	NA	primary	16	-18662	NA	0	969	969	NA
TCGA.BP.4352	Yes	female	74	not hispanic or latino	NA	NA	g4	NA	NA	NA	NA	0.0355677154582763	NA	Years	0.941176470588235	1	Years	64.31.0	nationwide children s hospital	8	kirc	8	false	2013	74	tcga-bp-4352	037c691e-6320-451b-9276-78459f1b705c	NA	consented	NA	-15	NA	NA	kidney clear cell renal carcinoma	no	NA	kidney	distal (>2cm)	NA	NA	NA	primary	16	-27252	344	0	344	299	NA
TCGA.BP.4353	Yes	male	61	NA	NA	NA	g2	NA	NA	NA	NA	1.02599179206566	NA	Years	1.02599179206566	1	Years	64.31.0	nationwide children s hospital	8	kirc	8	false	2013	61	tcga-bp-4353	f9e6afeb-cf13-4dd7-8a1f-571ab610df4f	NA	consented	NA	-16	NA	NA	kidney clear cell renal carcinoma	NA	NA	kidney	distal (>2cm)	NA	NA	NA	primary	11	-22415	375	0	375	365	NA
TCGA.BP.4354	Yes	male	40	NA	NA	NA	g4	NA	NA	NA	NA	-0.0410396716826265	NA	Years	2.82900136798906	1	Years	64.31.0	nationwide children s hospital	8	kirc	8	false	2013	40	tcga-bp-4354	d9208e7b-0b47-43ff-a4e8-d4e591e286c4	NA	consented	NA	-4	NA	NA	kidney clear cell renal carcinoma	yes, pharmaceutical treatment prior to resection	NA	kidney	distal (>2cm)	NA	NA	NA	primary	16	-14973	1034	0	1034	973	NA
TCGA.BP.4355	Yes	female	59	NA	NA	NA	g4	NA	NA	NA	NA	2.60738714090287	NA	Years	2.60738714090287	1	Years	64.31.0	nationwide children s hospital	8	kirc	8	false	2013	59	tcga-bp-4355	eeacbbdc-68c9-4dce-8999-e1dbcb86c14a	NA	consented	NA	-32	NA	NA	kidney clear cell renal carcinoma	no	NA	kidney	distal (>2cm)	NA	NA	NA	primary	6	-21641	953	0	953	41	NA
TCGA.BP.4756	Yes	female	62	NA	NA	NA	g2	NA	NA	NA	NA	1.02325581395349	NA	Years	1.02325581395349	0	Years	64.31.0	nationwide children s hospital	8	kirc	8	false	2013	62	tcga-bp-4756	9ecdde9c-2179-4830-bd10-c4fa40f26066	NA	consented	NA	-11	NA	NA	kidney clear cell renal carcinoma	no	NA	kidney	distal (>2cm)	NA	NA	NA	primary	6	-23000	NA	0	374	374	NA
TCGA.BP.4758	Yes	male	40	NA	NA	NA	g2	NA	NA	NA	NA	6.04103967168263	NA	Years	6.04103967168263	0	Years	64.31.0	nationwide children s hospital	8	kirc	8	false	2013	40	tcga-bp-4758	44143697-c4b3-4051-9594-d53131c05889	NA	consented	NA	-5	NA	NA	kidney clear cell renal carcinoma	no	NA	kidney	distal (>2cm)	NA	NA	NA	primary	6	-14823	NA	0	2208	2208	NA
TCGA.BP.4759	Yes	male	50	not hispanic or latino	NA	NA	g2	NA	NA	NA	NA	6.35841313269494	NA	Years	6.35841313269494	0	Years	64.31.0	nationwide children s hospital	8	kirc	8	false	2013	50	tcga-bp-4759	02b5012e-f7ac-4423-8978-0b2f5e50926e	NA	consented	NA	-47	NA	NA	kidney clear cell renal carcinoma	no	NA	kidney	distal (>2cm)	NA	NA	NA	primary	6	-18569	NA	0	2324	2324	NA
TCGA.BP.4760	Yes	male	69	not hispanic or latino	NA	NA	g2	NA	NA	NA	NA	3.98632010943912	NA	Years	6.15321477428181	0	Years	68.32.0	nationwide children s hospital	8	kirc	8	false	2013	69	tcga-bp-4760	4cfe4f31-f62c-423a-8b9f-17f455b15313	NA	consented	NA	-41	NA	NA	kidney clear cell renal carcinoma	NA	NA	kidney	distal (>2cm)	NA	NA	NA	primary	14	-25268	NA	0	2249	2249	NA
TCGA.BP.4761	Yes	male	57	NA	NA	NA	g4	NA	NA	NA	NA	0.497948016415869	NA	Years	0.497948016415869	0	Years	64.28.0	nationwide children s hospital	27	kirc	6	false	2013	57	tcga-bp-4761	270c9a0b-d71a-4d4e-8686-f183412159f2	NA	consented	NA	-29	NA	NA	kidney clear cell renal carcinoma	no	NA	kidney	distal (>2cm)	NA	NA	NA	primary	12	-21018	NA	0	182	902	NA
TCGA.BP.4762	Yes	male	42	NA	NA	NA	g3	NA	NA	NA	NA	3.67441860465116	NA	Years	3.67441860465116	1	Years	64.31.0	nationwide children s hospital	8	kirc	8	false	2013	42	tcga-bp-4762	2dde6b93-11a8-424f-9b54-b1a81cd26895	NA	deceased	NA	NA	1343	NA	kidney clear cell renal carcinoma	NA	NA	kidney	distal (>2cm)	NA	NA	NA	primary	12	-15358	1343	0	1343	1299	NA
TCGA.BP.4763	Yes	female	79	NA	NA	NA	g2	NA	NA	NA	NA	3.47469220246238	NA	Years	3.47469220246238	1	Years	64.31.0	nationwide children s hospital	8	kirc	8	false	2013	79	tcga-bp-4763	e04bd954-b207-481d-84fd-6c4f8d070e8a	NA	deceased	NA	NA	1270	NA	kidney clear cell renal carcinoma	no	NA	kidney	distal (>2cm)	NA	NA	NA	primary	12	-29149	1270	0	1270	985	NA
TCGA.BP.4765	Yes	male	43	NA	NA	NA	g2	NA	NA	NA	NA	5.97537619699042	NA	Years	5.97537619699042	0	Years	64.31.0	nationwide children s hospital	8	kirc	8	false	2013	43	tcga-bp-4765	6dc3788e-570f-4f39-9951-dcc7ad51e1f2	NA	consented	NA	-28	NA	NA	kidney clear cell renal carcinoma	no	NA	kidney	distal (>2cm)	NA	NA	NA	primary	12	-15814	NA	0	2184	2184	NA
TCGA.BP.4766	Yes	female	43	NA	NA	NA	g3	NA	NA	NA	NA	3.99726402188782	NA	Years	3.99726402188782	0	Years	64.31.0	nationwide children s hospital	8	kirc	8	false	2013	43	tcga-bp-4766	7b184674-c88e-4479-be18-b403af5cc2c5	NA	consented	NA	-41	NA	NA	kidney clear cell renal carcinoma	no	NA	kidney	distal (>2cm)	NA	NA	NA	primary	12	-15799	NA	0	1461	1461	NA
TCGA.BP.4768	Yes	female	72	NA	NA	NA	g2	NA	NA	NA	NA	1.09439124487004	NA	Years	1.09439124487004	0	Years	64.31.0	nationwide children s hospital	8	kirc	8	false	2013	72	tcga-bp-4768	8d5d69a4-7733-4dec-8ddb-64c79c2c956e	NA	consented	NA	-103	NA	NA	kidney clear cell renal carcinoma	no	NA	kidney	distal (>2cm)	NA	NA	NA	primary	12	-26474	NA	0	400	400	NA
TCGA.BP.4769	Yes	male	63	not hispanic or latino	NA	NA	g2	NA	NA	NA	NA	5.13269493844049	NA	Years	5.13269493844049	0	Years	64.31.0	nationwide children s hospital	8	kirc	8	false	2013	63	tcga-bp-4769	dc6f2273-ffea-41f4-a28b-d03112587f4f	NA	consented	NA	-236	NA	NA	kidney clear cell renal carcinoma	no	NA	kidney	distal (>2cm)	NA	NA	NA	primary	14	-23190	NA	0	1876	1876	NA
TCGA.BP.4770	Yes	female	73	NA	NA	NA	g4	NA	NA	NA	NA	0.459644322845417	NA	Years	0.900136798905609	1	Years	82.34.0	nationwide children s hospital	8	kirc	8	false	2013	73	tcga-bp-4770	c3cc716b-1b9c-4e73-9a40-f1f891a17c2d	NA	deceased	NA	NA	329	NA	kidney clear cell renal carcinoma	no	NA	kidney	distal (>2cm)	NA	NA	NA	primary	4	-26824	329	0	329	311	NA
TCGA.BP.4771	Yes	male	62	NA	NA	NA	g4	NA	NA	NA	NA	-0.207934336525308	NA	Years	0.440492476060192	1	Years	64.31.0	nationwide children s hospital	8	kirc	8	false	2013	62	tcga-bp-4771	31201e73-a922-4acd-b859-fa2f9ba0af93	NA	deceased	NA	NA	161	NA	kidney clear cell renal carcinoma	yes, pharmaceutical treatment prior to resection	NA	kidney	distal (>2cm)	NA	NA	NA	primary	12	-22771	161	0	161	142	NA
TCGA.BP.4774	Yes	female	57	NA	NA	NA	g2	NA	NA	NA	NA	5.15458276333789	NA	Years	5.15458276333789	0	Years	64.34.0	nationwide children s hospital	14	kirc	11	false	2013	57	tcga-bp-4774	a50fe35a-c05b-42a4-a1ce-dac49d6e761d	NA	consented	NA	-4	NA	NA	kidney clear cell renal carcinoma	no	NA	kidney	distal (>2cm)	NA	NA	NA	primary	NA	-20827	NA	0	1884	1884	NA
TCGA.BP.4775	Yes	female	55	NA	NA	NA	g2	NA	NA	NA	NA	5.03967168262654	NA	Years	5.03967168262654	0	Years	64.31.0	nationwide children s hospital	8	kirc	8	false	2013	55	tcga-bp-4775	c22d25c2-b836-4b91-8f4f-2062be002232	NA	consented	NA	-147	NA	NA	kidney clear cell renal carcinoma	NA	NA	kidney	distal (>2cm)	NA	NA	NA	primary	NA	-20369	NA	0	1842	1842	NA
TCGA.BP.4776	Yes	male	52	NA	NA	NA	g2	NA	NA	NA	NA	1.12175102599179	NA	Years	1.12175102599179	0	Years	64.31.0	nationwide children s hospital	8	kirc	8	false	2013	52	tcga-bp-4776	b15f495d-8598-4404-86b0-519df0f2d504	NA	consented	NA	-114	NA	NA	kidney clear cell renal carcinoma	no	NA	kidney	distal (>2cm)	NA	NA	NA	primary	NA	-19143	NA	0	410	410	NA
TCGA.BP.4777	Yes	male	46	not hispanic or latino	NA	NA	g3	NA	NA	NA	NA	4.7359781121751	NA	Years	4.7359781121751	0	Years	64.31.0	nationwide children s hospital	8	kirc	8	false	2013	46	tcga-bp-4777	6fbf13b2-614b-4c61-824b-81ae25daae31	NA	consented	NA	-61	NA	NA	kidney clear cell renal carcinoma	no	NA	kidney	distal (>2cm)	NA	NA	NA	primary	NA	-17133	NA	0	1731	1731	NA
TCGA.BP.4781	Yes	male	78	NA	NA	NA	g3	NA	NA	NA	NA	5.69083447332421	NA	Years	5.69083447332421	0	Years	65.34.0	nationwide children s hospital	14	kirc	11	false	2013	78	tcga-bp-4781	80c4fc5b-dc7d-4308-8c81-6e83625963b5	NA	consented	NA	-48	NA	NA	kidney clear cell renal carcinoma	no	NA	kidney	distal (>2cm)	NA	NA	NA	primary	4	-28700	NA	0	2080	2080	NA
TCGA.BP.4782	Yes	female	55	NA	NA	NA	g2	NA	NA	NA	NA	0.968536251709986	NA	Years	0.968536251709986	0	Years	68.32.0	nationwide children s hospital	8	kirc	8	false	2013	55	tcga-bp-4782	9a404208-c3d3-4e6b-b511-1a4ccf595c18	NA	consented	NA	-440	NA	NA	kidney clear cell renal carcinoma	no	NA	kidney	distal (>2cm)	NA	NA	NA	primary	NA	-20102	NA	0	354	420	NA
TCGA.BP.4784	Yes	female	67	NA	NA	NA	g2	NA	NA	NA	NA	5.07250341997264	NA	Years	5.07250341997264	0	Years	65.31.0	nationwide children s hospital	18	kirc	7	false	2013	67	tcga-bp-4784	63dd7202-2ba3-41bb-8d05-8a7b4f34c7d1	NA	consented	NA	-72	NA	NA	kidney clear cell renal carcinoma	no	NA	kidney	distal (>2cm)	NA	NA	NA	primary	9	-24603	NA	0	1854	1854	NA
TCGA.BP.4787	Yes	female	59	NA	NA	NA	g4	NA	NA	NA	NA	0.705882352941177	NA	Years	1.31053351573187	1	Years	65.31.0	nationwide children s hospital	18	kirc	7	false	2013	59	tcga-bp-4787	500636a5-d42b-469f-98e2-fdd4dddc61a0	NA	deceased	NA	NA	479	NA	kidney clear cell renal carcinoma	no	NA	kidney	distal (>2cm)	NA	NA	NA	primary	9	-21697	479	0	479	465	NA
TCGA.BP.4789	Yes	male	48	NA	NA	NA	g2	NA	NA	NA	NA	4.07387140902873	NA	Years	4.07387140902873	0	Years	65.31.0	nationwide children s hospital	18	kirc	7	false	2013	48	tcga-bp-4789	9816ac2a-0412-4649-a9da-8fd91b1eb8e1	NA	consented	NA	-36	NA	NA	kidney clear cell renal carcinoma	no	NA	kidney	distal (>2cm)	NA	NA	NA	primary	9	-17539	NA	0	1489	1489	NA
TCGA.BP.4790	Yes	male	76	NA	NA	NA	g2	NA	NA	NA	NA	3.03967168262654	NA	Years	3.03967168262654	1	Years	65.31.0	nationwide children s hospital	18	kirc	7	false	2013	76	tcga-bp-4790	ffed886e-261e-464c-aa27-8204dd0eb9a1	NA	deceased	NA	NA	1111	NA	kidney clear cell renal carcinoma	no	NA	kidney	distal (>2cm)	NA	NA	NA	primary	9	-28076	1111	0	1111	48	NA
TCGA.BP.4795	Yes	female	74	NA	NA	NA	g2	NA	NA	NA	NA	1.69630642954856	NA	Years	1.69630642954856	0	Years	68.32.0	nationwide children s hospital	8	kirc	8	false	2013	74	tcga-bp-4795	38469030-8539-4c76-b53b-57073569501c	NA	consented	NA	-86	NA	NA	kidney clear cell renal carcinoma	NA	NA	kidney	distal (>2cm)	NA	NA	NA	primary	NA	-27161	NA	0	620	620	NA
TCGA.BP.4797	Yes	male	34	not hispanic or latino	NA	NA	g3	NA	NA	NA	NA	3.02872777017784	NA	Years	3.02872777017784	0	Years	65.31.0	nationwide children s hospital	18	kirc	7	false	2013	34	tcga-bp-4797	dd35edfd-ee6c-461f-b2a6-2dff8324117c	NA	consented	NA	0	NA	NA	kidney clear cell renal carcinoma	no	NA	kidney	distal (>2cm)	NA	NA	NA	primary	9	-12507	NA	0	1107	1107	NA
TCGA.BP.4798	Yes	male	74	NA	NA	NA	g4	NA	NA	NA	NA	0.913816689466484	NA	Years	0.913816689466484	1	Years	65.31.0	nationwide children s hospital	18	kirc	7	false	2013	74	tcga-bp-4798	a5d34ea3-9362-4233-8d9e-1892839179b2	NA	deceased	NA	NA	334	NA	kidney clear cell renal carcinoma	no	NA	kidney	distal (>2cm)	NA	NA	NA	primary	9	-27334	334	0	334	22	NA
TCGA.BP.4799	Yes	male	70	NA	NA	NA	g3	NA	NA	NA	NA	0.963064295485636	NA	Years	3.09986320109439	1	Years	65.31.0	nationwide children s hospital	18	kirc	7	false	2013	70	tcga-bp-4799	e719b7f3-27c4-4017-9d34-a660776c2cd7	NA	consented	NA	-33	NA	NA	kidney clear cell renal carcinoma	no	NA	kidney	distal (>2cm)	NA	NA	NA	primary	9	-25841	1133	0	1133	759	NA
TCGA.BP.4801	Yes	male	57	NA	NA	NA	g2	NA	NA	NA	NA	3.07523939808482	NA	Years	3.07523939808482	0	Years	68.32.0	nationwide children s hospital	8	kirc	8	false	2013	57	tcga-bp-4801	a68bd706-58e7-4d36-bffa-6c94986a8d4e	NA	consented	NA	-27	NA	NA	kidney clear cell renal carcinoma	no	NA	kidney	distal (>2cm)	NA	NA	NA	primary	12	-20824	NA	0	1124	1124	NA
TCGA.BP.4803	Yes	male	79	NA	NA	NA	g3	NA	NA	NA	NA	0.555403556771546	NA	Years	0.555403556771546	0	Years	65.31.0	nationwide children s hospital	18	kirc	7	false	2013	79	tcga-bp-4803	382291d3-6f93-4150-ae13-3d5951a39333	NA	consented	united states	-111	NA	NA	kidney clear cell renal carcinoma	no	NA	kidney	distal (>2cm)	NA	NA	NA	primary	9	-28934	NA	0	203	203	NA
TCGA.BP.4804	Yes	male	59	not hispanic or latino	NA	NA	g2	NA	NA	NA	NA	0.807113543091655	NA	Years	3.99179206566347	0	Years	65.31.0	nationwide children s hospital	18	kirc	7	false	2013	59	tcga-bp-4804	b81998f2-b3ff-4976-bc1c-8d38a68efa1d	NA	consented	united states	-31	NA	NA	kidney clear cell renal carcinoma	no	NA	kidney	distal (>2cm)	NA	NA	NA	primary	9	-21727	NA	0	1459	1459	NA
TCGA.BP.4807	Yes	male	42	NA	NA	NA	g3	NA	NA	NA	NA	0.577291381668947	NA	Years	0.577291381668947	0	Years	65.31.0	nationwide children s hospital	18	kirc	7	false	2013	42	tcga-bp-4807	33cf0893-0411-4758-aa90-602bfedf0850	NA	consented	NA	-1445	NA	NA	kidney clear cell renal carcinoma	no	NA	kidney	distal (>2cm)	NA	NA	NA	primary	9	-15359	NA	0	211	389	NA
TCGA.BP.4959	Yes	male	49	not hispanic or latino	NA	NA	g3	NA	NA	NA	NA	7.27770177838577	NA	Years	7.27770177838577	0	Years	69.27.0	nationwide children s hospital	8	kirc	8	false	2013	49	tcga-bp-4959	5003a0cb-1a60-4c2e-b7f7-6e9245c66968	NA	consented	NA	-69	NA	NA	kidney clear cell renal carcinoma	no	NA	kidney	distal (>2cm)	NA	NA	NA	primary	12	-17968	NA	0	2660	2660	NA
TCGA.BP.4960	Yes	male	46	NA	NA	NA	g3	NA	NA	NA	NA	5.94254445964432	NA	Years	5.94254445964432	0	Years	69.27.0	nationwide children s hospital	8	kirc	8	false	2013	46	tcga-bp-4960	0d88e6ab-cf1d-4888-878b-0ac7d687c4cc	NA	consented	NA	-15	NA	NA	kidney clear cell renal carcinoma	no	NA	kidney	distal (>2cm)	NA	NA	NA	primary	12	-17099	NA	0	2172	2172	NA
TCGA.BP.4961	Yes	male	47	NA	NA	NA	g2	NA	NA	NA	NA	5.29411764705882	NA	Years	5.29411764705882	0	Years	69.27.0	nationwide children s hospital	8	kirc	8	false	2013	47	tcga-bp-4961	d23d354d-04b0-4ff4-bd83-6a2d1ecf3b47	NA	consented	NA	-55	NA	NA	kidney clear cell renal carcinoma	no	NA	kidney	distal (>2cm)	NA	NA	NA	primary	12	-17283	NA	0	1935	1935	NA
TCGA.BP.4962	Yes	male	58	NA	NA	NA	g2	NA	NA	NA	NA	4.88372093023256	NA	Years	4.88372093023256	0	Years	69.27.0	nationwide children s hospital	8	kirc	8	false	2013	58	tcga-bp-4962	b3a9b0be-2ccb-4e55-b72c-3f218ca46a3e	NA	consented	NA	-16	NA	NA	kidney clear cell renal carcinoma	no	NA	kidney	distal (>2cm)	NA	NA	NA	primary	14	-21255	NA	0	1785	1785	NA
TCGA.BP.4963	Yes	male	63	not hispanic or latino	NA	NA	g3	NA	NA	NA	NA	5.01778385772914	NA	Years	5.01778385772914	0	Years	69.27.0	nationwide children s hospital	8	kirc	8	false	2013	63	tcga-bp-4963	c129b63f-90cb-40dc-beed-757634004821	NA	consented	NA	-8	NA	NA	kidney clear cell renal carcinoma	no	NA	kidney	distal (>2cm)	NA	NA	NA	primary	12	-23373	NA	0	1834	1834	NA
TCGA.BP.4964	Yes	female	54	NA	NA	NA	g2	NA	NA	NA	NA	5.09439124487004	NA	Years	5.09439124487004	0	Years	69.27.0	nationwide children s hospital	8	kirc	8	false	2013	54	tcga-bp-4964	db601d82-e2e7-469c-91da-3dbfcb477326	NA	consented	NA	-53	NA	NA	kidney clear cell renal carcinoma	no	NA	kidney	distal (>2cm)	NA	NA	NA	primary	12	-20084	NA	0	1862	1862	NA
TCGA.BP.4965	Yes	male	46	NA	NA	NA	g2	NA	NA	NA	NA	5.11901504787962	NA	Years	5.11901504787962	0	Years	69.30.0	nationwide children s hospital	14	kirc	11	false	2013	46	tcga-bp-4965	ec6aa756-c875-49f5-89e4-365b3f18b589	NA	consented	NA	-145	NA	NA	kidney clear cell renal carcinoma	NA	NA	kidney	distal (>2cm)	NA	NA	NA	primary	12	-16991	NA	0	1871	1871	NA
TCGA.BP.4967	Yes	male	76	NA	NA	NA	g2	NA	NA	NA	NA	0.558139534883721	NA	Years	0.558139534883721	0	Years	69.30.0	nationwide children s hospital	14	kirc	11	false	2013	76	tcga-bp-4967	19cd6d5b-0de3-4afd-9ecf-6f80c9977dc0	NA	consented	NA	-47	NA	NA	kidney clear cell renal carcinoma	no	NA	kidney	distal (>2cm)	NA	NA	NA	primary	12	-27857	NA	0	204	204	NA
TCGA.BP.4968	Yes	male	40	not hispanic or latino	NA	NA	g3	NA	NA	NA	NA	4.77428180574555	NA	Years	4.77428180574555	0	Years	69.27.0	nationwide children s hospital	8	kirc	8	false	2013	40	tcga-bp-4968	1e417b93-837d-4110-9090-239eb82c3e20	NA	consented	NA	-36	NA	NA	kidney clear cell renal carcinoma	no	NA	kidney	distal (>2cm)	NA	NA	NA	primary	14	-14651	NA	0	1745	1792	NA
TCGA.BP.4969	Yes	female	63	not hispanic or latino	NA	NA	g2	NA	NA	NA	NA	4.90834473324213	NA	Years	4.90834473324213	0	Years	69.27.0	nationwide children s hospital	8	kirc	8	false	2013	63	tcga-bp-4969	3b064b7e-c3cf-4fc3-844e-301a51737e35	NA	consented	NA	-20	NA	NA	kidney clear cell renal carcinoma	no	NA	kidney	distal (>2cm)	NA	NA	NA	primary	19	-23216	NA	0	1794	1794	NA
TCGA.BP.4970	Yes	male	44	NA	NA	NA	g3	NA	NA	NA	NA	1.18194254445964	NA	Years	1.18194254445964	0	Years	69.27.0	nationwide children s hospital	8	kirc	8	false	2013	44	tcga-bp-4970	c01afa58-af3f-40f1-b4fe-36909ae3871e	NA	consented	NA	-25	NA	NA	kidney clear cell renal carcinoma	no	NA	kidney	distal (>2cm)	NA	NA	NA	primary	19	-16228	NA	0	432	432	NA
TCGA.BP.4971	Yes	male	40	NA	NA	NA	g3	NA	NA	NA	NA	4.06839945280438	NA	Years	4.06839945280438	0	Years	69.27.0	nationwide children s hospital	8	kirc	8	false	2013	40	tcga-bp-4971	e173c4ba-9c08-4ce6-b46c-1673b5af9e2d	NA	consented	NA	-24	NA	NA	kidney clear cell renal carcinoma	no	NA	kidney	distal (>2cm)	NA	NA	NA	primary	19	-14675	NA	0	1487	1487	NA
TCGA.BP.4972	Yes	female	43	NA	NA	NA	g3	NA	NA	NA	NA	4.10670314637483	NA	Years	4.10670314637483	0	Years	69.27.0	nationwide children s hospital	8	kirc	8	false	2013	43	tcga-bp-4972	2a9c4ce5-f5b3-4d3e-b6f5-07a9369096b8	NA	consented	NA	-48	NA	NA	kidney clear cell renal carcinoma	no	NA	kidney	distal (>2cm)	NA	NA	NA	primary	19	-16038	NA	0	1501	1506	NA
TCGA.BP.4973	Yes	male	47	NA	NA	NA	g3	NA	NA	NA	NA	3.78659370725034	NA	Years	3.78659370725034	0	Years	69.27.0	nationwide children s hospital	8	kirc	8	false	2013	47	tcga-bp-4973	cdd8eb5c-bda8-4961-9db4-72e0c4907e95	NA	consented	NA	-51	NA	NA	kidney clear cell renal carcinoma	no	NA	kidney	distal (>2cm)	NA	NA	NA	primary	19	-17461	NA	0	1384	1742	NA
TCGA.BP.4974	Yes	male	58	NA	NA	NA	g4	NA	NA	NA	NA	0.0957592339261286	NA	Years	0.601915184678523	1	Years	69.24.0	nationwide children s hospital	27	kirc	6	false	2013	58	tcga-bp-4974	d6625c4d-cd1c-4c62-8100-e8b2a49ce3ad	NA	consented	NA	-44	NA	NA	kidney clear cell renal carcinoma	no	NA	kidney	distal (>2cm)	NA	NA	NA	primary	19	-21309	220	0	220	210	NA
TCGA.BP.4975	Yes	male	40	not hispanic or latino	NA	NA	g3	NA	NA	NA	NA	3.92065663474692	NA	Years	3.92065663474692	0	Years	69.27.0	nationwide children s hospital	8	kirc	8	false	2013	40	tcga-bp-4975	d97ac1d1-fc06-4e9b-b3ad-415582ff66f1	NA	consented	NA	-34	NA	NA	kidney clear cell renal carcinoma	no	NA	kidney	distal (>2cm)	NA	NA	NA	primary	19	-14709	NA	0	1433	1433	NA
TCGA.BP.4976	Yes	male	77	NA	NA	NA	g3	NA	NA	NA	NA	4.46511627906977	NA	Years	4.46511627906977	0	Years	69.27.0	nationwide children s hospital	8	kirc	8	false	2013	77	tcga-bp-4976	2375ef64-8212-4ad4-97e8-bfa6d1db430f	NA	consented	NA	-3370	NA	NA	kidney clear cell renal carcinoma	NA	NA	kidney	distal (>2cm)	NA	NA	NA	primary	19	-28379	NA	0	1632	1656	NA
TCGA.BP.4977	Yes	male	57	NA	NA	NA	g3	NA	NA	NA	NA	1.2421340629275	NA	Years	1.2421340629275	0	Years	69.27.0	nationwide children s hospital	8	kirc	8	false	2013	57	tcga-bp-4977	cc353686-e2b6-46a1-8095-48e2bc44b11f	NA	consented	NA	-85	NA	NA	kidney clear cell renal carcinoma	no	NA	kidney	distal (>2cm)	NA	NA	NA	primary	19	-20949	NA	0	454	455	NA
TCGA.BP.4981	Yes	female	75	NA	NA	NA	g3	NA	NA	NA	NA	3.00136798905609	NA	Years	3.00136798905609	1	Years	69.27.0	nationwide children s hospital	8	kirc	8	false	2013	75	tcga-bp-4981	ce0ab696-4e50-4b05-a7e5-5191c257bfbe	NA	deceased	NA	NA	1097	NA	kidney clear cell renal carcinoma	no	NA	kidney	distal (>2cm)	NA	NA	NA	primary	19	-27675	1097	0	1097	84	NA
TCGA.BP.4982	Yes	male	42	NA	NA	NA	g3	NA	NA	NA	NA	2.77154582763338	NA	Years	2.77154582763338	0	Years	69.27.0	nationwide children s hospital	8	kirc	8	false	2013	42	tcga-bp-4982	fae200ed-78e7-4d2d-82b5-aee63fc54d25	NA	consented	NA	-96	NA	NA	kidney clear cell renal carcinoma	no	NA	kidney	distal (>2cm)	NA	NA	NA	primary	19	-15451	NA	0	1013	1013	NA
TCGA.BP.4983	Yes	female	67	NA	NA	NA	g4	NA	NA	NA	NA	3.86320109439124	NA	Years	3.86320109439124	0	Years	69.27.0	nationwide children s hospital	8	kirc	8	false	2013	67	tcga-bp-4983	62613d1d-978f-4b9d-a9c6-ae28ab384e57	NA	consented	NA	-35	NA	NA	kidney clear cell renal carcinoma	no	NA	kidney	distal (>2cm)	NA	NA	NA	primary	13	-24558	NA	0	1412	1412	NA
TCGA.BP.4985	Yes	male	72	NA	NA	NA	g4	NA	NA	NA	NA	0.558139534883721	NA	Years	2.60191518467852	1	Years	69.27.0	nationwide children s hospital	8	kirc	8	false	2013	72	tcga-bp-4985	c285ada3-fd49-46a5-882f-b6c352572e2a	NA	deceased	NA	NA	951	NA	kidney clear cell renal carcinoma	no	NA	kidney	distal (>2cm)	NA	NA	NA	primary	13	-26611	951	0	951	944	NA
TCGA.BP.4986	Yes	male	75	hispanic or latino	NA	NA	g3	NA	NA	NA	NA	2.14774281805746	NA	Years	2.14774281805746	0	Years	69.27.0	nationwide children s hospital	8	kirc	8	false	2013	75	tcga-bp-4986	ccd44d97-f0d5-47cd-9c12-af458c750d23	NA	consented	NA	-44	NA	NA	kidney clear cell renal carcinoma	NA	NA	kidney	distal (>2cm)	NA	NA	NA	primary	19	-27612	NA	0	785	785	NA
TCGA.BP.4987	Yes	female	41	NA	NA	NA	g2	NA	NA	NA	NA	3.07523939808482	NA	Years	3.07523939808482	0	Years	69.27.0	nationwide children s hospital	8	kirc	8	false	2013	41	tcga-bp-4987	aebe37c4-5b37-41f3-ade3-46e41bad8eab	NA	consented	NA	-27	NA	NA	kidney clear cell renal carcinoma	no	NA	kidney	distal (>2cm)	NA	NA	NA	primary	13	-15041	NA	0	1124	1205	NA
TCGA.BP.4988	Yes	male	72	NA	NA	NA	g2	NA	NA	NA	NA	2.26265389876881	NA	Years	2.26265389876881	1	Years	69.27.0	nationwide children s hospital	8	kirc	8	false	2013	72	tcga-bp-4988	9c8169e7-9193-41f5-878e-ed1af3b95422	NA	deceased	NA	NA	827	NA	kidney clear cell renal carcinoma	NA	NA	kidney	distal (>2cm)	NA	NA	NA	primary	21	-26576	827	0	827	822	NA
TCGA.BP.4989	Yes	male	58	NA	NA	NA	g3	NA	NA	NA	NA	0.320109439124487	NA	Years	0.320109439124487	0	Years	69.27.0	nationwide children s hospital	8	kirc	8	false	2013	58	tcga-bp-4989	dc2208d9-dcb3-47ff-826b-676f199b8ccd	NA	consented	NA	-106	NA	NA	kidney clear cell renal carcinoma	no	NA	kidney	distal (>2cm)	NA	NA	NA	primary	13	-21382	NA	0	117	117	NA
TCGA.BP.4991	Yes	male	54	NA	NA	NA	g2	NA	NA	NA	NA	2.85636114911081	NA	Years	2.85636114911081	0	Years	69.27.0	nationwide children s hospital	8	kirc	8	false	2013	54	tcga-bp-4991	89500416-1a5e-4f52-a1b9-6394f3943e4d	NA	consented	NA	-40	NA	NA	kidney clear cell renal carcinoma	no	NA	kidney	distal (>2cm)	NA	NA	NA	primary	13	-19739	NA	0	1044	1378	NA
TCGA.BP.4992	Yes	male	66	NA	NA	NA	g4	NA	NA	NA	NA	1.36798905608755	NA	Years	1.36798905608755	0	Years	69.27.0	nationwide children s hospital	8	kirc	8	false	2013	66	tcga-bp-4992	a5790b81-5001-4d1a-97ad-0ec9fc658f44	NA	consented	NA	-73	NA	NA	kidney clear cell renal carcinoma	no	NA	kidney	distal (>2cm)	NA	NA	NA	primary	13	-24438	NA	0	500	500	NA
TCGA.BP.4993	Yes	male	58	NA	NA	NA	g3	NA	NA	NA	NA	0.481532147742818	NA	Years	0.481532147742818	0	Years	68.36.0	nationwide children s hospital	14	kirc	11	false	2013	58	tcga-bp-4993	6ccd4657-ffa3-4e82-929f-9a7366a89578	NA	consented	NA	-19	NA	NA	kidney clear cell renal carcinoma	NA	NA	kidney	distal (>2cm)	NA	NA	NA	primary	19	-21407	NA	0	176	176	NA
TCGA.BP.4994	Yes	male	54	NA	NA	NA	g3	NA	NA	NA	NA	3.57592339261286	NA	Years	3.57592339261286	0	Years	69.22.0	nationwide children s hospital	1	kirc	5	false	2013	54	tcga-bp-4994	82f069c4-7928-4b7b-8a42-114db7de0501	NA	consented	NA	-61	NA	NA	kidney clear cell renal carcinoma	no	NA	NA	distal (>2cm)	NA	NA	NA	primary	13	-19946	NA	0	1307	1307	NA
TCGA.BP.4995	Yes	male	68	not hispanic or latino	NA	NA	g3	NA	NA	NA	NA	3.75102599179207	NA	Years	3.75102599179207	0	Years	69.27.0	nationwide children s hospital	8	kirc	8	false	2013	68	tcga-bp-4995	9245a557-01ea-4446-b9e9-313f6ab18834	NA	consented	NA	-17	NA	NA	kidney clear cell renal carcinoma	NA	NA	kidney	distal (>2cm)	NA	NA	NA	primary	19	-24850	NA	0	1371	1371	NA
TCGA.BP.4998	Yes	male	49	NA	NA	NA	g3	NA	NA	NA	NA	2.54719562243502	NA	Years	2.54719562243502	0	Years	69.27.0	nationwide children s hospital	8	kirc	8	false	2013	49	tcga-bp-4998	5c73b91a-2bee-4388-854c-1c3a6ae732db	NA	consented	NA	-22	NA	NA	kidney clear cell renal carcinoma	no	NA	kidney	distal (>2cm)	NA	NA	NA	primary	13	-17997	NA	0	931	931	NA
TCGA.BP.4999	Yes	male	56	not hispanic or latino	NA	NA	g2	NA	NA	NA	NA	3.46374829001368	NA	Years	3.46374829001368	0	Years	69.27.0	nationwide children s hospital	8	kirc	8	false	2013	56	tcga-bp-4999	9aa63985-16ba-4d43-a6ec-4a35f2ff6513	NA	consented	NA	-40	NA	NA	kidney clear cell renal carcinoma	NA	NA	kidney	distal (>2cm)	NA	NA	NA	primary	19	-20517	NA	0	1266	1266	NA
TCGA.BP.5000	Yes	male	40	NA	NA	NA	g3	NA	NA	NA	NA	1.54035567715458	NA	Years	1.54035567715458	0	Years	69.27.0	nationwide children s hospital	8	kirc	8	false	2013	40	tcga-bp-5000	2a2f168c-f93a-4e83-8df2-93a3e7bc06a0	NA	consented	NA	-46	NA	NA	kidney clear cell renal carcinoma	no	NA	kidney	distal (>2cm)	NA	NA	NA	primary	13	-14868	NA	0	563	788	NA
TCGA.BP.5001	Yes	female	43	NA	NA	NA	g2	NA	NA	NA	NA	3.2202462380301	NA	Years	3.2202462380301	0	Years	69.27.0	nationwide children s hospital	8	kirc	8	false	2013	43	tcga-bp-5001	d6ea5cec-97bf-4c0f-85bf-293d463b0586	NA	consented	NA	-90	NA	NA	kidney clear cell renal carcinoma	no	NA	kidney	distal (>2cm)	NA	NA	NA	primary	13	-15857	NA	0	1177	1177	NA
TCGA.BP.5004	Yes	male	53	NA	NA	NA	g3	NA	NA	NA	NA	3.08071135430917	NA	Years	3.08071135430917	0	Years	69.27.0	nationwide children s hospital	8	kirc	8	false	2013	53	tcga-bp-5004	3cfe743c-f02e-42bf-a170-9d8b8a514d10	NA	consented	NA	-43	NA	NA	kidney clear cell renal carcinoma	no	NA	kidney	distal (>2cm)	NA	NA	NA	primary	13	-19383	NA	0	1126	1126	NA
TCGA.BP.5006	Yes	male	61	NA	NA	NA	g2	NA	NA	NA	NA	2.29822161422709	NA	Years	2.29822161422709	0	Years	69.27.0	nationwide children s hospital	8	kirc	8	false	2013	61	tcga-bp-5006	b5f51cf6-1013-4d4b-aff1-4b7e8f6afd9c	NA	consented	NA	-28	NA	NA	kidney clear cell renal carcinoma	NA	NA	kidney	distal (>2cm)	NA	NA	NA	primary	21	-22324	NA	0	840	840	NA
TCGA.BP.5007	Yes	male	45	not hispanic or latino	NA	NA	g2	NA	NA	NA	NA	3.11901504787962	NA	Years	3.11901504787962	0	Years	69.27.0	nationwide children s hospital	8	kirc	8	false	2013	45	tcga-bp-5007	e548aeb2-04ca-48f8-af8d-8acb745748fc	NA	consented	NA	-22	NA	NA	kidney clear cell renal carcinoma	no	NA	kidney	distal (>2cm)	NA	NA	NA	primary	13	-16793	NA	0	1140	1140	NA
TCGA.BP.5008	Yes	male	46	NA	NA	NA	g2	NA	NA	NA	NA	2.93023255813953	NA	Years	2.93023255813953	0	Years	69.27.0	nationwide children s hospital	8	kirc	8	false	2013	46	tcga-bp-5008	b472c982-f024-4e09-8326-071ee35ea55c	NA	consented	NA	-36	NA	NA	kidney clear cell renal carcinoma	no	NA	kidney	distal (>2cm)	NA	NA	NA	primary	13	-17007	NA	0	1071	1071	NA
TCGA.BP.5009	Yes	male	52	not hispanic or latino	NA	NA	g3	NA	NA	NA	NA	0.886456908344733	NA	Years	2.98768809849521	1	Years	69.27.0	nationwide children s hospital	8	kirc	8	false	2013	52	tcga-bp-5009	57070e5b-0eb5-44b7-abb3-3007fa34543a	NA	deceased	NA	NA	582	NA	kidney clear cell renal carcinoma	NA	NA	kidney	distal (>2cm)	NA	NA	NA	primary	13	-19052	1092	0	1092	1082	NA
TCGA.BP.5010	Yes	male	63	not hispanic or latino	NA	NA	g4	NA	NA	NA	NA	1.58960328317373	NA	Years	2.39945280437757	1	Years	68.32.0	nationwide children s hospital	8	kirc	8	false	2013	63	tcga-bp-5010	9f5c0a43-d222-484a-9249-d288387dd7a1	NA	deceased	NA	NA	877	NA	kidney clear cell renal carcinoma	no	NA	kidney	distal (>2cm)	NA	NA	NA	primary	14	-23130	877	0	877	865	NA
TCGA.BP.5168	Yes	male	75	NA	NA	NA	g2	NA	NA	NA	NA	4.00273597811217	NA	Years	4.00273597811217	1	Years	68.32.0	nationwide children s hospital	8	kirc	8	false	2013	75	tcga-bp-5168	781acafa-a58b-4180-bbca-c5b675d51b17	NA	deceased	NA	NA	1463	NA	kidney clear cell renal carcinoma	NA	NA	kidney	distal (>2cm)	NA	NA	NA	primary	21	-27692	1463	0	1463	1455	NA
TCGA.BP.5169	Yes	male	70	NA	NA	NA	g4	NA	NA	NA	NA	0.52530779753762	NA	Years	0.52530779753762	0	Years	70.30.0	nationwide children s hospital	8	kirc	8	false	2013	70	tcga-bp-5169	2d7e2ae4-09ba-40af-82ce-66ac7dbd4831	NA	consented	NA	-38	NA	NA	kidney clear cell renal carcinoma	no	NA	kidney	distal (>2cm)	NA	NA	NA	primary	21	-25615	NA	0	192	889	NA
TCGA.BP.5170	Yes	male	55	NA	NA	NA	g2	NA	NA	NA	NA	6.59644322845417	NA	Years	6.59644322845417	0	Years	70.30.0	nationwide children s hospital	8	kirc	8	false	2013	55	tcga-bp-5170	30208a4c-ecb0-4b3c-a349-87e1c1f43e85	NA	consented	NA	-18	NA	NA	kidney clear cell renal carcinoma	no	NA	kidney	distal (>2cm)	NA	NA	NA	primary	30	-20229	NA	0	2411	2411	NA
TCGA.BP.5173	Yes	male	75	NA	NA	NA	g2	NA	NA	NA	NA	0.147742818057456	NA	Years	0.147742818057456	1	Years	70.27.0	nationwide children s hospital	27	kirc	6	false	2013	75	tcga-bp-5173	c499b3be-9db0-4809-b7c0-f5d81208d7ec	NA	deceased	NA	NA	54	NA	kidney clear cell renal carcinoma	no	NA	kidney	distal (>2cm)	NA	NA	NA	primary	21	-27436	54	0	54	29	NA
TCGA.BP.5174	Yes	female	45	not hispanic or latino	NA	NA	g2	NA	NA	NA	NA	6.17510259917921	NA	Years	6.17510259917921	0	Years	70.30.0	nationwide children s hospital	8	kirc	8	false	2013	45	tcga-bp-5174	028d32fc-1b9f-49c6-9cb2-2d69671943cd	NA	consented	NA	-143	NA	NA	kidney clear cell renal carcinoma	no	NA	kidney	distal (>2cm)	NA	NA	NA	primary	30	-16692	NA	0	2257	2291	NA
TCGA.BP.5175	Yes	male	60	NA	NA	NA	g3	NA	NA	NA	NA	2.5499316005472	NA	Years	2.5499316005472	0	Years	70.30.0	nationwide children s hospital	8	kirc	8	false	2013	60	tcga-bp-5175	265f1d03-fa56-4f9a-a1d2-33f123558729	NA	consented	NA	-44	NA	NA	kidney clear cell renal carcinoma	no	NA	kidney	distal (>2cm)	NA	NA	NA	primary	21	-21949	NA	0	932	932	NA
TCGA.BP.5176	Yes	female	78	NA	NA	NA	g2	NA	NA	NA	NA	4.35020519835841	NA	Years	4.35020519835841	1	Years	70.30.0	nationwide children s hospital	8	kirc	8	false	2013	78	tcga-bp-5176	9490cd1e-be30-45d3-b1ea-42c157d5f49d	NA	deceased	NA	NA	1590	NA	kidney clear cell renal carcinoma	no	NA	kidney	distal (>2cm)	NA	NA	NA	primary	21	-28726	1590	0	1590	1498	NA
TCGA.BP.5177	Yes	female	46	NA	NA	NA	g3	NA	NA	NA	NA	0.801641586867305	NA	Years	0.801641586867305	0	Years	70.30.0	nationwide children s hospital	8	kirc	8	false	2013	46	tcga-bp-5177	8f54d854-22ea-4bd0-8cb1-1ab708544095	NA	consented	NA	-24	NA	NA	kidney clear cell renal carcinoma	no	NA	kidney	distal (>2cm)	NA	NA	NA	primary	21	-17147	NA	0	293	434	NA
TCGA.BP.5178	Yes	male	71	NA	NA	NA	g4	NA	NA	NA	NA	-0.54172366621067	NA	Years	5.2311901504788	1	Years	70.30.0	nationwide children s hospital	8	kirc	8	false	2013	71	tcga-bp-5178	6e9e5e05-2bf8-4724-8e31-241f517289de	NA	deceased	NA	NA	1895	NA	kidney clear cell renal carcinoma	NA	NA	kidney	distal (>2cm)	NA	NA	NA	primary	21	-26070	1912	0	1912	1779	NA
TCGA.BP.5180	Yes	male	53	NA	NA	NA	g2	NA	NA	NA	NA	5.17647058823529	NA	Years	5.17647058823529	0	Years	70.33.0	nationwide children s hospital	14	kirc	11	false	2013	53	tcga-bp-5180	c558dffe-5aea-467e-ae4c-fdc2a43ab2fe	NA	consented	NA	-75	NA	NA	kidney clear cell renal carcinoma	no	NA	kidney	distal (>2cm)	NA	NA	NA	primary	26	-19413	NA	0	1892	1892	NA
TCGA.BP.5181	Yes	female	58	NA	NA	NA	g2	NA	NA	NA	NA	4.09028727770178	NA	Years	4.09028727770178	0	Years	70.30.0	nationwide children s hospital	8	kirc	8	false	2013	58	tcga-bp-5181	5358b8c7-d69c-4485-9420-03416564187b	NA	consented	NA	-575	NA	NA	kidney clear cell renal carcinoma	NA	NA	kidney	distal (>2cm)	NA	NA	NA	primary	26	-21514	NA	0	1495	1495	NA
TCGA.BP.5182	Yes	male	56	not hispanic or latino	NA	NA	g3	NA	NA	NA	NA	3.18741450068399	NA	Years	3.18741450068399	0	Years	70.33.0	nationwide children s hospital	14	kirc	11	false	2013	56	tcga-bp-5182	315b6dea-02c6-44dc-9788-a72f78fae815	NA	consented	NA	-12	NA	NA	kidney clear cell renal carcinoma	no	NA	kidney	distal (>2cm)	NA	NA	NA	primary	31	-20596	NA	0	1165	1172	NA
TCGA.BP.5183	Yes	male	57	hispanic or latino	NA	NA	g3	NA	NA	NA	NA	1.32694938440492	NA	Years	3.01504787961696	0	Years	70.30.0	nationwide children s hospital	8	kirc	8	false	2013	57	tcga-bp-5183	64aa0dd1-a80e-401e-96df-60d121d2cbec	NA	consented	NA	-64	NA	NA	kidney clear cell renal carcinoma	no	NA	kidney	distal (>2cm)	NA	NA	NA	primary	31	-20881	NA	0	1102	1102	NA
TCGA.BP.5184	Yes	male	54	NA	NA	NA	g3	NA	NA	NA	NA	3.09986320109439	NA	Years	3.09986320109439	0	Years	70.30.0	nationwide children s hospital	8	kirc	8	false	2013	54	tcga-bp-5184	3128d9bf-71fd-4edb-8d07-98f53ef0432e	NA	consented	NA	-76	NA	NA	kidney clear cell renal carcinoma	no	NA	kidney	distal (>2cm)	NA	NA	NA	primary	31	-19746	NA	0	1133	1133	NA
TCGA.BP.5185	Yes	male	56	NA	NA	NA	g3	NA	NA	NA	NA	2.01367989056088	NA	Years	3.09712722298222	0	Years	70.30.0	nationwide children s hospital	8	kirc	8	false	2013	56	tcga-bp-5185	d3638a1f-da14-4c78-bb53-a5cc30850cbe	NA	consented	NA	-135	NA	NA	kidney clear cell renal carcinoma	no	NA	kidney	distal (>2cm)	NA	NA	NA	primary	31	-20470	NA	0	1132	1132	NA
TCGA.BP.5186	Yes	female	50	NA	NA	NA	g2	NA	NA	NA	NA	1.89603283173735	NA	Years	1.89603283173735	0	Years	70.30.0	nationwide children s hospital	8	kirc	8	false	2013	50	tcga-bp-5186	2f38a984-c359-4d20-b23d-dca2d82f0270	NA	consented	NA	-54	NA	NA	kidney clear cell renal carcinoma	no	NA	kidney	distal (>2cm)	NA	NA	NA	primary	31	-18348	NA	0	693	693	NA
TCGA.BP.5187	Yes	male	54	NA	NA	NA	g2	NA	NA	NA	NA	1.11080711354309	NA	Years	1.11080711354309	0	Years	70.30.0	nationwide children s hospital	8	kirc	8	false	2013	54	tcga-bp-5187	f217a4f9-d8d8-440e-b73a-5f0448b58c4f	NA	consented	NA	-34	NA	NA	kidney clear cell renal carcinoma	no	NA	kidney	distal (>2cm)	NA	NA	NA	primary	31	-19998	NA	0	406	406	NA
TCGA.BP.5189	Yes	male	60	not hispanic or latino	NA	NA	g4	NA	NA	NA	NA	1.73187414500684	NA	Years	2.24897400820793	1	Years	70.33.0	nationwide children s hospital	14	kirc	11	false	2013	60	tcga-bp-5189	23c7555b-7a37-415d-bda8-3588078a0c2e	NA	deceased	NA	NA	822	NA	kidney clear cell renal carcinoma	NA	NA	kidney	distal (>2cm)	NA	NA	NA	primary	31	-22156	822	0	822	806	NA
TCGA.BP.5190	Yes	male	61	not hispanic or latino	NA	NA	g3	NA	NA	NA	NA	2.76333789329685	NA	Years	2.76333789329685	0	Years	70.30.0	nationwide children s hospital	8	kirc	8	false	2013	61	tcga-bp-5190	ffb88267-1a97-41c9-ae25-6c6cefaf9dd9	NA	consented	NA	-56	NA	NA	kidney clear cell renal carcinoma	no	NA	kidney	distal (>2cm)	NA	NA	NA	primary	31	-22285	NA	0	1010	1010	NA
TCGA.BP.5191	Yes	male	79	not hispanic or latino	NA	NA	g2	NA	NA	NA	NA	2.64295485636115	NA	Years	2.64295485636115	0	Years	70.30.0	nationwide children s hospital	8	kirc	8	false	2013	79	tcga-bp-5191	b9fc9eff-1228-482d-87a2-ebbb5c92733a	NA	consented	NA	-79	NA	NA	kidney clear cell renal carcinoma	NA	NA	kidney	distal (>2cm)	NA	NA	NA	primary	31	-29207	NA	0	966	966	NA
TCGA.BP.5192	Yes	male	59	NA	NA	NA	g2	NA	NA	NA	NA	1.95348837209302	NA	Years	1.95348837209302	0	Years	70.30.0	nationwide children s hospital	8	kirc	8	false	2013	59	tcga-bp-5192	5dc807f2-f4f0-434b-b099-43cf41d99cbd	NA	consented	NA	-70	NA	NA	kidney clear cell renal carcinoma	no	NA	kidney	distal (>2cm)	NA	NA	NA	primary	31	-21891	NA	0	714	714	NA
TCGA.BP.5194	Yes	male	39	NA	NA	NA	g2	NA	NA	NA	NA	1.11627906976744	NA	Years	1.11627906976744	0	Years	70.30.0	nationwide children s hospital	8	kirc	8	false	2013	39	tcga-bp-5194	5daf4808-0393-4791-9927-742c30a20831	NA	consented	NA	-36	NA	NA	kidney clear cell renal carcinoma	no	NA	kidney	distal (>2cm)	NA	NA	NA	primary	31	-14551	NA	0	408	796	NA
TCGA.BP.5195	Yes	male	75	not hispanic or latino	NA	NA	g2	NA	NA	NA	NA	2.04651162790698	NA	Years	2.04651162790698	0	Years	70.30.0	nationwide children s hospital	8	kirc	8	false	2013	75	tcga-bp-5195	d4098753-2e83-42c1-a06b-c03f7700e70c	NA	consented	NA	-494	NA	NA	kidney clear cell renal carcinoma	no	NA	kidney	distal (>2cm)	NA	NA	NA	primary	31	-27547	NA	0	748	748	NA
TCGA.BP.5196	Yes	male	53	NA	NA	NA	g2	NA	NA	NA	NA	2.78522571819425	NA	Years	2.78522571819425	0	Years	70.30.0	nationwide children s hospital	8	kirc	8	false	2013	53	tcga-bp-5196	4c3e4727-77f5-4374-9d83-ec86d61b02b2	NA	consented	NA	-79	NA	NA	kidney clear cell renal carcinoma	no	NA	kidney	distal (>2cm)	NA	NA	NA	primary	31	-19718	NA	0	1018	1018	NA
TCGA.BP.5198	Yes	male	72	NA	NA	NA	g3	NA	NA	NA	NA	1.64979480164159	NA	Years	1.64979480164159	0	Years	70.30.0	nationwide children s hospital	8	kirc	8	false	2013	72	tcga-bp-5198	8f936d84-3b81-4d1c-aca1-93f5c86ed1bc	NA	consented	NA	-15	NA	NA	kidney clear cell renal carcinoma	no	NA	kidney	distal (>2cm)	NA	NA	NA	primary	31	-26359	NA	0	603	603	NA
TCGA.BP.5199	Yes	male	58	not hispanic or latino	NA	NA	g4	NA	NA	NA	NA	3.70451436388509	NA	Years	3.70451436388509	0	Years	70.30.0	nationwide children s hospital	8	kirc	8	false	2013	58	tcga-bp-5199	d30f460b-8e85-4eb4-83b8-0a5d8bf4d10d	NA	consented	NA	-108	NA	NA	kidney clear cell renal carcinoma	NA	NA	kidney	distal (>2cm)	NA	NA	NA	primary	31	-21256	NA	0	1354	1354	NA
TCGA.BP.5200	Yes	male	44	NA	NA	NA	g4	NA	NA	NA	NA	2.41039671682627	NA	Years	2.41039671682627	0	Years	70.30.0	nationwide children s hospital	8	kirc	8	false	2013	44	tcga-bp-5200	f1ed9155-ea54-4435-8920-0df8ed7febda	NA	consented	NA	-19	NA	NA	kidney clear cell renal carcinoma	no	NA	kidney	distal (>2cm)	NA	NA	NA	primary	31	-16196	NA	0	881	881	NA
TCGA.BP.5201	Yes	male	63	not hispanic or latino	NA	NA	g4	NA	NA	NA	NA	-0.0519835841313269	NA	Years	2.60191518467852	0	Years	70.30.0	nationwide children s hospital	8	kirc	8	false	2013	63	tcga-bp-5201	54c9850c-9b67-42ea-a04b-16a88f786dfa	NA	consented	NA	-27	NA	NA	kidney clear cell renal carcinoma	NA	NA	kidney	distal (>2cm)	NA	NA	NA	primary	31	-23125	NA	0	951	951	NA
TCGA.BP.5202	Yes	male	75	NA	NA	NA	g2	NA	NA	NA	NA	0.079343365253078	NA	Years	0.079343365253078	0	Years	70.30.0	nationwide children s hospital	8	kirc	8	false	2013	75	tcga-bp-5202	b6d4e2d5-5739-4be3-8a4c-6e7a17d1d40f	NA	consented	NA	-866	NA	NA	kidney clear cell renal carcinoma	no	NA	kidney	distal (>2cm)	NA	NA	NA	primary	31	-27555	NA	0	29	29	NA
TCGA.CJ.4634	Yes	female	60	not hispanic or latino	NA	NA	g2	NA	NA	NA	NA	4.97948016415869	NA	Years	4.97948016415869	0	Years	50.36.0	nationwide children s hospital	19	kirc	9	false	2013	60	tcga-cj-4634	852effcd-8146-46e1-96fa-e5a9f09a88e2	NA	consented	NA	-1	NA	NA	kidney clear cell renal carcinoma	no	NA	NA	distal (>2cm)	NA	NA	NA	primary	30	-22155	NA	0	1820	1820	NA
TCGA.CJ.4635	Yes	male	48	hispanic or latino	NA	NA	g3	NA	NA	NA	NA	3.87414500683995	NA	Years	3.87414500683995	0	Years	65.34.0	nationwide children s hospital	14	kirc	11	false	2013	48	tcga-cj-4635	b7719c71-de18-4a4d-99ef-67b788c6f77c	NA	consented	NA	-15	NA	NA	kidney clear cell renal carcinoma	no	NA	NA	distal (>2cm)	NA	NA	NA	primary	31	-17620	NA	0	1416	1416	NA
TCGA.CJ.4636	Yes	male	51	not hispanic or latino	NA	NA	g3	NA	NA	NA	NA	5.2640218878249	NA	Years	5.2640218878249	0	Years	50.36.0	nationwide children s hospital	19	kirc	9	false	2013	51	tcga-cj-4636	2d8da564-e69f-4bfa-a1d3-227a294f3886	NA	consented	NA	-10	NA	NA	kidney clear cell renal carcinoma	NA	NA	NA	distal (>2cm)	NA	NA	NA	primary	30	-18877	NA	0	1924	1924	NA
TCGA.CJ.4637	Yes	female	52	hispanic or latino	NA	NA	g4	NA	NA	NA	NA	4.98221614227086	NA	Years	6.09302325581395	1	Years	50.35.0	nationwide children s hospital	8	kirc	8	false	2013	52	tcga-cj-4637	772e3aed-f211-42a1-9ab2-1c543f581541	NA	consented	NA	-40	NA	NA	kidney clear cell renal carcinoma	no	NA	NA	distal (>2cm)	NA	NA	NA	primary	30	-19101	2227	0	2227	2203	NA
TCGA.CJ.4638	Yes	female	46	not hispanic or latino	NA	NA	g4	NA	NA	NA	NA	0.191518467852257	NA	Years	1.17920656634747	1	Years	50.36.0	nationwide children s hospital	19	kirc	9	false	2013	46	tcga-cj-4638	06197e26-3cb0-4bd0-a6e8-dd9af5047c6a	NA	consented	NA	-8	NA	NA	kidney clear cell renal carcinoma	no	NA	NA	distal (>2cm)	NA	NA	NA	primary	30	-17109	431	0	431	264	NA
TCGA.CJ.4639	Yes	female	49	hispanic or latino	NA	NA	g2	NA	NA	NA	NA	6.31463748290014	NA	Years	6.31463748290014	0	Years	50.36.0	nationwide children s hospital	19	kirc	9	false	2013	49	tcga-cj-4639	3e976301-4042-4ac0-8f01-ef2f1a8161a6	NA	consented	NA	-10	NA	NA	kidney clear cell renal carcinoma	no	NA	NA	distal (>2cm)	NA	NA	NA	primary	30	-18066	NA	0	2308	2308	NA
TCGA.CJ.4640	Yes	male	49	hispanic or latino	NA	NA	g4	NA	NA	NA	NA	5.46648426812586	NA	Years	5.46648426812586	0	Years	50.36.0	nationwide children s hospital	19	kirc	9	false	2013	49	tcga-cj-4640	61c75ffb-9d5d-478e-af48-1808e700aceb	NA	consented	NA	-13	NA	NA	kidney clear cell renal carcinoma	no	NA	NA	distal (>2cm)	NA	NA	NA	primary	30	-18177	NA	0	1998	1998	NA
TCGA.CJ.4641	Yes	female	55	not hispanic or latino	NA	NA	g4	NA	NA	NA	NA	-0.982216142270862	NA	Years	4.54445964432285	1	Years	50.36.0	nationwide children s hospital	19	kirc	9	false	2013	55	tcga-cj-4641	cdfa3c5d-2fe8-4dfd-92c2-a54f39f55f18	NA	consented	NA	-5	NA	NA	kidney clear cell renal carcinoma	no	NA	NA	distal (>2cm)	NA	NA	NA	primary	30	-20409	1661	0	1661	1617	NA
TCGA.CJ.4642	Yes	male	47	not hispanic or latino	NA	NA	g2	NA	NA	NA	NA	4.42407660738714	NA	Years	4.42407660738714	0	Years	65.32.0	nationwide children s hospital	19	kirc	9	false	2013	47	tcga-cj-4642	942c0088-c9a0-428c-a879-e16f8c5bfdb8	NA	consented	NA	-266	NA	NA	kidney clear cell renal carcinoma	yes, pharmaceutical treatment prior to resection	NA	NA	distal (>2cm)	NA	NA	NA	primary	30	-17367	NA	0	1617	1617	NA
TCGA.CJ.4643	Yes	female	67	hispanic or latino	NA	NA	g3	NA	NA	NA	NA	4.90287277701778	NA	Years	4.90287277701778	0	Years	50.36.0	nationwide children s hospital	19	kirc	9	false	2013	67	tcga-cj-4643	f11f68ac-5ad2-416b-a0c2-697ac3e9718a	NA	consented	NA	-10	NA	NA	kidney clear cell renal carcinoma	no	NA	NA	distal (>2cm)	NA	NA	NA	primary	30	-24477	NA	0	1792	1792	NA
TCGA.CJ.4644	Yes	female	48	not hispanic or latino	NA	NA	g3	NA	NA	NA	NA	0.254445964432285	NA	Years	0.919288645690834	1	Years	50.36.0	nationwide children s hospital	19	kirc	9	false	2013	48	tcga-cj-4644	8fd493c5-1375-4f76-b337-c9a75e3abdbe	NA	deceased	NA	NA	336	NA	kidney clear cell renal carcinoma	no	NA	NA	distal (>2cm)	NA	NA	NA	primary	30	-17882	336	0	336	334	NA
TCGA.CJ.4868	Yes	male	42	not hispanic or latino	NA	NA	g3	NA	NA	NA	NA	0.101231190150479	NA	Years	1.76470588235294	1	Years	65.34.0	nationwide children s hospital	14	kirc	11	false	2013	42	tcga-cj-4868	2309c424-26fa-4cc6-a22a-2dc0f989af59	NA	deceased	NA	NA	645	NA	kidney clear cell renal carcinoma	no	NA	NA	NA	NA	NA	NA	primary	21	-15601	645	0	645	533	NA
TCGA.CJ.4869	Yes	male	49	hispanic or latino	NA	NA	g2	NA	NA	NA	NA	4.79616963064295	NA	Years	6.98768809849521	0	Years	70.33.0	nationwide children s hospital	14	kirc	11	false	2013	49	tcga-cj-4869	06d86d68-0fd5-4c6e-8783-ed732a3291e8	NA	consented	NA	-18	NA	NA	kidney clear cell renal carcinoma	no	NA	NA	distal (>2cm)	NA	NA	NA	primary	3	-17923	NA	0	2554	2554	NA
TCGA.CJ.4870	Yes	female	58	not hispanic or latino	NA	NA	g2	NA	NA	NA	NA	4.09575923392613	NA	Years	4.09575923392613	0	Years	65.32.0	nationwide children s hospital	19	kirc	9	false	2013	58	tcga-cj-4870	78048432-2de1-498c-9cf1-9c5bd43daa39	NA	consented	NA	-37	NA	NA	kidney clear cell renal carcinoma	no	NA	NA	distal (>2cm)	NA	NA	NA	primary	21	-21340	NA	0	1497	1497	NA
TCGA.CJ.4871	Yes	male	63	not hispanic or latino	NA	NA	g4	NA	NA	NA	NA	0.459644322845417	NA	Years	6.6265389876881	0	Years	65.34.0	nationwide children s hospital	14	kirc	11	false	2013	63	tcga-cj-4871	dbe16232-525e-4101-9a39-9d4323b10ee9	NA	consented	NA	-54	NA	NA	kidney clear cell renal carcinoma	no	NA	NA	distal (>2cm)	NA	NA	NA	primary	21	-23195	NA	0	2422	2422	NA
TCGA.CJ.4872	Yes	male	51	not hispanic or latino	NA	NA	g4	NA	NA	NA	NA	3.92612859097127	NA	Years	3.92612859097127	0	Years	65.32.0	nationwide children s hospital	19	kirc	9	false	2013	51	tcga-cj-4872	820ddb1a-fb51-42e9-8d33-3ebe28d5af93	NA	consented	NA	-69	NA	NA	kidney clear cell renal carcinoma	no	NA	NA	distal (>2cm)	NA	NA	NA	primary	21	-18862	NA	0	1435	1435	NA
TCGA.CJ.4873	Yes	female	85	not hispanic or latino	NA	NA	g3	NA	NA	NA	NA	6.17783857729138	NA	Years	6.17783857729138	0	Years	65.31.0	nationwide children s hospital	18	kirc	7	false	2013	85	tcga-cj-4873	53dede5a-4423-4da5-bc1e-e5e98b011e36	NA	consented	NA	-11	NA	NA	kidney clear cell renal carcinoma	no	NA	NA	distal (>2cm)	NA	NA	NA	primary	21	-31096	NA	0	2258	2258	NA
TCGA.CJ.4874	Yes	female	73	hispanic or latino	NA	NA	g3	NA	NA	NA	NA	6.24623803009576	NA	Years	6.24623803009576	0	Years	65.31.0	nationwide children s hospital	18	kirc	7	false	2013	73	tcga-cj-4874	804a6159-e381-44ea-8680-43c69d013cef	NA	consented	NA	-22	NA	NA	kidney clear cell renal carcinoma	no	NA	NA	distal (>2cm)	NA	NA	NA	primary	21	-26760	NA	0	2283	2283	NA
TCGA.CJ.4875	Yes	male	67	not hispanic or latino	NA	NA	g3	NA	NA	NA	NA	1.45280437756498	NA	Years	6.43775649794802	0	Years	65.31.0	nationwide children s hospital	18	kirc	7	false	2013	67	tcga-cj-4875	818022ea-123e-438d-9671-542f479028f2	NA	consented	NA	-1	NA	NA	kidney clear cell renal carcinoma	no	NA	NA	distal (>2cm)	NA	NA	NA	primary	21	-24510	NA	0	2353	2353	NA
TCGA.CJ.4876	Yes	male	57	hispanic or latino	NA	NA	g3	NA	NA	NA	NA	5.34883720930233	NA	Years	5.34883720930233	0	Years	65.32.0	nationwide children s hospital	19	kirc	9	false	2013	57	tcga-cj-4876	e002c248-0db9-4f94-8590-88dfd6c0c642	NA	consented	NA	-14	NA	NA	kidney clear cell renal carcinoma	no	NA	NA	distal (>2cm)	NA	NA	NA	primary	21	-20992	NA	0	1955	1955	NA
TCGA.CJ.4878	Yes	female	71	hispanic or latino	NA	NA	g2	NA	NA	NA	NA	5.98084815321477	NA	Years	5.98084815321477	0	Years	65.32.0	nationwide children s hospital	19	kirc	9	false	2013	71	tcga-cj-4878	7ca06dbe-f073-4aee-86ff-a545fad5ea93	NA	consented	NA	-5	NA	NA	kidney clear cell renal carcinoma	no	NA	NA	distal (>2cm)	NA	NA	NA	primary	21	-26223	NA	0	2186	2187	NA
TCGA.CJ.4881	Yes	male	41	not hispanic or latino	NA	NA	g3	NA	NA	NA	NA	5.14637482900137	NA	Years	5.50752393980848	0	Years	65.31.0	nationwide children s hospital	18	kirc	7	false	2013	41	tcga-cj-4881	24c1cf70-bd67-431e-a623-d20f8d3f52b2	NA	consented	NA	-16	NA	NA	kidney clear cell renal carcinoma	no	NA	NA	distal (>2cm)	NA	NA	NA	primary	21	-15197	NA	0	2013	2013	NA
TCGA.CJ.4882	Yes	male	57	not hispanic or latino	NA	NA	g3	NA	NA	NA	NA	5.15184678522572	NA	Years	5.15184678522572	0	Years	70.31.0	nationwide children s hospital	19	kirc	9	false	2013	57	tcga-cj-4882	3ea341e3-868a-44f5-937f-e6a93b031544	NA	consented	NA	-47	NA	NA	kidney clear cell renal carcinoma	no	NA	NA	distal (>2cm)	NA	NA	NA	primary	3	-21074	NA	0	1883	1883	NA
TCGA.CJ.4884	Yes	female	72	not hispanic or latino	NA	NA	g3	NA	NA	NA	NA	2.71682626538988	NA	Years	2.71682626538988	0	Years	65.32.0	nationwide children s hospital	19	kirc	9	false	2013	72	tcga-cj-4884	4fd166d4-0b77-4815-ae6a-2165522f8251	NA	consented	NA	-22	NA	NA	kidney clear cell renal carcinoma	no	NA	NA	distal (>2cm)	NA	NA	NA	primary	21	-26475	NA	0	993	993	NA
TCGA.CJ.4885	Yes	male	64	not hispanic or latino	NA	NA	g3	NA	NA	NA	NA	5.58139534883721	NA	Years	5.81395348837209	0	Years	65.32.0	nationwide children s hospital	19	kirc	9	false	2013	64	tcga-cj-4885	5338d435-68fb-4f0d-a3e6-c843f703f75f	NA	consented	NA	-11	NA	NA	kidney clear cell renal carcinoma	no	NA	NA	distal (>2cm)	NA	NA	NA	primary	21	-23437	NA	0	2125	2125	NA
TCGA.CJ.4886	Yes	female	42	not hispanic or latino	NA	NA	g3	NA	NA	NA	NA	5.33789329685363	NA	Years	5.33789329685363	0	Years	65.32.0	nationwide children s hospital	19	kirc	9	false	2013	42	tcga-cj-4886	c0f7147e-d28b-4358-9219-bb31f3012cff	NA	consented	NA	-11	NA	NA	kidney clear cell renal carcinoma	no	NA	NA	distal (>2cm)	NA	NA	NA	primary	24	-15698	NA	0	1951	1951	NA
TCGA.CJ.4887	Yes	male	48	not hispanic or latino	NA	NA	g3	NA	NA	NA	NA	0.880984952120383	NA	Years	2.54719562243502	1	Years	65.32.0	nationwide children s hospital	19	kirc	9	false	2013	48	tcga-cj-4887	c4bbbcd2-aa18-4b1f-99d4-93279e31d7e7	NA	consented	NA	-15	NA	NA	kidney clear cell renal carcinoma	no	NA	NA	distal (>2cm)	NA	NA	NA	primary	24	-17611	931	0	649	649	NA
TCGA.CJ.4888	Yes	male	59	not hispanic or latino	NA	NA	g4	NA	NA	NA	NA	1.66347469220246	NA	Years	4.28454172366621	1	Years	65.32.0	nationwide children s hospital	19	kirc	9	false	2013	59	tcga-cj-4888	f2fca062-ca87-4089-916d-49b9ff146797	NA	consented	NA	-5	NA	NA	kidney clear cell renal carcinoma	no	NA	NA	distal (>2cm)	NA	NA	NA	primary	24	-21701	1566	0	1566	1552	NA
TCGA.CJ.4889	Yes	female	63	hispanic or latino	NA	NA	g4	NA	NA	NA	NA	5.32147742818057	NA	Years	5.32147742818057	0	Years	65.32.0	nationwide children s hospital	19	kirc	9	false	2013	63	tcga-cj-4889	f964511a-09ed-4a56-a477-0ab1cf067275	NA	consented	NA	-8	NA	NA	kidney clear cell renal carcinoma	no	NA	NA	distal (>2cm)	NA	NA	NA	primary	24	-23051	NA	0	1945	1945	NA
TCGA.CJ.4890	Yes	male	72	not hispanic or latino	NA	NA	g4	NA	NA	NA	NA	0.188782489740082	NA	Years	5.70451436388509	0	Years	65.32.0	nationwide children s hospital	19	kirc	9	false	2013	72	tcga-cj-4890	46d34d0c-b8a2-4ebd-b9a0-5485904ecafa	NA	consented	NA	-2	NA	NA	kidney clear cell renal carcinoma	no	NA	NA	distal (>2cm)	NA	NA	NA	primary	24	-26604	NA	0	2085	2085	NA
TCGA.CJ.4891	Yes	female	57	not hispanic or latino	NA	NA	g4	NA	NA	NA	NA	2.23803009575923	NA	Years	2.23803009575923	1	Years	65.31.0	nationwide children s hospital	18	kirc	7	false	2013	57	tcga-cj-4891	d232f22d-a3e7-41c8-97e1-205de2b488aa	NA	consented	NA	-20	NA	NA	kidney clear cell renal carcinoma	NA	NA	NA	distal (>2cm)	NA	NA	NA	primary	24	-21059	818	0	818	773	NA
TCGA.CJ.4892	Yes	female	65	not hispanic or latino	NA	NA	g2	NA	NA	NA	NA	4.15868673050616	NA	Years	4.15868673050616	0	Years	65.32.0	nationwide children s hospital	19	kirc	9	false	2013	65	tcga-cj-4892	83444c79-6aa5-4081-9143-2055a360e211	NA	consented	NA	-23	NA	NA	kidney clear cell renal carcinoma	no	NA	NA	distal (>2cm)	NA	NA	NA	primary	24	-23764	NA	0	1520	1520	NA
TCGA.CJ.4893	Yes	female	76	not hispanic or latino	NA	NA	g3	NA	NA	NA	NA	2.04924760601915	NA	Years	2.04924760601915	0	Years	65.32.0	nationwide children s hospital	19	kirc	9	false	2013	76	tcga-cj-4893	d65f7f50-2cb0-45e7-866a-ba5c498aef52	NA	consented	NA	-13	NA	NA	kidney clear cell renal carcinoma	no	NA	NA	distal (>2cm)	NA	NA	NA	primary	24	-27885	NA	0	749	749	NA
TCGA.CJ.4894	Yes	male	58	not hispanic or latino	NA	NA	g3	NA	NA	NA	NA	0.432284541723666	NA	Years	2.30095759233926	1	Years	65.34.0	nationwide children s hospital	14	kirc	11	false	2013	58	tcga-cj-4894	d1e4f4c0-08cc-4012-9372-9ab987d80dab	NA	consented	united states	-135	NA	NA	kidney clear cell renal carcinoma	NA	NA	NA	distal (>2cm)	NA	NA	NA	primary	24	-21524	841	0	841	822	NA
TCGA.CJ.4895	Yes	male	62	not hispanic or latino	NA	NA	g4	NA	NA	NA	NA	0.166894664842681	NA	Years	3.28317373461012	1	Years	65.32.0	nationwide children s hospital	19	kirc	9	false	2013	62	tcga-cj-4895	b7994839-77a5-4725-aa58-a9e8c79dbfc2	NA	consented	NA	-16	NA	NA	kidney clear cell renal carcinoma	no	NA	NA	distal (>2cm)	NA	NA	NA	primary	24	-22892	1200	0	1200	1145	NA
TCGA.CJ.4897	Yes	female	79	hispanic or latino	NA	NA	g3	NA	NA	NA	NA	3.89329685362517	NA	Years	4.94664842681259	0	Years	70.31.0	nationwide children s hospital	19	kirc	9	false	2013	79	tcga-cj-4897	c1b46fd8-1221-4641-a323-84bfb444a45f	NA	consented	NA	-10	NA	NA	kidney clear cell renal carcinoma	no	NA	NA	distal (>2cm)	NA	NA	NA	primary	3	-29123	NA	0	1808	1808	NA
TCGA.CJ.4899	Yes	male	42	not hispanic or latino	NA	NA	g2	NA	NA	NA	NA	4.17783857729138	NA	Years	4.17783857729138	0	Years	69.28.0	nationwide children s hospital	19	kirc	9	false	2013	42	tcga-cj-4899	900b5f21-e8fb-4a3f-b8e3-ef098716e508	NA	consented	NA	-25	NA	NA	kidney clear cell renal carcinoma	no	NA	NA	distal (>2cm)	NA	mm	NA	primary	24	-15637	NA	0	1527	1527	NA
TCGA.CJ.4900	Yes	female	69	not hispanic or latino	NA	NA	g4	NA	NA	NA	NA	4.68673050615595	NA	Years	4.68673050615595	1	Years	69.28.0	nationwide children s hospital	19	kirc	9	false	2013	69	tcga-cj-4900	33cd8b05-2b9b-40dd-97a2-40d02e27ee90	NA	consented	NA	-93	NA	NA	kidney clear cell renal carcinoma	yes, pharmaceutical treatment prior to resection	NA	NA	distal (>2cm)	NA	NA	NA	primary	24	-25508	1713	0	1274	1274	NA
TCGA.CJ.4901	Yes	male	47	not hispanic or latino	NA	NA	g3	NA	NA	NA	NA	3.9671682626539	NA	Years	3.9671682626539	0	Years	70.31.0	nationwide children s hospital	19	kirc	9	false	2013	47	tcga-cj-4901	e45166cb-5150-4961-9e13-6891f02c1606	NA	consented	NA	-12	NA	NA	kidney clear cell renal carcinoma	no	NA	NA	distal (>2cm)	NA	NA	NA	primary	3	-17396	NA	0	1450	1450	NA
TCGA.CJ.4902	Yes	male	61	not hispanic or latino	NA	NA	g3	NA	NA	NA	NA	4.15595075239398	NA	Years	4.15595075239398	0	Years	70.31.0	nationwide children s hospital	19	kirc	9	false	2013	61	tcga-cj-4902	9fe336a8-08a7-4fe7-bf45-afd6a8eb9c75	NA	consented	NA	0	NA	NA	kidney clear cell renal carcinoma	no	NA	NA	distal (>2cm)	NA	NA	NA	primary	3	-22424	NA	0	1519	1519	NA
TCGA.CJ.4903	Yes	male	50	not hispanic or latino	NA	NA	g3	NA	NA	NA	NA	4.26538987688098	NA	Years	4.26538987688098	0	Years	70.33.0	nationwide children s hospital	14	kirc	11	false	2013	50	tcga-cj-4903	692f9978-ada8-43aa-81a1-108464c81609	NA	consented	NA	-3	NA	NA	kidney clear cell renal carcinoma	no	NA	NA	distal (>2cm)	NA	NA	NA	primary	3	-18510	NA	0	1559	1558	NA
TCGA.CJ.4904	Yes	female	60	not hispanic or latino	NA	NA	g3	NA	NA	NA	NA	0.760601915184679	NA	Years	4.90287277701778	0	Years	70.31.0	nationwide children s hospital	19	kirc	9	false	2013	60	tcga-cj-4904	ec3b2a30-fcf6-45ef-bd9d-e6089a237c0f	NA	consented	NA	-26	NA	NA	kidney clear cell renal carcinoma	no	NA	NA	distal (>2cm)	NA	NA	NA	primary	3	-22036	NA	0	1792	1792	NA
TCGA.CJ.4905	Yes	female	62	not hispanic or latino	NA	NA	g2	NA	NA	NA	NA	4.09028727770178	NA	Years	4.09028727770178	0	Years	70.33.0	nationwide children s hospital	14	kirc	11	false	2013	62	tcga-cj-4905	830b8de5-fd22-49d6-ad1d-c7cf619bf0ac	NA	consented	NA	-11	NA	NA	kidney clear cell renal carcinoma	no	NA	NA	distal (>2cm)	NA	NA	NA	primary	3	-22864	NA	0	1495	1495	NA
TCGA.CJ.4907	Yes	male	58	not hispanic or latino	NA	NA	g3	NA	NA	NA	NA	4.0984952120383	NA	Years	4.0984952120383	0	Years	70.31.0	nationwide children s hospital	19	kirc	9	false	2013	58	tcga-cj-4907	3972ae59-114d-4e5d-89fa-f7675da417ab	NA	consented	NA	-7	NA	NA	kidney clear cell renal carcinoma	no	NA	NA	distal (>2cm)	NA	NA	NA	primary	3	-21208	NA	0	1498	1498	NA
TCGA.CJ.4908	Yes	male	38	not hispanic or latino	NA	NA	g2	NA	NA	NA	NA	4.18604651162791	NA	Years	4.18604651162791	0	Years	70.31.0	nationwide children s hospital	19	kirc	9	false	2013	38	tcga-cj-4908	07f596f7-8227-47d3-8e95-2e0b86f44f2b	NA	consented	NA	-6	NA	NA	kidney clear cell renal carcinoma	no	NA	NA	distal (>2cm)	NA	NA	NA	primary	3	-14226	NA	0	1530	1530	NA
TCGA.CJ.4912	Yes	male	61	hispanic or latino	NA	NA	g3	NA	NA	NA	NA	4.53077975376197	NA	Years	4.53077975376197	0	Years	70.31.0	nationwide children s hospital	19	kirc	9	false	2013	61	tcga-cj-4912	a8db1341-a7fc-4306-91ad-5caaca5c8a6e	NA	consented	NA	-2	NA	NA	kidney clear cell renal carcinoma	no	NA	NA	distal (>2cm)	NA	NA	NA	primary	3	-22623	NA	0	1656	1656	NA
TCGA.CJ.4913	Yes	female	45	not hispanic or latino	NA	NA	g4	NA	NA	NA	NA	1.47195622435021	NA	Years	3.2093023255814	1	Years	70.30.0	nationwide children s hospital	8	kirc	8	false	2013	45	tcga-cj-4913	f48fc7d5-ca35-4fdf-8150-0ce34f0f6b3e	NA	consented	NA	-22	NA	NA	kidney clear cell renal carcinoma	no	NA	NA	distal (>2cm)	NA	NA	NA	primary	8	-16757	1173	0	1173	1078	NA
TCGA.CJ.4916	Yes	female	69	not hispanic or latino	NA	NA	g3	NA	NA	NA	NA	3.75376196990424	NA	Years	3.75376196990424	0	Years	70.31.0	nationwide children s hospital	19	kirc	9	false	2013	69	tcga-cj-4916	4519a839-11ea-4628-b5a7-071833ad16de	NA	consented	NA	-13	NA	NA	kidney clear cell renal carcinoma	no	NA	NA	distal (>2cm)	NA	NA	NA	primary	8	-25470	NA	0	1372	1372	NA
TCGA.CJ.4918	Yes	male	64	not hispanic or latino	NA	NA	g4	NA	NA	NA	NA	0.0902872777017784	NA	Years	0.251709986320109	1	Years	70.31.0	nationwide children s hospital	19	kirc	9	false	2013	64	tcga-cj-4918	267ff78b-bceb-466e-8582-c560fe227ff0	NA	deceased	NA	NA	92	NA	kidney clear cell renal carcinoma	no	NA	NA	distal (>2cm)	NA	NA	NA	primary	8	-23379	92	0	92	45	NA
TCGA.CJ.4920	Yes	female	64	not hispanic or latino	NA	NA	g2	NA	NA	NA	NA	0.380300957592339	NA	Years	0.380300957592339	1	Years	70.30.0	nationwide children s hospital	8	kirc	8	false	2013	64	tcga-cj-4920	73c712fe-54d6-4743-90bb-03313eb9fa77	NA	deceased	NA	NA	139	NA	kidney clear cell renal carcinoma	no	NA	NA	distal (>2cm)	NA	NA	NA	primary	8	-23656	139	0	139	54	NA
TCGA.CJ.4923	Yes	female	63	not hispanic or latino	NA	NA	g4	NA	NA	NA	NA	0.0683994528043776	NA	Years	1.56497948016416	1	Years	70.31.0	nationwide children s hospital	19	kirc	9	false	2013	63	tcga-cj-4923	25131445-d3cf-46af-b3c5-ca1d1e3561bb	NA	deceased	NA	NA	572	NA	kidney clear cell renal carcinoma	no	NA	NA	distal (>2cm)	NA	NA	NA	primary	8	-23352	572	0	572	572	NA
TCGA.CJ.5671	Yes	male	51	not hispanic or latino	NA	NA	g3	NA	NA	NA	NA	5.31326949384405	NA	Years	5.31326949384405	0	Years	90.26.0	nationwide children s hospital	19	kirc	9	false	2013	51	tcga-cj-5671	960d1eaf-0b96-488b-b62c-829c024fd4b8	NA	consented	NA	-24	NA	NA	kidney clear cell renal carcinoma	no	NA	NA	distal (>2cm)	NA	NA	NA	primary	22	-18954	NA	0	1942	2368	NA
TCGA.CJ.5672	Yes	male	84	not hispanic or latino	NA	NA	g3	NA	NA	NA	NA	5.99179206566347	NA	Years	5.99179206566347	1	Years	90.26.0	nationwide children s hospital	19	kirc	9	false	2013	84	tcga-cj-5672	eee108d6-bb11-4369-b776-0f524afef6f3	NA	deceased	NA	-87	NA	NA	kidney clear cell renal carcinoma	no	NA	NA	distal (>2cm)	NA	NA	NA	primary	22	-30900	2190	0	2190	2189	NA
TCGA.CJ.5675	Yes	male	70	not hispanic or latino	NA	NA	g3	NA	NA	NA	NA	4.82900136798906	NA	Years	6.64569083447332	0	Years	90.26.0	nationwide children s hospital	19	kirc	9	false	2013	70	tcga-cj-5675	ceb7cd9a-9cb1-42f2-a4ab-0b4381e2b85b	NA	consented	NA	-17	NA	NA	kidney clear cell renal carcinoma	no	NA	NA	distal (>2cm)	NA	NA	NA	primary	22	-25617	NA	0	2429	2429	NA
TCGA.CJ.5676	Yes	male	47	hispanic or latino	NA	NA	g3	NA	NA	NA	NA	6.07113543091655	NA	Years	7.04514363885089	0	Years	90.26.0	nationwide children s hospital	19	kirc	9	false	2013	47	tcga-cj-5676	310c31bf-91ce-40b4-99e4-a10242296de9	NA	consented	NA	-4	NA	NA	kidney clear cell renal carcinoma	no	NA	NA	distal (>2cm)	NA	NA	NA	primary	22	-17170	NA	0	2575	2575	NA
TCGA.CJ.5677	Yes	female	54	not hispanic or latino	NA	NA	g4	NA	NA	NA	NA	0.78796169630643	NA	Years	2.13953488372093	1	Years	90.26.0	nationwide children s hospital	19	kirc	9	false	2013	54	tcga-cj-5677	d2664fde-ce3b-45e6-9a23-4a07980f7bac	NA	deceased	NA	-8	NA	NA	kidney clear cell renal carcinoma	no	NA	NA	distal (>2cm)	NA	NA	NA	primary	22	-19849	782	0	782	782	NA
TCGA.CJ.5678	Yes	male	62	not hispanic or latino	NA	NA	g3	NA	NA	NA	NA	1.09165526675787	NA	Years	1.56771545827633	1	Years	90.26.0	nationwide children s hospital	19	kirc	9	false	2013	62	tcga-cj-5678	822cf6c1-dd65-4814-94b1-0c335208ad9b	NA	deceased	NA	-13	NA	NA	kidney clear cell renal carcinoma	no	NA	NA	distal (>2cm)	NA	NA	NA	primary	22	-22944	573	0	573	573	NA
TCGA.CJ.5679	Yes	male	73	not hispanic or latino	NA	NA	g4	NA	NA	NA	NA	1.62517099863201	NA	Years	1.85499316005472	1	Years	90.26.0	nationwide children s hospital	19	kirc	9	false	2013	73	tcga-cj-5679	3fa6c93e-e7fe-402c-9526-c81411aa0920	NA	deceased	NA	-6	NA	NA	kidney clear cell renal carcinoma	no	NA	NA	distal (>2cm)	NA	NA	NA	primary	22	-26858	678	0	678	678	NA
TCGA.CJ.5680	Yes	female	65	not hispanic or latino	NA	NA	g4	NA	NA	NA	NA	0.415868673050616	NA	Years	2.10123119015048	1	Years	90.26.0	nationwide children s hospital	19	kirc	9	false	2013	65	tcga-cj-5680	5db69ebe-38db-4ef3-b825-674b4a6ddaee	NA	deceased	NA	11	NA	NA	kidney clear cell renal carcinoma	no	NA	NA	distal (>2cm)	NA	NA	NA	primary	22	-23778	768	0	768	768	NA
TCGA.CJ.5681	Yes	female	44	not hispanic or latino	NA	NA	g3	NA	NA	NA	NA	0.0465116279069767	NA	Years	1.50752393980848	1	Years	90.28.0	nationwide children s hospital	14	kirc	11	false	2013	44	tcga-cj-5681	2939c03a-6f3f-4f7b-b246-34361baadeb9	NA	deceased	NA	-14	NA	NA	kidney clear cell renal carcinoma	no	NA	NA	distal (>2cm)	NA	NA	NA	primary	22	-16121	551	0	551	551	NA
TCGA.CJ.5682	Yes	male	60	not hispanic or latino	NA	NA	g4	NA	NA	NA	NA	0.150478796169631	NA	Years	5.15184678522572	0	Years	90.26.0	nationwide children s hospital	19	kirc	9	false	2013	60	tcga-cj-5682	4c325ee1-9b8e-45d4-a0a7-e47ec1eac402	NA	consented	NA	-23	NA	NA	kidney clear cell renal carcinoma	no	NA	NA	distal (>2cm)	NA	NA	NA	primary	22	-22244	NA	0	1883	1883	NA
TCGA.CJ.5683	Yes	male	78	not hispanic or latino	NA	NA	g3	NA	NA	NA	NA	5.16826265389877	NA	Years	5.16826265389877	0	Years	90.28.0	nationwide children s hospital	14	kirc	11	false	2013	78	tcga-cj-5683	740e8238-8633-422a-a94a-83bbd37c6d77	NA	consented	NA	-15	NA	NA	kidney clear cell renal carcinoma	no	NA	NA	distal (>2cm)	NA	NA	NA	primary	22	-28745	NA	0	1889	1889	NA
TCGA.CJ.5684	Yes	male	61	not hispanic or latino	NA	NA	g2	NA	NA	NA	NA	6.10123119015048	NA	Years	6.10123119015048	0	Years	90.26.0	nationwide children s hospital	19	kirc	9	false	2013	61	tcga-cj-5684	9f4cd3b9-50ef-4f85-84b8-acb0b77887d1	NA	consented	NA	-8	NA	NA	kidney clear cell renal carcinoma	no	NA	NA	distal (>2cm)	NA	NA	NA	primary	22	-22561	NA	0	2230	2230	NA
TCGA.CJ.5686	Yes	female	59	not hispanic or latino	NA	NA	g3	NA	NA	NA	NA	5.57592339261286	NA	Years	5.57592339261286	0	Years	105.30.0	nationwide children s hospital	19	kirc	9	false	2013	59	tcga-cj-5686	0631dc8c-5950-4419-adf2-ec3b1e259fc8	NA	consented	NA	-7	NA	NA	kidney clear cell renal carcinoma	no	NA	NA	distal (>2cm)	NA	NA	NA	primary	15	-21836	NA	0	2038	2038	NA
TCGA.CJ.5689	Yes	male	90	hispanic or latino	NA	NA	g4	NA	NA	NA	NA	0.0164158686730506	NA	Years	0.0164158686730506	1	Years	90.26.0	nationwide children s hospital	19	kirc	9	false	2013	90	tcga-cj-5689	e865d40a-9989-436c-8426-88cc84c863e8	NA	consented	NA	-43	NA	NA	kidney clear cell renal carcinoma	NA	NA	NA	distal (>2cm)	NA	NA	NA	primary	14	-32872	1620	0	6	1513	NA
TCGA.CJ.6027	Yes	male	77	not hispanic or latino	NA	NA	g4	NA	NA	NA	NA	5.07523939808482	NA	Years	5.07523939808482	0	Years	105.30.0	nationwide children s hospital	19	kirc	9	false	2013	77	tcga-cj-6027	4467ae73-499a-4af0-8431-e059d6ed21a5	NA	consented	united states	-22	NA	NA	kidney clear cell renal carcinoma	no	yes, history of prior malignancy	NA	distal (>2cm)	NA	NA	NA	primary	21	-28358	NA	0	1855	NA	NA
TCGA.CJ.6028	Yes	male	58	not hispanic or latino	NA	NA	g4	NA	NA	NA	NA	0.374829001367989	NA	Years	4.44596443228454	1	Years	105.30.0	nationwide children s hospital	19	kirc	9	false	2013	58	tcga-cj-6028	2890b330-8ba5-4031-bed5-13e9d1d75af9	NA	consented	united states	-67	NA	NA	kidney clear cell renal carcinoma	no	no	NA	distal (>2cm)	NA	NA	NA	primary	20	-21380	1625	0	NA	NA	NA
TCGA.CJ.6030	Yes	male	65	not hispanic or latino	NA	NA	g3	NA	NA	NA	NA	6.28727770177839	NA	Years	6.28727770177839	1	Years	105.30.0	nationwide children s hospital	19	kirc	9	false	2013	65	tcga-cj-6030	6ab00314-5228-43ba-9880-9d5177b64c61	NA	deceased	united states	-2	NA	NA	kidney clear cell renal carcinoma	no	no	NA	distal (>2cm)	NA	NA	NA	primary	21	-24096	2298	0	NA	NA	NA
TCGA.CJ.6031	Yes	male	54	not hispanic or latino	NA	NA	g3	NA	NA	NA	NA	5.21203830369357	NA	Years	5.21203830369357	0	Years	105.32.0	nationwide children s hospital	14	kirc	11	false	2013	54	tcga-cj-6031	f2b93fbd-5848-46e2-978e-ba84e810e0dc	NA	consented	united states	-2	NA	NA	kidney clear cell renal carcinoma	no	no	NA	distal (>2cm)	NA	NA	NA	primary	10	-19905	NA	0	1905	NA	NA
TCGA.CJ.6032	Yes	female	63	hispanic or latino	NA	NA	g3	NA	NA	NA	NA	6.97127222982216	NA	Years	6.97127222982216	0	Years	105.30.0	nationwide children s hospital	19	kirc	9	false	2013	63	tcga-cj-6032	beef6a78-a57c-46f1-8f4e-6899f0ba2c6d	NA	consented	united states	-1	NA	NA	kidney clear cell renal carcinoma	no	no	NA	distal (>2cm)	NA	NA	NA	primary	10	-23310	NA	0	2548	NA	NA
TCGA.CJ.6033	Yes	female	54	not hispanic or latino	NA	NA	g4	NA	NA	NA	NA	0.393980848153215	NA	Years	0.612859097127223	1	Years	105.30.0	nationwide children s hospital	19	kirc	9	false	2013	54	tcga-cj-6033	4edff57f-4b0e-4770-beac-590da7d7232c	NA	deceased	united states	-7	NA	NA	kidney clear cell renal carcinoma	no	no	NA	distal (>2cm)	NA	NA	NA	primary	10	-19918	224	0	NA	NA	NA
TCGA.CW.5580	Yes	female	73	not hispanic or latino	NA	NA	g3	NA	NA	NA	NA	5.3734610123119	NA	Years	5.3734610123119	1	Years	105.30.0	nationwide children s hospital	19	kirc	9	false	2013	73	tcga-cw-5580	88fc4bc4-32cf-4d92-8c29-20d920b8f719	NA	consented	united states	-3	NA	NA	kidney clear cell renal carcinoma	no	no	kidney	distal (>2cm)	NA	NA	NA	primary	1	-26695	1964	0	1964	NA	NA
TCGA.CW.5581	Yes	male	44	not hispanic or latino	NA	NA	g3	NA	NA	NA	NA	7.65800273597811	NA	Years	7.65800273597811	0	Years	90.28.0	nationwide children s hospital	14	kirc	11	false	2013	44	tcga-cw-5581	2d0f6d4f-acb9-4b45-a69d-c9a3f68c3732	NA	consented	united states	-1	NA	NA	kidney clear cell renal carcinoma	no	no	kidney	distal (>2cm)	NA	NA	NA	primary	26	-16194	NA	0	2799	2799	NA
TCGA.CW.5583	Yes	female	51	NA	NA	NA	g2	NA	NA	NA	NA	6.80984952120383	NA	Years	6.80984952120383	0	Years	90.26.0	nationwide children s hospital	19	kirc	9	false	2013	51	tcga-cw-5583	7080bc0a-709e-4871-9539-4616f194e310	NA	consented	united states	-3	NA	NA	kidney clear cell renal carcinoma	no	no	kidney	distal (>2cm)	NA	NA	NA	primary	26	-18666	NA	0	2489	2489	NA
TCGA.CW.5584	Yes	male	74	not hispanic or latino	NA	NA	g3	NA	NA	NA	NA	0.27906976744186	NA	Years	0.448700410396717	1	Years	90.26.0	nationwide children s hospital	19	kirc	9	false	2013	74	tcga-cw-5584	09c4ea05-928d-49b7-b7fb-30cff3481b14	NA	consented	united states	-7	NA	NA	kidney clear cell renal carcinoma	no	no	kidney	distal (>2cm)	NA	NA	NA	primary	1	-27352	164	0	164	NA	NA
TCGA.CW.5585	Yes	male	51	not hispanic or latino	NA	NA	g2	NA	NA	NA	NA	7.13816689466484	NA	Years	7.13816689466484	0	Years	90.28.0	nationwide children s hospital	14	kirc	11	false	2013	51	tcga-cw-5585	0487fc41-386c-4d76-9084-daf959bf5e98	NA	consented	united states	-2	NA	NA	kidney clear cell renal carcinoma	no	no	kidney	distal (>2cm)	NA	NA	NA	primary	1	-18898	NA	0	2609	2609	NA
TCGA.CW.5587	Yes	female	62	not hispanic or latino	NA	NA	g2	NA	NA	NA	NA	5.47742818057456	NA	Years	6.09028727770178	0	Years	90.28.0	nationwide children s hospital	14	kirc	11	false	2013	62	tcga-cw-5587	73fc6ae6-7c5e-44de-a9a0-17292cbb01cc	NA	consented	united states	-3	NA	NA	kidney clear cell renal carcinoma	no	no	kidney	distal (>2cm)	NA	NA	NA	primary	1	-22693	NA	0	2226	2226	NA
TCGA.CW.5588	Yes	female	78	not hispanic or latino	NA	NA	g2	NA	NA	NA	NA	5.51573187414501	NA	Years	5.51573187414501	0	Years	90.26.0	nationwide children s hospital	19	kirc	9	false	2013	78	tcga-cw-5588	7b4e529f-5ed9-4a81-94e6-7a62d604d46d	NA	consented	united states	-5	NA	NA	kidney clear cell renal carcinoma	no	no	kidney	distal (>2cm)	NA	NA	NA	primary	1	-28714	NA	0	2016	2016	NA
TCGA.CW.5589	Yes	male	52	not hispanic or latino	NA	NA	g2	NA	NA	NA	NA	6.50341997264022	NA	Years	6.50341997264022	0	Years	90.26.0	nationwide children s hospital	19	kirc	9	false	2013	52	tcga-cw-5589	58ef1a13-a549-4043-b66c-5327bfcbd2e6	NA	consented	united states	-1	NA	NA	kidney clear cell renal carcinoma	no	no	kidney	distal (>2cm)	NA	NA	NA	primary	1	-19312	NA	0	2377	2377	NA
TCGA.CW.5590	Yes	male	51	not hispanic or latino	NA	NA	g3	NA	NA	NA	NA	1.83857729138167	NA	Years	2.94117647058824	1	Years	90.21.0	nationwide children s hospital	6	kirc	6	false	2013	51	tcga-cw-5590	9fd9104b-a26d-44c7-bb45-f1edd76d0aa0	NA	consented	united states	-1	NA	NA	kidney clear cell renal carcinoma	no	no	kidney	distal (>2cm)	NA	NA	NA	primary	1	-18905	1075	0	1075	1067	NA
TCGA.CW.5591	Yes	male	56	not hispanic or latino	NA	NA	g2	NA	NA	NA	NA	6.21067031463748	NA	Years	6.21067031463748	0	Years	90.26.0	nationwide children s hospital	19	kirc	9	false	2013	56	tcga-cw-5591	f1ae0181-74f8-47fd-83be-83a7d01101cc	NA	consented	united states	-3	NA	NA	kidney clear cell renal carcinoma	no	no	kidney	distal (>2cm)	NA	NA	NA	primary	1	-20712	NA	0	2270	2270	NA
TCGA.CW.6087	Yes	male	61	not hispanic or latino	NA	NA	g4	NA	NA	NA	NA	0.112175102599179	NA	Years	0.112175102599179	1	Years	105.30.0	nationwide children s hospital	19	kirc	9	false	2013	61	tcga-cw-6087	bbdaa931-e922-49be-bfbf-fa0c2ae27d7a	NA	consented	united states	-1	NA	NA	kidney clear cell renal carcinoma	no	no	kidney	distal (>2cm)	NA	NA	NA	primary	25	-22437	41	0	41	41	NA
TCGA.CW.6088	Yes	male	60	not hispanic or latino	NA	NA	g2	NA	NA	NA	NA	6.32284541723666	NA	Years	6.32284541723666	0	Years	105.32.0	nationwide children s hospital	14	kirc	11	false	2013	60	tcga-cw-6088	4100b960-7963-4a1e-ba24-0a6526387e06	NA	consented	united states	-6	NA	NA	kidney clear cell renal carcinoma	no	no	kidney	distal (>2cm)	NA	NA	NA	primary	25	-22020	NA	0	2311	NA	NA
TCGA.CW.6090	Yes	male	68	NA	NA	NA	g3	NA	NA	NA	NA	7.60601915184678	NA	Years	6.31463748290014	0	Years	105.30.0	nationwide children s hospital	19	kirc	9	false	2013	68	tcga-cw-6090	4dd51edf-05d1-445a-b43c-6fce29eb21d4	NA	consented	united states	-12	NA	NA	kidney clear cell renal carcinoma	no	no	kidney	distal (>2cm)	NA	NA	NA	primary	25	-24909	NA	0	2308	2308	NA
TCGA.CW.6093	Yes	male	73	not hispanic or latino	NA	NA	g1	NA	NA	NA	NA	6.6484268125855	NA	Years	6.6484268125855	0	Years	105.32.0	nationwide children s hospital	14	kirc	11	false	2013	73	tcga-cw-6093	3f93d1cf-a307-4e29-9e6f-239e9ffaa179	NA	consented	united states	-3	NA	NA	kidney clear cell renal carcinoma	no	yes, history of prior malignancy	kidney	distal (>2cm)	NA	NA	NA	primary	25	-26909	NA	0	2430	NA	NA
TCGA.CW.6096	Yes	female	44	not hispanic or latino	NA	NA	g2	NA	NA	NA	NA	5.81942544459644	NA	Years	5.81942544459644	0	Years	105.32.0	nationwide children s hospital	14	kirc	11	false	2013	44	tcga-cw-6096	f6cd140f-e331-41a3-8a6d-b93076458a37	NA	consented	united states	-5	NA	NA	kidney clear cell renal carcinoma	no	no	kidney	distal (>2cm)	NA	NA	NA	primary	25	-16140	NA	0	2127	NA	NA
TCGA.CW.6097	Yes	male	32	NA	NA	NA	g4	NA	NA	NA	NA	1.24760601915185	NA	Years	1.55950752393981	1	Years	105.30.0	nationwide children s hospital	19	kirc	9	false	2013	32	tcga-cw-6097	5f53ace3-14ca-412a-af6c-98d8996f8177	NA	consented	united states	-4	NA	NA	kidney clear cell renal carcinoma	no	no	kidney	distal (>2cm)	NA	NA	NA	primary	25	-11701	570	0	570	570	NA
TCGA.CZ.4853	Yes	male	82	NA	NA	NA	g2	NA	NA	NA	NA	2.11764705882353	NA	Years	2.11764705882353	0	Years	70.30.0	nationwide children s hospital	8	kirc	8	false	2013	82	tcga-cz-4853	86f68b7d-30f9-4f01-a9ea-5db1fcd00453	NA	consented	NA	-1	NA	NA	kidney clear cell renal carcinoma	no	NA	NA	distal (>2cm)	NA	NA	NA	primary	3	-30190	NA	0	774	774	NA
TCGA.CZ.4854	Yes	male	68	not hispanic or latino	NA	NA	g2	NA	NA	NA	NA	3.84131326949384	NA	Years	3.84131326949384	1	Years	65.34.0	nationwide children s hospital	14	kirc	11	false	2013	68	tcga-cz-4854	2efcefca-5e52-4b3d-a48a-9e9c73cc0141	NA	consented	NA	-5	NA	NA	kidney clear cell renal carcinoma	no	NA	NA	distal (>2cm)	NA	NA	NA	primary	3	-24876	1404	0	1404	669	NA
TCGA.CZ.4856	Yes	female	62	not hispanic or latino	NA	NA	g2	NA	NA	NA	NA	0.0492476060191518	NA	Years	0.0492476060191518	0	Years	70.30.0	nationwide children s hospital	8	kirc	8	false	2013	62	tcga-cz-4856	fcecafa8-8b8b-4ae6-81bc-73acf05b211a	NA	consented	NA	-6	NA	NA	kidney clear cell renal carcinoma	no	NA	NA	distal (>2cm)	NA	NA	NA	primary	3	-22684	NA	0	18	18	NA
TCGA.CZ.4857	Yes	male	56	not hispanic or latino	NA	NA	g3	NA	NA	NA	NA	0.514363885088919	NA	Years	3.91792065663475	1	Years	65.31.0	nationwide children s hospital	18	kirc	7	false	2013	56	tcga-cz-4857	d5213422-9447-4f62-b486-3303e3f991fa	NA	consented	NA	18	NA	NA	kidney clear cell renal carcinoma	no	NA	NA	distal (>2cm)	NA	NA	NA	primary	14	-20717	1432	0	1432	802	NA
TCGA.CZ.4858	Yes	male	39	not hispanic or latino	NA	NA	g4	NA	NA	NA	NA	1.63337893296854	NA	Years	5.31600547195622	0	Years	65.31.0	nationwide children s hospital	18	kirc	7	false	2013	39	tcga-cz-4858	f06bdea2-4528-4a14-9cea-280af6b4c702	NA	consented	NA	28	NA	NA	kidney clear cell renal carcinoma	no	NA	NA	distal (>2cm)	NA	NA	NA	primary	14	-14343	NA	0	1943	1943	NA
TCGA.CZ.4859	Yes	female	59	NA	NA	NA	g2	NA	NA	NA	NA	4.88919288645691	NA	Years	4.88919288645691	0	Years	70.30.0	nationwide children s hospital	8	kirc	8	false	2013	59	tcga-cz-4859	dc43cfe0-8880-419f-946c-c0ad586e57ca	NA	consented	NA	-5	NA	NA	kidney clear cell renal carcinoma	no	NA	NA	distal (>2cm)	NA	NA	NA	primary	14	-21841	NA	0	1787	1787	NA
TCGA.CZ.4860	Yes	male	60	NA	NA	NA	g4	NA	NA	NA	NA	0.560875512995896	NA	Years	0.560875512995896	1	Years	65.31.0	nationwide children s hospital	18	kirc	7	false	2013	60	tcga-cz-4860	6949efc1-4f71-4141-b129-a54b4bde5d2f	NA	consented	NA	-2	NA	NA	kidney clear cell renal carcinoma	no	NA	NA	distal (>2cm)	NA	NA	NA	primary	14	-22115	205	0	205	194	NA
TCGA.CZ.4861	Yes	male	63	NA	NA	NA	g2	NA	NA	NA	NA	1.21751025991792	NA	Years	1.21751025991792	1	Years	65.31.0	nationwide children s hospital	18	kirc	7	false	2013	63	tcga-cz-4861	226ce515-c12c-4195-bb5d-d6df2e135ff6	NA	consented	NA	-89	NA	NA	kidney clear cell renal carcinoma	yes, pharmaceutical treatment prior to resection	NA	NA	distal (>2cm)	NA	NA	NA	primary	14	-23053	445	0	445	166	NA
TCGA.CZ.4862	Yes	male	46	not hispanic or latino	NA	NA	g2	NA	NA	NA	NA	5.04240766073871	NA	Years	5.04240766073871	0	Years	65.31.0	nationwide children s hospital	18	kirc	7	false	2013	46	tcga-cz-4862	b10eb61b-50b8-4df5-8c46-386a1b58c6a6	NA	consented	NA	-18	NA	NA	kidney clear cell renal carcinoma	no	NA	NA	distal (>2cm)	NA	NA	NA	primary	10	-17077	NA	0	1843	1843	NA
TCGA.CZ.4863	Yes	female	51	not hispanic or latino	NA	NA	g3	NA	NA	NA	NA	4.62380300957592	NA	Years	4.62380300957592	0	Years	82.34.0	nationwide children s hospital	8	kirc	8	false	2013	51	tcga-cz-4863	88e7ce26-5b3f-4e4e-89b7-f706063fc467	NA	consented	NA	-3	NA	NA	kidney clear cell renal carcinoma	no	NA	NA	distal (>2cm)	NA	NA	NA	primary	14	-18730	NA	0	1690	1690	NA
TCGA.CZ.4864	Yes	male	86	not hispanic or latino	NA	NA	g3	NA	NA	NA	NA	7.74281805745554	NA	Years	7.74281805745554	1	Years	82.34.0	nationwide children s hospital	8	kirc	8	false	2013	86	tcga-cz-4864	7fc6b44d-ae66-409c-98e1-c1a518c33e95	NA	consented	NA	1248	NA	NA	kidney clear cell renal carcinoma	NA	NA	NA	distal (>2cm)	NA	NA	NA	primary	14	-31556	2830	0	2830	2817	NA
TCGA.CZ.4865	Yes	female	70	not hispanic or latino	NA	NA	g2	NA	NA	NA	NA	0.451436388508892	NA	Years	0.451436388508892	1	Years	82.34.0	nationwide children s hospital	8	kirc	8	false	2013	70	tcga-cz-4865	305eaef4-4644-46e3-a696-d2e4a972f691	NA	consented	NA	-1	NA	NA	kidney clear cell renal carcinoma	yes, pharmaceutical treatment prior to resection	NA	NA	distal (>2cm)	NA	NA	NA	primary	14	-25709	165	0	165	153	NA
TCGA.CZ.4866	Yes	female	79	not hispanic or latino	NA	NA	g3	NA	NA	NA	NA	4.83720930232558	NA	Years	4.83720930232558	0	Years	82.34.0	nationwide children s hospital	8	kirc	8	false	2013	79	tcga-cz-4866	291f45ab-1b77-456a-9783-06106fbe3053	NA	consented	NA	-7	NA	NA	kidney clear cell renal carcinoma	no	NA	NA	distal (>2cm)	NA	NA	NA	primary	14	-28878	NA	0	1768	1768	NA
TCGA.CZ.5451	Yes	male	74	NA	NA	NA	g3	NA	NA	NA	NA	4.56361149110807	NA	Years	4.56361149110807	0	Years	82.35.0	nationwide children s hospital	19	kirc	9	false	2013	74	tcga-cz-5451	9cdda9fa-d492-4902-afc1-eb2244e70c1b	NA	consented	NA	-7	NA	NA	kidney clear cell renal carcinoma	no	NA	NA	distal (>2cm)	NA	NA	NA	primary	10	-27312	NA	0	1668	1668	NA
TCGA.CZ.5452	Yes	male	69	not hispanic or latino	NA	NA	g2	NA	NA	NA	NA	4.25718194254446	NA	Years	4.25718194254446	0	Years	82.35.0	nationwide children s hospital	19	kirc	9	false	2013	69	tcga-cz-5452	e9faa588-d45a-450a-81a2-949eb2834bc0	NA	consented	NA	-14	NA	NA	kidney clear cell renal carcinoma	no	NA	NA	distal (>2cm)	NA	NA	NA	primary	10	-25486	NA	0	1556	1556	NA
TCGA.CZ.5453	Yes	male	67	NA	NA	NA	g2	NA	NA	NA	NA	0.0683994528043776	NA	Years	0.0683994528043776	0	Years	82.35.0	nationwide children s hospital	19	kirc	9	false	2013	67	tcga-cz-5453	577847b9-f9b6-4954-868f-3d5ab2b4f694	NA	consented	NA	-8	NA	NA	kidney clear cell renal carcinoma	no	NA	NA	distal (>2cm)	NA	NA	NA	primary	10	-24639	NA	0	25	25	NA
TCGA.CZ.5454	Yes	male	63	not hispanic or latino	NA	NA	g2	NA	NA	NA	NA	1.15731874145007	NA	Years	1.97537619699042	1	Years	82.35.0	nationwide children s hospital	19	kirc	9	false	2013	63	tcga-cz-5454	f2801b21-5444-4cc3-a642-c60c6d82cd3d	NA	deceased	NA	NA	722	NA	kidney clear cell renal carcinoma	no	NA	NA	distal (>2cm)	NA	NA	NA	primary	10	-23083	722	0	722	721	NA
TCGA.CZ.5455	Yes	male	63	not hispanic or latino	NA	NA	g4	NA	NA	NA	NA	1.53488372093023	NA	Years	1.53488372093023	1	Years	82.35.0	nationwide children s hospital	19	kirc	9	false	2013	63	tcga-cz-5455	74749fe8-f5d0-4d0d-8c7a-e56eba6503b3	NA	deceased	NA	NA	561	NA	kidney clear cell renal carcinoma	no	NA	NA	distal (>2cm)	NA	NA	NA	primary	10	-23150	561	0	561	474	NA
TCGA.CZ.5456	Yes	male	57	NA	NA	NA	g3	NA	NA	NA	NA	2.60191518467852	NA	Years	4.26265389876881	0	Years	82.35.0	nationwide children s hospital	19	kirc	9	false	2013	57	tcga-cz-5456	467bf226-a646-4217-bce6-8d0f11c756eb	NA	consented	NA	-1	NA	NA	kidney clear cell renal carcinoma	no	NA	NA	distal (>2cm)	NA	NA	NA	primary	11	-21163	NA	0	1558	1558	NA
TCGA.CZ.5457	Yes	male	62	not hispanic or latino	NA	NA	g4	NA	NA	NA	NA	0.473324213406293	NA	Years	4.23255813953488	0	Years	82.35.0	nationwide children s hospital	19	kirc	9	false	2013	62	tcga-cz-5457	f00b7956-73a9-4e4b-85d2-60b3ba13f4a4	NA	consented	NA	-7	NA	NA	kidney clear cell renal carcinoma	no	NA	NA	distal (>2cm)	NA	NA	NA	primary	11	-22763	NA	0	1547	1527	NA
TCGA.CZ.5458	Yes	male	43	NA	NA	NA	g3	NA	NA	NA	NA	4.26265389876881	NA	Years	4.26265389876881	0	Years	82.35.0	nationwide children s hospital	19	kirc	9	false	2013	43	tcga-cz-5458	c4247ccb-8201-428e-a2e7-b5104f095588	NA	consented	NA	-1	NA	NA	kidney clear cell renal carcinoma	no	NA	NA	distal (>2cm)	NA	NA	NA	primary	11	-15790	NA	0	1558	1558	NA
TCGA.CZ.5459	Yes	male	63	NA	NA	NA	g3	NA	NA	NA	NA	4.14500683994528	NA	Years	4.14500683994528	0	Years	82.37.0	nationwide children s hospital	14	kirc	11	false	2013	63	tcga-cz-5459	6b0c1e54-b643-4490-927e-d5c91957d5d2	NA	consented	NA	-1	NA	NA	kidney clear cell renal carcinoma	no	NA	NA	distal (>2cm)	NA	NA	NA	primary	11	-23318	NA	0	1515	1515	NA
TCGA.CZ.5460	Yes	male	55	not hispanic or latino	NA	NA	g2	NA	NA	NA	NA	3.9124487004104	NA	Years	3.9124487004104	0	Years	82.35.0	nationwide children s hospital	19	kirc	9	false	2013	55	tcga-cz-5460	a7ddd737-714d-423f-8fb5-5a932d014487	NA	consented	NA	-40	NA	NA	kidney clear cell renal carcinoma	no	NA	NA	distal (>2cm)	NA	NA	NA	primary	11	-20392	NA	0	1430	1430	NA
TCGA.CZ.5461	Yes	male	52	not hispanic or latino	NA	NA	g4	NA	NA	NA	NA	0.131326949384405	NA	Years	0.902872777017784	1	Years	82.37.0	nationwide children s hospital	14	kirc	11	false	2013	52	tcga-cz-5461	393abcf7-1155-4b32-85ca-cd44d259e4b4	NA	deceased	NA	NA	330	NA	kidney clear cell renal carcinoma	no	NA	NA	distal (>2cm)	NA	NA	NA	primary	11	-19030	330	0	330	316	NA
TCGA.CZ.5462	Yes	male	83	NA	NA	NA	g3	NA	NA	NA	NA	0.850889192886457	NA	Years	0.850889192886457	1	Years	82.35.0	nationwide children s hospital	19	kirc	9	false	2013	83	tcga-cz-5462	e0127e51-43ba-4536-bc9d-004591f9c627	NA	deceased	NA	NA	311	NA	kidney clear cell renal carcinoma	no	NA	NA	distal (>2cm)	NA	NA	NA	primary	11	-30659	311	0	311	218	NA
TCGA.CZ.5463	Yes	male	76	NA	NA	NA	g2	NA	NA	NA	NA	1.81121751025992	NA	Years	1.81121751025992	0	Years	82.35.0	nationwide children s hospital	19	kirc	9	false	2013	76	tcga-cz-5463	8e9e684c-20e5-48b1-9e40-970037fe959f	NA	consented	NA	-7	NA	NA	kidney clear cell renal carcinoma	no	NA	NA	distal (>2cm)	NA	NA	NA	primary	11	-27911	NA	0	662	662	NA
TCGA.CZ.5464	Yes	male	69	NA	NA	NA	g2	NA	NA	NA	NA	4.08207934336525	NA	Years	4.08207934336525	0	Years	82.35.0	nationwide children s hospital	19	kirc	9	false	2013	69	tcga-cz-5464	6b79d20c-d5bc-4580-837e-b36dfd0c199c	NA	consented	NA	-12	NA	NA	kidney clear cell renal carcinoma	no	NA	NA	distal (>2cm)	NA	NA	NA	primary	11	-25463	NA	0	1492	1492	NA
TCGA.CZ.5465	Yes	female	76	NA	NA	NA	g2	NA	NA	NA	NA	3.76744186046512	NA	Years	3.76744186046512	0	Years	82.35.0	nationwide children s hospital	19	kirc	9	false	2013	76	tcga-cz-5465	5e248b21-e69d-4dee-a1e8-029ade80d0eb	NA	consented	NA	-6	NA	NA	kidney clear cell renal carcinoma	no	NA	NA	distal (>2cm)	NA	NA	NA	primary	11	-27837	NA	0	1377	1377	NA
TCGA.CZ.5466	Yes	male	67	NA	NA	NA	g2	NA	NA	NA	NA	1.87414500683995	NA	Years	1.87414500683995	0	Years	82.35.0	nationwide children s hospital	19	kirc	9	false	2013	67	tcga-cz-5466	5722df9f-5631-476d-a11b-b3c1e9a40fbf	NA	consented	NA	0	NA	NA	kidney clear cell renal carcinoma	no	NA	NA	distal (>2cm)	NA	NA	NA	primary	11	-24668	NA	0	685	685	NA
TCGA.CZ.5467	Yes	female	86	not hispanic or latino	NA	NA	g4	NA	NA	NA	NA	0.169630642954856	NA	Years	0.199726402188782	1	Years	82.35.0	nationwide children s hospital	19	kirc	9	false	2013	86	tcga-cz-5467	b602a73b-809c-44c6-a787-d496705e7ae8	NA	deceased	NA	NA	73	NA	kidney clear cell renal carcinoma	no	NA	NA	distal (>2cm)	NA	NA	NA	primary	11	-31473	73	0	73	66	NA
TCGA.CZ.5468	Yes	male	84	not hispanic or latino	NA	NA	g4	NA	NA	NA	NA	0.161422708618331	NA	Years	0.161422708618331	1	Years	82.37.0	nationwide children s hospital	14	kirc	11	false	2013	84	tcga-cz-5468	878d1caa-c4d8-4864-888c-310a0c1ee898	NA	deceased	NA	NA	59	NA	kidney clear cell renal carcinoma	no	NA	NA	distal (>2cm)	NA	NA	NA	primary	11	-30729	59	0	59	45	NA
TCGA.CZ.5469	Yes	male	41	not hispanic or latino	NA	NA	g2	NA	NA	NA	NA	0.298221614227086	NA	Years	2.58549931600547	1	Years	82.35.0	nationwide children s hospital	19	kirc	9	false	2013	41	tcga-cz-5469	6205c2d8-d431-4c4c-8ac6-ee407170e833	NA	deceased	NA	NA	945	NA	kidney clear cell renal carcinoma	no	NA	NA	distal (>2cm)	NA	NA	NA	primary	11	-15242	945	0	945	931	NA
TCGA.CZ.5470	Yes	female	72	NA	NA	NA	g3	NA	NA	NA	NA	0	NA	Years	0	0	Years	82.37.0	nationwide children s hospital	14	kirc	11	false	2013	72	tcga-cz-5470	99f59583-2728-4c1d-b98c-8fbc3bb0a819	NA	consented	NA	-7	NA	NA	kidney clear cell renal carcinoma	no	NA	NA	distal (>2cm)	NA	NA	NA	primary	11	-26493	NA	0	0	0	NA
TCGA.CZ.5982	Yes	female	59	NA	NA	NA	g2	NA	NA	NA	NA	5.58686730506156	NA	Years	5.58686730506156	0	Years	105.30.0	nationwide children s hospital	19	kirc	9	false	2013	59	tcga-cz-5982	a43401ae-14cd-4f57-946b-9a9c073f2a47	NA	consented	NA	-7	NA	NA	kidney clear cell renal carcinoma	no	NA	NA	distal (>2cm)	NA	NA	NA	primary	22	-21591	NA	0	2042	2043	NA
TCGA.CZ.5984	Yes	male	51	NA	NA	NA	g3	NA	NA	NA	NA	4.07934336525308	NA	Years	4.07934336525308	0	Years	105.30.0	nationwide children s hospital	19	kirc	9	false	2013	51	tcga-cz-5984	ea26d89f-2843-489b-8627-3d5ed0cabc2a	NA	consented	NA	-7	NA	NA	kidney clear cell renal carcinoma	no	NA	NA	distal (>2cm)	NA	NA	NA	primary	4	-18775	NA	0	1491	1491	NA
TCGA.CZ.5985	Yes	male	58	not hispanic or latino	NA	NA	g2	NA	NA	NA	NA	4.45690834473324	NA	Years	4.45690834473324	0	Years	105.30.0	nationwide children s hospital	19	kirc	9	false	2013	58	tcga-cz-5985	4c474c70-1d72-49e8-a8cc-a4145c5ab607	NA	consented	NA	-81	NA	NA	kidney clear cell renal carcinoma	no	NA	NA	distal (>2cm)	NA	NA	NA	primary	4	-21241	NA	0	1629	1629	NA
TCGA.CZ.5986	Yes	male	61	NA	NA	NA	g3	NA	NA	NA	NA	1.02051983584131	NA	Years	1.02051983584131	0	Years	105.32.0	nationwide children s hospital	14	kirc	11	false	2013	61	tcga-cz-5986	883c37e2-c723-45d7-9e25-082d1bec34e2	NA	consented	NA	-3	NA	NA	kidney clear cell renal carcinoma	no	NA	NA	distal (>2cm)	NA	NA	NA	primary	4	-22456	NA	0	373	373	NA
TCGA.CZ.5987	Yes	male	60	not hispanic or latino	NA	NA	g2	NA	NA	NA	NA	1.19015047879617	NA	Years	1.19015047879617	1	Years	105.30.0	nationwide children s hospital	19	kirc	9	false	2013	60	tcga-cz-5987	f5759059-c0e3-4f1a-af96-5c7197d3c33c	NA	deceased	NA	NA	445	NA	kidney clear cell renal carcinoma	no	NA	NA	distal (>2cm)	NA	NA	NA	primary	4	-21928	NA	0	435	435	NA
TCGA.CZ.5988	Yes	male	38	NA	NA	NA	g2	NA	NA	NA	NA	1.89603283173735	NA	Years	1.89603283173735	0	Years	105.32.0	nationwide children s hospital	14	kirc	11	false	2013	38	tcga-cz-5988	f2806652-1d7b-4c46-bb4e-ac7a2c96c68d	NA	consented	NA	-28	NA	NA	kidney clear cell renal carcinoma	no	NA	NA	distal (>2cm)	NA	NA	NA	primary	4	-14130	NA	0	693	693	NA
TCGA.CZ.5989	Yes	male	60	not hispanic or latino	NA	NA	g2	NA	NA	NA	NA	4.37482900136799	NA	Years	4.37482900136799	0	Years	105.30.0	nationwide children s hospital	19	kirc	9	false	2013	60	tcga-cz-5989	13e25128-9be1-4f67-a43f-a8744a619203	NA	consented	NA	-18	NA	NA	kidney clear cell renal carcinoma	no	NA	NA	distal (>2cm)	NA	NA	NA	primary	4	-22169	NA	0	1599	1599	NA
TCGA.DV.5565	Yes	male	59	not hispanic or latino	NA	NA	g2	NA	NA	NA	NA	3.63611491108071	NA	Years	3.63611491108071	0	Years	90.26.0	nationwide children s hospital	19	kirc	9	false	2013	59	tcga-dv-5565	f6d28a1d-6691-4ac1-8afb-ab0e7dcef867	NA	consented	NA	-4	NA	NA	kidney clear cell renal carcinoma	NA	NA	NA	NA	NA	NA	NA	primary	25	-21641	NA	0	1329	1329	NA
TCGA.DV.5566	Yes	female	67	not hispanic or latino	NA	NA	g2	NA	NA	NA	NA	3.82489740082079	NA	Years	3.82489740082079	0	Years	90.26.0	nationwide children s hospital	19	kirc	9	false	2013	67	tcga-dv-5566	4b2ec8aa-8460-440e-b75b-6b92ae7a3ffc	NA	consented	NA	-7	NA	NA	kidney clear cell renal carcinoma	NA	NA	NA	NA	NA	NA	NA	primary	28	-24716	NA	0	1398	1398	NA
TCGA.DV.5567	Yes	female	40	not hispanic or latino	NA	NA	g2	NA	NA	NA	NA	2.48700410396717	NA	Years	2.48700410396717	0	Years	90.22.0	nationwide children s hospital	27	kirc	6	false	2013	40	tcga-dv-5567	aba26e6b-f11c-4ae6-a0d6-85bdd2060e8f	NA	consented	NA	-2898	NA	NA	kidney clear cell renal carcinoma	NA	NA	NA	NA	NA	NA	NA	primary	28	-14642	NA	0	909	909	NA
TCGA.DV.5568	Yes	male	26	not hispanic or latino	NA	NA	g2	NA	NA	NA	NA	1.01231190150479	NA	Years	1.01231190150479	0	Years	90.28.0	nationwide children s hospital	14	kirc	11	false	2013	26	tcga-dv-5568	16559faa-8103-4973-a47d-3435443e8ec1	NA	consented	NA	903	NA	NA	kidney clear cell renal carcinoma	yes, pharmaceutical treatment prior to resection	NA	NA	NA	NA	NA	NA	primary	29	-9713	NA	0	370	370	NA
TCGA.DV.5569	Yes	female	29	not hispanic or latino	NA	NA	g2	NA	NA	NA	NA	0.971272229822161	NA	Years	0.971272229822161	0	Years	90.26.0	nationwide children s hospital	19	kirc	9	false	2013	29	tcga-dv-5569	fc052a9d-0134-46ce-af98-4703b61d63c4	NA	consented	NA	-498	NA	NA	kidney clear cell renal carcinoma	no	NA	NA	NA	NA	NA	NA	primary	28	-10697	NA	0	355	355	NA
TCGA.DV.5573	Yes	male	41	not hispanic or latino	NA	NA	g2	NA	NA	NA	NA	3.09165526675787	NA	Years	3.09165526675787	0	Years	90.28.0	nationwide children s hospital	14	kirc	11	false	2013	41	tcga-dv-5573	c6454371-1f84-4e8e-8c3a-2eac8380819e	NA	consented	NA	-1056	NA	NA	kidney clear cell renal carcinoma	yes, pharmaceutical treatment prior to resection	NA	NA	NA	NA	NA	NA	primary	29	-15264	NA	0	1130	1130	NA
TCGA.DV.5574	Yes	male	37	not hispanic or latino	NA	NA	g2	NA	NA	NA	NA	0.976744186046512	NA	Years	1.9781121751026	0	Years	90.26.0	nationwide children s hospital	19	kirc	9	false	2013	37	tcga-dv-5574	ea854858-1dad-4b01-8e58-f19e6a7c41a3	NA	consented	NA	-188	NA	NA	kidney clear cell renal carcinoma	NA	NA	NA	NA	NA	NA	NA	primary	24	-13517	NA	0	723	723	NA
TCGA.DV.5575	Yes	female	52	not hispanic or latino	NA	NA	g2	NA	NA	NA	NA	2.74965800273598	NA	Years	2.74965800273598	0	Years	90.22.0	nationwide children s hospital	27	kirc	6	false	2013	52	tcga-dv-5575	0ff579a1-e295-408d-b194-febbca798e34	NA	consented	NA	-4	NA	NA	kidney clear cell renal carcinoma	no	NA	NA	NA	NA	NA	NA	primary	28	-19022	NA	0	1005	1005	NA
TCGA.DV.5576	Yes	female	55	not hispanic or latino	NA	NA	g2	NA	NA	NA	NA	1.9890560875513	NA	Years	1.9890560875513	1	Years	90.26.0	nationwide children s hospital	19	kirc	9	false	2013	55	tcga-dv-5576	936c217f-f10b-43cf-bb6d-0a74ebec9b13	NA	deceased	NA	NA	727	NA	kidney clear cell renal carcinoma	NA	NA	NA	NA	NA	NA	NA	primary	30	-20310	727	0	727	687	NA
TCGA.EU.5904	Yes	female	47	NA	NA	NA	g1	NA	NA	NA	NA	1.50478796169631	NA	Years	1.50478796169631	0	Years	105.30.0	nationwide children s hospital	19	kirc	9	false	2013	47	tcga-eu-5904	2de427e2-b1f3-4915-9750-ab6414edc92e	NA	consented	NA	-2	NA	NA	kidney clear cell renal carcinoma	no	NA	NA	NA	NA	NA	NA	primary	23	-17468	NA	0	550	550	NA
TCGA.EU.5905	Yes	female	67	NA	NA	NA	g3	NA	NA	NA	NA	0.322845417236662	NA	Years	0.322845417236662	0	Years	105.30.0	nationwide children s hospital	19	kirc	9	false	2013	67	tcga-eu-5905	4481ca64-d37c-462d-9403-6b3339728e0c	NA	consented	NA	0	NA	NA	kidney clear cell renal carcinoma	no	NA	NA	NA	NA	NA	NA	primary	19	-24475	NA	0	118	118	NA
TCGA.EU.5906	Yes	male	55	not hispanic or latino	NA	NA	g2	NA	NA	NA	NA	0.563611491108071	NA	Years	0.563611491108071	0	Years	105.30.0	nationwide children s hospital	19	kirc	9	false	2013	55	tcga-eu-5906	68a1a23a-e762-440b-859e-2bebb42d0d59	NA	consented	NA	0	NA	NA	kidney clear cell renal carcinoma	no	NA	NA	NA	NA	NA	NA	primary	23	-20245	NA	0	206	206	NA
TCGA.EU.5907	Yes	male	81	not hispanic or latino	NA	NA	g3	NA	NA	NA	NA	0.344733242134063	NA	Years	0.344733242134063	0	Years	105.30.0	nationwide children s hospital	19	kirc	9	false	2013	81	tcga-eu-5907	28c8c2c6-c7bd-4a35-baaf-54133c2ba3ee	NA	consented	NA	0	NA	NA	kidney clear cell renal carcinoma	no	NA	NA	NA	NA	NA	NA	primary	20	-29863	NA	0	126	126	NA
[truncated: 493 more columns]
