# Supplementary material for: Genomic alterations underlie a pan-cancer metabolic shift associated with tumour hypoxia
Source: Genome Biol. 2016 Jun 29;17:140. doi: 10.1186/s13059-016-0999-8 (PMC4926297; doi:10.1186/s13059-016-0999-8)
Supplement: Additional file 3: — iDOS R package and associated R scripts used in this study. (ZIP (379183 kb) [file 13059_2016_999_MOESM3_ESM.zip › AdditionalFile3/TCGA/2014_01_15/LUAD/tumour/clinical.txt]

	Tumour	sex	age	race	size	node	grade	T	N	M	stage	t.rfs	e.rfs	t.rfs.unit	t.os	e.os	t.os.unit	admin.batchnumber	admin.bcr	admin.dayofdccupload	admin.diseasecode	admin.monthofdccupload	admin.patientwithdrawal.withdrawn	admin.yearofdccupload	patient.ageatinitialpathologicdiagnosis	patient.anatomicneoplasmsubdivision	patient.anatomicneoplasmsubdivisionother	patient.bcrpatientbarcode	patient.bcrpatientuuid	patient.clinicalcqcf.anatomicneoplasmsubdivision	patient.clinicalcqcf.consentordeathstatus	patient.clinicalcqcf.country	patient.clinicalcqcf.daystoconsent	patient.clinicalcqcf.daystodeath	patient.clinicalcqcf.diagnosissubtype	patient.clinicalcqcf.histologicaltype	patient.clinicalcqcf.historyofneoadjuvanttreatment	patient.clinicalcqcf.historyofpriormalignancy	patient.clinicalcqcf.normaltissueanatomicsite	patient.clinicalcqcf.normaltissueproximity	patient.clinicalcqcf.otheranatomicsite	patient.clinicalcqcf.otheranatomicsitenormaltissue	patient.clinicalcqcf.priordx	patient.clinicalcqcf.tumortype	patient.dayofformcompletion	patient.daystobirth	patient.daystodeath	patient.daystoinitialpathologicdiagnosis	patient.daystolastfollowup
TCGA.05.4244	Yes	male	70	NA	NA	NA	NA	NA	NA	NA	NA	0	NA	Years	0	0	Years	52.35.0	nationwide children s hospital	2	luad	1	false	2014	70	r-lower	NA	tcga-05-4244	34040b83-7e8a-4264-a551-b16621843e28	NA	consented	germany	0	NA	NA	lung adenocarcinoma- not otherwise specified (nos)	no	no	NA	NA	NA	NA	NA	primary	22	-25751	NA	0	0
TCGA.05.4245	Yes	male	81	NA	NA	NA	NA	NA	NA	NA	NA	0.913816689466484	1	Years	1.08071135430917	0	Years	52.35.0	nationwide children s hospital	2	luad	1	false	2014	81	l-upper	NA	tcga-05-4245	03d09c05-49ab-4ba6-a8d7-e7ccf71fafd2	NA	consented	germany	0	NA	NA	lung adenocarcinoma- not otherwise specified (nos)	no	yes, history of prior malignancy	NA	NA	NA	NA	NA	primary	22	-29647	NA	0	395
TCGA.05.4249	Yes	male	67	NA	NA	NA	NA	NA	NA	NA	NA	3.16826265389877	0	Years	3.16826265389877	0	Years	52.35.0	nationwide children s hospital	2	luad	1	false	2014	67	r-lower	NA	tcga-05-4249	4addf05f-3668-4b3f-a17f-c0227329ca52	NA	consented	germany	0	NA	NA	lung adenocarcinoma- not otherwise specified (nos)	no	no	NA	NA	inferior pulmonary lobe right s viii	NA	NA	primary	22	-24532	NA	0	1158
TCGA.05.4250	Yes	female	79	NA	NA	NA	NA	NA	NA	NA	NA	0.331053351573187	NA	Years	0.331053351573187	1	Years	52.35.0	nationwide children s hospital	2	luad	1	false	2014	79	r-lower	NA	tcga-05-4250	f98ecd8a-b878-4f53-b911-20cd8e17281c	NA	consented	germany	0	NA	NA	lung adenocarcinoma- not otherwise specified (nos)	no	no	NA	NA	NA	NA	NA	primary	22	-29067	121	0	NA
TCGA.05.4382	Yes	male	68	NA	NA	NA	NA	NA	NA	NA	NA	1.65800273597811	NA	Years	1.65800273597811	0	Years	58.38.0	nationwide children s hospital	2	luad	1	false	2014	68	l-upper	NA	tcga-05-4382	3434b91a-c05f-460f-a078-7b1bb6e7085d	NA	consented	germany	0	NA	NA	lung adenocarcinoma mixed subtype	no	yes, history of prior malignancy	NA	NA	superior pulmonary lobe left s iii	NA	NA	primary	22	-24868	NA	0	606
TCGA.05.4384	Yes	male	66	NA	NA	NA	NA	NA	NA	NA	NA	0.500683994528044	1	Years	1.16552667578659	0	Years	119.36.0	nationwide children s hospital	2	luad	1	false	2014	66	r-lower	NA	tcga-05-4384	9a50e7e4-831d-489f-87d2-979e987561cc	NA	consented	germany	0	NA	NA	lung adenocarcinoma mixed subtype	no	yes, history of prior malignancy	NA	NA	inferior pulmonary lobe right s vi	NA	NA	primary	22	-24411	NA	0	426
TCGA.05.4389	Yes	male	70	NA	NA	NA	NA	NA	NA	NA	NA	3.74555403556772	0	Years	3.74555403556772	0	Years	58.38.0	nationwide children s hospital	2	luad	1	false	2014	70	r-upper	NA	tcga-05-4389	a3de401d-91fe-49a2-bb07-81c1a06506e6	NA	consented	germany	0	NA	NA	lung adenocarcinoma mixed subtype	no	no	NA	NA	superior pulmonary lobe right sii	NA	NA	primary	22	-25660	NA	0	1369
TCGA.05.4390	Yes	female	58	NA	NA	NA	NA	NA	NA	NA	NA	1.08071135430917	1	Years	3.08071135430917	0	Years	119.36.0	nationwide children s hospital	2	luad	1	false	2014	58	r-upper	NA	tcga-05-4390	b8475929-2d9d-4909-bd62-59684a140bd7	NA	consented	germany	0	NA	NA	lung adenocarcinoma mixed subtype	no	no	NA	NA	superior pulmonary lobe right s ii	NA	NA	primary	22	-21430	NA	0	1126
TCGA.05.4395	Yes	male	76	NA	NA	NA	NA	NA	NA	NA	NA	0	NA	Years	0	1	Years	58.38.0	nationwide children s hospital	2	luad	1	false	2014	76	l-upper	NA	tcga-05-4395	762dea8a-5b41-4058-979a-b7876ed13d7e	NA	consented	germany	0	NA	NA	lung adenocarcinoma mixed subtype	no	no	NA	NA	upper pulmonary lobe left	NA	NA	primary	22	-27970	0	0	NA
TCGA.05.4396	Yes	male	76	NA	NA	NA	NA	NA	NA	NA	NA	0.829001367989056	NA	Years	0.829001367989056	1	Years	144.31.0	nationwide children s hospital	2	luad	1	false	2014	76	r-lower	NA	tcga-05-4396	9f81c602-8afa-4588-b0b6-6e5a1a128d5a	NA	consented	germany	0	NA	NA	lung adenocarcinoma mixed subtype	no	no	NA	NA	lower pulmonary lobe right	NA	NA	primary	22	-28093	303	0	NA
TCGA.05.4397	Yes	male	65	NA	NA	NA	NA	NA	NA	NA	NA	2	NA	Years	2	1	Years	58.38.0	nationwide children s hospital	2	luad	1	false	2014	65	r-middle	NA	tcga-05-4397	6dfd47d2-831a-4386-9051-f78199a16bb5	NA	consented	germany	0	NA	NA	lung adenocarcinoma mixed subtype	no	no	NA	NA	NA	NA	NA	primary	22	-23833	731	0	NA
TCGA.05.4398	Yes	female	47	NA	NA	NA	NA	NA	NA	NA	NA	3.91518467852257	0	Years	3.91518467852257	0	Years	58.38.0	nationwide children s hospital	2	luad	1	false	2014	47	r-upper	NA	tcga-05-4398	31c96e35-5e2f-429c-b12a-7bc5a497a300	NA	consented	germany	0	NA	NA	lung adenocarcinoma mixed subtype	no	no	NA	NA	upper pulmonary lobe right	NA	NA	primary	22	-17470	NA	0	1431
TCGA.05.4402	Yes	female	57	NA	NA	NA	NA	NA	NA	NA	NA	0.667578659370725	0	Years	0.667578659370725	1	Years	58.38.0	nationwide children s hospital	2	luad	1	false	2014	57	r-lower	NA	tcga-05-4402	722d6818-f1cb-49f4-b68a-fd0a31304681	NA	consented	germany	0	NA	NA	lung adenocarcinoma mixed subtype	no	yes, history of prior malignancy	NA	NA	lower pulmonary lobe right	NA	NA	primary	22	-20818	244	0	NA
TCGA.05.4403	Yes	male	76	NA	NA	NA	NA	NA	NA	NA	NA	1.58139534883721	NA	Years	1.58139534883721	0	Years	58.38.0	nationwide children s hospital	2	luad	1	false	2014	76	r-upper	NA	tcga-05-4403	ce15f31f-2bad-4485-96fa-495bfa262e66	NA	consented	germany	0	NA	NA	lung adenocarcinoma mixed subtype	no	no	NA	NA	upper pulmonary lobe right	NA	NA	primary	22	-27880	NA	0	578
TCGA.05.4405	Yes	female	74	NA	NA	NA	NA	NA	NA	NA	NA	1.66894664842681	0	Years	1.66894664842681	0	Years	144.31.0	nationwide children s hospital	2	luad	1	false	2014	74	r-lower	NA	tcga-05-4405	f587c9ab-2949-4410-80d6-a050865d48aa	NA	consented	germany	0	NA	NA	lung adenocarcinoma mixed subtype	no	yes, history of prior malignancy	NA	NA	lower pulmonary lobe right	NA	NA	primary	22	-27240	NA	0	610
TCGA.05.4410	Yes	male	62	NA	NA	NA	NA	NA	NA	NA	NA	0	NA	Years	0	0	Years	144.31.0	nationwide children s hospital	2	luad	1	false	2014	62	l-upper	NA	tcga-05-4410	d28e465c-e553-4c53-8bb7-3d8199b9a8a5	NA	consented	germany	0	NA	NA	lung adenocarcinoma mixed subtype	no	yes, history of prior malignancy	NA	NA	superior pulmonary lobe left s iii	NA	NA	primary	22	-22888	NA	0	0
TCGA.05.4415	Yes	male	57	NA	NA	NA	NA	NA	NA	NA	NA	0.164158686730506	1	Years	0.246238030095759	1	Years	144.31.0	nationwide children s hospital	2	luad	1	false	2014	57	l-lower	NA	tcga-05-4415	d15b7b29-c5c5-41d8-b83b-7cc12fe92820	NA	consented	germany	0	NA	NA	lung adenocarcinoma mixed subtype	no	no	NA	NA	lower pulmonary lobe left	NA	NA	primary	22	-20880	90	0	NA
TCGA.05.4417	Yes	female	51	NA	NA	NA	NA	NA	NA	NA	NA	1.2421340629275	0	Years	1.2421340629275	0	Years	144.31.0	nationwide children s hospital	2	luad	1	false	2014	51	r-upper	NA	tcga-05-4417	a244a99a-d7cc-4fb1-bc76-b66886481621	NA	consented	germany	0	NA	NA	lung adenocarcinoma mixed subtype	no	no	NA	NA	superior pulmonary lobe right s iii	NA	NA	primary	22	-18780	NA	0	454
TCGA.05.4418	Yes	male	69	NA	NA	NA	NA	NA	NA	NA	NA	0.746922024623803	NA	Years	0.746922024623803	1	Years	58.38.0	nationwide children s hospital	2	luad	1	false	2014	69	l-lower	NA	tcga-05-4418	d2c1e896-6886-4122-bb48-5fbcd3f641f4	NA	consented	germany	0	NA	NA	lung adenocarcinoma mixed subtype	no	yes, history of prior malignancy	NA	NA	inferior pulmonary lobe left s viii	NA	NA	primary	22	-25417	273	0	NA
TCGA.05.4420	Yes	male	41	NA	NA	NA	NA	NA	NA	NA	NA	2.49247606019152	0	Years	2.49247606019152	0	Years	58.38.0	nationwide children s hospital	2	luad	1	false	2014	41	r-lower	NA	tcga-05-4420	3d2aa654-1b5f-4eb4-a1c2-af31f5760069	NA	consented	germany	0	NA	NA	lung adenocarcinoma mixed subtype	no	no	NA	NA	lower pulmonary lobe right	NA	NA	primary	22	-15159	NA	0	911
TCGA.05.4422	Yes	male	68	NA	NA	NA	NA	NA	NA	NA	NA	0.998632010943912	NA	Years	0.998632010943912	0	Years	58.38.0	nationwide children s hospital	2	luad	1	false	2014	68	l-lower	NA	tcga-05-4422	44dec838-b653-42a7-a58b-a1fd232cd68c	NA	consented	germany	0	NA	NA	lung adenocarcinoma mixed subtype	no	no	NA	NA	lower pulmonary lobe left	NA	NA	primary	22	-24836	NA	0	365
TCGA.05.4424	Yes	male	70	NA	NA	NA	NA	NA	NA	NA	NA	0.418604651162791	1	Years	2.49794801641587	0	Years	144.31.0	nationwide children s hospital	2	luad	1	false	2014	70	r-upper	NA	tcga-05-4424	66763a0c-6cda-4832-a0cc-e7b496d78eaa	NA	consented	germany	0	NA	NA	lung adenocarcinoma mixed subtype	no	no	NA	NA	upper pulmonary lobe right	NA	NA	primary	22	-25688	NA	0	913
TCGA.05.4425	Yes	female	70	NA	NA	NA	NA	NA	NA	NA	NA	1.83036935704514	NA	Years	1.83036935704514	0	Years	119.36.0	nationwide children s hospital	2	luad	1	false	2014	70	r-middle	NA	tcga-05-4425	69b23036-add9-42c9-941f-02fb74d9b08c	NA	consented	germany	0	NA	NA	lung adenocarcinoma mixed subtype	no	no	NA	NA	middle pulmonary lobe right	NA	NA	primary	22	-25902	NA	0	669
TCGA.05.4426	Yes	male	71	NA	NA	NA	NA	NA	NA	NA	NA	1.25034199726402	1	Years	2.16415868673051	0	Years	58.38.0	nationwide children s hospital	2	luad	1	false	2014	71	l-lower	NA	tcga-05-4426	36bf02f8-c1c8-49f9-a417-adf88a205c70	NA	consented	germany	0	NA	NA	lung adenocarcinoma mixed subtype	no	no	NA	NA	lower pulmonary lobeleft	NA	NA	primary	22	-26083	NA	0	791
TCGA.05.4427	Yes	female	65	NA	NA	NA	NA	NA	NA	NA	NA	2.16415868673051	0	Years	2.16415868673051	0	Years	144.31.0	nationwide children s hospital	2	luad	1	false	2014	65	l-upper	NA	tcga-05-4427	78a24c56-576c-4245-bb42-6603b3d19897	NA	consented	germany	0	NA	NA	lung adenocarcinoma mixed subtype	no	yes, history of prior malignancy	NA	NA	NA	NA	NA	primary	22	-23893	NA	0	791
TCGA.05.4430	Yes	female	59	NA	NA	NA	NA	NA	NA	NA	NA	2.08207934336525	0	Years	2.08207934336525	0	Years	58.38.0	nationwide children s hospital	2	luad	1	false	2014	59	l-lower	NA	tcga-05-4430	3a23cdb5-2327-45ac-b0b5-d4afe038c757	NA	consented	germany	0	NA	NA	lung adenocarcinoma mixed subtype	no	no	NA	NA	inferior pulmonary lobe left s vi	NA	NA	primary	22	-21884	NA	0	761
TCGA.05.4432	Yes	male	66	NA	NA	NA	NA	NA	NA	NA	NA	2.08207934336525	0	Years	2.08207934336525	0	Years	58.38.0	nationwide children s hospital	2	luad	1	false	2014	66	r-upper	NA	tcga-05-4432	e737f650-b72d-44e7-b750-558a56716803	NA	consented	germany	0	NA	NA	lung adenocarcinoma mixed subtype	no	no	NA	NA	superior pulmonary lobe right s ii	NA	NA	primary	22	-24349	NA	0	761
TCGA.05.4433	Yes	male	82	NA	NA	NA	NA	NA	NA	NA	NA	1.99726402188782	0	Years	1.99726402188782	0	Years	144.31.0	nationwide children s hospital	2	luad	1	false	2014	82	l-lower	NA	tcga-05-4433	aea68827-dc0f-484d-a00d-06deeaa4b3ce	NA	consented	germany	0	NA	NA	lung adenocarcinoma mixed subtype	no	no	NA	NA	inferior pulmonary lobe left s x	NA	NA	primary	22	-30193	NA	0	730
TCGA.05.4434	Yes	female	67	NA	NA	NA	NA	NA	NA	NA	NA	1.25034199726402	NA	Years	1.25034199726402	1	Years	58.38.0	nationwide children s hospital	2	luad	1	false	2014	67	r-lower	NA	tcga-05-4434	d94fe32f-bedd-4f4c-9feb-fcb60d40f4bb	NA	consented	germany	0	NA	NA	lung adenocarcinoma mixed subtype	no	yes, history of prior malignancy	NA	NA	NA	NA	NA	primary	22	-24472	457	0	NA
TCGA.05.5420	Yes	male	67	NA	NA	NA	NA	NA	NA	NA	NA	0.6703146374829	1	Years	0.0848153214774282	0	Years	84.34.0	nationwide children s hospital	2	luad	1	false	2014	67	l-upper	NA	tcga-05-5420	8b119d1c-6d21-4bbd-8a00-12da7b97d6c4	NA	consented	germany	31	NA	NA	lung adenocarcinoma- not otherwise specified (nos)	no	yes, history of prior malignancy	other	NA	upper pulmonary left lobe	upper pulmonary left lobe	NA	primary	22	-24472	NA	0	31
TCGA.05.5423	Yes	male	65	NA	NA	NA	NA	NA	NA	NA	NA	0.413132694938441	NA	Years	0.413132694938441	0	Years	84.34.0	nationwide children s hospital	2	luad	1	false	2014	65	l-upper	NA	tcga-05-5423	33e3f736-7990-4f7a-ac35-863247566541	NA	consented	germany	123	NA	NA	lung adenocarcinoma mixed subtype	no	no	NA	NA	upper pulmonary left lobe	NA	NA	primary	22	-23863	NA	0	151
TCGA.05.5425	Yes	male	68	NA	NA	NA	NA	NA	NA	NA	NA	1.32694938440492	1	Years	0.246238030095759	0	Years	84.34.0	nationwide children s hospital	2	luad	1	false	2014	68	r-upper	NA	tcga-05-5425	9b4eeecb-6aff-435b-a244-ec362af92b7f	NA	consented	germany	31	NA	NA	lung adenocarcinoma mixed subtype	no	no	NA	NA	NA	NA	NA	primary	22	-25020	NA	0	90
TCGA.05.5428	Yes	male	57	NA	NA	NA	NA	NA	NA	NA	NA	0	0	Years	0	0	Years	84.34.0	nationwide children s hospital	2	luad	1	false	2014	57	r-upper	NA	tcga-05-5428	3fe8f8e4-5396-4362-82f5-366e2fb69db2	NA	consented	germany	0	NA	NA	lung adenocarcinoma mixed subtype	no	no	NA	NA	superior pulmonary right lobe s i	NA	NA	primary	22	-21060	NA	0	0
TCGA.05.5429	Yes	male	60	NA	NA	NA	NA	NA	NA	NA	NA	0.0820793433652531	NA	Years	0.0820793433652531	0	Years	84.34.0	nationwide children s hospital	2	luad	1	false	2014	60	l-upper	NA	tcga-05-5429	63bd2175-4b7c-44c9-aef3-9efc8f79837b	NA	consented	germany	30	NA	NA	lung adenocarcinoma- not otherwise specified (nos)	no	no	NA	NA	left lung	NA	NA	primary	22	-22065	NA	0	30
TCGA.05.5715	Yes	female	69	NA	NA	NA	NA	NA	NA	NA	NA	0.169630642954856	NA	Years	0.169630642954856	0	Years	84.34.0	nationwide children s hospital	2	luad	1	false	2014	69	l-upper	NA	tcga-05-5715	e0a19099-5d25-40df-ad73-6260df3a1b32	NA	consented	germany	62	NA	NA	lung adenocarcinoma mixed subtype	no	no	NA	NA	superior pulmonary lobe left si + ii	NA	NA	primary	22	-25382	NA	0	62
TCGA.35.3615	Yes	male	57	not hispanic or latino	NA	NA	NA	NA	NA	NA	NA	0.0383036935704514	NA	Years	0.0383036935704514	0	Years	37.35.0	nationwide children s hospital	2	luad	1	false	2014	57	r-upper	NA	tcga-35-3615	e8b7a103-644f-4865-92f8-80b053bd5e17	NA	consented	russia	0	NA	NA	lung adenocarcinoma- not otherwise specified (nos)	no	no	NA	NA	NA	NA	NA	primary	20	-21076	NA	0	14
TCGA.35.4122	Yes	male	69	not hispanic or latino	NA	NA	NA	NA	NA	NA	NA	0.612859097127223	NA	Years	0.612859097127223	0	Years	52.35.0	nationwide children s hospital	2	luad	1	false	2014	69	l-upper	NA	tcga-35-4122	44adf4cb-2829-4153-80fd-a8b7ee0e654a	NA	consented	russia	27	NA	NA	lung adenocarcinoma- not otherwise specified (nos)	no	no	NA	NA	NA	NA	NA	primary	20	-25491	NA	0	224
TCGA.35.4123	Yes	male	38	not hispanic or latino	NA	NA	NA	NA	NA	NA	NA	0.495212038303694	NA	Years	0.495212038303694	0	Years	52.35.0	nationwide children s hospital	2	luad	1	false	2014	38	r-upper	NA	tcga-35-4123	6cf49cf0-de4c-4c90-8358-eae19c6206b0	NA	consented	russia	-9	NA	NA	lung adenocarcinoma- not otherwise specified (nos)	no	no	NA	NA	NA	NA	NA	primary	20	-14064	NA	0	181
TCGA.35.5375	Yes	male	61	not hispanic or latino	NA	NA	NA	NA	NA	NA	NA	0.722298221614227	NA	Years	0.722298221614227	0	Years	84.34.0	nationwide children s hospital	2	luad	1	false	2014	61	l-upper	NA	tcga-35-5375	5d2a9a4f-678d-4089-a8c5-81a5cb696629	NA	consented	russia	-3	NA	NA	lung adenocarcinoma- not otherwise specified (nos)	no	no	NA	NA	NA	NA	NA	primary	20	-22627	NA	0	264
TCGA.38.4625	Yes	female	66	not hispanic or latino	NA	NA	NA	NA	NA	NA	NA	8.13406292749658	NA	Years	8.13406292749658	0	Years	58.38.0	nationwide children s hospital	2	luad	1	false	2014	66	r-upper	NA	tcga-38-4625	0ea4920f-f4c8-4590-84b3-eb419824e144	NA	consented	united states	0	NA	NA	lung adenocarcinoma- not otherwise specified (nos)	no	no	NA	distal (>2cm)	NA	NA	NA	primary	7	-24241	NA	0	2973
TCGA.38.4626	Yes	female	57	not hispanic or latino	NA	NA	NA	NA	NA	NA	NA	7.09986320109439	0	Years	7.09986320109439	0	Years	58.38.0	nationwide children s hospital	2	luad	1	false	2014	57	l-upper	NA	tcga-38-4626	2079155a-d91d-4246-a038-01934a580f32	NA	consented	united states	-36	NA	NA	lung adenocarcinoma- not otherwise specified (nos)	no	no	NA	distal (>2cm)	NA	NA	NA	primary	7	-20903	NA	0	2595
TCGA.38.4627	Yes	female	64	not hispanic or latino	NA	NA	NA	NA	NA	NA	NA	3.13816689466484	NA	Years	3.13816689466484	1	Years	58.38.0	nationwide children s hospital	2	luad	1	false	2014	64	r-upper	NA	tcga-38-4627	d717fa33-3c91-4ced-89c6-79ff5542f04c	NA	deceased	united states	NA	1147	NA	lung adenocarcinoma- not otherwise specified (nos)	no	no	NA	distal (>2cm)	NA	NA	NA	primary	7	-23510	1147	0	1147
TCGA.38.4628	Yes	female	65	not hispanic or latino	NA	NA	NA	NA	NA	NA	NA	2.96306429548564	1	Years	4.07934336525308	1	Years	58.38.0	nationwide children s hospital	2	luad	1	false	2014	65	r-upper	NA	tcga-38-4628	cc4bd56a-25c5-4c48-b583-ac3aeb778ca6	NA	deceased	united states	NA	1491	NA	lung adenocarcinoma- not otherwise specified (nos)	no	no	NA	distal (>2cm)	NA	NA	NA	primary	9	-24057	1491	0	1491
TCGA.38.4629	Yes	male	68	not hispanic or latino	NA	NA	NA	NA	NA	NA	NA	1.03693570451436	1	Years	2.36114911080711	1	Years	58.38.0	nationwide children s hospital	2	luad	1	false	2014	68	r-upper	NA	tcga-38-4629	127bf818-f7e5-46b5-a9de-39f6d96b8b83	NA	deceased	united states	NA	863	NA	lung adenocarcinoma- not otherwise specified (nos)	no	yes, history of prior malignancy	NA	distal (>2cm)	NA	NA	NA	primary	13	-25104	863	0	863
TCGA.38.4630	Yes	female	75	not hispanic or latino	NA	NA	NA	NA	NA	NA	NA	1.43091655266758	1	Years	2.93570451436389	1	Years	58.38.0	nationwide children s hospital	2	luad	1	false	2014	75	r-upper	NA	tcga-38-4630	f1985735-a188-4567-a88a-530f9b80291b	NA	deceased	united states	NA	1073	NA	lung papillary adenocarcinoma	no	yes, history of prior malignancy	NA	distal (>2cm)	NA	NA	NA	primary	14	-27667	1073	0	1073
TCGA.38.4631	Yes	female	72	not hispanic or latino	NA	NA	NA	NA	NA	NA	NA	0.968536251709986	1	Years	0.968536251709986	1	Years	119.36.0	nationwide children s hospital	2	luad	1	false	2014	72	l-upper	NA	tcga-38-4631	2483621a-4db3-41ab-aa33-b9427ea8a0af	NA	deceased	united states	NA	354	NA	lung adenocarcinoma- not otherwise specified (nos)	no	yes, history of prior malignancy	NA	distal (>2cm)	NA	NA	NA	primary	14	-26538	354	0	354
TCGA.38.4632	Yes	male	42	not hispanic or latino	NA	NA	NA	NA	NA	NA	NA	1.86046511627907	1	Years	3.71272229822161	1	Years	119.36.0	nationwide children s hospital	2	luad	1	false	2014	42	l-upper	NA	tcga-38-4632	875333ab-9048-462d-aaa2-693ad127e3cc	NA	deceased	united states	NA	1357	NA	lung adenocarcinoma- not otherwise specified (nos)	no	no	NA	distal (>2cm)	NA	NA	NA	primary	13	-15417	1357	0	1357
TCGA.38.6178	Yes	female	70	not hispanic or latino	NA	NA	NA	NA	NA	NA	NA	0.432284541723666	0	Years	0.432284541723666	0	Years	119.36.0	nationwide children s hospital	2	luad	1	false	2014	70	l-upper	NA	tcga-38-6178	edf80622-aea2-4b50-bb69-691d6708aa83	NA	consented	united states	-6	NA	NA	lung adenocarcinoma- not otherwise specified (nos)	no	yes, history of prior malignancy	NA	NA	NA	NA	NA	primary	14	-25592	NA	0	158
TCGA.38.7271	Yes	female	72	not hispanic or latino	NA	NA	NA	NA	NA	NA	NA	0.829001367989056	1	Years	2.18878248974008	1	Years	166.27.0	nationwide children s hospital	2	luad	1	false	2014	72	r-upper	NA	tcga-38-7271	8214a0d1-5e2d-4a7a-acb1-e5580755db83	NA	deceased	united states	NA	800	NA	lung adenocarcinoma- not otherwise specified (nos)	no	yes, history of synchronous and or bilateral malignancy	NA	distal (>2cm)	NA	NA	NA	primary	10	-26440	800	0	NA
TCGA.38.A44F	Yes	male	80	not hispanic or latino	NA	NA	NA	NA	NA	NA	NA	0.363885088919289	NA	Years	0.363885088919289	0	Years	258.18.0	nationwide children s hospital	2	luad	1	false	2014	80	r-upper	NA	tcga-38-a44f	258a3a41-211b-4c66-bd3b-ef03014a6967	NA	consented	united states	27	NA	NA	lung adenocarcinoma mixed subtype	no	no	NA	NA	NA	NA	NA	primary	31	-29534	NA	0	133
TCGA.44.2655	Yes	female	65	not hispanic or latino	NA	NA	NA	NA	NA	NA	NA	1.57045143638851	0	Years	1.57045143638851	0	Years	37.35.0	nationwide children s hospital	2	luad	1	false	2014	65	r-upper	NA	tcga-44-2655	07b5663f-9a54-4462-b6c1-6fc8116b8714	NA	consented	united states	-5	NA	NA	lung adenocarcinoma- not otherwise specified (nos)	no	yes, history of prior malignancy	NA	NA	NA	NA	NA	primary	9	-23854	NA	0	574
TCGA.44.2656	Yes	male	59	not hispanic or latino	NA	NA	NA	NA	NA	NA	NA	1.58960328317373	0	Years	1.58960328317373	0	Years	37.35.0	nationwide children s hospital	2	luad	1	false	2014	59	r-upper	NA	tcga-44-2656	42ca54fc-c1ae-41cd-bca1-7fe9810db460	NA	consented	united states	7	NA	NA	lung adenocarcinoma- not otherwise specified (nos)	no	no	NA	NA	NA	NA	NA	primary	8	-21766	NA	0	581
TCGA.44.2657	Yes	female	74	not hispanic or latino	NA	NA	NA	NA	NA	NA	NA	1.09439124487004	0	Years	1.09439124487004	0	Years	52.35.0	nationwide children s hospital	2	luad	1	false	2014	74	l-upper	NA	tcga-44-2657	f40301ba-831e-4afd-9ce8-5f3c1a05ff7e	NA	consented	united states	0	NA	NA	lung adenocarcinoma- not otherwise specified (nos)	no	no	NA	NA	NA	NA	NA	primary	8	-27298	NA	0	400
TCGA.44.2659	Yes	female	65	not hispanic or latino	NA	NA	NA	NA	NA	NA	NA	1.44733242134063	0	Years	1.44733242134063	0	Years	37.35.0	nationwide children s hospital	2	luad	1	false	2014	65	l-upper	NA	tcga-44-2659	bf15f7ad-9d92-473b-91d1-f24aa373ab97	NA	consented	united states	-47	NA	NA	lung adenocarcinoma- not otherwise specified (nos)	no	no	NA	NA	NA	NA	NA	primary	11	-23808	NA	0	529
TCGA.44.2661	Yes	female	69	not hispanic or latino	NA	NA	NA	NA	NA	NA	NA	0.281805745554036	0	Years	0.281805745554036	0	Years	52.35.0	nationwide children s hospital	2	luad	1	false	2014	69	l-upper	NA	tcga-44-2661	f3501466-cf32-4866-b5fb-e94dd32341bc	NA	consented	united states	-2	NA	NA	lung adenocarcinoma- not otherwise specified (nos)	no	yes, history of prior malignancy	NA	NA	NA	NA	NA	primary	8	-25312	NA	0	103
TCGA.44.2662	Yes	male	65	not hispanic or latino	NA	NA	NA	NA	NA	NA	NA	0.6703146374829	1	Years	1.31326949384405	0	Years	37.35.0	nationwide children s hospital	2	luad	1	false	2014	65	r-upper	NA	tcga-44-2662	ccda26c1-a6d6-4317-8cf8-8a87e15ce12e	NA	consented	united states	-22	NA	NA	lung adenocarcinoma- not otherwise specified (nos)	no	yes, history of prior malignancy	NA	NA	NA	NA	NA	primary	12	-24014	NA	0	480
TCGA.44.2664	Yes	female	66	not hispanic or latino	NA	NA	NA	NA	NA	NA	NA	1.04787961696306	0	Years	1.04787961696306	0	Years	52.35.0	nationwide children s hospital	2	luad	1	false	2014	66	r-lower	NA	tcga-44-2664	93b62fc5-a0d3-4d32-bf27-cd7c9d43cd5f	NA	consented	united states	-30	NA	NA	lung adenocarcinoma- not otherwise specified (nos)	no	no	NA	NA	NA	NA	NA	primary	11	-24468	NA	0	383
TCGA.44.2665	Yes	female	55	not hispanic or latino	NA	NA	NA	NA	NA	NA	NA	1.09439124487004	0	Years	1.09439124487004	0	Years	37.35.0	nationwide children s hospital	2	luad	1	false	2014	55	r-lower	NA	tcga-44-2665	fb79c491-7b01-42ae-8369-8364e442e31b	NA	consented	united states	19	NA	NA	lung adenocarcinoma- not otherwise specified (nos)	no	no	NA	NA	NA	NA	NA	primary	13	-20348	NA	0	400
TCGA.44.2666	Yes	male	43	hispanic or latino	NA	NA	NA	NA	NA	NA	NA	0.265389876880985	0	Years	0.265389876880985	1	Years	37.35.0	nationwide children s hospital	2	luad	1	false	2014	43	r-upper	NA	tcga-44-2666	e16ca88f-488b-40f0-9169-e5a62482a2ff	NA	consented	united states	-44	NA	NA	lung adenocarcinoma- not otherwise specified (nos)	no	no	NA	NA	NA	NA	NA	primary	8	-15969	97	0	97
TCGA.44.2668	Yes	male	51	not hispanic or latino	NA	NA	NA	NA	NA	NA	NA	0.673050615595075	0	Years	0.673050615595075	0	Years	37.35.0	nationwide children s hospital	2	luad	1	false	2014	51	r-upper	NA	tcga-44-2668	bab43415-d413-40be-a4c0-2c40a52afe6a	NA	consented	united states	-22	NA	NA	lung adenocarcinoma- not otherwise specified (nos)	no	no	NA	NA	NA	NA	NA	primary	22	-18855	NA	0	246
TCGA.44.3396	Yes	female	74	not hispanic or latino	NA	NA	NA	NA	NA	NA	NA	0.850889192886457	0	Years	0.850889192886457	0	Years	58.38.0	nationwide children s hospital	2	luad	1	false	2014	74	r-middle	NA	tcga-44-3396	3bd6badb-27ff-4d8d-b206-4d28dc264862	NA	consented	united states	25	NA	NA	lung adenocarcinoma- not otherwise specified (nos)	no	no	NA	distal (>2cm)	NA	right middle	NA	primary	18	-27073	NA	0	311
TCGA.44.3398	Yes	female	77	not hispanic or latino	NA	NA	NA	NA	NA	NA	NA	0.692202462380301	0	Years	0.692202462380301	0	Years	52.35.0	nationwide children s hospital	2	luad	1	false	2014	77	r-lower	NA	tcga-44-3398	ffb0c0b7-165e-4439-b3e6-62431f40b7fe	NA	consented	united states	22	NA	NA	lung adenocarcinoma- not otherwise specified (nos)	no	no	NA	distal (>2cm)	NA	NA	NA	primary	11	-28391	NA	0	253
TCGA.44.3917	Yes	female	33	not hispanic or latino	NA	NA	NA	NA	NA	NA	NA	1.07250341997264	0	Years	1.07250341997264	0	Years	52.35.0	nationwide children s hospital	2	luad	1	false	2014	33	r-upper	NA	tcga-44-3917	7099597a-b208-45b5-b9e0-11ab40d5e497	NA	consented	united states	92	NA	NA	lung adenocarcinoma- not otherwise specified (nos)	no	no	NA	distal (>2cm)	NA	NA	NA	primary	8	-12178	NA	0	392
TCGA.44.3918	Yes	female	60	not hispanic or latino	NA	NA	NA	NA	NA	NA	NA	0.53625170998632	0	Years	0.53625170998632	0	Years	52.35.0	nationwide children s hospital	2	luad	1	false	2014	60	l-upper	NA	tcga-44-3918	6e3b6b72-142d-4b8d-a462-28a205796e41	NA	consented	united states	-13	NA	NA	lung adenocarcinoma- not otherwise specified (nos)	no	no	NA	distal (>2cm)	NA	NA	NA	primary	7	-22236	NA	0	196
TCGA.44.3919	Yes	female	71	not hispanic or latino	NA	NA	NA	NA	NA	NA	NA	0.517099863201094	0	Years	0.517099863201094	0	Years	52.35.0	nationwide children s hospital	2	luad	1	false	2014	71	r-upper	NA	tcga-44-3919	66ed89f6-8ba2-49d0-af0f-4b6ebf2381bf	NA	consented	united states	-48	NA	NA	lung adenocarcinoma- not otherwise specified (nos)	no	no	NA	NA	NA	NA	NA	primary	7	-26081	NA	0	189
TCGA.44.4112	Yes	female	60	not hispanic or latino	NA	NA	NA	NA	NA	NA	NA	0.383036935704514	NA	Years	0.383036935704514	0	Years	52.35.0	nationwide children s hospital	2	luad	1	false	2014	60	r-upper	NA	tcga-44-4112	68b86559-38b2-41f2-b66e-c3c2b628b14d	NA	consented	NA	13	NA	NA	lung adenocarcinoma- not otherwise specified (nos)	no	no	NA	distal (>2cm)	NA	NA	NA	primary	12	-22106	NA	0	140
TCGA.44.5643	Yes	male	53	not hispanic or latino	NA	NA	NA	NA	NA	NA	NA	0.290013679890561	NA	Years	0.290013679890561	0	Years	84.34.0	nationwide children s hospital	2	luad	1	false	2014	53	r-lower	NA	tcga-44-5643	27fceec1-3298-4cdd-a4e6-8f5cf34604f0	NA	consented	united states	39	NA	NA	lung adenocarcinoma- not otherwise specified (nos)	no	no	NA	distal (>2cm)	NA	NA	NA	primary	13	-19425	NA	0	106
TCGA.44.5644	Yes	female	51	not hispanic or latino	NA	NA	NA	NA	NA	NA	NA	1.3625170998632	0	Years	1.3625170998632	0	Years	166.27.0	nationwide children s hospital	2	luad	1	false	2014	51	r-lower	NA	tcga-44-5644	1fc81cd4-fa89-4135-8c3c-027ffae82b05	NA	consented	united states	-13	NA	NA	lung adenocarcinoma- not otherwise specified (nos)	no	no	NA	distal (>2cm)	NA	NA	NA	primary	12	-18644	NA	0	498
TCGA.44.5645	Yes	female	61	not hispanic or latino	NA	NA	NA	NA	NA	NA	NA	0.569083447332421	0	Years	0.569083447332421	0	Years	84.34.0	nationwide children s hospital	2	luad	1	false	2014	61	l-upper	NA	tcga-44-5645	ddeacccf-0953-4952-8a4e-c2617f2e7bcc	NA	consented	united states	0	NA	NA	lung adenocarcinoma- not otherwise specified (nos)	no	no	NA	distal (>2cm)	NA	NA	NA	primary	13	-22470	NA	0	208
TCGA.44.6144	Yes	male	58	not hispanic or latino	NA	NA	NA	NA	NA	NA	NA	1.09165526675787	1	Years	0.0246238030095759	0	Years	119.36.0	nationwide children s hospital	2	luad	1	false	2014	58	r-upper	NA	tcga-44-6144	22302e92-fdfa-462a-9249-efdaa26ee5ed	NA	consented	united states	-52	NA	NA	lung adenocarcinoma- not otherwise specified (nos)	no	no	NA	distal (>2cm)	NA	NA	NA	primary	7	-21283	NA	0	9
TCGA.44.6145	Yes	female	62	not hispanic or latino	NA	NA	NA	NA	NA	NA	NA	0.27906976744186	0	Years	0.27906976744186	0	Years	119.36.0	nationwide children s hospital	2	luad	1	false	2014	62	r-upper	NA	tcga-44-6145	6144d666-8f77-4efe-95f1-f9e5c4e5e056	NA	consented	united states	-2	NA	NA	lung adenocarcinoma- not otherwise specified (nos)	no	no	NA	distal (>2cm)	NA	NA	NA	primary	31	-22745	NA	0	102
TCGA.44.6146	Yes	male	64	not hispanic or latino	NA	NA	NA	NA	NA	NA	NA	0.826265389876881	NA	Years	0.826265389876881	0	Years	119.36.0	nationwide children s hospital	2	luad	1	false	2014	64	l-lower	NA	tcga-44-6146	0c0b610e-fe4c-406d-a5ed-5cc3b11dabf5	NA	consented	united states	-3	NA	NA	lung mucinous adenocarcinoma	no	yes, history of prior malignancy	NA	distal (>2cm)	NA	NA	NA	primary	7	-23378	NA	0	302
TCGA.44.6147	Yes	female	67	not hispanic or latino	NA	NA	NA	NA	NA	NA	NA	0.645690834473324	0	Years	0.645690834473324	0	Years	119.36.0	nationwide children s hospital	2	luad	1	false	2014	67	r-upper	NA	tcga-44-6147	889aec8e-14ba-48d9-8fe1-f2416e82b333	NA	consented	united states	86	NA	NA	lung adenocarcinoma- not otherwise specified (nos)	no	yes, history of prior malignancy	NA	distal (>2cm)	NA	NA	NA	primary	5	-24631	NA	0	236
TCGA.44.6148	Yes	male	60	not hispanic or latino	NA	NA	NA	NA	NA	NA	NA	0.259917920656635	0	Years	0.259917920656635	0	Years	119.36.0	nationwide children s hospital	2	luad	1	false	2014	60	l-upper	NA	tcga-44-6148	8994c8c4-9ea0-46cb-b4a5-0055d7da5bfa	NA	consented	united states	0	NA	NA	lung mucinous adenocarcinoma	no	no	NA	distal (>2cm)	NA	NA	NA	primary	31	-22138	NA	0	95
TCGA.44.6774	Yes	female	56	not hispanic or latino	NA	NA	NA	NA	NA	NA	NA	0.451436388508892	0	Years	0.451436388508892	0	Years	144.31.0	nationwide children s hospital	2	luad	1	false	2014	56	l-lower	NA	tcga-44-6774	33c71ead-4c2a-476d-85ef-885dbbfc2cbd	NA	consented	united states	35	NA	NA	lung adenocarcinoma- not otherwise specified (nos)	no	no	NA	distal (>2cm)	NA	NA	NA	primary	24	-20462	NA	0	165
TCGA.44.6775	Yes	female	72	hispanic or latino	NA	NA	NA	NA	NA	NA	NA	0.224350205198358	0	Years	0.224350205198358	0	Years	144.31.0	nationwide children s hospital	2	luad	1	false	2014	72	r-upper	NA	tcga-44-6775	3c4ff061-d214-4d1c-8d2e-3034f207c252	NA	consented	united states	26	NA	NA	lung adenocarcinoma- not otherwise specified (nos)	no	no	NA	distal (>2cm)	NA	NA	NA	primary	24	-26415	NA	0	82
TCGA.44.6776	Yes	female	60	NA	NA	NA	NA	NA	NA	NA	NA	5.30232558139535	0	Years	5.30232558139535	0	Years	144.31.0	nationwide children s hospital	2	luad	1	false	2014	60	r-upper	NA	tcga-44-6776	c2a1de2e-6451-4c95-8ce6-263f2b7e6eff	NA	consented	united states	39	NA	NA	lung adenocarcinoma- not otherwise specified (nos)	no	yes, history of prior malignancy	NA	distal (>2cm)	NA	NA	NA	primary	25	-22150	NA	0	1938
TCGA.44.6777	Yes	female	85	NA	NA	NA	NA	NA	NA	NA	NA	2.70041039671683	0	Years	2.70041039671683	1	Years	144.31.0	nationwide children s hospital	2	luad	1	false	2014	85	l-upper	NA	tcga-44-6777	349e6f38-2c67-4a69-a777-b9173a2a27cf	NA	consented	united states	-27	NA	NA	lung adenocarcinoma- not otherwise specified (nos)	no	no	NA	distal (>2cm)	NA	NA	NA	primary	30	-31234	987	0	NA
TCGA.44.6778	Yes	male	59	NA	NA	NA	NA	NA	NA	NA	NA	3.03693570451436	0	Years	3.03693570451436	0	Years	144.31.0	nationwide children s hospital	2	luad	1	false	2014	59	l-upper	NA	tcga-44-6778	5d5cc436-6e57-4d23-a164-7f5153c2e666	NA	consented	united states	-34	NA	NA	lung adenocarcinoma- not otherwise specified (nos)	no	no	NA	distal (>2cm)	lingula	lingula	NA	primary	31	-21725	NA	0	1110
TCGA.44.6779	Yes	female	50	NA	NA	NA	NA	NA	NA	NA	NA	0.632010943912449	1	Years	1.36525307797538	1	Years	144.31.0	nationwide children s hospital	2	luad	1	false	2014	50	l-lower	NA	tcga-44-6779	cbbea9f1-396a-4bf3-b67c-2cac3394dceb	NA	consented	united states	14	NA	NA	lung adenocarcinoma- not otherwise specified (nos)	no	no	NA	distal (>2cm)	left lung (interlobar fissure)	NA	NA	primary	31	-18469	499	0	NA
TCGA.44.7659	Yes	male	70	not hispanic or latino	NA	NA	NA	NA	NA	NA	NA	0.815321477428181	0	Years	0.815321477428181	0	Years	183.26.0	nationwide children s hospital	2	luad	1	false	2014	70	l-upper	NA	tcga-44-7659	b86b1616-20a2-4300-8daa-03dcc9938215	NA	consented	united states	130	NA	NA	lung adenocarcinoma- not otherwise specified (nos)	no	no	NA	distal (>2cm)	NA	NA	NA	primary	30	-25730	NA	0	298
TCGA.44.7660	Yes	male	72	not hispanic or latino	NA	NA	NA	NA	NA	NA	NA	0.692202462380301	1	Years	0.443228454172367	0	Years	183.26.0	nationwide children s hospital	2	luad	1	false	2014	72	r-upper	NA	tcga-44-7660	a534b96b-1665-444a-9308-e610f2f0e510	NA	consented	united states	-20	NA	NA	lung adenocarcinoma- not otherwise specified (nos)	no	no	NA	distal (>2cm)	NA	NA	NA	primary	22	-26594	NA	0	162
TCGA.44.7661	Yes	female	69	not hispanic or latino	NA	NA	NA	NA	NA	NA	NA	0.916552667578659	1	Years	0.418604651162791	0	Years	183.26.0	nationwide children s hospital	2	luad	1	false	2014	69	r-lower	NA	tcga-44-7661	cbfef004-b437-4d51-9d88-a2db50aa6481	NA	consented	united states	35	NA	NA	lung adenocarcinoma- not otherwise specified (nos)	no	yes, history of synchronous and or bilateral malignancy	NA	distal (>2cm)	NA	NA	NA	primary	17	-25483	NA	0	153
TCGA.44.7662	Yes	male	61	not hispanic or latino	NA	NA	NA	NA	NA	NA	NA	0.136798905608755	0	Years	0.136798905608755	0	Years	183.26.0	nationwide children s hospital	2	luad	1	false	2014	61	l-upper	NA	tcga-44-7662	ab9e6815-4d13-44db-93e5-553eb4f5bc95	NA	consented	united states	0	NA	NA	lung adenocarcinoma- not otherwise specified (nos)	no	no	NA	distal (>2cm)	NA	NA	NA	primary	21	-22542	NA	0	50
TCGA.44.7667	Yes	female	49	not hispanic or latino	NA	NA	NA	NA	NA	NA	NA	1.52393980848153	0	Years	1.52393980848153	0	Years	183.26.0	nationwide children s hospital	2	luad	1	false	2014	49	r-lower	NA	tcga-44-7667	7f6455e8-fa3d-4452-acb2-8c9995073072	NA	consented	united states	21	NA	NA	lung adenocarcinoma- not otherwise specified (nos)	no	no	NA	distal (>2cm)	NA	NA	NA	primary	21	-18061	NA	0	557
TCGA.44.7669	Yes	male	59	not hispanic or latino	NA	NA	NA	NA	NA	NA	NA	1.06703146374829	1	Years	1.57045143638851	1	Years	183.26.0	nationwide children s hospital	2	luad	1	false	2014	59	r-upper	NA	tcga-44-7669	4b22ad71-c585-4077-ad3c-c6e026d0c7fa	NA	consented	united states	40	NA	NA	lung adenocarcinoma- not otherwise specified (nos)	no	no	NA	distal (>2cm)	NA	NA	NA	primary	21	-21893	574	0	NA
TCGA.44.7670	Yes	female	47	hispanic or latino	NA	NA	NA	NA	NA	NA	NA	1.45280437756498	0	Years	1.45280437756498	0	Years	183.26.0	nationwide children s hospital	2	luad	1	false	2014	47	l-upper	NA	tcga-44-7670	9b38eded-3f46-4aaa-9991-68008d97bdbe	NA	consented	united states	-2	NA	NA	lung adenocarcinoma- not otherwise specified (nos)	no	yes, history of prior malignancy	NA	distal (>2cm)	NA	NA	NA	primary	18	-17391	NA	0	531
TCGA.44.7671	Yes	male	64	not hispanic or latino	NA	NA	NA	NA	NA	NA	NA	1.46374829001368	0	Years	1.46374829001368	0	Years	183.26.0	nationwide children s hospital	2	luad	1	false	2014	64	NA	NA	tcga-44-7671	ebb33753-9d38-4368-9033-3e55f129d00d	NA	consented	united states	42	NA	NA	lung adenocarcinoma mixed subtype	no	yes, history of prior malignancy	NA	distal (>2cm)	NA	NA	NA	primary	17	-23537	NA	0	535
TCGA.44.7672	Yes	female	52	not hispanic or latino	NA	NA	NA	NA	NA	NA	NA	1.14363885088919	0	Years	1.14363885088919	0	Years	183.26.0	nationwide children s hospital	2	luad	1	false	2014	52	l-upper	NA	tcga-44-7672	4036c6fc-c82e-47bb-a384-6f299dc30b52	NA	consented	united states	-1	NA	NA	lung adenocarcinoma- not otherwise specified (nos)	no	no	NA	distal (>2cm)	NA	NA	NA	primary	10	-19199	NA	0	418
TCGA.44.8117	Yes	female	54	not hispanic or latino	NA	NA	NA	NA	NA	NA	NA	0.708618331053352	0	Years	0.708618331053352	0	Years	213.19.0	nationwide children s hospital	2	luad	1	false	2014	54	r-upper	NA	tcga-44-8117	6d96a298-be5a-4e14-afe8-ca4b6ca298d6	NA	consented	united states	28	NA	NA	lung adenocarcinoma- not otherwise specified (nos)	no	no	NA	distal (>2cm)	NA	NA	NA	primary	11	-19854	NA	0	259
TCGA.44.8119	Yes	male	73	not hispanic or latino	NA	NA	NA	NA	NA	NA	NA	0.26812585499316	NA	Years	0.26812585499316	0	Years	213.19.0	nationwide children s hospital	2	luad	1	false	2014	73	r-upper	NA	tcga-44-8119	230dc42d-681c-4e31-9d2e-c724e61829fb	NA	consented	united states	-29	NA	NA	lung adenocarcinoma- not otherwise specified (nos)	no	yes, history of prior malignancy	NA	distal (>2cm)	NA	NA	NA	primary	31	-27003	NA	0	98
TCGA.44.8120	Yes	male	58	not hispanic or latino	NA	NA	NA	NA	NA	NA	NA	0.462380300957592	0	Years	0.462380300957592	0	Years	213.19.0	nationwide children s hospital	2	luad	1	false	2014	58	r-upper	NA	tcga-44-8120	83e38dbd-edab-47f2-b19f-6ea38fc6bece	NA	consented	united states	29	NA	NA	lung adenocarcinoma- not otherwise specified (nos)	no	no	NA	distal (>2cm)	NA	NA	NA	primary	31	-21187	NA	0	169
TCGA.44.A479	Yes	female	73	not hispanic or latino	NA	NA	NA	NA	NA	NA	NA	0.697674418604651	0	Years	0.697674418604651	0	Years	258.18.0	nationwide children s hospital	2	luad	1	false	2014	73	r-upper	NA	tcga-44-a479	851867cb-9ad0-4fdf-ac75-9bb0427ad440	NA	consented	united states	13	NA	NA	lung adenocarcinoma- not otherwise specified (nos)	no	no	NA	distal (>2cm)	NA	NA	NA	primary	28	-27024	NA	0	255
TCGA.44.A47A	Yes	female	78	not hispanic or latino	NA	NA	NA	NA	NA	NA	NA	1.09439124487004	1	Years	0.552667578659371	0	Years	258.18.0	nationwide children s hospital	2	luad	1	false	2014	78	r-upper	NA	tcga-44-a47a	7b9479ff-23d6-4689-91f0-02efc94300f9	NA	consented	united states	-27	NA	NA	lung adenocarcinoma- not otherwise specified (nos)	no	no	NA	distal (>2cm)	NA	NA	NA	primary	27	-28782	NA	0	202
TCGA.44.A47B	Yes	male	79	not hispanic or latino	NA	NA	NA	NA	NA	NA	NA	0.287277701778386	0	Years	0.287277701778386	0	Years	258.18.0	nationwide children s hospital	2	luad	1	false	2014	79	r-upper	NA	tcga-44-a47b	967d6548-5a84-4b7e-bc3f-2e522859fce6	NA	consented	united states	-7	NA	NA	lung adenocarcinoma- not otherwise specified (nos)	no	no	NA	distal (>2cm)	NA	NA	NA	primary	20	-28868	NA	0	105
TCGA.44.A47F	Yes	male	74	not hispanic or latino	NA	NA	NA	NA	NA	NA	NA	0.673050615595075	0	Years	0.673050615595075	0	Years	258.18.0	nationwide children s hospital	2	luad	1	false	2014	74	l-upper	NA	tcga-44-a47f	f61d599a-43bd-4743-9568-678317e75955	NA	consented	united states	17	NA	NA	lung adenocarcinoma- not otherwise specified (nos)	no	yes, history of prior malignancy	NA	distal (>2cm)	NA	NA	NA	primary	23	-27122	NA	0	246
TCGA.44.A47G	Yes	female	73	not hispanic or latino	NA	NA	NA	NA	NA	NA	NA	0.369357045143639	NA	Years	0.369357045143639	0	Years	258.18.0	nationwide children s hospital	2	luad	1	false	2014	73	r-upper	NA	tcga-44-a47g	da345947-498b-4272-a231-a987ed4fe151	NA	consented	united states	-5	NA	NA	lung adenocarcinoma- not otherwise specified (nos)	no	no	NA	distal (>2cm)	NA	NA	NA	primary	27	-26799	NA	0	135
TCGA.44.A4SS	Yes	male	73	not hispanic or latino	NA	NA	NA	NA	NA	NA	NA	0.311901504787962	NA	Years	0.311901504787962	0	Years	264.18.0	nationwide children s hospital	2	luad	1	false	2014	73	l-upper	NA	tcga-44-a4ss	f934ed41-090e-4313-bbc5-d1a4a9ed9ad7	NA	consented	united states	-5	NA	NA	lung adenocarcinoma- not otherwise specified (nos)	no	no	NA	distal (>2cm)	NA	NA	NA	primary	28	-26991	NA	0	114
TCGA.44.A4SU	Yes	female	67	not hispanic or latino	NA	NA	NA	NA	NA	NA	NA	0.207934336525308	NA	Years	0.207934336525308	0	Years	264.18.0	nationwide children s hospital	2	luad	1	false	2014	67	r-lower	NA	tcga-44-a4su	bf34664d-423d-4257-99d4-797f7d366455	NA	consented	united states	8	NA	NA	lung adenocarcinoma- not otherwise specified (nos)	no	no	NA	NA	NA	NA	NA	primary	29	-24820	NA	0	76
TCGA.49.4486	Yes	male	72	not hispanic or latino	NA	NA	NA	NA	NA	NA	NA	6.34199726402189	NA	Years	6.34199726402189	1	Years	58.38.0	nationwide children s hospital	2	luad	1	false	2014	72	r-lower	NA	tcga-49-4486	61c655ec-52b5-453f-a6cc-b2aba445b027	NA	deceased	united states	NA	2318	NA	lung adenocarcinoma- not otherwise specified (nos)	no	no	NA	distal (>2cm)	NA	lung	NA	primary	3	-26414	2318	0	2318
TCGA.49.4487	Yes	female	72	not hispanic or latino	NA	NA	NA	NA	NA	NA	NA	1.90697674418605	1	Years	2.33926128590971	1	Years	144.31.0	nationwide children s hospital	2	luad	1	false	2014	72	l-upper	NA	tcga-49-4487	bd4e9a9f-17f3-4d33-92fc-fcc45dd0e7b4	NA	deceased	united states	NA	855	NA	lung adenocarcinoma- not otherwise specified (nos)	no	no	NA	distal (>2cm)	NA	NA	NA	primary	9	-26582	855	0	NA
TCGA.49.4488	Yes	female	74	not hispanic or latino	NA	NA	NA	NA	NA	NA	NA	1.74555403556772	1	Years	2.37756497948016	1	Years	119.36.0	nationwide children s hospital	2	luad	1	false	2014	74	l-lower	NA	tcga-49-4488	d721bfe0-90e3-415e-b9f3-1a270efa5fbb	NA	deceased	united states	NA	869	NA	lung adenocarcinoma- not otherwise specified (nos)	no	no	NA	distal (>2cm)	NA	NA	NA	primary	9	-27331	869	0	NA
TCGA.49.4490	Yes	female	45	not hispanic or latino	NA	NA	NA	NA	NA	NA	NA	1.05335157318741	0	Years	1.05335157318741	1	Years	144.31.0	nationwide children s hospital	2	luad	1	false	2014	45	l-upper	NA	tcga-49-4490	6c3655ca-8ae7-4ad7-b3e4-0c3ec293fba7	NA	deceased	united states	NA	385	NA	lung adenocarcinoma- not otherwise specified (nos)	no	no	NA	distal (>2cm)	NA	NA	NA	primary	9	-16634	385	0	NA
TCGA.49.4494	Yes	male	77	not hispanic or latino	NA	NA	NA	NA	NA	NA	NA	2.95759233926129	NA	Years	2.95759233926129	1	Years	58.38.0	nationwide children s hospital	2	luad	1	false	2014	77	l-upper	NA	tcga-49-4494	c6d78e27-e510-4f57-abae-19efa6105a8d	NA	deceased	united states	NA	1081	NA	lung adenocarcinoma- not otherwise specified (nos)	no	no	other	distal (>2cm)	NA	lung	NA	primary	3	-28387	1081	0	1081
TCGA.49.4501	Yes	female	67	not hispanic or latino	NA	NA	NA	NA	NA	NA	NA	1.49110807113543	1	Years	3.88782489740082	1	Years	58.38.0	nationwide children s hospital	2	luad	1	false	2014	67	r-upper	NA	tcga-49-4501	0780eb43-d5b5-4c3d-9825-beacba5cc723	NA	deceased	united states	NA	1421	NA	lung adenocarcinoma- not otherwise specified (nos)	no	yes, history of prior malignancy	NA	distal (>2cm)	NA	NA	NA	primary	2	-24817	1421	0	1421
TCGA.49.4505	Yes	female	61	not hispanic or latino	NA	NA	NA	NA	NA	NA	NA	1.17099863201094	NA	Years	1.17099863201094	1	Years	58.38.0	nationwide children s hospital	2	luad	1	false	2014	61	r-lower	NA	tcga-49-4505	088edf89-d2b5-40c7-b066-df3bd383f7ea	NA	deceased	united states	NA	428	NA	lung adenocarcinoma- not otherwise specified (nos)	no	no	NA	distal (>2cm)	NA	NA	NA	primary	3	-22628	428	0	428
TCGA.49.4506	Yes	female	68	not hispanic or latino	NA	NA	NA	NA	NA	NA	NA	2.73324213406293	NA	Years	2.73324213406293	1	Years	58.38.0	nationwide children s hospital	2	luad	1	false	2014	68	l-upper	NA	tcga-49-4506	b61abdfd-b7a0-4e1a-b570-d1eaecad3a9e	NA	deceased	united states	NA	999	NA	lung adenocarcinoma- not otherwise specified (nos)	no	no	NA	distal (>2cm)	NA	NA	NA	primary	3	-25132	999	0	999
TCGA.49.4507	Yes	female	73	not hispanic or latino	NA	NA	NA	NA	NA	NA	NA	0.432284541723666	1	Years	0.733242134062927	1	Years	58.38.0	nationwide children s hospital	2	luad	1	false	2014	73	r-middle	NA	tcga-49-4507	50b2c647-aecd-4c81-af22-0d8116593552	NA	deceased	united states	NA	268	NA	lung adenocarcinoma- not otherwise specified (nos)	no	no	bronchus	distal (>2cm)	right	right	NA	primary	2	-26850	268	0	268
TCGA.49.4510	Yes	female	51	not hispanic or latino	NA	NA	NA	NA	NA	NA	NA	2.45143638850889	NA	Years	2.45143638850889	1	Years	58.38.0	nationwide children s hospital	2	luad	1	false	2014	51	l-upper	NA	tcga-49-4510	f77b6930-a1ce-446e-a15d-c018cbbecfee	NA	deceased	united states	NA	896	NA	lung adenocarcinoma- not otherwise specified (nos)	no	no	NA	distal (>2cm)	NA	NA	NA	primary	3	-18761	896	0	896
TCGA.49.4512	Yes	female	69	not hispanic or latino	NA	NA	NA	NA	NA	NA	NA	2.47606019151847	0	Years	2.47606019151847	1	Years	144.31.0	nationwide children s hospital	2	luad	1	false	2014	69	r-middle	NA	tcga-49-4512	a1e65587-24c1-4b41-92a7-4e1f15fffd78	NA	deceased	united states	NA	905	NA	lung adenocarcinoma- not otherwise specified (nos)	no	no	NA	distal (>2cm)	NA	lung	NA	primary	9	-25502	905	0	157
TCGA.49.4514	Yes	female	79	NA	NA	NA	NA	NA	NA	NA	NA	3.59507523939808	0	Years	3.59507523939808	0	Years	144.31.0	nationwide children s hospital	2	luad	1	false	2014	79	l-upper	NA	tcga-49-4514	b87a5d92-4c09-48fe-bb08-b3c89a7c892e	NA	consented	united states	-6	NA	NA	lung papillary adenocarcinoma	no	no	NA	distal (>2cm)	NA	lung	NA	primary	9	-28908	NA	0	1314
TCGA.49.6742	Yes	male	70	not hispanic or latino	NA	NA	NA	NA	NA	NA	NA	0.585499316005472	1	Years	1.25034199726402	0	Years	144.31.0	nationwide children s hospital	2	luad	1	false	2014	70	l-upper	NA	tcga-49-6742	21fb46f9-4bbb-441c-af19-a687e9138344	NA	consented	united states	0	NA	NA	lung mucinous adenocarcinoma	no	yes, history of prior malignancy	NA	distal (>2cm)	NA	NA	NA	primary	9	-25841	NA	0	457
TCGA.49.6743	Yes	female	81	NA	NA	NA	NA	NA	NA	NA	NA	1.00957592339261	0	Years	1.00957592339261	0	Years	144.31.0	nationwide children s hospital	2	luad	1	false	2014	81	r-upper	NA	tcga-49-6743	a391d49f-a822-460b-981c-6fbe1868ee38	NA	consented	united states	-2	NA	NA	lung clear cell adenocarcinoma	no	no	NA	distal (>2cm)	NA	NA	NA	primary	10	-29806	NA	0	369
TCGA.49.6744	Yes	female	64	NA	NA	NA	NA	NA	NA	NA	NA	2.43502051983584	0	Years	2.43502051983584	0	Years	144.31.0	nationwide children s hospital	2	luad	1	false	2014	64	l-upper	NA	tcga-49-6744	15340dd3-84ae-49fb-989a-eb212f3e73da	NA	consented	united states	-11	NA	NA	lung adenocarcinoma mixed subtype	no	no	NA	distal (>2cm)	NA	NA	NA	primary	10	-23483	NA	0	890
TCGA.49.6745	Yes	male	82	NA	NA	NA	NA	NA	NA	NA	NA	0.410396716826265	0	Years	0.410396716826265	0	Years	144.31.0	nationwide children s hospital	2	luad	1	false	2014	82	l-upper	NA	tcga-49-6745	9c7875ad-ab71-4d48-b2e3-e4c7a46393e9	NA	consented	united states	-3	NA	NA	lung papillary adenocarcinoma	no	yes, history of prior malignancy	NA	distal (>2cm)	NA	NA	NA	primary	11	-30133	NA	0	150
TCGA.49.6761	Yes	female	68	not hispanic or latino	NA	NA	NA	NA	NA	NA	NA	0.0027359781121751	0	Years	0.0027359781121751	0	Years	160.28.0	nationwide children s hospital	2	luad	1	false	2014	68	r-upper	NA	tcga-49-6761	4cd3d483-2283-4c6a-a57a-444216119d34	NA	consented	united states	0	NA	NA	lung adenocarcinoma- not otherwise specified (nos)	no	no	NA	distal (>2cm)	NA	NA	NA	primary	2	-24849	NA	0	1
TCGA.49.6767	Yes	female	46	NA	NA	NA	NA	NA	NA	NA	NA	0	NA	Years	0	0	Years	144.31.0	nationwide children s hospital	2	luad	1	false	2014	46	r-middle	NA	tcga-49-6767	6bffe800-ec2b-4638-9333-97fe85dcd91c	NA	consented	united states	-22	NA	NA	lung adenocarcinoma- not otherwise specified (nos)	no	no	NA	distal (>2cm)	NA	NA	NA	primary	10	-17107	NA	0	0
TCGA.50.5044	Yes	female	72	not hispanic or latino	NA	NA	NA	NA	NA	NA	NA	1.3296853625171	1	Years	1.70451436388509	1	Years	144.31.0	nationwide children s hospital	2	luad	1	false	2014	72	r-lower	NA	tcga-50-5044	fa0c7392-d485-41ac-bf7e-244a528209ae	NA	consented	united states	3	NA	NA	lung adenocarcinoma- not otherwise specified (nos)	no	no	NA	NA	NA	NA	NA	primary	25	-26567	623	0	NA
TCGA.50.5045	Yes	female	57	not hispanic or latino	NA	NA	NA	NA	NA	NA	NA	3.9124487004104	1	Years	5.94801641586867	1	Years	84.34.0	nationwide children s hospital	2	luad	1	false	2014	57	r-lower	NA	tcga-50-5045	9ee20c0d-a1c3-47f3-abda-131b3f190f52	NA	consented	united states	42	NA	NA	lung adenocarcinoma- not otherwise specified (nos)	no	no	NA	NA	NA	NA	NA	primary	30	-20960	2174	0	2174
TCGA.50.5049	Yes	male	70	not hispanic or latino	NA	NA	NA	NA	NA	NA	NA	4.29001367989056	1	Years	4.06292749658003	0	Years	84.34.0	nationwide children s hospital	2	luad	1	false	2014	70	r-upper	NA	tcga-50-5049	9944f46f-9fa8-4e2c-a806-776bec7f8803	NA	consented	united states	-32	NA	NA	lung adenocarcinoma- not otherwise specified (nos)	no	no	NA	NA	NA	NA	NA	primary	25	-25577	NA	0	1485
TCGA.50.5051	Yes	female	42	not hispanic or latino	NA	NA	NA	NA	NA	NA	NA	0.503419972640219	1	Years	1.24487004103967	0	Years	144.31.0	nationwide children s hospital	2	luad	1	false	2014	42	l-upper	NA	tcga-50-5051	e1c55bac-bb41-4964-add5-ecd6ba04b58d	NA	consented	united states	-7	NA	NA	lung adenocarcinoma- not otherwise specified (nos)	no	no	NA	NA	NA	NA	NA	primary	25	-15585	NA	0	455
TCGA.50.5055	Yes	female	79	not hispanic or latino	NA	NA	NA	NA	NA	NA	NA	2.109439124487	1	Years	2.14774281805746	0	Years	84.34.0	nationwide children s hospital	2	luad	1	false	2014	79	l-lower	NA	tcga-50-5055	cc3d9750-7ce0-489f-86d4-8017b7ebed29	NA	consented	united states	-19	NA	NA	lung adenocarcinoma mixed subtype	no	no	NA	NA	NA	NA	NA	primary	2	-28988	NA	0	785
TCGA.50.5066	Yes	male	72	not hispanic or latino	NA	NA	NA	NA	NA	NA	NA	1.33242134062927	1	Years	0.812585499316005	0	Years	84.34.0	nationwide children s hospital	2	luad	1	false	2014	72	r-upper	NA	tcga-50-5066	3199cfe5-3be3-43cd-a36b-5cf2c7a9929f	NA	consented	united states	43	NA	NA	lung adenocarcinoma mixed subtype	no	no	NA	NA	NA	NA	NA	primary	2	-26385	NA	0	297
TCGA.50.5068	Yes	female	59	not hispanic or latino	NA	NA	NA	NA	NA	NA	NA	1.91518467852257	1	Years	4.10123119015048	1	Years	84.34.0	nationwide children s hospital	2	luad	1	false	2014	59	r-lower	NA	tcga-50-5068	591c068f-bbb1-4df2-9abb-d1a2e4a58372	NA	consented	united states	21	NA	NA	lung adenocarcinoma- not otherwise specified (nos)	no	no	NA	NA	NA	NA	NA	primary	2	-21728	1499	0	1499
TCGA.50.5072	Yes	male	74	not hispanic or latino	NA	NA	NA	NA	NA	NA	NA	0.577291381668947	1	Years	0.6703146374829	0	Years	144.31.0	nationwide children s hospital	2	luad	1	false	2014	74	l-upper	NA	tcga-50-5072	1575148b-0f63-44ee-86fd-93ae1a02be0b	NA	consented	united states	19	NA	NA	lung adenocarcinoma- not otherwise specified (nos)	yes, pharmaceutical treatment prior to resection	NA	NA	NA	NA	NA	NA	primary	26	-27036	NA	0	245
TCGA.50.5930	Yes	male	47	not hispanic or latino	NA	NA	NA	NA	NA	NA	NA	0.500683994528044	1	Years	0.771545827633379	1	Years	119.36.0	nationwide children s hospital	2	luad	1	false	2014	47	r-upper	NA	tcga-50-5930	368e23f0-e573-4547-bf5a-14080baf737b	NA	deceased	united states	NA	282	NA	lung adenocarcinoma mixed subtype	no	no	NA	distal (>2cm)	NA	NA	NA	primary	29	-17238	282	0	282
TCGA.50.5931	Yes	female	75	not hispanic or latino	NA	NA	NA	NA	NA	NA	NA	1.16552667578659	1	Years	1.18741450068399	1	Years	119.36.0	nationwide children s hospital	2	luad	1	false	2014	75	l-upper	NA	tcga-50-5931	12ccd581-a921-41bc-bcee-4e9be54532cc	NA	deceased	united states	NA	434	NA	lung adenocarcinoma- not otherwise specified (nos)	no	no	NA	distal (>2cm)	NA	NA	NA	primary	2	-27732	434	0	267
TCGA.50.5932	Yes	male	75	not hispanic or latino	NA	NA	NA	NA	NA	NA	NA	2.99863201094391	1	Years	3.37619699042408	1	Years	119.36.0	nationwide children s hospital	2	luad	1	false	2014	75	r-upper	NA	tcga-50-5932	ebcba7f2-ce13-4bae-97cd-91a6b1dcd465	NA	deceased	united states	NA	1234	NA	lung adenocarcinoma- not otherwise specified (nos)	no	yes, history of prior malignancy	NA	distal (>2cm)	NA	NA	NA	primary	2	-27454	1234	0	1091
TCGA.50.5933	Yes	male	72	not hispanic or latino	NA	NA	NA	NA	NA	NA	NA	6.54445964432285	0	Years	6.54445964432285	1	Years	119.36.0	nationwide children s hospital	2	luad	1	false	2014	72	l-lower	NA	tcga-50-5933	7a0ea814-f0de-4bc4-a81a-daa000559369	NA	deceased	united states	NA	2392	NA	lung adenocarcinoma- not otherwise specified (nos)	no	no	NA	distal (>2cm)	NA	NA	NA	primary	2	-26377	2392	0	2369
TCGA.50.5935	Yes	female	86	not hispanic or latino	NA	NA	NA	NA	NA	NA	NA	1.78659370725034	0	Years	1.78659370725034	1	Years	119.36.0	nationwide children s hospital	2	luad	1	false	2014	86	l-upper	NA	tcga-50-5935	100430c8-1446-45c8-af36-b6dbb3ddd0c1	NA	deceased	united states	NA	653	NA	lung adenocarcinoma- not otherwise specified (nos)	no	yes, history of prior malignancy	NA	distal (>2cm)	NA	NA	NA	primary	2	-31609	653	0	653
TCGA.50.5936	Yes	male	58	not hispanic or latino	NA	NA	NA	NA	NA	NA	NA	0.410396716826265	1	Years	0.703146374829001	1	Years	84.34.0	nationwide children s hospital	2	luad	1	false	2014	58	r-lower	NA	tcga-50-5936	ef42ae4c-a108-468e-beed-437cf3cf2962	NA	deceased	united states	NA	257	NA	lung mucinous adenocarcinoma	no	no	NA	distal (>2cm)	NA	NA	NA	primary	2	-21237	257	0	NA
TCGA.50.5939	Yes	male	85	not hispanic or latino	NA	NA	NA	NA	NA	NA	NA	1.25854993160055	0	Years	1.25854993160055	1	Years	84.34.0	nationwide children s hospital	2	luad	1	false	2014	85	r-upper	NA	tcga-50-5939	12b79b4f-c28c-418e-a1e7-e622f33fdcc2	NA	deceased	united states	NA	460	NA	lung adenocarcinoma mixed subtype	no	yes, history of prior malignancy	NA	distal (>2cm)	NA	NA	NA	primary	2	-31235	460	0	NA
TCGA.50.5941	Yes	female	55	NA	NA	NA	NA	NA	NA	NA	NA	0.779753761969904	0	Years	0.779753761969904	0	Years	119.36.0	nationwide children s hospital	2	luad	1	false	2014	55	r-upper	NA	tcga-50-5941	f3f024c2-52f1-400e-946c-398f5b72e6dc	NA	consented	united states	-9	NA	NA	lung adenocarcinoma- not otherwise specified (nos)	no	no	NA	NA	NA	NA	NA	primary	2	-20349	NA	0	285
TCGA.50.5942	Yes	female	67	not hispanic or latino	NA	NA	NA	NA	NA	NA	NA	0.369357045143639	0	Years	0.369357045143639	0	Years	119.36.0	nationwide children s hospital	2	luad	1	false	2014	67	r-upper	NA	tcga-50-5942	75dd635e-8e0c-4c0b-b21c-20f77770218d	NA	consented	united states	29	NA	NA	lung adenocarcinoma- not otherwise specified (nos)	no	no	NA	NA	NA	NA	NA	primary	26	-24781	NA	0	135
TCGA.50.5944	Yes	female	69	NA	NA	NA	NA	NA	NA	NA	NA	1.02051983584131	0	Years	1.02051983584131	0	Years	119.36.0	nationwide children s hospital	2	luad	1	false	2014	69	r-upper	NA	tcga-50-5944	1c339545-c08a-4a77-b8e9-a7e49e53853f	NA	consented	united states	-19	NA	NA	lung acinar adenocarcinoma	no	no	NA	NA	NA	NA	NA	primary	2	-25440	NA	0	373
TCGA.50.5946	Yes	male	62	NA	NA	NA	NA	NA	NA	NA	NA	0.585499316005472	1	Years	0.954856361149111	0	Years	119.36.0	nationwide children s hospital	2	luad	1	false	2014	62	r-upper	NA	tcga-50-5946	c95957a7-1a1a-4c8d-bb61-7c99b500f224	NA	consented	united states	-4	NA	NA	lung adenocarcinoma mixed subtype	no	no	NA	NA	NA	NA	NA	primary	2	-22851	NA	0	349
TCGA.50.6590	Yes	female	72	not hispanic or latino	NA	NA	NA	NA	NA	NA	NA	3.52120383036936	NA	Years	3.52120383036936	1	Years	144.31.0	nationwide children s hospital	2	luad	1	false	2014	72	r-upper	NA	tcga-50-6590	114a34c0-983b-4d90-9181-1823c9637a63	NA	deceased	united states	NA	1287	NA	lung adenocarcinoma- not otherwise specified (nos)	no	no	NA	distal (>2cm)	NA	NA	NA	primary	25	-26444	1287	0	NA
TCGA.50.6591	Yes	female	63	not hispanic or latino	NA	NA	NA	NA	NA	NA	NA	0.322845417236662	NA	Years	0.322845417236662	1	Years	119.36.0	nationwide children s hospital	2	luad	1	false	2014	63	l-lower	NA	tcga-50-6591	9b132e4f-7e35-4cc5-8711-43ad62b906d0	NA	deceased	united states	NA	118	NA	lung adenocarcinoma- not otherwise specified (nos)	no	no	NA	distal (>2cm)	NA	NA	NA	primary	25	-23067	118	0	NA
TCGA.50.6592	Yes	female	71	not hispanic or latino	NA	NA	NA	NA	NA	NA	NA	2.12311901504788	NA	Years	2.12311901504788	1	Years	119.36.0	nationwide children s hospital	2	luad	1	false	2014	71	l-lower	NA	tcga-50-6592	09918b81-4696-4cba-a45a-5fe7407c2337	NA	deceased	united states	NA	776	NA	lung adenocarcinoma- not otherwise specified (nos)	no	no	NA	distal (>2cm)	NA	NA	NA	primary	25	-26191	776	0	NA
TCGA.50.6593	Yes	female	49	not hispanic or latino	NA	NA	NA	NA	NA	NA	NA	0.919288645690834	NA	Years	0.919288645690834	1	Years	119.36.0	nationwide children s hospital	2	luad	1	false	2014	49	r-upper	NA	tcga-50-6593	e10568fe-0436-43f2-9f0f-48f9903868c4	NA	deceased	united states	NA	336	NA	lung adenocarcinoma mixed subtype	no	no	NA	distal (>2cm)	NA	NA	NA	primary	25	-18151	336	0	NA
TCGA.50.6594	Yes	female	79	not hispanic or latino	NA	NA	NA	NA	NA	NA	NA	1.01231190150479	NA	Years	1.01231190150479	1	Years	119.36.0	nationwide children s hospital	2	luad	1	false	2014	79	l-upper	NA	tcga-50-6594	8504fd86-a70a-4cba-9ec8-25c9e60ca549	NA	deceased	united states	NA	370	NA	lung adenocarcinoma- not otherwise specified (nos)	no	no	NA	distal (>2cm)	NA	NA	NA	primary	25	-28923	370	0	NA
TCGA.50.6595	Yes	female	74	not hispanic or latino	NA	NA	NA	NA	NA	NA	NA	0.517099863201094	NA	Years	0.517099863201094	1	Years	144.31.0	nationwide children s hospital	2	luad	1	false	2014	74	r-upper	NA	tcga-50-6595	82476d2d-e403-4f6b-8dd6-cc84e3329478	NA	deceased	united states	NA	189	NA	lung adenocarcinoma- not otherwise specified (nos)	no	no	NA	distal (>2cm)	NA	NA	NA	primary	25	-27196	189	0	NA
TCGA.50.6597	Yes	female	79	not hispanic or latino	NA	NA	NA	NA	NA	NA	NA	2.77701778385773	NA	Years	2.77701778385773	0	Years	144.31.0	nationwide children s hospital	2	luad	1	false	2014	79	r-lower	NA	tcga-50-6597	0d66bf6c-eed0-4726-bd5b-3bf6d610b4e0	NA	consented	united states	14	NA	NA	lung adenocarcinoma- not otherwise specified (nos)	no	no	NA	NA	NA	NA	NA	primary	26	-29194	NA	0	1015
TCGA.50.6673	Yes	female	84	NA	NA	NA	NA	NA	NA	NA	NA	0.0601915184678523	NA	Years	0.0601915184678523	1	Years	160.28.0	nationwide children s hospital	2	luad	1	false	2014	84	r-upper	NA	tcga-50-6673	ab8d7f84-dd71-42c7-9471-4db967a9c89c	NA	deceased	united states	NA	22	NA	lung adenocarcinoma- not otherwise specified (nos)	no	no	NA	distal (>2cm)	NA	NA	NA	primary	9	-30689	22	0	NA
TCGA.50.7109	Yes	male	60	not hispanic or latino	NA	NA	NA	NA	NA	NA	NA	0.697674418604651	NA	Years	0.697674418604651	0	Years	166.27.0	nationwide children s hospital	2	luad	1	false	2014	60	r-lower	NA	tcga-50-7109	7eb540b4-8dd3-4382-a488-e48b1c7213b3	NA	consented	united states	-23	NA	NA	lung adenocarcinoma- not otherwise specified (nos)	no	no	NA	distal (>2cm)	NA	NA	NA	primary	9	-21978	NA	0	255
TCGA.53.7624	Yes	female	40	hispanic or latino	NA	NA	NA	NA	NA	NA	NA	1.08344733242134	1	Years	2.85088919288646	1	Years	183.26.0	nationwide children s hospital	2	luad	1	false	2014	40	r-upper	NA	tcga-53-7624	54a9cc9e-3eee-4caa-9f33-4ea64a2999ba	NA	consented	united states	40	NA	NA	lung adenocarcinoma- not otherwise specified (nos)	no	no	NA	NA	NA	NA	NA	primary	13	-14794	1042	0	NA
TCGA.53.7626	Yes	female	76	not hispanic or latino	NA	NA	NA	NA	NA	NA	NA	2.41039671682627	1	Years	2.54172366621067	1	Years	183.26.0	nationwide children s hospital	2	luad	1	false	2014	76	r-upper	NA	tcga-53-7626	d3ff328c-2488-47bd-8663-366b6812c7b5	NA	consented	united states	0	NA	NA	lung adenocarcinoma- not otherwise specified (nos)	no	no	NA	NA	NA	NA	NA	primary	13	-28023	929	0	NA
TCGA.53.7813	Yes	female	51	not hispanic or latino	NA	NA	NA	NA	NA	NA	NA	1.14363885088919	NA	Years	1.14363885088919	0	Years	196.25.0	nationwide children s hospital	2	luad	1	false	2014	51	r-upper	NA	tcga-53-7813	42d208bd-cd77-4bfb-ad53-9fc072a87393	NA	consented	united states	0	NA	NA	lung bronchioloalveolar carcinoma nonmucinous	no	no	NA	NA	NA	NA	NA	primary	14	-18875	NA	0	418
TCGA.53.A4EZ	Yes	male	63	hispanic or latino	NA	NA	NA	NA	NA	NA	NA	0.766073871409029	NA	Years	0.766073871409029	0	Years	264.18.0	nationwide children s hospital	2	luad	1	false	2014	63	l-upper	NA	tcga-53-a4ez	7ca711ec-9ac0-4fa7-8a60-32ae84b8789a	NA	consented	united states	93	NA	NA	lung acinar adenocarcinoma	no	no	NA	NA	NA	NA	NA	primary	7	-23200	NA	0	280
TCGA.55.1592	Yes	male	65	not hispanic or latino	NA	NA	NA	NA	NA	NA	NA	1.23666210670315	1	Years	1.91792065663475	1	Years	37.35.0	nationwide children s hospital	2	luad	1	false	2014	65	l-upper	NA	tcga-55-1592	a41c46da-7ed4-4192-bd16-b3cbb94a5133	NA	consented	united states	35	NA	NA	lung adenocarcinoma- not otherwise specified (nos)	no	yes, history of prior malignancy	other	NA	NA	lung, unknown locality	NA	primary	15	NA	701	0	701
TCGA.55.1594	Yes	male	68	not hispanic or latino	NA	NA	NA	NA	NA	NA	NA	3.22298221614227	NA	Years	3.22298221614227	0	Years	37.35.0	nationwide children s hospital	2	luad	1	false	2014	68	r-lower	NA	tcga-55-1594	6d72de06-232a-4983-a06c-eba6d82cb3f1	NA	consented	united states	6	NA	NA	lung adenocarcinoma- not otherwise specified (nos)	no	no	other	distal (>2cm)	NA	lung	NA	primary	14	-25007	NA	0	1178
TCGA.55.1595	Yes	female	74	not hispanic or latino	NA	NA	NA	NA	NA	NA	NA	4.04651162790698	0	Years	4.04651162790698	0	Years	37.35.0	nationwide children s hospital	2	luad	1	false	2014	74	l-lower	NA	tcga-55-1595	d31aeefc-b59b-42e9-9919-750b17a70a3d	NA	consented	united states	4	NA	NA	lung clear cell adenocarcinoma	no	yes, history of prior malignancy	other	NA	NA	lung unknown specifics	NA	primary	14	NA	NA	0	1479
TCGA.55.1596	Yes	male	55	not hispanic or latino	NA	NA	NA	NA	NA	NA	NA	3.75923392612859	NA	Years	3.75923392612859	0	Years	37.35.0	nationwide children s hospital	2	luad	1	false	2014	55	r-upper	NA	tcga-55-1596	199386c2-bb53-4fad-a1b6-59ab216a4a50	NA	consented	united states	2	NA	NA	lung adenocarcinoma- not otherwise specified (nos)	no	no	other	distal (>2cm)	NA	lung	NA	primary	13	-20381	NA	0	1374
TCGA.55.5899	Yes	male	58	not hispanic or latino	NA	NA	NA	NA	NA	NA	NA	0.238030095759234	NA	Years	0.238030095759234	0	Years	84.34.0	nationwide children s hospital	2	luad	1	false	2014	58	r-upper	NA	tcga-55-5899	996a0070-e9bf-4601-8ef7-60212108258d	NA	consented	united states	87	NA	NA	lung adenocarcinoma- not otherwise specified (nos)	no	no	NA	NA	NA	NA	NA	primary	20	NA	NA	0	87
TCGA.55.6543	Yes	female	60	NA	NA	NA	NA	NA	NA	NA	NA	0.00547195622435021	NA	Years	0.00547195622435021	0	Years	119.36.0	nationwide children s hospital	2	luad	1	false	2014	60	r-upper	NA	tcga-55-6543	e68219b0-a9c2-49df-8f0d-db5ea97fd2dc	NA	consented	united states	2	NA	NA	lung bronchioloalveolar carcinoma mucinous	no	no	NA	NA	NA	NA	NA	primary	3	NA	NA	0	2
TCGA.55.6642	Yes	male	63	NA	NA	NA	NA	NA	NA	NA	NA	2.7140902872777	NA	Years	2.7140902872777	0	Years	144.31.0	nationwide children s hospital	2	luad	1	false	2014	63	r-lower	NA	tcga-55-6642	474b86d9-d897-467d-85d4-51dfa26ea107	NA	consented	united states	2	NA	NA	lung adenocarcinoma- not otherwise specified (nos)	no	no	NA	distal (>2cm)	NA	NA	NA	primary	19	-23107	NA	0	992
TCGA.55.6712	Yes	male	71	NA	NA	NA	NA	NA	NA	NA	NA	0.0656634746922025	NA	Years	0.0656634746922025	0	Years	144.31.0	nationwide children s hospital	2	luad	1	false	2014	71	l-upper	NA	tcga-55-6712	f17d3463-af6c-42c2-a8e9-fae45f69286f	NA	consented	united states	24	NA	NA	lung adenocarcinoma- not otherwise specified (nos)	no	no	NA	NA	NA	NA	NA	primary	19	NA	NA	0	24
TCGA.55.6968	Yes	male	61	not hispanic or latino	NA	NA	NA	NA	NA	NA	NA	3.53488372093023	NA	Years	3.53488372093023	1	Years	160.28.0	nationwide children s hospital	2	luad	1	false	2014	61	r-lower	NA	tcga-55-6968	83a6ed20-b3cf-48b9-8ed3-a080cd4951fa	NA	deceased	united states	NA	1292	NA	lung adenocarcinoma- not otherwise specified (nos)	no	no	NA	distal (>2cm)	NA	NA	NA	primary	28	-22340	1292	0	NA
TCGA.55.6969	Yes	male	52	NA	NA	NA	NA	NA	NA	NA	NA	3.38714090287278	NA	Years	3.38714090287278	0	Years	160.28.0	nationwide children s hospital	2	luad	1	false	2014	52	l-upper	NA	tcga-55-6969	d6e274a0-6425-437b-bc07-1225be7808d5	NA	consented	united states	43	NA	NA	lung adenocarcinoma- not otherwise specified (nos)	no	no	NA	distal (>2cm)	NA	NA	NA	primary	25	-19269	NA	0	1238
TCGA.55.6970	Yes	female	67	NA	NA	NA	NA	NA	NA	NA	NA	1.26949384404925	NA	Years	1.26949384404925	1	Years	160.28.0	nationwide children s hospital	2	luad	1	false	2014	67	r-upper	NA	tcga-55-6970	7cce924f-12a1-4895-9866-5d4b1869dde6	NA	deceased	united states	NA	464	NA	lung papillary adenocarcinoma	no	no	NA	distal (>2cm)	NA	NA	NA	primary	26	-24773	464	0	NA
TCGA.55.6971	Yes	female	59	NA	NA	NA	NA	NA	NA	NA	NA	0.0766073871409029	NA	Years	0.0766073871409029	0	Years	160.28.0	nationwide children s hospital	2	luad	1	false	2014	59	l-lower	NA	tcga-55-6971	8d0736fe-261c-445c-bfd2-a3ea3ceaf367	NA	consented	united states	393	NA	NA	lung adenocarcinoma- not otherwise specified (nos)	no	no	NA	distal (>2cm)	NA	NA	NA	primary	28	-21734	NA	0	28
TCGA.55.6972	Yes	male	72	not hispanic or latino	NA	NA	NA	NA	NA	NA	NA	4.03556771545828	NA	Years	4.03556771545828	0	Years	160.28.0	nationwide children s hospital	2	luad	1	false	2014	72	r-upper	NA	tcga-55-6972	c4d1e105-28b7-48df-abef-fbe09782fdb2	NA	consented	united states	12	NA	NA	lung papillary adenocarcinoma	no	no	NA	distal (>2cm)	NA	NA	NA	primary	27	-26625	NA	0	1475
TCGA.55.6975	Yes	male	61	not hispanic or latino	NA	NA	NA	NA	NA	NA	NA	0.322845417236662	0	Years	0.322845417236662	1	Years	160.28.0	nationwide children s hospital	2	luad	1	false	2014	61	l-lower	NA	tcga-55-6975	a046888c-f153-4f35-a1b6-23dd1691a91a	NA	consented	united states	2	NA	NA	lung adenocarcinoma mixed subtype	no	no	NA	distal (>2cm)	NA	NA	NA	primary	27	NA	118	0	NA
TCGA.55.6978	Yes	male	81	not hispanic or latino	NA	NA	NA	NA	NA	NA	NA	0.454172366621067	NA	Years	0.454172366621067	1	Years	160.28.0	nationwide children s hospital	2	luad	1	false	2014	81	r-middle	NA	tcga-55-6978	5134c56f-8286-4ec8-8348-237cee7dad5e	NA	consented	united states	20	NA	NA	lung adenocarcinoma- not otherwise specified (nos)	no	yes, history of prior malignancy	NA	distal (>2cm)	NA	NA	NA	primary	27	NA	166	0	NA
TCGA.55.6979	Yes	female	59	NA	NA	NA	NA	NA	NA	NA	NA	0.645690834473324	NA	Years	0.645690834473324	1	Years	160.28.0	nationwide children s hospital	2	luad	1	false	2014	59	l-upper	NA	tcga-55-6979	5af499be-d2b9-4eaf-9a9f-435dccb51917	NA	deceased	united states	NA	236	NA	lung adenocarcinoma- not otherwise specified (nos)	no	yes, history of prior malignancy	NA	distal (>2cm)	NA	NA	NA	primary	26	-21780	236	0	NA
TCGA.55.6980	Yes	male	56	NA	NA	NA	NA	NA	NA	NA	NA	0.183310533515732	NA	Years	0.183310533515732	0	Years	160.28.0	nationwide children s hospital	2	luad	1	false	2014	56	r-lower	NA	tcga-55-6980	2f0710f4-827b-45b2-9b7e-c27385b481a7	NA	consented	united states	67	NA	NA	lung bronchioloalveolar carcinoma nonmucinous	no	no	NA	distal (>2cm)	NA	NA	NA	primary	27	NA	NA	0	67
TCGA.55.6981	Yes	female	53	not hispanic or latino	NA	NA	NA	NA	NA	NA	NA	3.77291381668947	NA	Years	3.77291381668947	1	Years	160.28.0	nationwide children s hospital	2	luad	1	false	2014	53	l-upper	NA	tcga-55-6981	0a45f302-5748-48f3-9dc9-66c01843a68e	NA	deceased	united states	NA	1379	NA	lung adenocarcinoma- not otherwise specified (nos)	no	no	NA	distal (>2cm)	NA	NA	NA	primary	27	-19497	1379	0	NA
TCGA.55.6982	Yes	female	79	NA	NA	NA	NA	NA	NA	NA	NA	2.72229822161423	NA	Years	2.72229822161423	1	Years	160.28.0	nationwide children s hospital	2	luad	1	false	2014	79	r-lower	NA	tcga-55-6982	35cb7841-9b09-465a-90c5-e3b8a9faad49	NA	deceased	united states	NA	995	NA	lung adenocarcinoma- not otherwise specified (nos)	no	no	NA	distal (>2cm)	NA	NA	NA	primary	26	NA	995	0	NA
TCGA.55.6983	Yes	male	81	not hispanic or latino	NA	NA	NA	NA	NA	NA	NA	4.99589603283174	NA	Years	4.99589603283174	0	Years	160.28.0	nationwide children s hospital	2	luad	1	false	2014	81	l-lower	NA	tcga-55-6983	54a0e4d7-c274-4569-9c25-45bbe26d7f21	NA	consented	united states	37	NA	NA	lung mucinous adenocarcinoma	no	no	NA	distal (>2cm)	NA	NA	NA	primary	27	NA	NA	0	1826
TCGA.55.6984	Yes	female	71	not hispanic or latino	NA	NA	NA	NA	NA	NA	NA	1.9781121751026	1	Years	2.07934336525308	1	Years	160.28.0	nationwide children s hospital	2	luad	1	false	2014	71	l-lower	NA	tcga-55-6984	f063ddbb-1668-40df-9ec2-b0a23ca2c389	NA	consented	united states	1	NA	NA	lung adenocarcinoma- not otherwise specified (nos)	no	no	NA	distal (>2cm)	NA	NA	NA	primary	27	NA	760	0	NA
TCGA.55.6985	Yes	female	58	NA	NA	NA	NA	NA	NA	NA	NA	3.3734610123119	NA	Years	3.3734610123119	0	Years	160.28.0	nationwide children s hospital	2	luad	1	false	2014	58	l-upper	NA	tcga-55-6985	e5cb0c86-8fe2-4cfc-b32b-e8ec3839ffc4	NA	consented	united states	89	NA	NA	lung adenocarcinoma- not otherwise specified (nos)	no	no	NA	distal (>2cm)	NA	NA	NA	primary	26	-21380	NA	0	1233
TCGA.55.6986	Yes	female	74	NA	NA	NA	NA	NA	NA	NA	NA	5.9124487004104	NA	Years	5.9124487004104	0	Years	160.28.0	nationwide children s hospital	2	luad	1	false	2014	74	r-lower	NA	tcga-55-6986	028e99e9-5b9a-4954-bb6e-6d4709a3cea8	NA	consented	united states	61	NA	NA	lung bronchioloalveolar carcinoma nonmucinous	no	no	NA	distal (>2cm)	NA	NA	NA	primary	26	NA	NA	0	2161
TCGA.55.6987	Yes	male	77	not hispanic or latino	NA	NA	NA	NA	NA	NA	NA	3.20109439124487	NA	Years	3.20109439124487	0	Years	160.28.0	nationwide children s hospital	2	luad	1	false	2014	77	l-lower	NA	tcga-55-6987	2efc156c-464a-4c2f-a854-39fefe32081c	NA	consented	united states	2	NA	NA	lung adenocarcinoma- not otherwise specified (nos)	no	no	NA	distal (>2cm)	NA	NA	NA	primary	27	-28365	NA	0	1170
TCGA.55.7227	Yes	male	77	not hispanic or latino	NA	NA	NA	NA	NA	NA	NA	0.166894664842681	NA	Years	0.166894664842681	0	Years	166.27.0	nationwide children s hospital	2	luad	1	false	2014	77	r-lower	NA	tcga-55-7227	4e7b2af4-b158-41a7-be22-bea227a759e6	NA	consented	united states	61	NA	NA	lung adenocarcinoma- not otherwise specified (nos)	no	no	NA	NA	NA	NA	NA	primary	6	-28458	NA	0	61
TCGA.55.7281	Yes	female	70	NA	NA	NA	NA	NA	NA	NA	NA	0.0492476060191518	NA	Years	0.0492476060191518	0	Years	166.27.0	nationwide children s hospital	2	luad	1	false	2014	70	r-middle	NA	tcga-55-7281	659668e8-f0d9-4ff2-bbc8-9246f2ef49ab	NA	consented	united states	18	NA	NA	lung adenocarcinoma- not otherwise specified (nos)	no	no	NA	distal (>2cm)	NA	NA	NA	primary	6	-25870	NA	0	18
TCGA.55.7283	Yes	female	76	not hispanic or latino	NA	NA	NA	NA	NA	NA	NA	0.0930232558139535	NA	Years	0.0930232558139535	0	Years	166.27.0	nationwide children s hospital	2	luad	1	false	2014	76	r-upper	NA	tcga-55-7283	ccfdad76-cc45-447f-bed8-ede8f6a8844d	NA	consented	united states	34	NA	NA	lung bronchioloalveolar carcinoma nonmucinous	no	no	NA	distal (>2cm)	NA	NA	NA	primary	6	-27946	NA	0	34
TCGA.55.7570	Yes	male	60	not hispanic or latino	NA	NA	NA	NA	NA	NA	NA	0	NA	Years	0	0	Years	166.27.0	nationwide children s hospital	2	luad	1	false	2014	60	r-upper	NA	tcga-55-7570	ff07ea4b-4e50-410d-99d6-96a351dad7b1	NA	consented	united states	0	NA	NA	lung adenocarcinoma- not otherwise specified (nos)	no	no	NA	distal (>2cm)	NA	NA	NA	primary	11	-22218	NA	0	0
TCGA.55.7573	Yes	female	72	not hispanic or latino	NA	NA	NA	NA	NA	NA	NA	0.0109439124487004	NA	Years	0.0109439124487004	0	Years	166.27.0	nationwide children s hospital	2	luad	1	false	2014	72	r-upper	NA	tcga-55-7573	8e41153b-9faf-45c3-8397-8a428ef5c0d5	NA	consented	united states	4	NA	NA	lung adenocarcinoma- not otherwise specified (nos)	no	yes, history of prior malignancy	NA	distal (>2cm)	NA	NA	NA	primary	11	-26302	NA	0	4
TCGA.55.7574	Yes	female	64	not hispanic or latino	NA	NA	NA	NA	NA	NA	NA	0.259917920656635	NA	Years	0.259917920656635	0	Years	166.27.0	nationwide children s hospital	2	luad	1	false	2014	64	r-upper	NA	tcga-55-7574	a7911bdc-13f1-434a-bfa3-f8ba55d15846	NA	consented	united states	95	NA	NA	lung adenocarcinoma- not otherwise specified (nos)	no	no	NA	distal (>2cm)	NA	NA	NA	primary	11	-23703	NA	0	95
TCGA.55.7576	Yes	male	54	not hispanic or latino	NA	NA	NA	NA	NA	NA	NA	0.109439124487004	NA	Years	0.109439124487004	0	Years	183.26.0	nationwide children s hospital	2	luad	1	false	2014	54	r-upper	NA	tcga-55-7576	055e9a43-3c00-4110-a303-e4407676bec0	NA	consented	united states	40	NA	NA	lung adenocarcinoma- not otherwise specified (nos)	no	no	NA	distal (>2cm)	NA	NA	NA	primary	11	-19903	NA	0	40
TCGA.55.7724	Yes	female	76	not hispanic or latino	NA	NA	NA	NA	NA	NA	NA	0	NA	Years	0	0	Years	196.25.0	nationwide children s hospital	2	luad	1	false	2014	76	l-upper	NA	tcga-55-7724	294cb595-0907-44c7-bbef-985a27c1e6e2	NA	consented	united states	-6	NA	NA	lung adenocarcinoma- not otherwise specified (nos)	no	yes, history of prior malignancy	NA	distal (>2cm)	NA	NA	NA	primary	8	-27880	NA	0	0
TCGA.55.7725	Yes	female	68	not hispanic or latino	NA	NA	NA	NA	NA	NA	NA	0.106703146374829	NA	Years	0.106703146374829	0	Years	196.25.0	nationwide children s hospital	2	luad	1	false	2014	68	r-lower	NA	tcga-55-7725	9fcdccae-676e-4071-93c3-23d2d3ab0c00	NA	consented	united states	39	NA	NA	lung adenocarcinoma- not otherwise specified (nos)	no	yes, history of prior malignancy	NA	distal (>2cm)	NA	NA	NA	primary	8	-24848	NA	0	39
TCGA.55.7726	Yes	female	72	not hispanic or latino	NA	NA	NA	NA	NA	NA	NA	0.0848153214774282	NA	Years	0.0848153214774282	0	Years	196.25.0	nationwide children s hospital	2	luad	1	false	2014	72	l-lower	NA	tcga-55-7726	923b37e4-fcf7-46a0-8cb2-9139711fec7b	NA	consented	united states	31	NA	NA	lung adenocarcinoma- not otherwise specified (nos)	no	yes, history of prior malignancy	NA	distal (>2cm)	NA	NA	NA	primary	8	-26450	NA	0	31
TCGA.55.7727	Yes	male	71	not hispanic or latino	NA	NA	NA	NA	NA	NA	NA	0.0848153214774282	NA	Years	0.0848153214774282	0	Years	196.25.0	nationwide children s hospital	2	luad	1	false	2014	71	l-upper	NA	tcga-55-7727	ba49117e-dab6-4e7d-bc44-f11dcafa1318	NA	consented	united states	34	NA	NA	lung adenocarcinoma- not otherwise specified (nos)	no	no	NA	distal (>2cm)	NA	NA	NA	primary	8	-25932	NA	0	31
TCGA.55.7728	Yes	female	64	NA	NA	NA	NA	NA	NA	NA	NA	0.0656634746922025	NA	Years	0.0656634746922025	0	Years	204.22.0	nationwide children s hospital	2	luad	1	false	2014	64	l-upper	NA	tcga-55-7728	db769d5c-a794-448d-9130-38a82d051c95	NA	consented	united states	22	NA	NA	lung mucinous adenocarcinoma	no	no	NA	distal (>2cm)	NA	NA	NA	primary	8	-23497	NA	0	24
TCGA.55.7815	Yes	male	77	NA	NA	NA	NA	NA	NA	NA	NA	0.147742818057456	NA	Years	0.147742818057456	0	Years	196.25.0	nationwide children s hospital	2	luad	1	false	2014	77	r-lower	NA	tcga-55-7815	dd46c83e-6551-485b-b935-f3beed891244	NA	consented	united states	54	NA	NA	lung adenocarcinoma- not otherwise specified (nos)	no	no	NA	distal (>2cm)	NA	NA	NA	primary	9	-28124	NA	0	54
TCGA.55.7816	Yes	female	49	not hispanic or latino	NA	NA	NA	NA	NA	NA	NA	0.0848153214774282	NA	Years	0.0848153214774282	0	Years	196.25.0	nationwide children s hospital	2	luad	1	false	2014	49	r-upper	NA	tcga-55-7816	548b0b68-ff45-4d45-adbe-984259e4a68b	NA	consented	united states	31	NA	NA	lung adenocarcinoma- not otherwise specified (nos)	no	no	NA	NA	NA	NA	NA	primary	9	-18169	NA	0	31
TCGA.55.7903	Yes	male	64	not hispanic or latino	NA	NA	NA	NA	NA	NA	NA	0.0519835841313269	NA	Years	0.0519835841313269	0	Years	196.25.0	nationwide children s hospital	2	luad	1	false	2014	64	r-lower	NA	tcga-55-7903	77c4dbb2-eceb-4e0d-bcde-63dc817d5f35	NA	consented	united states	19	NA	NA	lung adenocarcinoma- not otherwise specified (nos)	no	no	NA	distal (>2cm)	NA	NA	NA	primary	10	-23498	NA	0	19
TCGA.55.7907	Yes	male	77	not hispanic or latino	NA	NA	NA	NA	NA	NA	NA	0.0437756497948016	NA	Years	0.0437756497948016	0	Years	196.25.0	nationwide children s hospital	2	luad	1	false	2014	77	l-upper	NA	tcga-55-7907	bf755bc2-b7aa-4c3c-8b3c-58b089b5cab6	NA	consented	united states	16	NA	NA	lung adenocarcinoma- not otherwise specified (nos)	no	no	NA	distal (>2cm)	NA	NA	NA	primary	10	-28185	NA	0	16
TCGA.55.7910	Yes	female	50	not hispanic or latino	NA	NA	NA	NA	NA	NA	NA	0.538987688098495	NA	Years	0.538987688098495	0	Years	196.25.0	nationwide children s hospital	2	luad	1	false	2014	50	l-lower	NA	tcga-55-7910	b2bc53d6-ef78-4ae9-a6b5-1c7cad9a43eb	NA	consented	united states	197	NA	NA	lung adenocarcinoma- not otherwise specified (nos)	no	no	NA	distal (>2cm)	NA	NA	NA	primary	10	-18292	NA	0	197
TCGA.55.7911	Yes	female	70	not hispanic or latino	NA	NA	NA	NA	NA	NA	NA	0.0574555403556772	NA	Years	0.0574555403556772	0	Years	196.25.0	nationwide children s hospital	2	luad	1	false	2014	70	r-middle	NA	tcga-55-7911	1f0a5312-0590-4230-9da9-fd0cfe693586	NA	consented	united states	21	NA	NA	lung adenocarcinoma- not otherwise specified (nos)	no	no	NA	distal (>2cm)	NA	NA	NA	primary	10	-25751	NA	0	21
TCGA.55.7914	Yes	female	71	not hispanic or latino	NA	NA	NA	NA	NA	NA	NA	0.00820793433652531	NA	Years	0.00820793433652531	0	Years	196.25.0	nationwide children s hospital	2	luad	1	false	2014	71	r-upper	NA	tcga-55-7914	69dba721-a168-47a4-b7ff-80a448bad654	NA	consented	united states	3	NA	NA	lung adenocarcinoma- not otherwise specified (nos)	no	yes, history of prior malignancy	NA	distal (>2cm)	NA	NA	NA	primary	10	-26116	NA	0	3
TCGA.55.7994	Yes	male	81	not hispanic or latino	NA	NA	NA	NA	NA	NA	NA	0.0848153214774282	NA	Years	0.0848153214774282	0	Years	204.22.0	nationwide children s hospital	2	luad	1	false	2014	81	r-upper	NA	tcga-55-7994	67dbe286-edb3-4d07-8f74-9e5254f01945	NA	consented	united states	31	NA	NA	lung adenocarcinoma- not otherwise specified (nos)	no	no	NA	distal (>2cm)	NA	NA	NA	primary	7	-29857	NA	0	31
TCGA.55.7995	Yes	female	73	not hispanic or latino	NA	NA	NA	NA	NA	NA	NA	0.0136798905608755	NA	Years	0.0136798905608755	0	Years	204.22.0	nationwide children s hospital	2	luad	1	false	2014	73	l-upper	NA	tcga-55-7995	abd6647b-d2eb-404d-8283-443e92addf55	NA	consented	united states	5	NA	NA	lung adenocarcinoma- not otherwise specified (nos)	no	no	NA	distal (>2cm)	NA	NA	NA	primary	7	-26847	NA	0	5
TCGA.55.8085	Yes	male	64	not hispanic or latino	NA	NA	NA	NA	NA	NA	NA	0.0902872777017784	NA	Years	0.0902872777017784	0	Years	213.19.0	nationwide children s hospital	2	luad	1	false	2014	64	l-lower	NA	tcga-55-8085	5fd0f07b-8bb9-4378-bd26-28a26057e8fe	NA	consented	united states	33	NA	NA	lung papillary adenocarcinoma	no	no	NA	distal (>2cm)	NA	NA	NA	primary	15	-23590	NA	0	33
TCGA.55.8087	Yes	female	59	not hispanic or latino	NA	NA	NA	NA	NA	NA	NA	0.0574555403556772	NA	Years	0.0574555403556772	0	Years	213.19.0	nationwide children s hospital	2	luad	1	false	2014	59	r-upper	NA	tcga-55-8087	e254aaeb-012c-4d92-8a03-cce1f6a2bcd6	NA	consented	united states	21	NA	NA	lung adenocarcinoma- not otherwise specified (nos)	no	no	NA	distal (>2cm)	NA	NA	NA	primary	15	-21640	NA	0	21
TCGA.55.8089	Yes	male	56	not hispanic or latino	NA	NA	NA	NA	NA	NA	NA	0.251709986320109	NA	Years	0.251709986320109	0	Years	213.19.0	nationwide children s hospital	2	luad	1	false	2014	56	r-upper	NA	tcga-55-8089	1070ff27-17c9-43dd-a4f6-daa643eb9123	NA	consented	united states	92	NA	NA	lung adenocarcinoma- not otherwise specified (nos)	no	no	NA	distal (>2cm)	NA	NA	NA	primary	17	-20576	NA	0	92
TCGA.55.8090	Yes	male	80	not hispanic or latino	NA	NA	NA	NA	NA	NA	NA	0.0164158686730506	NA	Years	0.0164158686730506	0	Years	213.19.0	nationwide children s hospital	2	luad	1	false	2014	80	r-lower	NA	tcga-55-8090	4d51ee44-e6f4-4bcb-be28-e9df54b39a8d	NA	consented	united states	6	NA	NA	lung adenocarcinoma- not otherwise specified (nos)	no	yes, history of synchronous and or bilateral malignancy	NA	NA	NA	NA	NA	primary	8	-29219	NA	0	6
TCGA.55.8091	Yes	male	75	not hispanic or latino	NA	NA	NA	NA	NA	NA	NA	0.117647058823529	NA	Years	0.117647058823529	0	Years	213.19.0	nationwide children s hospital	2	luad	1	false	2014	75	r-lower	NA	tcga-55-8091	d12b6930-9ae4-4fe7-ad69-d183135c91ab	NA	consented	united states	43	NA	NA	lung adenocarcinoma- not otherwise specified (nos)	no	yes, history of prior malignancy	NA	distal (>2cm)	NA	NA	NA	primary	15	-27393	NA	0	43
TCGA.55.8092	Yes	male	75	not hispanic or latino	NA	NA	NA	NA	NA	NA	NA	0.0711354309165527	NA	Years	0.0711354309165527	0	Years	213.19.0	nationwide children s hospital	2	luad	1	false	2014	75	r-upper	NA	tcga-55-8092	4b92fce2-3772-40eb-ab34-a27937b58590	NA	consented	united states	26	NA	NA	lung adenocarcinoma- not otherwise specified (nos)	no	no	NA	distal (>2cm)	NA	NA	NA	primary	8	-27607	NA	0	26
TCGA.55.8094	Yes	male	51	not hispanic or latino	NA	NA	NA	NA	NA	NA	NA	0.0109439124487004	NA	Years	0.0109439124487004	0	Years	213.19.0	nationwide children s hospital	2	luad	1	false	2014	51	l-upper	NA	tcga-55-8094	69584d55-18f7-4786-b3cc-cd528500be44	NA	consented	united states	0	NA	NA	lung adenocarcinoma- not otherwise specified (nos)	no	no	NA	distal (>2cm)	NA	NA	NA	primary	8	-18902	NA	0	4
TCGA.55.8096	Yes	female	67	not hispanic or latino	NA	NA	NA	NA	NA	NA	NA	0.12859097127223	NA	Years	0.12859097127223	0	Years	213.19.0	nationwide children s hospital	2	luad	1	false	2014	67	l-upper	NA	tcga-55-8096	36470b30-a3b3-4d28-851b-918a7ff88011	NA	consented	united states	47	NA	NA	lung adenocarcinoma- not otherwise specified (nos)	no	no	NA	distal (>2cm)	NA	NA	NA	primary	17	-24685	NA	0	47
TCGA.55.8097	Yes	female	60	not hispanic or latino	NA	NA	NA	NA	NA	NA	NA	0.0410396716826265	NA	Years	0.0410396716826265	0	Years	213.19.0	nationwide children s hospital	2	luad	1	false	2014	60	r-upper	NA	tcga-55-8097	afe83af5-af22-49c0-88b4-f1d0dfcbe238	NA	consented	united states	15	NA	NA	lung adenocarcinoma- not otherwise specified (nos)	no	no	NA	distal (>2cm)	NA	NA	NA	primary	15	-22249	NA	0	15
TCGA.55.8204	Yes	female	87	not hispanic or latino	NA	NA	NA	NA	NA	NA	NA	0	NA	Years	0	0	Years	213.19.0	nationwide children s hospital	2	luad	1	false	2014	87	l-upper	NA	tcga-55-8204	75589307-f141-4d0d-b35d-adbbc77b3dec	NA	consented	united states	0	NA	NA	lung adenocarcinoma- not otherwise specified (nos)	no	yes, history of prior malignancy	NA	distal (>2cm)	NA	NA	NA	primary	8	-31806	NA	0	0
TCGA.55.8206	Yes	male	56	not hispanic or latino	NA	NA	NA	NA	NA	NA	NA	0.125854993160055	NA	Years	0.125854993160055	0	Years	213.19.0	nationwide children s hospital	2	luad	1	false	2014	56	r-upper	NA	tcga-55-8206	a214a959-3b21-4f25-a615-383cda7afdff	NA	consented	united states	46	NA	NA	lung adenocarcinoma- not otherwise specified (nos)	no	no	NA	distal (>2cm)	NA	NA	NA	primary	15	-20699	NA	0	46
TCGA.55.8207	Yes	male	73	not hispanic or latino	NA	NA	NA	NA	NA	NA	NA	0.180574555403557	NA	Years	0.180574555403557	0	Years	213.19.0	nationwide children s hospital	2	luad	1	false	2014	73	l-lower	NA	tcga-55-8207	b256e065-c681-4f82-8b68-a8ef7c413791	NA	consented	united states	60	NA	NA	lung acinar adenocarcinoma	no	yes, history of synchronous and or bilateral malignancy	NA	distal (>2cm)	NA	NA	NA	primary	8	-26907	NA	0	66
TCGA.55.8299	Yes	female	61	not hispanic or latino	NA	NA	NA	NA	NA	NA	NA	0.588235294117647	NA	Years	0.588235294117647	0	Years	222.19.0	nationwide children s hospital	2	luad	1	false	2014	61	r-upper	NA	tcga-55-8299	2cd8ea73-cb3f-4b17-9b97-fa12eb03b85b	NA	consented	united states	39	NA	NA	lung adenocarcinoma- not otherwise specified (nos)	no	no	NA	distal (>2cm)	NA	NA	NA	primary	8	-22614	NA	0	215
TCGA.55.8301	Yes	male	59	not hispanic or latino	NA	NA	NA	NA	NA	NA	NA	0.117647058823529	NA	Years	0.117647058823529	0	Years	222.19.0	nationwide children s hospital	2	luad	1	false	2014	59	r-lower	NA	tcga-55-8301	b36b7567-30d3-4d0c-84c4-b203986e0fdb	NA	consented	united states	43	NA	NA	lung adenocarcinoma- not otherwise specified (nos)	no	no	NA	distal (>2cm)	NA	NA	NA	primary	3	-21549	NA	0	43
TCGA.55.8302	Yes	male	54	NA	NA	NA	NA	NA	NA	NA	NA	0.0601915184678523	NA	Years	0.0601915184678523	0	Years	232.14.0	nationwide children s hospital	2	luad	1	false	2014	54	r-lower	NA	tcga-55-8302	807cc7d2-6e3b-4f2d-9531-0da994eeeada	NA	consented	united states	22	NA	NA	lung adenocarcinoma- not otherwise specified (nos)	no	no	NA	NA	NA	NA	NA	primary	3	-19999	NA	0	22
TCGA.55.8505	Yes	male	62	not hispanic or latino	NA	NA	NA	NA	NA	NA	NA	0.079343365253078	NA	Years	0.079343365253078	0	Years	238.19.0	nationwide children s hospital	2	luad	1	false	2014	62	r-lower	NA	tcga-55-8505	f59e5a76-f803-470b-910c-a897a149d939	NA	consented	united states	29	NA	NA	lung adenocarcinoma- not otherwise specified (nos)	no	no	NA	distal (>2cm)	NA	NA	NA	primary	28	-22676	NA	0	29
TCGA.55.8506	Yes	female	62	not hispanic or latino	NA	NA	NA	NA	NA	NA	NA	0.0300957592339261	NA	Years	0.0300957592339261	0	Years	238.19.0	nationwide children s hospital	2	luad	1	false	2014	62	r-upper	NA	tcga-55-8506	3ed05070-6633-4de5-9f72-090f93aa2e4d	NA	consented	united states	11	NA	NA	lung adenocarcinoma- not otherwise specified (nos)	no	no	NA	distal (>2cm)	NA	NA	NA	primary	28	-22858	NA	0	11
TCGA.55.8507	Yes	male	53	not hispanic or latino	NA	NA	NA	NA	NA	NA	NA	0	NA	Years	0	0	Years	238.19.0	nationwide children s hospital	2	luad	1	false	2014	53	r-upper	NA	tcga-55-8507	d63c028b-b6d3-49ce-b63e-261eed3b86df	NA	consented	united states	0	NA	NA	lung adenocarcinoma- not otherwise specified (nos)	no	no	NA	distal (>2cm)	NA	NA	NA	primary	28	-19389	NA	0	0
TCGA.55.8508	Yes	female	60	not hispanic or latino	NA	NA	NA	NA	NA	NA	NA	0	NA	Years	0	0	Years	238.19.0	nationwide children s hospital	2	luad	1	false	2014	60	r-upper	NA	tcga-55-8508	bab335f9-b241-41a7-b107-79b9676b37b8	NA	consented	united states	0	NA	NA	mucinous (colloid) carcinoma	no	no	NA	distal (>2cm)	NA	NA	NA	primary	28	-22159	NA	0	0
TCGA.55.8510	Yes	female	55	not hispanic or latino	NA	NA	NA	NA	NA	NA	NA	0.621067031463748	NA	Years	0.621067031463748	0	Years	238.19.0	nationwide children s hospital	2	luad	1	false	2014	55	r-lower	NA	tcga-55-8510	962fd4e7-9199-43d9-abce-e3dfa46da62c	NA	consented	united states	72	NA	NA	lung adenocarcinoma- not otherwise specified (nos)	no	no	NA	NA	NA	NA	NA	primary	11	-20410	NA	0	227
TCGA.55.8511	Yes	female	73	not hispanic or latino	NA	NA	NA	NA	NA	NA	NA	0.0246238030095759	NA	Years	0.0246238030095759	0	Years	238.19.0	nationwide children s hospital	2	luad	1	false	2014	73	r-upper	NA	tcga-55-8511	1f1df7ea-00b9-4432-86de-da773d1451e5	NA	consented	united states	9	NA	NA	lung adenocarcinoma- not otherwise specified (nos)	no	yes, history of prior malignancy	NA	distal (>2cm)	NA	NA	NA	primary	11	-26986	NA	0	9
TCGA.55.8512	Yes	male	41	not hispanic or latino	NA	NA	NA	NA	NA	NA	NA	0.00820793433652531	NA	Years	0.00820793433652531	0	Years	238.19.0	nationwide children s hospital	2	luad	1	false	2014	41	r-lower	NA	tcga-55-8512	202e5df9-69f2-432c-a59d-cc5aa176e973	NA	consented	united states	3	NA	NA	lung bronchioloalveolar carcinoma nonmucinous	no	no	NA	distal (>2cm)	NA	NA	NA	primary	11	-15266	NA	0	3
TCGA.55.8513	Yes	female	77	not hispanic or latino	NA	NA	NA	NA	NA	NA	NA	0.399452804377565	NA	Years	0.399452804377565	0	Years	238.19.0	nationwide children s hospital	2	luad	1	false	2014	77	l-lower	NA	tcga-55-8513	a3fd20b2-e001-44ab-9716-754e5ae70808	NA	consented	united states	21	NA	NA	mucinous (colloid) carcinoma	no	no	NA	distal (>2cm)	NA	NA	NA	primary	11	-28283	NA	0	146
TCGA.55.8514	Yes	female	70	not hispanic or latino	NA	NA	NA	NA	NA	NA	NA	0.580027359781122	NA	Years	0.580027359781122	0	Years	238.19.0	nationwide children s hospital	2	luad	1	false	2014	70	r-upper	NA	tcga-55-8514	6845099a-b2c9-48d8-b856-9903d39bb92e	NA	consented	united states	59	NA	NA	lung adenocarcinoma- not otherwise specified (nos)	no	no	NA	distal (>2cm)	NA	NA	NA	primary	11	-25598	NA	0	212
TCGA.55.8615	Yes	male	67	not hispanic or latino	NA	NA	NA	NA	NA	NA	NA	0.0410396716826265	NA	Years	0.0410396716826265	0	Years	238.19.0	nationwide children s hospital	2	luad	1	false	2014	67	r-middle	NA	tcga-55-8615	06fe7f3e-4edd-4150-981c-93787ea19b39	NA	consented	united states	15	NA	NA	lung adenocarcinoma- not otherwise specified (nos)	no	no	other	distal (>2cm)	NA	NA	NA	primary	11	-24776	NA	0	15
TCGA.55.8616	Yes	female	58	not hispanic or latino	NA	NA	NA	NA	NA	NA	NA	0.131326949384405	NA	Years	0.131326949384405	0	Years	238.19.0	nationwide children s hospital	2	luad	1	false	2014	58	r-upper	NA	tcga-55-8616	fe714ac0-f874-426a-924b-a2980232b5f7	NA	consented	united states	48	NA	NA	lung adenocarcinoma- not otherwise specified (nos)	no	no	NA	distal (>2cm)	NA	NA	NA	primary	28	-21213	NA	0	48
TCGA.55.8619	Yes	female	72	not hispanic or latino	NA	NA	NA	NA	NA	NA	NA	0.13406292749658	NA	Years	0.13406292749658	0	Years	238.19.0	nationwide children s hospital	2	luad	1	false	2014	72	r-lower	NA	tcga-55-8619	772324a5-5513-454d-ad6b-605798f69b73	NA	consented	united states	49	NA	NA	mucinous (colloid) carcinoma	no	yes, history of prior malignancy	NA	distal (>2cm)	NA	NA	NA	primary	11	-26616	NA	0	49
TCGA.55.8620	Yes	male	60	not hispanic or latino	NA	NA	NA	NA	NA	NA	NA	0.177838577291382	NA	Years	0.177838577291382	0	Years	238.19.0	nationwide children s hospital	2	luad	1	false	2014	60	l-upper	NA	tcga-55-8620	5510ad32-62fd-4adc-964a-ae4e997c2f4b	NA	consented	united states	65	NA	NA	lung adenocarcinoma- not otherwise specified (nos)	no	no	NA	distal (>2cm)	NA	NA	NA	primary	11	-22091	NA	0	65
TCGA.55.8621	Yes	female	75	not hispanic or latino	NA	NA	NA	NA	NA	NA	NA	0.287277701778386	NA	Years	0.287277701778386	0	Years	238.19.0	nationwide children s hospital	2	luad	1	false	2014	75	l-lower	NA	tcga-55-8621	8d535aa6-6d59-4965-b5ed-17217d8f5930	NA	consented	united states	105	NA	NA	lung adenocarcinoma- not otherwise specified (nos)	no	yes, history of prior malignancy	NA	distal (>2cm)	NA	NA	NA	primary	11	-27485	NA	0	105
TCGA.55.A48X	Yes	female	63	not hispanic or latino	NA	NA	NA	NA	NA	NA	NA	0.0902872777017784	NA	Years	0.0902872777017784	0	Years	258.18.0	nationwide children s hospital	2	luad	1	false	2014	63	l-lower	NA	tcga-55-a48x	32d9935a-f5cd-43b3-88bd-09e6e2b9090d	NA	consented	united states	33	NA	NA	lung adenocarcinoma- not otherwise specified (nos)	no	yes, history of prior malignancy	NA	distal (>2cm)	NA	NA	NA	primary	21	-23345	NA	0	33
TCGA.55.A48Y	Yes	male	69	not hispanic or latino	NA	NA	NA	NA	NA	NA	NA	0.0848153214774282	NA	Years	0.0848153214774282	0	Years	258.18.0	nationwide children s hospital	2	luad	1	false	2014	69	l-lower	NA	tcga-55-a48y	12c07138-e3fa-418a-89e3-628da12bc99e	NA	consented	united states	31	NA	NA	lung adenocarcinoma- not otherwise specified (nos)	no	no	NA	distal (>2cm)	NA	NA	NA	primary	21	-25384	NA	0	31
TCGA.55.A48Z	Yes	female	60	not hispanic or latino	NA	NA	NA	NA	NA	NA	NA	0.079343365253078	NA	Years	0.079343365253078	0	Years	264.18.0	nationwide children s hospital	2	luad	1	false	2014	60	r-upper	NA	tcga-55-a48z	16d3c1c1-cf3a-44b6-b564-8ae5464b243d	NA	consented	united states	29	NA	NA	lung adenocarcinoma mixed subtype	no	no	NA	distal (>2cm)	NA	NA	NA	primary	21	-22055	NA	0	29
TCGA.55.A490	Yes	male	78	not hispanic or latino	NA	NA	NA	NA	NA	NA	NA	0.131326949384405	NA	Years	0.131326949384405	0	Years	258.18.0	nationwide children s hospital	2	luad	1	false	2014	78	r-upper	NA	tcga-55-a490	b89de053-d253-447f-952e-9a2edcf6bca5	NA	consented	united states	48	NA	NA	lung adenocarcinoma- not otherwise specified (nos)	no	no	NA	distal (>2cm)	NA	NA	NA	primary	21	-28727	NA	0	48
TCGA.55.A491	Yes	female	81	not hispanic or latino	NA	NA	NA	NA	NA	NA	NA	0	NA	Years	0	0	Years	258.18.0	nationwide children s hospital	2	luad	1	false	2014	81	l-lower	NA	tcga-55-a491	a250a369-e536-4a18-b7af-2911133d7bdc	NA	consented	united states	0	NA	NA	lung adenocarcinoma- not otherwise specified (nos)	no	yes, history of prior malignancy	NA	distal (>2cm)	NA	NA	NA	primary	21	-29593	NA	0	0
TCGA.55.A492	Yes	female	70	not hispanic or latino	NA	NA	NA	NA	NA	NA	NA	0.0027359781121751	NA	Years	0.0027359781121751	0	Years	258.18.0	nationwide children s hospital	2	luad	1	false	2014	70	r-upper	NA	tcga-55-a492	39ab7174-5707-498d-9959-523680e04198	NA	consented	united states	1	NA	NA	lung adenocarcinoma- not otherwise specified (nos)	no	yes, history of prior malignancy	NA	NA	NA	NA	NA	primary	21	-25719	NA	0	1
TCGA.55.A493	Yes	female	54	not hispanic or latino	NA	NA	NA	NA	NA	NA	NA	0.0766073871409029	NA	Years	0.0766073871409029	0	Years	258.18.0	nationwide children s hospital	2	luad	1	false	2014	54	r-upper	NA	tcga-55-a493	e43a2b72-35c6-4466-9007-ce96caf77ea8	NA	consented	united states	19	NA	NA	lung adenocarcinoma- not otherwise specified (nos)	no	no	NA	distal (>2cm)	NA	NA	NA	primary	21	-20028	NA	0	28
TCGA.55.A494	Yes	female	61	not hispanic or latino	NA	NA	NA	NA	NA	NA	NA	0.0136798905608755	NA	Years	0.0136798905608755	0	Years	264.18.0	nationwide children s hospital	2	luad	1	false	2014	61	r-lower	NA	tcga-55-a494	adbaba9c-5efc-4130-82f6-8055eab13795	NA	consented	united states	5	NA	NA	lung adenocarcinoma- not otherwise specified (nos)	no	no	NA	distal (>2cm)	NA	NA	NA	primary	21	-22539	NA	0	5
TCGA.55.A4DF	Yes	male	88	not hispanic or latino	NA	NA	NA	NA	NA	NA	NA	0.12859097127223	NA	Years	0.12859097127223	0	Years	258.18.0	nationwide children s hospital	2	luad	1	false	2014	88	r-lower	NA	tcga-55-a4df	362000e4-cf7c-48fc-93cc-8f5994b442ea	NA	consented	united states	47	NA	NA	lung adenocarcinoma- not otherwise specified (nos)	no	yes, history of synchronous and or bilateral malignancy	NA	distal (>2cm)	NA	NA	NA	primary	25	-32417	NA	0	47
TCGA.55.A4DG	Yes	male	71	not hispanic or latino	NA	NA	NA	NA	NA	NA	NA	0.440492476060192	NA	Years	0.440492476060192	0	Years	258.18.0	nationwide children s hospital	2	luad	1	false	2014	71	r-upper	NA	tcga-55-a4dg	3e34c7d9-90fa-41e2-ba6b-4bbc332adc4e	NA	consented	united states	161	NA	NA	lung adenocarcinoma- not otherwise specified (nos)	no	no	NA	distal (>2cm)	NA	NA	NA	primary	25	-26054	NA	0	161
TCGA.62.8394	Yes	female	65	not hispanic or latino	NA	NA	NA	NA	NA	NA	NA	0.377564979480164	NA	Years	0.377564979480164	1	Years	232.14.0	nationwide children s hospital	2	luad	1	false	2014	65	l-lower	NA	tcga-62-8394	742e0e32-25b5-4d41-8bf5-364b571cfd93	NA	consented	germany	-15	NA	NA	lung adenocarcinoma mixed subtype	no	no	NA	distal (>2cm)	NA	NA	NA	primary	5	-23758	138	0	NA
TCGA.62.8395	Yes	female	80	not hispanic or latino	NA	NA	NA	NA	NA	NA	NA	1.08071135430917	1	Years	1.92886456908345	0	Years	232.14.0	nationwide children s hospital	2	luad	1	false	2014	80	r-upper	NA	tcga-62-8395	5c266025-e590-457c-af86-4c2dc9797267	NA	consented	germany	-1	NA	NA	lung adenocarcinoma mixed subtype	no	no	NA	distal (>2cm)	NA	NA	NA	primary	4	-29311	NA	0	705
TCGA.62.8397	Yes	female	70	not hispanic or latino	NA	NA	NA	NA	NA	NA	NA	2.5718194254446	0	Years	2.5718194254446	0	Years	232.14.0	nationwide children s hospital	2	luad	1	false	2014	70	r-lower	NA	tcga-62-8397	9240d5fc-de23-4436-8099-da9bd3054860	NA	consented	germany	-5	NA	NA	lung adenocarcinoma mixed subtype	no	no	NA	distal (>2cm)	NA	NA	NA	primary	4	-25727	NA	0	940
TCGA.62.8398	Yes	male	55	not hispanic or latino	NA	NA	NA	NA	NA	NA	NA	1.21477428180575	NA	Years	1.21477428180575	1	Years	232.14.0	nationwide children s hospital	2	luad	1	false	2014	55	r-lower	NA	tcga-62-8398	2fabeb98-05e3-4f55-97f5-fbc675e25a3d	NA	consented	germany	-1	NA	NA	lung adenocarcinoma mixed subtype	no	no	NA	distal (>2cm)	NA	NA	NA	primary	4	-20197	444	0	NA
TCGA.62.8399	Yes	male	62	not hispanic or latino	NA	NA	NA	NA	NA	NA	NA	5.72640218878249	0	Years	5.72640218878249	0	Years	232.11.0	nationwide children s hospital	5	luad	12	false	2013	62	l-upper	NA	tcga-62-8399	62380447-3b94-4e7c-823a-72dd7b4ccf3a	NA	consented	germany	-1	NA	NA	lung papillary adenocarcinoma	no	no	NA	distal (>2cm)	NA	NA	NA	primary	4	-22952	NA	0	2093
TCGA.62.8402	Yes	female	73	not hispanic or latino	NA	NA	NA	NA	NA	NA	NA	2.11217510259918	1	Years	3.95075239398085	0	Years	232.11.0	nationwide children s hospital	5	luad	12	false	2013	73	r-upper	NA	tcga-62-8402	433a32d0-93d1-4897-8e36-beb1ec1d998e	NA	consented	germany	-3	NA	NA	lung adenocarcinoma mixed subtype	no	no	NA	distal (>2cm)	NA	NA	NA	primary	4	-26934	NA	0	1444
TCGA.62.A46O	Yes	female	65	not hispanic or latino	NA	NA	NA	NA	NA	NA	NA	3.97537619699042	NA	Years	3.97537619699042	1	Years	258.18.0	nationwide children s hospital	2	luad	1	false	2014	65	r-lower	NA	tcga-62-a46o	d7ae8efb-aa4d-4807-9772-55b0a28ccd5c	NA	consented	germany	0	NA	NA	lung adenocarcinoma- not otherwise specified (nos)	no	no	NA	distal (>2cm)	NA	NA	NA	primary	29	-24050	1453	0	NA
TCGA.62.A46P	Yes	male	65	not hispanic or latino	NA	NA	NA	NA	NA	NA	NA	1.62517099863201	NA	Years	1.62517099863201	1	Years	258.18.0	nationwide children s hospital	2	luad	1	false	2014	65	l-upper	NA	tcga-62-a46p	0c59ff96-5e4a-4664-a0b1-d057b4725483	NA	consented	germany	0	NA	NA	lung adenocarcinoma mixed subtype	no	no	NA	distal (>2cm)	NA	NA	NA	primary	29	-23992	594	0	NA
TCGA.62.A46R	Yes	female	54	not hispanic or latino	NA	NA	NA	NA	NA	NA	NA	4.71682626538988	NA	Years	4.71682626538988	1	Years	258.18.0	nationwide children s hospital	2	luad	1	false	2014	54	l-lower	NA	tcga-62-a46r	c497f8c7-2fb5-44d9-bc7c-69cfd0b51b54	NA	consented	germany	0	NA	NA	lung adenocarcinoma mixed subtype	no	no	NA	distal (>2cm)	NA	NA	NA	primary	29	-20063	1724	0	NA
TCGA.62.A46S	Yes	male	73	not hispanic or latino	NA	NA	NA	NA	NA	NA	NA	4.52257181942544	NA	Years	4.52257181942544	1	Years	258.18.0	nationwide children s hospital	2	luad	1	false	2014	73	l-upper	NA	tcga-62-a46s	e00a60d7-4253-443d-a187-680ad0931349	NA	consented	germany	18	NA	NA	lung papillary adenocarcinoma	no	no	NA	distal (>2cm)	NA	NA	NA	primary	29	-26824	1653	0	NA
TCGA.62.A46U	Yes	female	71	not hispanic or latino	NA	NA	NA	NA	NA	NA	NA	4.67305061559508	0	Years	4.67305061559508	0	Years	258.18.0	nationwide children s hospital	2	luad	1	false	2014	71	r-lower	NA	tcga-62-a46u	793649e5-f479-4d64-8723-2ef488fe0fd9	NA	consented	germany	0	NA	NA	lung adenocarcinoma mixed subtype	no	no	NA	distal (>2cm)	NA	NA	NA	primary	30	-25998	NA	0	1708
TCGA.62.A46V	Yes	female	78	not hispanic or latino	NA	NA	NA	NA	NA	NA	NA	4.45964432284542	0	Years	4.45964432284542	0	Years	258.18.0	nationwide children s hospital	2	luad	1	false	2014	78	l-lower	NA	tcga-62-a46v	f809e21d-5f2e-4f3b-a1aa-d6b8d463552a	NA	consented	germany	0	NA	NA	lung adenocarcinoma mixed subtype	no	no	NA	distal (>2cm)	NA	NA	NA	primary	30	-28495	NA	0	1630
TCGA.62.A470	Yes	male	84	not hispanic or latino	NA	NA	NA	NA	NA	NA	NA	3.2640218878249	NA	Years	3.2640218878249	1	Years	258.18.0	nationwide children s hospital	2	luad	1	false	2014	84	r-upper	NA	tcga-62-a470	e60a8f8a-0fe6-40e5-9f30-bcff48ac73f4	NA	consented	germany	0	NA	NA	lung acinar adenocarcinoma	no	no	NA	distal (>2cm)	NA	NA	NA	primary	30	-30689	1193	0	NA
TCGA.62.A471	Yes	male	64	not hispanic or latino	NA	NA	NA	NA	NA	NA	NA	2.41313269493844	0	Years	2.41313269493844	0	Years	258.18.0	nationwide children s hospital	2	luad	1	false	2014	64	l-upper	NA	tcga-62-a471	0075437e-ba1a-46be-86d6-9773209a2b5e	NA	consented	germany	0	NA	NA	lung adenocarcinoma- not otherwise specified (nos)	no	no	NA	distal (>2cm)	NA	NA	NA	primary	30	-23689	NA	0	882
TCGA.62.A472	Yes	male	70	not hispanic or latino	NA	NA	NA	NA	NA	NA	NA	0.79343365253078	1	Years	1.47742818057456	0	Years	258.18.0	nationwide children s hospital	2	luad	1	false	2014	70	r-lower	NA	tcga-62-a472	e499069b-a16a-49e9-941a-e3e9ea62af25	NA	consented	germany	0	NA	NA	lung adenocarcinoma- not otherwise specified (nos)	no	no	NA	distal (>2cm)	NA	NA	NA	primary	30	-25893	NA	0	540
TCGA.64.1676	Yes	male	58	not hispanic or latino	NA	NA	NA	NA	NA	NA	NA	4.72777017783858	0	Years	4.72777017783858	0	Years	37.35.0	nationwide children s hospital	2	luad	1	false	2014	58	r-lower	NA	tcga-64-1676	fb6b289c-aaf9-4d8e-b6e0-5d35bce1b6e1	NA	consented	united states	0	NA	NA	lung adenocarcinoma- not otherwise specified (nos)	no	no	NA	NA	NA	NA	NA	primary	15	-21428	NA	0	1728
TCGA.64.1677	Yes	female	77	not hispanic or latino	NA	NA	NA	NA	NA	NA	NA	0.984952120383037	1	Years	1.71819425444596	1	Years	37.35.0	nationwide children s hospital	2	luad	1	false	2014	77	r-lower	NA	tcga-64-1677	8a16ddb3-4861-4128-bed9-0b1f94fe8cf7	NA	consented	united states	0	NA	NA	lung adenocarcinoma- not otherwise specified (nos)	no	yes, history of prior malignancy	NA	NA	NA	NA	NA	primary	18	-28482	628	0	628
TCGA.64.1678	Yes	female	70	not hispanic or latino	NA	NA	NA	NA	NA	NA	NA	3.2530779753762	0	Years	3.2530779753762	0	Years	37.35.0	nationwide children s hospital	2	luad	1	false	2014	70	r-middle	NA	tcga-64-1678	f77cf4d3-9829-4fd3-95a1-b29aed9e94b8	NA	consented	united states	-5	NA	NA	lung adenocarcinoma- not otherwise specified (nos)	no	no	NA	NA	NA	NA	NA	primary	15	-25931	NA	0	1189
TCGA.64.1679	Yes	female	58	not hispanic or latino	NA	NA	NA	NA	NA	NA	NA	4.61012311901505	0	Years	4.61012311901505	0	Years	183.26.0	nationwide children s hospital	2	luad	1	false	2014	58	r-upper	NA	tcga-64-1679	81a0b2ff-a3d3-41bb-9ce6-765e6ae894af	NA	consented	united states	17	NA	NA	lung adenocarcinoma- not otherwise specified (nos)	no	no	NA	NA	NA	NA	NA	primary	21	-21310	NA	0	1685
TCGA.64.1680	Yes	male	63	not hispanic or latino	NA	NA	NA	NA	NA	NA	NA	3.08071135430917	0	Years	3.08071135430917	0	Years	37.35.0	nationwide children s hospital	2	luad	1	false	2014	63	r-middle	NA	tcga-64-1680	1ab7ad70-0f80-41d8-8efa-3baebc8223cc	NA	consented	united states	-8	NA	NA	lung adenocarcinoma- not otherwise specified (nos)	no	no	NA	NA	NA	NA	NA	primary	16	-23267	NA	0	1126
TCGA.64.1681	Yes	female	61	not hispanic or latino	NA	NA	NA	NA	NA	NA	NA	1.19835841313269	1	Years	3.19015047879617	1	Years	183.26.0	nationwide children s hospital	2	luad	1	false	2014	61	r-upper	NA	tcga-64-1681	c583fdd1-8cd2-4c15-a23e-0644261f65da	NA	consented	united states	42	NA	NA	lung adenocarcinoma- not otherwise specified (nos)	no	no	NA	NA	NA	NA	NA	primary	21	-22525	1166	0	NA
TCGA.64.5774	Yes	male	60	not hispanic or latino	NA	NA	NA	NA	NA	NA	NA	0.673050615595075	1	Years	6.97674418604651	0	Years	84.34.0	nationwide children s hospital	2	luad	1	false	2014	60	r-middle	NA	tcga-64-5774	fd3fc273-c035-40ea-a459-ff4806f5d592	NA	consented	united states	-8	NA	NA	lung adenocarcinoma- not otherwise specified (nos)	no	no	NA	NA	NA	NA	NA	primary	2	-22059	NA	0	2550
TCGA.64.5775	Yes	male	71	not hispanic or latino	NA	NA	NA	NA	NA	NA	NA	0.169630642954856	0	Years	0.169630642954856	1	Years	84.34.0	nationwide children s hospital	2	luad	1	false	2014	71	l-upper	NA	tcga-64-5775	c8544fb3-b26e-4672-bb81-a271db724b04	NA	consented	united states	-20	NA	NA	lung adenocarcinoma- not otherwise specified (nos)	yes, pharmaceutical treatment prior to resection	NA	NA	NA	NA	NA	NA	primary	2	-26057	62	0	62
TCGA.64.5778	Yes	male	60	not hispanic or latino	NA	NA	NA	NA	NA	NA	NA	2.53351573187414	0	Years	2.53351573187414	0	Years	84.34.0	nationwide children s hospital	2	luad	1	false	2014	60	r-upper	NA	tcga-64-5778	8fdbd88f-19ae-4ab8-bcd7-6bfa1bbde742	NA	consented	united states	0	NA	NA	lung bronchioloalveolar carcinoma nonmucinous	no	no	NA	NA	NA	NA	NA	primary	2	-21927	NA	0	926
TCGA.64.5779	Yes	male	61	not hispanic or latino	NA	NA	NA	NA	NA	NA	NA	1.38714090287278	0	Years	1.38714090287278	0	Years	84.34.0	nationwide children s hospital	2	luad	1	false	2014	61	l-lower	NA	tcga-64-5779	1c58d9b8-17a2-4fc6-9898-fe6f47bd2c2a	NA	consented	united states	47	NA	NA	lung acinar adenocarcinoma	no	no	NA	NA	NA	NA	NA	primary	2	-22304	NA	0	507
TCGA.64.5781	Yes	female	55	not hispanic or latino	NA	NA	NA	NA	NA	NA	NA	0.26265389876881	1	Years	3.28864569083447	0	Years	84.34.0	nationwide children s hospital	2	luad	1	false	2014	55	r-upper	NA	tcga-64-5781	41c4c704-825e-49f5-9d54-dbd7d30725e0	NA	consented	united states	57	NA	NA	lung adenocarcinoma mixed subtype	no	no	NA	NA	NA	NA	NA	primary	3	-20218	NA	0	1202
TCGA.64.5815	Yes	male	74	not hispanic or latino	NA	NA	NA	NA	NA	NA	NA	0.610123119015048	0	Years	0.610123119015048	0	Years	84.34.0	nationwide children s hospital	2	luad	1	false	2014	74	r-upper	NA	tcga-64-5815	a65700c2-e58c-4fd4-aeb1-5686b8f4d212	NA	consented	united states	38	NA	NA	lung adenocarcinoma mixed subtype	no	no	NA	NA	NA	NA	NA	primary	2	-27280	NA	0	223
TCGA.67.3770	Yes	female	70	not hispanic or latino	NA	NA	NA	NA	NA	NA	NA	0.0820793433652531	NA	Years	0.0820793433652531	0	Years	37.35.0	nationwide children s hospital	2	luad	1	false	2014	70	r-upper	NA	tcga-67-3770	eeab558b-8d1e-4843-861d-dbfb06061758	NA	consented	united states	60	NA	NA	lung adenocarcinoma- not otherwise specified (nos)	no	no	NA	NA	NA	NA	NA	primary	NA	-25658	NA	0	30
TCGA.67.3771	Yes	female	77	not hispanic or latino	NA	NA	NA	NA	NA	NA	NA	1.66621067031464	NA	Years	1.66621067031464	0	Years	37.35.0	nationwide children s hospital	2	luad	1	false	2014	77	l-upper	NA	tcga-67-3771	0df573ee-28f0-4244-b434-09e6ca59fbf0	NA	consented	united states	60	NA	NA	lung adenocarcinoma- not otherwise specified (nos)	no	no	NA	NA	NA	NA	NA	primary	21	-28398	NA	0	609
TCGA.67.3772	Yes	female	82	not hispanic or latino	NA	NA	NA	NA	NA	NA	NA	1.56771545827633	NA	Years	1.56771545827633	0	Years	37.35.0	nationwide children s hospital	2	luad	1	false	2014	82	r-upper	NA	tcga-67-3772	673493f6-975c-49e8-934c-001e9a0fff90	NA	consented	united states	18	NA	NA	lung adenocarcinoma- not otherwise specified (nos)	no	no	NA	NA	NA	NA	NA	primary	3	-29989	NA	0	573
TCGA.67.3773	Yes	female	84	not hispanic or latino	NA	NA	NA	NA	NA	NA	NA	1.16826265389877	NA	Years	1.16826265389877	0	Years	37.35.0	nationwide children s hospital	2	luad	1	false	2014	84	l-lower	NA	tcga-67-3773	009be09b-f9f6-43b7-8f45-4a648f8123ce	NA	consented	united states	62	NA	NA	lung adenocarcinoma- not otherwise specified (nos)	no	no	NA	NA	NA	NA	NA	primary	21	-30711	NA	0	427
TCGA.67.3774	Yes	female	73	not hispanic or latino	NA	NA	NA	NA	NA	NA	NA	1.05335157318741	NA	Years	1.05335157318741	0	Years	37.35.0	nationwide children s hospital	2	luad	1	false	2014	73	l-lower	NA	tcga-67-3774	36ad7fc7-0cc1-4f01-aef1-f89b3cb4feac	NA	consented	united states	18	NA	NA	lung adenocarcinoma- not otherwise specified (nos)	no	no	NA	NA	NA	NA	NA	primary	3	-26704	NA	0	385
TCGA.67.3776	Yes	female	57	not hispanic or latino	NA	NA	NA	NA	NA	NA	NA	0.166894664842681	NA	Years	0.166894664842681	0	Years	52.35.0	nationwide children s hospital	2	luad	1	false	2014	57	r-lower	NA	tcga-67-3776	102fba48-b23a-46d4-8371-71c11c1a6654	NA	consented	united states	61	NA	NA	lung adenocarcinoma- not otherwise specified (nos)	no	no	NA	NA	NA	NA	NA	primary	21	-20939	NA	0	61
TCGA.67.4679	Yes	male	69	not hispanic or latino	NA	NA	NA	NA	NA	NA	NA	0	NA	Years	0	0	Years	119.36.0	nationwide children s hospital	2	luad	1	false	2014	69	r-lower	NA	tcga-67-4679	3e635902-5310-4406-8b4d-a238ce382639	NA	consented	united states	0	NA	NA	lung adenocarcinoma- not otherwise specified (nos)	no	no	NA	NA	NA	NA	NA	primary	21	-25201	NA	0	0
TCGA.67.6215	Yes	female	52	not hispanic or latino	NA	NA	NA	NA	NA	NA	NA	0.440492476060192	0	Years	0.440492476060192	0	Years	119.36.0	nationwide children s hospital	2	luad	1	false	2014	52	r-lower	NA	tcga-67-6215	dbd5b0de-94c9-45dd-afb3-6820a7ecaca2	NA	consented	united states	14	NA	NA	lung adenocarcinoma- not otherwise specified (nos)	no	no	NA	NA	NA	NA	NA	primary	2	-19310	NA	0	161
TCGA.67.6216	Yes	female	57	not hispanic or latino	NA	NA	NA	NA	NA	NA	NA	0.383036935704514	0	Years	0.383036935704514	0	Years	119.36.0	nationwide children s hospital	2	luad	1	false	2014	57	r-middle	NA	tcga-67-6216	ccecce70-dd54-4c5b-bf9f-ca87d290cb00	NA	consented	united states	10	NA	NA	lung adenocarcinoma- not otherwise specified (nos)	no	no	NA	NA	NA	NA	NA	primary	3	-20967	NA	0	140
TCGA.67.6217	Yes	female	73	not hispanic or latino	NA	NA	NA	NA	NA	NA	NA	0.80984952120383	1	Years	1.15458276333789	0	Years	119.36.0	nationwide children s hospital	2	luad	1	false	2014	73	l-upper	NA	tcga-67-6217	108a71cf-b9db-47cd-aa74-c03ec989b41b	NA	consented	united states	-6	NA	NA	lung adenocarcinoma- not otherwise specified (nos)	no	yes, history of synchronous and or bilateral malignancy	NA	NA	NA	NA	NA	primary	6	-26920	NA	0	422
TCGA.69.7760	Yes	male	73	not hispanic or latino	NA	NA	NA	NA	NA	NA	NA	0.421340629274966	0	Years	0.421340629274966	0	Years	196.25.0	nationwide children s hospital	2	luad	1	false	2014	73	r-lower	NA	tcga-69-7760	8981f0c9-7155-4c96-bf77-7d40fe404323	NA	consented	united states	7	NA	NA	lung adenocarcinoma mixed subtype	no	no	NA	NA	NA	NA	NA	primary	24	-26776	NA	0	154
TCGA.69.7761	Yes	male	84	not hispanic or latino	NA	NA	NA	NA	NA	NA	NA	0.508891928864569	0	Years	0.508891928864569	0	Years	196.25.0	nationwide children s hospital	2	luad	1	false	2014	84	l-lower	NA	tcga-69-7761	77828a90-8e2a-4664-b674-d837e6e34fe4	NA	consented	united states	40	NA	NA	lung acinar adenocarcinoma	no	no	NA	NA	NA	NA	NA	primary	13	-31041	NA	0	186
TCGA.69.7763	Yes	male	69	not hispanic or latino	NA	NA	NA	NA	NA	NA	NA	1.88782489740082	0	Years	1.88782489740082	0	Years	196.25.0	nationwide children s hospital	2	luad	1	false	2014	69	r-middle	NA	tcga-69-7763	1b31cdb3-1837-49d6-a857-1830f8800299	NA	consented	united states	597	NA	NA	lung acinar adenocarcinoma	no	no	NA	NA	NA	NA	NA	primary	25	-25316	NA	0	690
TCGA.69.7764	Yes	male	75	not hispanic or latino	NA	NA	NA	NA	NA	NA	NA	1.13269493844049	0	Years	1.13269493844049	0	Years	196.25.0	nationwide children s hospital	2	luad	1	false	2014	75	r-upper	NA	tcga-69-7764	243c6fd6-5516-46e5-bcef-292d93d7b7d3	NA	consented	united states	322	NA	NA	lung acinar adenocarcinoma	no	no	NA	NA	NA	NA	NA	primary	26	-27693	NA	0	414
TCGA.69.7765	Yes	male	56	not hispanic or latino	NA	NA	NA	NA	NA	NA	NA	0.352941176470588	0	Years	0.352941176470588	0	Years	196.25.0	nationwide children s hospital	2	luad	1	false	2014	56	r-upper	NA	tcga-69-7765	bcf2e591-9dae-440f-bd03-5f27c57db741	NA	consented	united states	29	NA	NA	lung adenocarcinoma mixed subtype	no	no	NA	NA	NA	NA	NA	primary	27	-20624	NA	0	129
TCGA.69.7973	Yes	female	42	not hispanic or latino	NA	NA	NA	NA	NA	NA	NA	0.629274965800274	0	Years	0.629274965800274	0	Years	204.22.0	nationwide children s hospital	2	luad	1	false	2014	42	r-middle	NA	tcga-69-7973	dc9eaaa0-0bfd-46d0-994f-310826879da4	NA	consented	united states	20	NA	NA	lung solid pattern predominant adenocarcinoma	no	no	NA	NA	NA	NA	NA	primary	2	-15355	NA	0	230
TCGA.69.7974	Yes	female	54	not hispanic or latino	NA	NA	NA	NA	NA	NA	NA	0.503419972640219	0	Years	0.503419972640219	0	Years	204.22.0	nationwide children s hospital	2	luad	1	false	2014	54	l-upper	NA	tcga-69-7974	3e1df30f-744a-41e9-a169-7dbbff66622e	NA	consented	united states	72	NA	NA	lung adenocarcinoma mixed subtype	no	no	NA	NA	NA	NA	NA	primary	9	-20020	NA	0	184
TCGA.69.7978	Yes	male	59	not hispanic or latino	NA	NA	NA	NA	NA	NA	NA	0.191518467852257	NA	Years	0.191518467852257	0	Years	204.22.0	nationwide children s hospital	2	luad	1	false	2014	59	r-upper	NA	tcga-69-7978	f462cfef-f60a-4d3e-b92d-b8d8f50b6bb3	NA	consented	united states	-8	NA	NA	lung adenocarcinoma mixed subtype	no	no	NA	NA	NA	NA	NA	primary	9	-21785	NA	0	70
TCGA.69.7979	Yes	female	71	not hispanic or latino	NA	NA	NA	NA	NA	NA	NA	0.243502051983584	NA	Years	0.243502051983584	0	Years	204.22.0	nationwide children s hospital	2	luad	1	false	2014	71	r-upper	NA	tcga-69-7979	a5bd7d50-9c14-49e6-89cf-6bf440c42309	NA	consented	united states	36	NA	NA	lung adenocarcinoma- not otherwise specified (nos)	no	no	NA	NA	NA	NA	NA	primary	9	-26179	NA	0	89
TCGA.69.7980	Yes	female	69	not hispanic or latino	NA	NA	NA	NA	NA	NA	NA	1.04514363885089	NA	Years	1.04514363885089	0	Years	204.22.0	nationwide children s hospital	2	luad	1	false	2014	69	r-upper	NA	tcga-69-7980	aee86a89-0377-4080-b16c-408bfbe78687	NA	consented	united states	361	NA	NA	lung adenocarcinoma- not otherwise specified (nos)	no	no	NA	NA	NA	NA	NA	primary	9	-25244	NA	0	382
TCGA.69.8253	Yes	female	59	not hispanic or latino	NA	NA	NA	NA	NA	NA	NA	0.270861833105335	NA	Years	0.270861833105335	0	Years	222.19.0	nationwide children s hospital	2	luad	1	false	2014	59	r-lower	NA	tcga-69-8253	44d8c859-4b7a-4e9d-bffc-0de0e6afdcc4	NA	consented	united states	-8	NA	NA	lung adenocarcinoma mixed subtype	no	no	NA	NA	NA	NA	NA	primary	1	-21771	NA	0	99
TCGA.69.8254	Yes	male	85	not hispanic or latino	NA	NA	NA	NA	NA	NA	NA	0.207934336525308	NA	Years	0.207934336525308	0	Years	222.19.0	nationwide children s hospital	2	luad	1	false	2014	85	r-lower	NA	tcga-69-8254	f0c94f68-bfd9-45cb-b4fd-8bb1ae4e9a2b	NA	consented	united states	-3	NA	NA	lung adenocarcinoma mixed subtype	no	no	NA	NA	NA	NA	NA	primary	4	-31134	NA	0	76
TCGA.69.8255	Yes	male	71	hispanic or latino	NA	NA	NA	NA	NA	NA	NA	0.350205198358413	0	Years	0.350205198358413	0	Years	222.19.0	nationwide children s hospital	2	luad	1	false	2014	71	r-upper	NA	tcga-69-8255	552712d3-da16-441e-ba93-11810793d598	NA	consented	united states	77	NA	NA	lung solid pattern predominant adenocarcinoma	no	no	NA	NA	NA	NA	NA	primary	4	-26289	NA	0	128
TCGA.69.A59K	Yes	female	60	not hispanic or latino	NA	NA	NA	NA	NA	NA	NA	0.585499316005472	NA	Years	0.585499316005472	0	Years	278.15.0	nationwide children s hospital	2	luad	1	false	2014	60	r-upper	NA	tcga-69-a59k	67fa3e41-c7c6-44c5-9e67-6bcb2715aacc	NA	consented	united states	8	NA	NA	lung adenocarcinoma mixed subtype	no	no	NA	NA	NA	NA	NA	primary	18	-22092	NA	0	214
TCGA.71.6725	Yes	female	48	not hispanic or latino	NA	NA	NA	NA	NA	NA	NA	0.166894664842681	NA	Years	0.166894664842681	0	Years	144.31.0	nationwide children s hospital	2	luad	1	false	2014	48	r-upper	NA	tcga-71-6725	4b7cd595-e7f9-45a8-b736-a8c7c42d9539	NA	consented	vietnam	61	NA	NA	lung papillary adenocarcinoma	no	no	NA	NA	NA	NA	NA	primary	9	-17793	NA	0	61
TCGA.73.4658	Yes	female	80	not hispanic or latino	NA	NA	NA	NA	NA	NA	NA	4.37482900136799	0	Years	4.37482900136799	1	Years	119.36.0	nationwide children s hospital	2	luad	1	false	2014	80	l-lower	NA	tcga-73-4658	afb91740-2668-46d7-ba01-bb26153ad1c7	NA	consented	united states	-8	NA	NA	lung adenocarcinoma- not otherwise specified (nos)	no	yes, history of prior malignancy	NA	NA	NA	NA	NA	primary	15	-29508	1599	0	1599
TCGA.73.4659	Yes	male	66	not hispanic or latino	NA	NA	NA	NA	NA	NA	NA	0.0957592339261286	1	Years	1.9452804377565	1	Years	58.38.0	nationwide children s hospital	2	luad	1	false	2014	66	r-upper	NA	tcga-73-4659	cd0dc947-b708-464e-beb7-954c9d4583e7	NA	deceased	united states	NA	711	NA	lung adenocarcinoma- not otherwise specified (nos)	no	no	other	NA	NA	r upper and lower	NA	primary	3	-24253	711	0	711
TCGA.73.4662	Yes	female	65	not hispanic or latino	NA	NA	NA	NA	NA	NA	NA	0.0574555403556772	1	Years	2.49247606019152	0	Years	58.38.0	nationwide children s hospital	2	luad	1	false	2014	65	l-upper	NA	tcga-73-4662	294ff941-aea1-4588-9a0e-e9f5393e2bb6	NA	consented	united states	-6	NA	NA	lung adenocarcinoma- not otherwise specified (nos)	no	no	NA	NA	NA	NA	NA	primary	6	-23762	NA	0	911
TCGA.73.4666	Yes	female	52	not hispanic or latino	NA	NA	NA	NA	NA	NA	NA	-0.117647058823529	1	Years	1.68809849521204	0	Years	58.38.0	nationwide children s hospital	2	luad	1	false	2014	52	r-upper	NA	tcga-73-4666	4c31127e-d095-4978-9dac-35153c27f6ed	NA	consented	united states	-81	NA	NA	lung adenocarcinoma- not otherwise specified (nos)	no	no	NA	NA	NA	NA	NA	primary	6	-19074	NA	0	617
TCGA.73.4668	Yes	female	66	not hispanic or latino	NA	NA	NA	NA	NA	NA	NA	0.645690834473324	1	Years	1.27770177838577	0	Years	58.38.0	nationwide children s hospital	2	luad	1	false	2014	66	l-upper	NA	tcga-73-4668	b2285924-9813-4f46-bb8f-91a0efd8a9b6	NA	consented	united states	-29	NA	NA	lung micropapillary adenocarcinoma	no	no	NA	NA	NA	NA	NA	primary	6	-24255	NA	0	467
TCGA.73.4670	Yes	female	69	not hispanic or latino	NA	NA	NA	NA	NA	NA	NA	0.0383036935704514	0	Years	0.0383036935704514	0	Years	58.38.0	nationwide children s hospital	2	luad	1	false	2014	69	l-upper	NA	tcga-73-4670	1b354837-4925-4480-ac32-6b44d0957314	NA	consented	united states	-9	NA	NA	lung adenocarcinoma- not otherwise specified (nos)	no	no	NA	NA	NA	NA	NA	primary	6	-25526	NA	0	14
TCGA.73.4675	Yes	male	59	not hispanic or latino	NA	NA	NA	NA	NA	NA	NA	0.109439124487004	NA	Years	0.109439124487004	0	Years	58.38.0	nationwide children s hospital	2	luad	1	false	2014	59	l-lower	NA	tcga-73-4675	ae39e358-08d7-4367-ae68-82b469e791e4	NA	consented	united states	-36	NA	NA	lung adenocarcinoma- not otherwise specified (nos)	no	no	NA	NA	NA	NA	NA	primary	7	-21613	NA	0	40
TCGA.73.4676	Yes	male	45	not hispanic or latino	NA	NA	NA	NA	NA	NA	NA	0.333789329685363	0	Years	0.333789329685363	0	Years	119.36.0	nationwide children s hospital	2	luad	1	false	2014	45	r-upper	NA	tcga-73-4676	195a5afb-b79f-44d2-9d12-884487630c2b	NA	consented	united states	-14	NA	NA	lung adenocarcinoma- not otherwise specified (nos)	yes, pharmaceutical treatment prior to resection	NA	NA	NA	NA	NA	NA	primary	18	-16746	NA	0	122
TCGA.73.4677	Yes	male	74	not hispanic or latino	NA	NA	NA	NA	NA	NA	NA	0.103967168262654	0	Years	0.103967168262654	1	Years	58.38.0	nationwide children s hospital	2	luad	1	false	2014	74	r-upper	NA	tcga-73-4677	03c3409a-9d16-41d0-9e26-f9fc2547a4c8	NA	consented	united states	-9	NA	NA	lung adenocarcinoma- not otherwise specified (nos)	no	no	NA	NA	NA	NA	NA	primary	7	-27381	38	0	38
TCGA.73.7498	Yes	female	58	not hispanic or latino	NA	NA	NA	NA	NA	NA	NA	1.69904240766074	NA	Years	1.69904240766074	0	Years	204.22.0	nationwide children s hospital	2	luad	1	false	2014	58	r-lower	NA	tcga-73-7498	ad74c0e8-8878-4efc-997d-981cd547bc5b	NA	consented	united states	-22	NA	NA	lung bronchioloalveolar carcinoma nonmucinous	no	yes, history of synchronous and or bilateral malignancy	other	NA	NA	blood	NA	primary	31	-21527	NA	0	621
TCGA.73.7499	Yes	female	81	not hispanic or latino	NA	NA	NA	NA	NA	NA	NA	1.41997264021888	NA	Years	1.41997264021888	0	Years	204.22.0	nationwide children s hospital	2	luad	1	false	2014	81	r-upper	NA	tcga-73-7499	7782ceaa-da49-4232-8b3f-534971adaad8	NA	consented	united states	0	NA	NA	lung adenocarcinoma mixed subtype	no	no	other	NA	NA	blood	NA	primary	31	-29683	NA	0	519
TCGA.75.5122	Yes	male	NA	NA	NA	NA	NA	NA	NA	NA	NA	NA	1	Years	NA	1	Years	119.33.0	nationwide children s hospital	5	luad	12	false	2013	NA	l-upper	NA	tcga-75-5122	78ae716b-0ca5-4c01-a053-d41288385fcd	NA	consented	canada	NA	NA	NA	lung adenocarcinoma- not otherwise specified (nos)	no	NA	NA	NA	NA	NA	NA	primary	28	NA	NA	NA	NA
TCGA.75.5125	Yes	male	NA	NA	NA	NA	NA	NA	NA	NA	NA	NA	0	Years	NA	0	Years	119.33.0	nationwide children s hospital	5	luad	12	false	2013	NA	r-upper	NA	tcga-75-5125	205759a6-6391-491b-9857-0080c3a5871e	NA	consented	canada	NA	NA	NA	lung adenocarcinoma- not otherwise specified (nos)	no	NA	NA	NA	NA	NA	NA	primary	31	NA	NA	NA	NA
TCGA.75.5126	Yes	female	NA	NA	NA	NA	NA	NA	NA	NA	NA	NA	1	Years	NA	0	Years	119.33.0	nationwide children s hospital	5	luad	12	false	2013	NA	l-upper	NA	tcga-75-5126	93766482-2f20-4c8f-bbd8-bdd203c37d5a	NA	consented	canada	NA	NA	NA	lung papillary adenocarcinoma	no	NA	NA	NA	NA	NA	NA	primary	31	NA	NA	NA	NA
TCGA.75.5146	Yes	male	NA	NA	NA	NA	NA	NA	NA	NA	NA	NA	0	Years	NA	0	Years	84.31.0	nationwide children s hospital	5	luad	12	false	2013	NA	r-lower	NA	tcga-75-5146	1d276b62-5e64-48fb-b2ce-5192b511fe37	NA	consented	canada	NA	NA	NA	lung bronchioloalveolar carcinoma nonmucinous	no	NA	NA	NA	NA	NA	NA	primary	6	NA	NA	NA	NA
TCGA.75.5147	Yes	female	NA	NA	NA	NA	NA	NA	NA	NA	NA	NA	0	Years	NA	0	Years	84.31.0	nationwide children s hospital	5	luad	12	false	2013	NA	r-upper	NA	tcga-75-5147	d2824e6d-3784-45c2-9b0f-52b17356b5da	NA	consented	canada	NA	NA	NA	lung bronchioloalveolar carcinoma nonmucinous	no	NA	NA	NA	NA	NA	NA	primary	6	NA	NA	NA	NA
TCGA.75.6203	Yes	female	NA	NA	NA	NA	NA	NA	NA	NA	NA	NA	NA	Years	NA	0	Years	119.33.0	nationwide children s hospital	5	luad	12	false	2013	NA	l-lower	NA	tcga-75-6203	a8d6694c-a213-4544-ac0b-63bce16d8f4e	NA	consented	canada	NA	NA	NA	lung adenocarcinoma- not otherwise specified (nos)	no	no	NA	NA	NA	NA	NA	primary	15	NA	NA	NA	NA
TCGA.75.6205	Yes	female	NA	NA	NA	NA	NA	NA	NA	NA	NA	NA	1	Years	NA	1	Years	119.33.0	nationwide children s hospital	5	luad	12	false	2013	NA	l-upper	NA	tcga-75-6205	9a63f744-4ed4-4b4d-aac6-f9bda66aa563	NA	consented	canada	NA	NA	NA	lung adenocarcinoma- not otherwise specified (nos)	no	no	NA	NA	NA	NA	NA	primary	21	NA	NA	NA	NA
TCGA.75.6206	Yes	male	NA	NA	NA	NA	NA	NA	NA	NA	NA	NA	NA	Years	NA	0	Years	119.33.0	nationwide children s hospital	5	luad	12	false	2013	NA	r-upper	NA	tcga-75-6206	c4c1469d-752f-42b6-8686-714ad4a8ac97	NA	consented	canada	NA	NA	NA	lung adenocarcinoma- not otherwise specified (nos)	no	no	NA	NA	NA	NA	NA	primary	21	NA	NA	NA	NA
TCGA.75.6207	Yes	male	NA	NA	NA	NA	NA	NA	NA	NA	NA	NA	NA	Years	NA	1	Years	119.33.0	nationwide children s hospital	5	luad	12	false	2013	NA	r-upper	NA	tcga-75-6207	58babefe-7e81-4594-ba29-50d1de92a5ab	NA	consented	canada	NA	NA	NA	lung adenocarcinoma- not otherwise specified (nos)	no	no	NA	NA	right lung nos	NA	NA	primary	21	NA	NA	NA	NA
TCGA.75.6211	Yes	female	NA	NA	NA	NA	NA	NA	NA	NA	NA	NA	1	Years	NA	1	Years	119.33.0	nationwide children s hospital	5	luad	12	false	2013	NA	bronchial	NA	tcga-75-6211	2db08267-d346-4d42-aac0-b76831903253	NA	consented	canada	NA	NA	NA	lung adenocarcinoma- not otherwise specified (nos)	no	no	NA	NA	right lung nos	NA	NA	primary	21	NA	NA	NA	NA
TCGA.75.6212	Yes	female	NA	NA	NA	NA	NA	NA	NA	NA	NA	NA	NA	Years	NA	0	Years	119.33.0	nationwide children s hospital	5	luad	12	false	2013	NA	l-lower	NA	tcga-75-6212	23069f19-eba5-4ea5-ae7d-1ee4399ce7c1	NA	consented	canada	NA	NA	NA	lung micropapillary adenocarcinoma	no	no	NA	NA	NA	NA	NA	primary	21	NA	NA	NA	NA
TCGA.75.6214	Yes	female	NA	NA	NA	NA	NA	NA	NA	NA	NA	NA	1	Years	NA	0	Years	160.25.0	nationwide children s hospital	5	luad	12	false	2013	NA	r-upper	NA	tcga-75-6214	32592562-11fa-435a-b40b-2b242bae53aa	NA	consented	canada	NA	NA	NA	lung adenocarcinoma- not otherwise specified (nos)	no	no	NA	NA	NA	NA	NA	primary	12	NA	NA	NA	NA
TCGA.75.7025	Yes	male	NA	NA	NA	NA	NA	NA	NA	NA	NA	NA	0	Years	NA	0	Years	160.25.0	nationwide children s hospital	5	luad	12	false	2013	NA	l-lower	NA	tcga-75-7025	681b1176-9676-44d3-892c-1d5dba1ce25b	NA	consented	canada	NA	NA	NA	lung adenocarcinoma- not otherwise specified (nos)	no	no	NA	NA	NA	NA	NA	primary	11	NA	NA	NA	NA
TCGA.75.7027	Yes	male	NA	NA	NA	NA	NA	NA	NA	NA	NA	NA	0	Years	NA	0	Years	160.25.0	nationwide children s hospital	5	luad	12	false	2013	NA	l-lower	NA	tcga-75-7027	488646a1-0bdb-45f8-8c30-bef006924511	NA	consented	canada	NA	NA	NA	lung adenocarcinoma- not otherwise specified (nos)	no	no	NA	NA	NA	NA	NA	primary	12	NA	NA	NA	NA
TCGA.75.7030	Yes	male	NA	NA	NA	NA	NA	NA	NA	NA	NA	NA	0	Years	NA	0	Years	160.25.0	nationwide children s hospital	5	luad	12	false	2013	NA	r-lower	NA	tcga-75-7030	df576520-a6b6-4c9b-8d06-3f59cc5342fd	NA	consented	canada	NA	NA	NA	lung adenocarcinoma- not otherwise specified (nos)	no	no	NA	NA	NA	NA	NA	primary	16	NA	NA	NA	NA
TCGA.75.7031	Yes	female	NA	NA	NA	NA	NA	NA	NA	NA	NA	NA	0	Years	NA	0	Years	160.25.0	nationwide children s hospital	5	luad	12	false	2013	NA	r-upper	NA	tcga-75-7031	4efc2dac-6330-4b7a-a529-a27285f5fc23	NA	consented	canada	NA	NA	NA	lung adenocarcinoma- not otherwise specified (nos)	no	no	NA	NA	NA	NA	NA	primary	16	NA	NA	NA	NA
TCGA.78.7143	Yes	female	62	NA	NA	NA	NA	NA	NA	NA	NA	4.10396716826265	1	Years	13.5731874145007	1	Years	166.27.0	nationwide children s hospital	2	luad	1	false	2014	62	l-upper	NA	tcga-78-7143	54254f5a-50e8-4150-a9b7-56a0470d2a56	NA	consented	australia	4607	NA	NA	lung bronchioloalveolar carcinoma nonmucinous	no	no	NA	NA	NA	NA	NA	primary	23	-22673	4961	0	NA
TCGA.78.7145	Yes	female	52	NA	NA	NA	NA	NA	NA	NA	NA	1.15458276333789	1	Years	2.25991792065663	1	Years	166.27.0	nationwide children s hospital	2	luad	1	false	2014	52	r-middle	NA	tcga-78-7145	4ef872e1-82c9-4939-9248-41ed9d3085b2	NA	consented	australia	-1	NA	NA	lung adenocarcinoma- not otherwise specified (nos)	no	no	NA	NA	NA	NA	NA	primary	23	-19080	826	0	NA
TCGA.78.7146	Yes	female	71	NA	NA	NA	NA	NA	NA	NA	NA	0.470588235294118	NA	Years	0.470588235294118	1	Years	166.27.0	nationwide children s hospital	2	luad	1	false	2014	71	l-lower	NA	tcga-78-7146	ff9def3d-17e5-4ef6-b74e-933f11ed6f00	NA	consented	australia	-1	NA	NA	lung adenocarcinoma mixed subtype	no	no	NA	NA	NA	NA	NA	primary	28	-26272	172	0	NA
TCGA.78.7147	Yes	female	67	NA	NA	NA	NA	NA	NA	NA	NA	1.58139534883721	1	Years	1.60328317373461	1	Years	166.27.0	nationwide children s hospital	2	luad	1	false	2014	67	r-upper	NA	tcga-78-7147	e7d30bc2-42e8-49c5-a5b3-9f58411b007a	NA	consented	australia	174	NA	NA	lung adenocarcinoma- not otherwise specified (nos)	no	no	NA	NA	NA	NA	NA	primary	28	-24809	586	0	NA
TCGA.78.7148	Yes	male	71	NA	NA	NA	NA	NA	NA	NA	NA	0.497948016415869	1	Years	1.71272229822161	1	Years	166.27.0	nationwide children s hospital	2	luad	1	false	2014	71	l-upper	NA	tcga-78-7148	e8060c45-451d-4779-9584-f284db47e63e	NA	consented	australia	181	NA	NA	lung adenocarcinoma mixed subtype	no	no	NA	NA	NA	NA	NA	primary	4	-25990	626	0	NA
TCGA.78.7149	Yes	male	71	NA	NA	NA	NA	NA	NA	NA	NA	2.99042407660739	NA	Years	2.99042407660739	0	Years	166.27.0	nationwide children s hospital	2	luad	1	false	2014	71	r-lower	NA	tcga-78-7149	2de1ba51-eae1-4a54-b7cd-d6d739fdc39d	NA	consented	australia	1	NA	NA	lung adenocarcinoma mixed subtype	no	no	NA	NA	NA	NA	NA	primary	3	-26285	NA	0	1093
TCGA.78.7150	Yes	male	59	NA	NA	NA	NA	NA	NA	NA	NA	0.377564979480164	1	Years	1.81942544459644	1	Years	166.27.0	nationwide children s hospital	2	luad	1	false	2014	59	l-lower	NA	tcga-78-7150	a0e57b39-960e-4e46-8aa0-d0ee2fd9a7cc	NA	consented	australia	-31	NA	NA	lung adenocarcinoma- not otherwise specified (nos)	no	no	NA	NA	NA	NA	NA	primary	28	-21891	665	0	NA
TCGA.78.7152	Yes	male	65	NA	NA	NA	NA	NA	NA	NA	NA	3.2859097127223	1	Years	3.2859097127223	0	Years	166.27.0	nationwide children s hospital	2	luad	1	false	2014	65	r-upper	NA	tcga-78-7152	b56dad1e-2fd5-47d8-9cc7-a54be9a1bae2	NA	consented	australia	0	NA	NA	lung adenocarcinoma mixed subtype	no	no	NA	NA	NA	NA	NA	primary	29	-23782	NA	0	1201
TCGA.78.7153	Yes	female	65	NA	NA	NA	NA	NA	NA	NA	NA	2.07934336525308	NA	Years	2.07934336525308	0	Years	166.27.0	nationwide children s hospital	2	luad	1	false	2014	65	r-upper	NA	tcga-78-7153	c353f949-5f66-4a2c-b8f0-17be8bf19e0a	NA	consented	australia	-1	NA	NA	lung adenocarcinoma mixed subtype	no	no	NA	NA	NA	NA	NA	primary	29	-23921	NA	0	760
TCGA.78.7154	Yes	male	72	NA	NA	NA	NA	NA	NA	NA	NA	1.62243502051984	NA	Years	1.62243502051984	1	Years	166.27.0	nationwide children s hospital	2	luad	1	false	2014	72	l-upper	NA	tcga-78-7154	d288b69f-1e79-4429-8646-9994b7c54f8f	NA	consented	australia	-1	NA	NA	lung adenocarcinoma- not otherwise specified (nos)	no	no	NA	NA	NA	NA	NA	primary	27	-26480	593	0	NA
TCGA.78.7155	Yes	male	68	NA	NA	NA	NA	NA	NA	NA	NA	0.571819425444596	1	Years	3.20383036935705	1	Years	166.27.0	nationwide children s hospital	2	luad	1	false	2014	68	l-upper	NA	tcga-78-7155	fc79086c-af9a-4c27-b074-f7050b6f3381	NA	consented	australia	-1	NA	NA	lung adenocarcinoma- not otherwise specified (nos)	no	no	NA	NA	NA	NA	NA	primary	28	-24863	1171	0	NA
TCGA.78.7156	Yes	male	62	NA	NA	NA	NA	NA	NA	NA	NA	2.6703146374829	NA	Years	2.6703146374829	1	Years	166.27.0	nationwide children s hospital	2	luad	1	false	2014	62	NA	NA	tcga-78-7156	7b0622ab-63ea-483f-ae40-d3ea587bdbba	NA	consented	australia	-1	NA	NA	lung adenocarcinoma mixed subtype	no	no	NA	NA	NA	NA	NA	primary	29	-22720	976	0	NA
TCGA.78.7158	Yes	female	59	NA	NA	NA	NA	NA	NA	NA	NA	0.361149110807114	1	Years	0.489740082079343	1	Years	166.27.0	nationwide children s hospital	2	luad	1	false	2014	59	l-lower	NA	tcga-78-7158	501c987e-d1eb-48a9-89eb-72a5062c90b4	NA	consented	australia	-1	NA	NA	lung adenocarcinoma mixed subtype	no	no	NA	NA	NA	NA	NA	primary	15	-21741	179	0	NA
TCGA.78.7159	Yes	female	60	NA	NA	NA	NA	NA	NA	NA	NA	3.33789329685363	NA	Years	3.33789329685363	0	Years	166.27.0	nationwide children s hospital	2	luad	1	false	2014	60	l-upper	NA	tcga-78-7159	4d153600-81f9-44fb-b485-6355ec306d6a	NA	consented	australia	0	NA	NA	lung adenocarcinoma mixed subtype	no	no	NA	NA	NA	NA	NA	primary	27	-22261	NA	0	1220
TCGA.78.7160	Yes	male	61	NA	NA	NA	NA	NA	NA	NA	NA	1.85499316005472	NA	Years	1.85499316005472	0	Years	166.27.0	nationwide children s hospital	2	luad	1	false	2014	61	r-lower	NA	tcga-78-7160	c1a01e8c-1f7e-4e24-bfad-90b73f88e992	NA	consented	australia	-1	NA	NA	lung adenocarcinoma mixed subtype	no	no	NA	NA	NA	NA	NA	primary	29	-22385	NA	0	678
TCGA.78.7161	Yes	female	69	NA	NA	NA	NA	NA	NA	NA	NA	0.440492476060192	1	Years	0.585499316005472	0	Years	166.27.0	nationwide children s hospital	2	luad	1	false	2014	69	l-upper	NA	tcga-78-7161	86faf16c-56fd-4b7b-a6b2-b4c83bec93e1	NA	consented	australia	-55	NA	NA	lung adenocarcinoma mixed subtype	no	no	NA	NA	NA	NA	NA	primary	27	-25294	NA	0	214
TCGA.78.7162	Yes	male	75	NA	NA	NA	NA	NA	NA	NA	NA	6.06839945280438	1	Years	8.66757865937073	1	Years	183.26.0	nationwide children s hospital	2	luad	1	false	2014	75	l-upper	NA	tcga-78-7162	16cd58db-d52c-403e-9e9c-6da2e99f6bad	NA	deceased	australia	NA	3168	NA	lung adenocarcinoma mixed subtype	no	no	NA	distal (>2cm)	NA	NA	NA	primary	3	-27593	3168	0	NA
TCGA.78.7163	Yes	male	60	NA	NA	NA	NA	NA	NA	NA	NA	18.6374829001368	0	Years	18.6374829001368	0	Years	183.26.0	nationwide children s hospital	2	luad	1	false	2014	60	r-lower	NA	tcga-78-7163	5abd6651-69be-42f8-bdc0-308e68136d31	NA	consented	australia	6812	NA	NA	lung adenocarcinoma- not otherwise specified (nos)	no	no	NA	distal (>2cm)	NA	NA	NA	primary	26	-22002	NA	0	6812
TCGA.78.7166	Yes	male	84	NA	NA	NA	NA	NA	NA	NA	NA	0.705882352941177	0	Years	0.705882352941177	1	Years	183.26.0	nationwide children s hospital	2	luad	1	false	2014	84	l-lower	NA	tcga-78-7166	b40d0849-f4ef-4a14-9732-9beb708cb46b	NA	deceased	australia	NA	258	NA	lung adenocarcinoma- not otherwise specified (nos)	no	yes, history of prior malignancy	NA	distal (>2cm)	NA	NA	NA	primary	28	-30869	258	0	NA
TCGA.78.7167	Yes	male	77	NA	NA	NA	NA	NA	NA	NA	NA	1.98632010943912	1	Years	7.33242134062928	1	Years	183.26.0	nationwide children s hospital	2	luad	1	false	2014	77	NA	NA	tcga-78-7167	fe3eeeb6-0db4-46d7-a020-55604d474c12	NA	consented	australia	-1	NA	NA	lung papillary adenocarcinoma	no	no	other	distal (>2cm)	NA	left lung - unknown whether upper or lower	NA	primary	4	-28295	2680	0	NA
TCGA.78.7220	Yes	female	53	NA	NA	NA	NA	NA	NA	NA	NA	1.4500683994528	1	Years	2.20793433652531	1	Years	166.27.0	nationwide children s hospital	2	luad	1	false	2014	53	l-upper	NA	tcga-78-7220	fd5c44ef-ea50-4fba-9e8d-e371cf34ebdb	NA	consented	australia	-1	NA	NA	lung adenocarcinoma mixed subtype	no	no	NA	NA	NA	NA	NA	primary	8	-19480	807	0	NA
TCGA.78.7535	Yes	male	45	NA	NA	NA	NA	NA	NA	NA	NA	2.21340629274966	1	Years	2.59644322845417	1	Years	183.26.0	nationwide children s hospital	2	luad	1	false	2014	45	l-upper	NA	tcga-78-7535	46592b7b-6968-42a6-83af-0917c9f4a9a5	NA	deceased	australia	NA	949	NA	lung adenocarcinoma- not otherwise specified (nos)	no	no	NA	NA	NA	NA	NA	primary	19	-16570	949	0	NA
TCGA.78.7536	Yes	male	69	NA	NA	NA	NA	NA	NA	NA	NA	0.632010943912449	1	Years	0.667578659370725	1	Years	183.26.0	nationwide children s hospital	2	luad	1	false	2014	69	r-upper	NA	tcga-78-7536	daf0e08e-1738-43f8-874a-b37d79cbe3a7	NA	consented	australia	-1	NA	NA	lung adenocarcinoma- not otherwise specified (nos)	no	no	NA	NA	NA	NA	NA	primary	19	-25558	244	0	NA
TCGA.78.7537	Yes	male	72	NA	NA	NA	NA	NA	NA	NA	NA	4.43775649794802	NA	Years	4.43775649794802	1	Years	183.26.0	nationwide children s hospital	2	luad	1	false	2014	72	r-upper	NA	tcga-78-7537	67a2bc21-7c87-4678-997d-a434de672436	NA	consented	australia	1	NA	NA	lung adenocarcinoma mixed subtype	no	no	NA	NA	NA	NA	NA	primary	13	-26610	1622	0	NA
TCGA.78.7539	Yes	female	75	NA	NA	NA	NA	NA	NA	NA	NA	0.894664842681259	NA	Years	0.894664842681259	0	Years	183.26.0	nationwide children s hospital	2	luad	1	false	2014	75	r-upper	NA	tcga-78-7539	7be86a90-6da8-4c01-8a7a-bc5cfef9894f	NA	consented	australia	-27	NA	NA	lung adenocarcinoma mixed subtype	no	no	NA	NA	NA	NA	NA	primary	19	-27445	NA	0	327
TCGA.78.7540	Yes	female	66	NA	NA	NA	NA	NA	NA	NA	NA	2.41039671682627	NA	Years	2.41039671682627	0	Years	183.26.0	nationwide children s hospital	2	luad	1	false	2014	66	l-lower	NA	tcga-78-7540	05534064-8b43-4c82-95da-70fd83bd6560	NA	consented	australia	-1	NA	NA	lung bronchioloalveolar carcinoma mucinous	no	no	NA	distal (>2cm)	NA	NA	NA	primary	18	-24440	NA	0	881
TCGA.78.7542	Yes	male	56	NA	NA	NA	NA	NA	NA	NA	NA	0.878248974008208	NA	Years	0.878248974008208	1	Years	183.26.0	nationwide children s hospital	2	luad	1	false	2014	56	r-upper	NA	tcga-78-7542	e64f76e4-f748-4d9e-ba71-53e2818a7920	NA	deceased	australia	NA	321	NA	lung adenocarcinoma- not otherwise specified (nos)	no	no	NA	distal (>2cm)	NA	NA	NA	primary	13	-20763	321	0	NA
TCGA.78.7633	Yes	male	67	NA	NA	NA	NA	NA	NA	NA	NA	2.71956224350205	NA	Years	2.71956224350205	0	Years	183.26.0	nationwide children s hospital	2	luad	1	false	2014	67	l-upper	NA	tcga-78-7633	44218b35-219c-4ad9-a01e-fde14067c4c0	NA	consented	australia	-70	NA	NA	lung adenocarcinoma mixed subtype	no	yes, history of synchronous and or bilateral malignancy	NA	NA	NA	NA	NA	primary	31	-24713	NA	0	994
TCGA.78.8640	Yes	male	59	NA	NA	NA	NA	NA	NA	NA	NA	17.359781121751	NA	Years	17.359781121751	0	Years	238.19.0	nationwide children s hospital	2	luad	1	false	2014	59	l-upper	NA	tcga-78-8640	18478121-f1d1-4bdd-9511-8ab22f4a0660	NA	consented	australia	5199	NA	NA	lung adenocarcinoma- not otherwise specified (nos)	no	no	NA	distal (>2cm)	NA	NA	NA	primary	23	-21832	NA	0	6345
TCGA.78.8648	Yes	female	58	NA	NA	NA	NA	NA	NA	NA	NA	3.30506155950752	NA	Years	3.30506155950752	1	Years	238.19.0	nationwide children s hospital	2	luad	1	false	2014	58	r-upper	NA	tcga-78-8648	5ace9608-d38a-42f2-a877-ec7c9d211808	NA	consented	australia	-29	NA	NA	lung adenocarcinoma- not otherwise specified (nos)	no	no	NA	NA	NA	NA	NA	primary	23	-21443	1208	0	NA
TCGA.78.8655	Yes	female	77	NA	NA	NA	NA	NA	NA	NA	NA	6.45690834473324	NA	Years	6.45690834473324	0	Years	238.19.0	nationwide children s hospital	2	luad	1	false	2014	77	l-lower	NA	tcga-78-8655	a905d275-9283-4fa6-bbbf-46019bd1bcb7	NA	consented	australia	2	NA	NA	lung adenocarcinoma mixed subtype	no	no	NA	NA	NA	NA	NA	primary	23	-28379	NA	0	2360
TCGA.78.8660	Yes	male	69	NA	NA	NA	NA	NA	NA	NA	NA	0.878248974008208	NA	Years	0.878248974008208	1	Years	238.19.0	nationwide children s hospital	2	luad	1	false	2014	69	r-lower	NA	tcga-78-8660	781f40c9-c099-4c96-8269-ebe2a449c93d	NA	deceased	australia	NA	321	NA	lung adenocarcinoma- not otherwise specified (nos)	no	yes, history of prior malignancy	NA	NA	NA	NA	NA	primary	23	-25421	321	0	NA
TCGA.78.8662	Yes	female	53	NA	NA	NA	NA	NA	NA	NA	NA	9.19562243502052	NA	Years	9.19562243502052	1	Years	238.19.0	nationwide children s hospital	2	luad	1	false	2014	53	r-upper	NA	tcga-78-8662	16e64a1e-08b0-4c27-8c69-fa64551f8ca4	NA	consented	australia	-1	NA	NA	lung adenocarcinoma- not otherwise specified (nos)	no	no	NA	NA	NA	NA	NA	primary	23	-19562	3361	0	NA
TCGA.80.5607	Yes	female	NA	NA	NA	NA	NA	NA	NA	NA	NA	NA	1	Years	NA	0	Years	160.25.0	nationwide children s hospital	5	luad	12	false	2013	NA	l-upper	NA	tcga-80-5607	645903b5-ba37-48a1-985b-a019b8db3236	NA	consented	canada	NA	NA	NA	lung adenocarcinoma- not otherwise specified (nos)	no	yes, history of prior malignancy	NA	NA	NA	NA	NA	primary	12	NA	NA	NA	NA
TCGA.80.5608	Yes	female	NA	NA	NA	NA	NA	NA	NA	NA	NA	NA	0	Years	NA	0	Years	160.25.0	nationwide children s hospital	5	luad	12	false	2013	NA	r-upper	NA	tcga-80-5608	5c06d97f-2aaa-43de-b085-09d7829356ba	NA	consented	canada	NA	NA	NA	lung adenocarcinoma- not otherwise specified (nos)	no	no	NA	NA	NA	NA	NA	primary	15	NA	NA	NA	NA
TCGA.80.5611	Yes	male	NA	NA	NA	NA	NA	NA	NA	NA	NA	NA	0	Years	NA	0	Years	84.31.0	nationwide children s hospital	5	luad	12	false	2013	NA	l-upper	NA	tcga-80-5611	e51f717f-72e8-400e-9f35-fc5dc32fdf71	NA	consented	canada	NA	NA	NA	lung solid pattern predominant adenocarcinoma	no	yes, history of prior malignancy	NA	NA	NA	NA	NA	primary	26	NA	NA	NA	NA
TCGA.83.5908	Yes	female	59	not hispanic or latino	NA	NA	NA	NA	NA	NA	NA	1.14911080711354	0	Years	1.14911080711354	0	Years	84.34.0	nationwide children s hospital	2	luad	1	false	2014	59	l-upper	NA	tcga-83-5908	25d4ea9e-f773-4f11-bac9-64efdad73211	NA	consented	united states	-6	NA	NA	lung adenocarcinoma- not otherwise specified (nos)	no	no	NA	NA	NA	NA	NA	primary	25	-21760	NA	0	420
TCGA.86.6562	Yes	male	52	not hispanic or latino	NA	NA	NA	NA	NA	NA	NA	0.749658002735978	1	Years	0	0	Years	119.36.0	nationwide children s hospital	2	luad	1	false	2014	52	r-upper	NA	tcga-86-6562	dcd066ba-5894-453e-b1da-82092858c3db	NA	consented	russia	-1	NA	NA	lung adenocarcinoma- not otherwise specified (nos)	no	no	NA	NA	NA	NA	NA	primary	21	-19301	NA	0	0
TCGA.86.6851	Yes	female	73	not hispanic or latino	NA	NA	NA	NA	NA	NA	NA	0	NA	Years	0	0	Years	160.28.0	nationwide children s hospital	2	luad	1	false	2014	73	l-upper	NA	tcga-86-6851	035c0b2b-c722-443b-8962-db4ee92c7532	NA	consented	united states	0	NA	NA	lung adenocarcinoma mixed subtype	no	no	NA	distal (>2cm)	NA	NA	NA	primary	7	-26807	NA	0	0
TCGA.86.7701	Yes	male	66	not hispanic or latino	NA	NA	NA	NA	NA	NA	NA	0.0300957592339261	NA	Years	0.0300957592339261	0	Years	196.25.0	nationwide children s hospital	2	luad	1	false	2014	66	r-upper	NA	tcga-86-7701	a3f6bc1c-19ab-4eeb-a9ac-3d2fac850bde	NA	consented	russia	-1	NA	NA	lung adenocarcinoma- not otherwise specified (nos)	no	no	NA	NA	NA	NA	NA	primary	18	-24209	NA	0	11
TCGA.86.7711	Yes	male	70	hispanic or latino	NA	NA	NA	NA	NA	NA	NA	0.0738714090287278	0	Years	0.0738714090287278	0	Years	183.26.0	nationwide children s hospital	2	luad	1	false	2014	70	r-lower	NA	tcga-86-7711	9c894668-88f5-4308-a1c0-6b8acc6aaaec	NA	consented	russia	-1	NA	NA	lung adenocarcinoma- not otherwise specified (nos)	no	no	NA	distal (>2cm)	NA	NA	NA	primary	2	-25718	NA	0	27
TCGA.86.7713	Yes	male	70	not hispanic or latino	NA	NA	NA	NA	NA	NA	NA	0.0191518467852257	0	Years	0.0191518467852257	0	Years	183.26.0	nationwide children s hospital	2	luad	1	false	2014	70	r-middle	NA	tcga-86-7713	cc68632c-b1e3-491b-b562-9468e2d1c101	NA	consented	russia	-1	NA	NA	lung adenocarcinoma- not otherwise specified (nos)	no	no	NA	distal (>2cm)	NA	NA	NA	primary	2	-25791	NA	0	7
TCGA.86.7714	Yes	female	61	not hispanic or latino	NA	NA	NA	NA	NA	NA	NA	0	NA	Years	0	0	Years	196.25.0	nationwide children s hospital	2	luad	1	false	2014	61	r-lower	NA	tcga-86-7714	532c1852-76dd-489f-9380-36766d6e3c34	NA	consented	united states	0	NA	NA	lung adenocarcinoma mixed subtype	no	no	NA	NA	NA	NA	NA	primary	12	-22619	NA	0	0
TCGA.86.7953	Yes	female	69	not hispanic or latino	NA	NA	NA	NA	NA	NA	NA	0.0930232558139535	0	Years	0.0930232558139535	0	Years	204.22.0	nationwide children s hospital	2	luad	1	false	2014	69	l-upper	NA	tcga-86-7953	54775a66-08cc-4f38-98f2-e7b2b5cec994	NA	consented	russia	-1	NA	NA	lung adenocarcinoma- not otherwise specified (nos)	no	no	NA	NA	NA	NA	NA	primary	14	-25315	NA	0	34
TCGA.86.7954	Yes	female	68	not hispanic or latino	NA	NA	NA	NA	NA	NA	NA	0	NA	Years	0	0	Years	204.22.0	nationwide children s hospital	2	luad	1	false	2014	68	r-lower	NA	tcga-86-7954	079ae0b3-b64b-4b8e-ab7d-225b8046568c	NA	consented	united states	0	NA	NA	lung bronchioloalveolar carcinoma nonmucinous	no	no	NA	distal (>2cm)	NA	NA	NA	primary	30	-25062	NA	0	0
TCGA.86.7955	Yes	male	62	not hispanic or latino	NA	NA	NA	NA	NA	NA	NA	0.0383036935704514	0	Years	0.0383036935704514	0	Years	204.22.0	nationwide children s hospital	2	luad	1	false	2014	62	r-lower	NA	tcga-86-7955	0d0d83d9-d558-4d38-977b-6f1b2471beda	NA	consented	russia	-1	NA	NA	lung adenocarcinoma- not otherwise specified (nos)	no	no	NA	NA	NA	NA	NA	primary	14	-22771	NA	0	14
TCGA.86.8054	Yes	male	61	not hispanic or latino	NA	NA	NA	NA	NA	NA	NA	0.0519835841313269	0	Years	0.0519835841313269	0	Years	213.19.0	nationwide children s hospital	2	luad	1	false	2014	61	r-upper	NA	tcga-86-8054	0fe909ea-d52c-4b71-816f-57f62d4a5744	NA	consented	russia	-1	NA	NA	lung acinar adenocarcinoma	no	no	NA	NA	NA	NA	NA	primary	2	-22584	NA	0	19
TCGA.86.8055	Yes	male	79	not hispanic or latino	NA	NA	NA	NA	NA	NA	NA	0.027359781121751	0	Years	0.027359781121751	0	Years	213.19.0	nationwide children s hospital	2	luad	1	false	2014	79	l-upper	NA	tcga-86-8055	34d8e84e-c3e1-417d-8b9b-8563d9fa0f8e	NA	consented	russia	-1	NA	NA	lung adenocarcinoma- not otherwise specified (nos)	no	no	NA	NA	NA	NA	NA	primary	9	-29123	NA	0	10
TCGA.86.8056	Yes	female	63	not hispanic or latino	NA	NA	NA	NA	NA	NA	NA	0	NA	Years	0	0	Years	213.19.0	nationwide children s hospital	2	luad	1	false	2014	63	other (please specify)	right upper, lower	tcga-86-8056	472337c2-a2fc-403a-8c17-69511193128b	NA	consented	united states	0	NA	NA	lung adenocarcinoma mixed subtype	no	no	NA	NA	NA	NA	NA	primary	9	-23369	NA	0	0
TCGA.86.8073	Yes	male	58	not hispanic or latino	NA	NA	NA	NA	NA	NA	NA	0.0355677154582763	NA	Years	0.0355677154582763	0	Years	213.19.0	nationwide children s hospital	2	luad	1	false	2014	58	l-upper	NA	tcga-86-8073	cd902d08-215e-4bd0-88e4-4fd01ab43cbf	NA	consented	russia	-1	NA	NA	lung bronchioloalveolar carcinoma nonmucinous	no	no	NA	NA	NA	NA	NA	primary	13	-21213	NA	0	13
TCGA.86.8074	Yes	female	62	not hispanic or latino	NA	NA	NA	NA	NA	NA	NA	0.0656634746922025	NA	Years	0.0656634746922025	0	Years	213.19.0	nationwide children s hospital	2	luad	1	false	2014	62	l-lower	NA	tcga-86-8074	482eb2a7-6fed-4e4c-b1b6-14d6d869f855	NA	consented	russia	-1	NA	NA	lung adenocarcinoma- not otherwise specified (nos)	no	no	NA	NA	NA	NA	NA	primary	9	-22861	NA	0	24
TCGA.86.8075	Yes	female	66	not hispanic or latino	NA	NA	NA	NA	NA	NA	NA	0.544459644322845	1	Years	0.117647058823529	0	Years	213.14.0	nationwide children s hospital	3	luad	10	false	2013	66	l-upper	NA	tcga-86-8075	8869000d-09d7-465a-ac32-54d1935c43e7	NA	consented	russia	-1	NA	NA	lung adenocarcinoma- not otherwise specified (nos)	no	no	NA	NA	NA	NA	NA	primary	16	-24402	NA	0	43
TCGA.86.8076	Yes	male	42	not hispanic or latino	NA	NA	NA	NA	NA	NA	NA	0.0711354309165527	0	Years	0.0711354309165527	0	Years	213.19.0	nationwide children s hospital	2	luad	1	false	2014	42	r-upper	NA	tcga-86-8076	8609edfc-119d-4d63-9188-c86aabd5ca52	NA	consented	russia	-1	NA	NA	lung papillary adenocarcinoma	no	no	NA	NA	NA	NA	NA	primary	9	-15605	NA	0	26
TCGA.86.8278	Yes	female	63	not hispanic or latino	NA	NA	NA	NA	NA	NA	NA	0.079343365253078	1	Years	0.0629274965800274	0	Years	222.19.0	nationwide children s hospital	2	luad	1	false	2014	63	l-lower	NA	tcga-86-8278	a816e355-be6f-4d16-b051-b6d86ed8cded	NA	consented	russia	-1	NA	NA	lung adenocarcinoma- not otherwise specified (nos)	no	no	NA	NA	NA	NA	NA	primary	6	-23117	NA	0	23
TCGA.86.8279	Yes	male	46	not hispanic or latino	NA	NA	NA	NA	NA	NA	NA	0.0574555403556772	0	Years	0.0574555403556772	0	Years	222.19.0	nationwide children s hospital	2	luad	1	false	2014	46	r-upper	NA	tcga-86-8279	2923e404-38f2-437a-b57e-23401fbe0273	NA	consented	russia	-1	NA	NA	lung adenocarcinoma- not otherwise specified (nos)	no	no	NA	NA	NA	NA	NA	primary	6	-17031	NA	0	21
TCGA.86.8280	Yes	female	54	not hispanic or latino	NA	NA	NA	NA	NA	NA	NA	0.0437756497948016	NA	Years	0.0437756497948016	0	Years	222.19.0	nationwide children s hospital	2	luad	1	false	2014	54	l-lower	NA	tcga-86-8280	d8faa3a7-6b3f-4e69-8c88-184e41055bd7	NA	consented	russia	-1	NA	NA	lung bronchioloalveolar carcinoma nonmucinous	no	no	NA	NA	NA	NA	NA	primary	30	-19976	NA	0	16
TCGA.86.8281	Yes	male	75	not hispanic or latino	NA	NA	NA	NA	NA	NA	NA	0	NA	Years	0	0	Years	222.19.0	nationwide children s hospital	2	luad	1	false	2014	75	r-lower	NA	tcga-86-8281	5d7ec32a-049f-4997-9882-1b3ac157e02d	NA	consented	united states	0	NA	NA	lung adenocarcinoma- not otherwise specified (nos)	no	no	NA	NA	NA	NA	NA	primary	30	-27408	NA	0	0
TCGA.86.8358	Yes	male	44	not hispanic or latino	NA	NA	NA	NA	NA	NA	NA	0.0519835841313269	NA	Years	0.0519835841313269	0	Years	232.14.0	nationwide children s hospital	2	luad	1	false	2014	44	r-upper	NA	tcga-86-8358	467d96d7-4a42-4116-8c32-0e4b34f96d8a	NA	consented	russia	-1	NA	NA	lung adenocarcinoma- not otherwise specified (nos)	no	no	NA	NA	NA	NA	NA	primary	6	-16409	NA	0	19
TCGA.86.8359	Yes	male	52	not hispanic or latino	NA	NA	NA	NA	NA	NA	NA	0.0711354309165527	NA	Years	0.0711354309165527	0	Years	232.14.0	nationwide children s hospital	2	luad	1	false	2014	52	l-lower	NA	tcga-86-8359	7e7f089c-25f7-4e14-aed5-d741047b9e42	NA	consented	romania	19	NA	NA	lung adenocarcinoma- not otherwise specified (nos)	no	no	NA	NA	NA	NA	NA	primary	17	-19088	NA	0	26
TCGA.86.8585	Yes	male	57	not hispanic or latino	NA	NA	NA	NA	NA	NA	NA	0.0930232558139535	NA	Years	0.0930232558139535	0	Years	238.19.0	nationwide children s hospital	2	luad	1	false	2014	57	l-upper	NA	tcga-86-8585	2f1a4b16-104c-40eb-8114-8245847bb716	NA	consented	ukraine	33	NA	NA	lung solid pattern predominant adenocarcinoma	no	no	NA	NA	NA	NA	NA	primary	30	-20918	NA	0	34
TCGA.86.8668	Yes	female	61	not hispanic or latino	NA	NA	NA	NA	NA	NA	NA	0.120383036935705	NA	Years	0.120383036935705	0	Years	238.19.0	nationwide children s hospital	2	luad	1	false	2014	61	l-lower	NA	tcga-86-8668	f2d8b332-2f03-46e5-a9d5-f163972e5fa7	NA	consented	russia	-1	NA	NA	lung bronchioloalveolar carcinoma mucinous	no	no	NA	NA	NA	NA	NA	primary	30	-22383	NA	0	44
TCGA.86.8669	Yes	male	64	not hispanic or latino	NA	NA	NA	NA	NA	NA	NA	0.0902872777017784	NA	Years	0.0902872777017784	0	Years	238.19.0	nationwide children s hospital	2	luad	1	false	2014	64	r-upper	NA	tcga-86-8669	7b89166e-c5b8-481b-aa70-495141499b91	NA	consented	russia	-1	NA	NA	lung adenocarcinoma- not otherwise specified (nos)	no	no	NA	NA	NA	NA	NA	primary	30	-23443	NA	0	33
TCGA.86.8671	Yes	female	72	not hispanic or latino	NA	NA	NA	NA	NA	NA	NA	0.0465116279069767	NA	Years	0.0465116279069767	0	Years	238.19.0	nationwide children s hospital	2	luad	1	false	2014	72	r-upper	NA	tcga-86-8671	c4cfa3cc-e305-42dd-be57-97efbb891659	NA	consented	russia	-1	NA	NA	lung papillary adenocarcinoma	no	no	NA	NA	NA	NA	NA	primary	30	-26448	NA	0	17
TCGA.86.8672	Yes	male	59	not hispanic or latino	NA	NA	NA	NA	NA	NA	NA	0.0410396716826265	NA	Years	0.0410396716826265	0	Years	238.19.0	nationwide children s hospital	2	luad	1	false	2014	59	r-upper	NA	tcga-86-8672	c0e263eb-1a83-4dc8-8abe-3dd2a59bae1b	NA	consented	ukraine	14	NA	NA	lung adenocarcinoma- not otherwise specified (nos)	no	no	NA	NA	NA	NA	NA	primary	31	-21681	NA	0	15
TCGA.86.8673	Yes	male	61	not hispanic or latino	NA	NA	NA	NA	NA	NA	NA	0	0	Years	0	0	Years	238.19.0	nationwide children s hospital	2	luad	1	false	2014	61	l-upper	NA	tcga-86-8673	bc4c4079-b449-485d-84e4-a40496e563e8	NA	consented	ukraine	-3	NA	NA	lung bronchioloalveolar carcinoma nonmucinous	no	no	NA	NA	NA	NA	NA	primary	30	-22571	NA	0	0
TCGA.86.8674	Yes	male	50	not hispanic or latino	NA	NA	NA	NA	NA	NA	NA	0.913816689466484	1	Years	0	0	Years	238.19.0	nationwide children s hospital	2	luad	1	false	2014	50	r-middle	NA	tcga-86-8674	0a1eea76-e19a-4547-9b24-abf7051cc4db	NA	consented	ukraine	-1	NA	NA	lung papillary adenocarcinoma	no	no	NA	NA	NA	NA	NA	primary	30	-18479	NA	0	0
TCGA.86.A456	Yes	female	78	not hispanic or latino	NA	NA	NA	NA	NA	NA	NA	0.027359781121751	NA	Years	0.027359781121751	0	Years	258.18.0	nationwide children s hospital	2	luad	1	false	2014	78	l-upper	NA	tcga-86-a456	8e2aca86-7cba-4631-9f25-4d14219dbc6d	NA	consented	vietnam	0	NA	NA	lung papillary adenocarcinoma	no	no	NA	NA	NA	NA	NA	primary	6	-28532	NA	0	10
TCGA.86.A4D0	Yes	male	48	not hispanic or latino	NA	NA	NA	NA	NA	NA	NA	0.0820793433652531	NA	Years	0.0820793433652531	0	Years	258.18.0	nationwide children s hospital	2	luad	1	false	2014	48	r-upper	NA	tcga-86-a4d0	528a0fce-0719-4b19-a69d-3f18681696c5	NA	consented	russia	-1	NA	NA	lung adenocarcinoma- not otherwise specified (nos)	no	no	NA	NA	NA	NA	NA	primary	6	-17606	NA	0	30
TCGA.86.A4JF	Yes	male	56	not hispanic or latino	NA	NA	NA	NA	NA	NA	NA	0	NA	Years	0	0	Years	264.18.0	nationwide children s hospital	2	luad	1	false	2014	56	r-upper	NA	tcga-86-a4jf	e01e4fb3-236a-4d16-9073-555876b688e9	NA	consented	romania	-17	NA	NA	lung adenocarcinoma- not otherwise specified (nos)	no	no	NA	NA	NA	NA	NA	primary	14	-20490	NA	0	0
TCGA.86.A4P7	Yes	female	63	not hispanic or latino	NA	NA	NA	NA	NA	NA	NA	0.0355677154582763	NA	Years	0.0355677154582763	0	Years	264.18.0	nationwide children s hospital	2	luad	1	false	2014	63	l-lower	NA	tcga-86-a4p7	9e640ff7-996e-427b-b56c-519a1e23baab	NA	consented	russia	-1	NA	NA	lung adenocarcinoma- not otherwise specified (nos)	no	no	NA	NA	NA	NA	NA	primary	7	-23330	NA	0	13
TCGA.86.A4P8	Yes	female	59	not hispanic or latino	NA	NA	NA	NA	NA	NA	NA	0.106703146374829	NA	Years	0.106703146374829	0	Years	264.18.0	nationwide children s hospital	2	luad	1	false	2014	59	r-lower	NA	tcga-86-a4p8	646910ee-5f5d-40ac-a21a-75790f89430a	NA	consented	united states	-3	NA	NA	lung adenocarcinoma- not otherwise specified (nos)	no	no	NA	NA	NA	NA	NA	primary	7	-21737	NA	0	39
TCGA.91.6828	Yes	male	70	not hispanic or latino	NA	NA	NA	NA	NA	NA	NA	0.101231190150479	0	Years	0.101231190150479	0	Years	144.31.0	nationwide children s hospital	2	luad	1	false	2014	70	l-lower	NA	tcga-91-6828	9536e32d-2707-48d2-a36d-08c521665bb9	NA	consented	united states	0	NA	NA	lung adenocarcinoma- not otherwise specified (nos)	no	no	NA	distal (>2cm)	NA	peripheral-extremity	NA	primary	15	-25870	NA	0	37
TCGA.91.6829	Yes	male	78	not hispanic or latino	NA	NA	NA	NA	NA	NA	NA	3.4391244870041	0	Years	3.4391244870041	1	Years	144.31.0	nationwide children s hospital	2	luad	1	false	2014	78	r-lower	NA	tcga-91-6829	1427cd18-5ad3-491a-9981-908e31ae49db	NA	consented	united states	52	NA	NA	lung bronchioloalveolar carcinoma nonmucinous	no	no	NA	NA	NA	NA	NA	primary	19	-28841	1257	0	NA
TCGA.91.6830	Yes	female	65	not hispanic or latino	NA	NA	NA	NA	NA	NA	NA	0.0492476060191518	1	Years	0.0027359781121751	0	Years	160.28.0	nationwide children s hospital	2	luad	1	false	2014	65	l-upper	NA	tcga-91-6830	5a2f8140-8f90-4e94-b703-5fa5aa96be7b	NA	consented	united states	0	NA	NA	lung adenocarcinoma- not otherwise specified (nos)	no	no	NA	NA	NA	NA	NA	primary	19	-23921	NA	0	1
TCGA.91.6831	Yes	male	66	not hispanic or latino	NA	NA	NA	NA	NA	NA	NA	0.106703146374829	0	Years	0.106703146374829	0	Years	144.31.0	nationwide children s hospital	2	luad	1	false	2014	66	r-middle	NA	tcga-91-6831	db0b9e63-4272-4f29-bf0e-1ec0fe79a9d7	NA	consented	united states	39	NA	NA	lung adenocarcinoma- not otherwise specified (nos)	no	no	NA	NA	NA	NA	NA	primary	19	-24436	NA	0	39
TCGA.91.6835	Yes	female	81	not hispanic or latino	NA	NA	NA	NA	NA	NA	NA	0.0957592339261286	0	Years	0.0957592339261286	0	Years	144.31.0	nationwide children s hospital	2	luad	1	false	2014	81	r-lower	NA	tcga-91-6835	2f09479f-87fc-4c34-8e2c-333e970a3681	NA	consented	united states	78	NA	NA	lung adenocarcinoma- not otherwise specified (nos)	no	no	NA	NA	NA	NA	NA	primary	20	-29886	NA	0	35
TCGA.91.6836	Yes	female	52	not hispanic or latino	NA	NA	NA	NA	NA	NA	NA	0.0300957592339261	0	Years	0.0300957592339261	0	Years	144.31.0	nationwide children s hospital	2	luad	1	false	2014	52	r-upper	NA	tcga-91-6836	0b31dbdf-0623-48e4-a0ec-017650dceda7	NA	consented	united states	11	NA	NA	lung adenocarcinoma- not otherwise specified (nos)	no	yes, history of synchronous and or bilateral malignancy	NA	NA	NA	NA	NA	primary	20	-19216	NA	0	11
TCGA.91.6840	Yes	female	59	not hispanic or latino	NA	NA	NA	NA	NA	NA	NA	0	0	Years	0	0	Years	160.28.0	nationwide children s hospital	2	luad	1	false	2014	59	r-upper	NA	tcga-91-6840	d5326429-9805-47f9-97b0-fbda658e3f01	NA	consented	united states	0	NA	NA	lung adenocarcinoma- not otherwise specified (nos)	no	no	NA	NA	NA	peripheral	NA	primary	15	-21854	NA	0	0
TCGA.91.6847	Yes	female	62	not hispanic or latino	NA	NA	NA	NA	NA	NA	NA	2.08481532147743	1	Years	2.30369357045144	0	Years	160.28.0	nationwide children s hospital	2	luad	1	false	2014	62	r-lower	NA	tcga-91-6847	97831d28-ab41-4c18-bfc2-c4c6bc757d13	NA	consented	united states	24	NA	NA	lung adenocarcinoma- not otherwise specified (nos)	no	no	other	NA	right side only	right side	NA	primary	19	-22861	NA	0	842
TCGA.91.6848	Yes	male	59	not hispanic or latino	NA	NA	NA	NA	NA	NA	NA	0.347469220246238	0	Years	0.347469220246238	0	Years	160.28.0	nationwide children s hospital	2	luad	1	false	2014	59	l-upper	NA	tcga-91-6848	0232d299-4cdf-4fd7-9a5e-8d13c208b40c	NA	consented	united states	55	NA	NA	lung adenocarcinoma- not otherwise specified (nos)	no	no	NA	NA	NA	NA	NA	primary	19	-21829	NA	0	127
TCGA.91.6849	Yes	female	75	not hispanic or latino	NA	NA	NA	NA	NA	NA	NA	0.0957592339261286	NA	Years	0.0957592339261286	0	Years	160.28.0	nationwide children s hospital	2	luad	1	false	2014	75	l-upper	NA	tcga-91-6849	953a908d-0993-42f6-853b-512611d19a2c	NA	consented	united states	28	NA	NA	lung adenocarcinoma- not otherwise specified (nos)	no	no	NA	NA	NA	NA	NA	primary	20	-27675	NA	0	35
TCGA.91.7771	Yes	male	62	not hispanic or latino	NA	NA	NA	NA	NA	NA	NA	0.0848153214774282	0	Years	0.0848153214774282	0	Years	196.25.0	nationwide children s hospital	2	luad	1	false	2014	62	r-upper	NA	tcga-91-7771	c0fdb152-25d2-404b-bec7-a43ece381f5b	NA	consented	united states	31	NA	NA	lung adenocarcinoma- not otherwise specified (nos)	no	yes, history of synchronous and or bilateral malignancy	other	NA	NA	peripheral	NA	primary	24	-22918	NA	0	31
TCGA.91.8496	Yes	female	63	not hispanic or latino	NA	NA	NA	NA	NA	NA	NA	0.53625170998632	NA	Years	0.53625170998632	0	Years	238.19.0	nationwide children s hospital	2	luad	1	false	2014	63	l-lower	NA	tcga-91-8496	656a5eb4-e4a5-4d21-a800-3586f4d6588b	NA	consented	united states	30	NA	NA	lung bronchioloalveolar carcinoma nonmucinous	no	no	NA	distal (>2cm)	NA	NA	NA	primary	23	-23358	NA	0	196
TCGA.91.8497	Yes	female	75	not hispanic or latino	NA	NA	NA	NA	NA	NA	NA	0.473324213406293	NA	Years	0.473324213406293	0	Years	238.19.0	nationwide children s hospital	2	luad	1	false	2014	75	r-upper	NA	tcga-91-8497	4ad63dac-76a7-4527-abce-d7a0184e8739	NA	consented	united states	0	NA	NA	lung adenocarcinoma- not otherwise specified (nos)	no	no	NA	NA	NA	NA	NA	primary	20	-27632	NA	0	173
TCGA.91.8499	Yes	female	76	not hispanic or latino	NA	NA	NA	NA	NA	NA	NA	0.0984952120383037	0	Years	0.0984952120383037	0	Years	238.19.0	nationwide children s hospital	2	luad	1	false	2014	76	l-lower	NA	tcga-91-8499	54480f58-7e63-4aed-a116-c2c2252e8364	NA	consented	united states	0	NA	NA	lung adenocarcinoma- not otherwise specified (nos)	no	no	NA	distal (>2cm)	NA	NA	NA	primary	29	-27852	NA	0	36
TCGA.91.A4BC	Yes	male	59	not hispanic or latino	NA	NA	NA	NA	NA	NA	NA	0.120383036935705	NA	Years	0.120383036935705	0	Years	258.18.0	nationwide children s hospital	2	luad	1	false	2014	59	r-upper	NA	tcga-91-a4bc	ea0b9461-0d4d-4ade-a255-1b03dd85e30e	NA	consented	united states	8	NA	NA	lung adenocarcinoma- not otherwise specified (nos)	no	yes, history of synchronous and or bilateral malignancy	NA	distal (>2cm)	NA	NA	NA	primary	5	-21565	NA	0	44
TCGA.91.A4BD	Yes	male	78	not hispanic or latino	NA	NA	NA	NA	NA	NA	NA	0.596443228454172	NA	Years	0.596443228454172	0	Years	258.18.0	nationwide children s hospital	2	luad	1	false	2014	78	l-lower	NA	tcga-91-a4bd	0d980584-4484-4063-8243-c3cd67f6f588	NA	consented	united states	0	NA	NA	lung adenocarcinoma- not otherwise specified (nos)	no	no	NA	distal (>2cm)	NA	NA	NA	primary	5	-28543	NA	0	218
TCGA.93.7347	Yes	female	76	not hispanic or latino	NA	NA	NA	NA	NA	NA	NA	0.812585499316005	0	Years	0.812585499316005	0	Years	204.22.0	nationwide children s hospital	2	luad	1	false	2014	76	r-upper	NA	tcga-93-7347	ef03654a-dcf1-41ff-a67e-4f3fbf9ba807	NA	consented	united states	0	NA	NA	lung adenocarcinoma mixed subtype	no	no	NA	NA	NA	NA	NA	primary	30	-27949	NA	0	297
TCGA.93.7348	Yes	female	75	not hispanic or latino	NA	NA	NA	NA	NA	NA	NA	0.347469220246238	0	Years	0.347469220246238	0	Years	166.27.0	nationwide children s hospital	2	luad	1	false	2014	75	r-upper	NA	tcga-93-7348	e739b4f7-ae46-45c6-9013-9571cbadaf99	NA	consented	united states	-13	NA	NA	lung adenocarcinoma- not otherwise specified (nos)	no	no	NA	NA	NA	NA	NA	primary	14	-27455	NA	0	127
TCGA.93.8067	Yes	male	77	not hispanic or latino	NA	NA	NA	NA	NA	NA	NA	0.506155950752394	0	Years	0.506155950752394	0	Years	222.19.0	nationwide children s hospital	2	luad	1	false	2014	77	l-lower	NA	tcga-93-8067	bbe88801-34f3-46d2-bbfd-b46c3901ed71	NA	consented	united states	0	NA	NA	lung adenocarcinoma- not otherwise specified (nos)	no	yes, history of prior malignancy	NA	NA	NA	NA	NA	primary	18	-28453	NA	0	185
TCGA.95.7039	Yes	female	54	not hispanic or latino	NA	NA	NA	NA	NA	NA	NA	0.0930232558139535	NA	Years	0.0930232558139535	0	Years	160.15.0	nationwide children s hospital	9	luad	4	false	2013	54	r-upper	NA	tcga-95-7039	ae702159-5b6a-41dd-868c-7540f9e1131c	NA	consented	united states	-22	NA	NA	lung adenocarcinoma mixed subtype	no	no	NA	NA	NA	NA	NA	NA	NA	-19981	NA	0	34
TCGA.95.7043	Yes	female	63	not hispanic or latino	NA	NA	NA	NA	NA	NA	NA	0.00547195622435021	0	Years	0.00547195622435021	0	Years	160.16.0	nationwide children s hospital	30	luad	5	false	2013	63	r-upper	NA	tcga-95-7043	c650b1ff-8a4c-4ee9-b7c1-268c28c83827	NA	consented	united states	-1	NA	NA	lung adenocarcinoma mixed subtype	no	yes, history of synchronous and or bilateral malignancy	NA	NA	NA	NA	NA	primary	NA	-23164	NA	0	2
TCGA.95.7567	Yes	male	61	not hispanic or latino	NA	NA	NA	NA	NA	NA	NA	0.445964432284542	0	Years	0.445964432284542	0	Years	183.14.0	nationwide children s hospital	10	luad	4	false	2013	61	r-upper	NA	tcga-95-7567	3bc7026f-73f2-418b-bd62-f4768582b790	NA	consented	united states	28	NA	NA	lung adenocarcinoma mixed subtype	NA	no	NA	NA	NA	NA	NA	NA	31	-22436	NA	0	163
TCGA.95.7944	Yes	male	71	not hispanic or latino	NA	NA	NA	NA	NA	NA	NA	0.0574555403556772	0	Years	0.0574555403556772	0	Years	204.10.0	nationwide children s hospital	9	luad	4	false	2013	71	l-lower	NA	tcga-95-7944	abab925c-bef3-4072-b9c4-40f808744593	NA	consented	united states	-1	NA	NA	lung adenocarcinoma- not otherwise specified (nos)	NA	no	NA	NA	NA	NA	NA	NA	21	-26003	NA	0	21
TCGA.95.7947	Yes	male	67	not hispanic or latino	NA	NA	NA	NA	NA	NA	NA	0.109439124487004	0	Years	0.109439124487004	0	Years	204.10.0	nationwide children s hospital	9	luad	4	false	2013	67	l-upper	NA	tcga-95-7947	e0acafdd-06d0-48a6-bd68-577ef666a419	NA	consented	united states	0	NA	NA	lung adenocarcinoma mixed subtype	NA	yes	NA	NA	NA	NA	NA	NA	21	-24752	NA	0	40
TCGA.95.7948	Yes	female	42	not hispanic or latino	NA	NA	NA	NA	NA	NA	NA	0.361149110807114	0	Years	0.361149110807114	0	Years	204.11.0	nationwide children s hospital	30	luad	5	false	2013	42	r-lower	NA	tcga-95-7948	a52e99d6-a61a-439d-b0b1-ca7a0eabcb04	NA	consented	united states	0	NA	NA	lung adenocarcinoma mixed subtype	no	yes, history of prior malignancy	NA	NA	NA	NA	NA	primary	22	-15363	NA	0	132
TCGA.95.A4VK	Yes	female	74	not hispanic or latino	NA	NA	NA	NA	NA	NA	NA	0.336525307797538	NA	Years	0.336525307797538	0	Years	278.4.0	nationwide children s hospital	30	luad	5	false	2013	74	r-upper	NA	tcga-95-a4vk	d344dae0-adf4-4697-b703-7690c13d8331	NA	consented	united states	0	NA	NA	lung adenocarcinoma mixed subtype	no	no	NA	NA	NA	NA	NA	primary	21	-27029	NA	0	123
TCGA.97.7546	Yes	female	76	not hispanic or latino	NA	NA	NA	NA	NA	NA	NA	2.63474692202462	NA	Years	2.63474692202462	0	Years	166.27.0	nationwide children s hospital	2	luad	1	false	2014	76	l-upper	NA	tcga-97-7546	1d90c9f3-5025-4867-a2f0-e455b6a254fa	NA	consented	united states	944	NA	NA	lung acinar adenocarcinoma	no	no	NA	NA	NA	NA	NA	primary	17	-27913	NA	0	963
TCGA.97.7547	Yes	female	67	not hispanic or latino	NA	NA	NA	NA	NA	NA	NA	2.1203830369357	1	Years	3.92612859097127	0	Years	166.27.0	nationwide children s hospital	2	luad	1	false	2014	67	r-upper	NA	tcga-97-7547	6092bd5c-e97c-4a77-a4ad-c87623b17507	NA	consented	united states	1435	NA	NA	lung papillary adenocarcinoma	no	no	NA	NA	NA	NA	NA	primary	17	-24736	NA	0	1435
TCGA.97.7552	Yes	male	70	not hispanic or latino	NA	NA	NA	NA	NA	NA	NA	2.18331053351573	1	Years	4.03830369357045	0	Years	166.15.0	nationwide children s hospital	9	luad	4	false	2013	70	l-lower	NA	tcga-97-7552	1b110eb4-a01d-4c50-ba18-77da4dedd549	l-lower	consented	united states	1393	NA	NA	lung bronchioloalveolar carcinoma mucinous	no	no	NA	NA	NA	NA	NA	primary	17	-25578	NA	0	1476
TCGA.97.7553	Yes	female	58	not hispanic or latino	NA	NA	NA	NA	NA	NA	NA	3.64158686730506	NA	Years	3.64158686730506	0	Years	166.27.0	nationwide children s hospital	2	luad	1	false	2014	58	l-lower	NA	tcga-97-7553	37c8d73a-45ae-40fc-ba9a-721b755c1160	NA	consented	united states	1331	NA	NA	lung bronchioloalveolar carcinoma nonmucinous	no	no	NA	NA	NA	NA	NA	primary	17	-21518	NA	0	1331
TCGA.97.7554	Yes	female	83	not hispanic or latino	NA	NA	NA	NA	NA	NA	NA	0.719562243502052	0	Years	0.719562243502052	0	Years	166.15.0	nationwide children s hospital	9	luad	4	false	2013	83	l-lower	NA	tcga-97-7554	a9644274-13bb-4228-9b4f-14260ccc26eb	l-lower	consented	united states	217	NA	NA	lung papillary adenocarcinoma	no	no	NA	NA	NA	NA	NA	primary	17	-30327	NA	0	263
TCGA.97.7937	Yes	male	65	not hispanic or latino	NA	NA	NA	NA	NA	NA	NA	0.495212038303694	NA	Years	0.495212038303694	0	Years	196.25.0	nationwide children s hospital	2	luad	1	false	2014	65	l-upper	NA	tcga-97-7937	fcfe0b53-dfc1-42fa-9efc-2b2ff259297e	NA	consented	united states	-10	NA	NA	lung micropapillary adenocarcinoma	no	no	NA	NA	NA	NA	NA	primary	13	-23918	NA	0	181
TCGA.97.7938	Yes	female	76	not hispanic or latino	NA	NA	NA	NA	NA	NA	NA	0.0492476060191518	NA	Years	0.0492476060191518	1	Years	196.25.0	nationwide children s hospital	2	luad	1	false	2014	76	r-upper	NA	tcga-97-7938	e6e75590-9520-4b1c-8a28-4a1d2b2218fc	NA	consented	united states	0	NA	NA	lung bronchioloalveolar carcinoma nonmucinous	no	no	NA	NA	NA	NA	NA	primary	13	-27979	18	0	NA
TCGA.97.7941	Yes	female	72	not hispanic or latino	NA	NA	NA	NA	NA	NA	NA	0.0601915184678523	NA	Years	0.0601915184678523	0	Years	204.22.0	nationwide children s hospital	2	luad	1	false	2014	72	l-upper	NA	tcga-97-7941	b266cbf5-80de-4473-b16f-08c502d365ca	NA	consented	united states	-6	NA	NA	lung acinar adenocarcinoma	no	no	NA	NA	NA	NA	NA	primary	13	-26298	NA	0	22
TCGA.97.8171	Yes	male	81	not hispanic or latino	NA	NA	NA	NA	NA	NA	NA	0.290013679890561	NA	Years	0.290013679890561	0	Years	222.19.0	nationwide children s hospital	2	luad	1	false	2014	81	other (please specify)	rul and rml	tcga-97-8171	397d3f69-1453-4057-b177-8723eec923d1	NA	consented	united states	-20	NA	NA	lung papillary adenocarcinoma	no	no	NA	NA	lung, right upper and middle lobes	NA	NA	primary	13	-29627	NA	0	106
TCGA.97.8172	Yes	female	75	not hispanic or latino	NA	NA	NA	NA	NA	NA	NA	0.495212038303694	NA	Years	0.495212038303694	0	Years	222.19.0	nationwide children s hospital	2	luad	1	false	2014	75	r-upper	NA	tcga-97-8172	cbf1f718-6bb7-4daf-b9d6-fb294281decb	NA	consented	united states	-10	NA	NA	lung acinar adenocarcinoma	no	yes, history of prior malignancy	NA	NA	NA	NA	NA	primary	13	-27416	NA	0	181
TCGA.97.8174	Yes	male	67	not hispanic or latino	NA	NA	NA	NA	NA	NA	NA	0.445964432284542	NA	Years	0.445964432284542	1	Years	222.19.0	nationwide children s hospital	2	luad	1	false	2014	67	r-upper	NA	tcga-97-8174	8c695c24-e7f9-449a-9258-a1bc8a33bf9a	NA	consented	united states	-8	NA	NA	lung papillary adenocarcinoma	no	no	NA	NA	NA	NA	NA	primary	13	-24725	163	0	NA
TCGA.97.8175	Yes	female	55	not hispanic or latino	NA	NA	NA	NA	NA	NA	NA	0.235294117647059	NA	Years	0.235294117647059	0	Years	222.19.0	nationwide children s hospital	2	luad	1	false	2014	55	l-upper	NA	tcga-97-8175	f4350d9c-3f40-4829-bbc4-8acb2f3ff512	NA	consented	united states	0	NA	NA	lung solid pattern predominant adenocarcinoma	no	no	NA	NA	NA	NA	NA	primary	13	-20206	NA	0	86
TCGA.97.8177	Yes	female	59	not hispanic or latino	NA	NA	NA	NA	NA	NA	NA	0.399452804377565	NA	Years	0.399452804377565	0	Years	222.19.0	nationwide children s hospital	2	luad	1	false	2014	59	l-lower	NA	tcga-97-8177	09078761-1c14-4d01-8e15-535c19a9b0f9	NA	consented	united states	-8	NA	NA	lung adenocarcinoma mixed subtype	no	no	NA	NA	NA	NA	NA	primary	13	-21648	NA	0	146
TCGA.97.8179	Yes	male	72	not hispanic or latino	NA	NA	NA	NA	NA	NA	NA	0.0410396716826265	NA	Years	0.0410396716826265	0	Years	222.19.0	nationwide children s hospital	2	luad	1	false	2014	72	r-upper	NA	tcga-97-8179	11c2e619-8aeb-4f86-b03b-78f9a8099263	NA	consented	united states	0	NA	NA	lung acinar adenocarcinoma	no	no	NA	NA	NA	NA	NA	primary	13	-26305	NA	0	15
TCGA.97.A4M2	Yes	male	66	not hispanic or latino	NA	NA	NA	NA	NA	NA	NA	0.538987688098495	NA	Years	0.538987688098495	0	Years	264.18.0	nationwide children s hospital	2	luad	1	false	2014	66	r-middle	NA	tcga-97-a4m2	345aef28-d49b-491b-a337-b1ac55c37d35	NA	consented	united states	-22	NA	NA	lung adenocarcinoma mixed subtype	no	yes, history of prior malignancy	NA	NA	NA	NA	NA	primary	7	-24312	NA	0	197
TCGA.97.A4M7	Yes	male	74	not hispanic or latino	NA	NA	NA	NA	NA	NA	NA	0.741450068399453	NA	Years	0.741450068399453	0	Years	264.18.0	nationwide children s hospital	2	luad	1	false	2014	74	r-middle	NA	tcga-97-a4m7	c6b680e3-d96e-4fc7-8053-77454b7a14fa	NA	consented	united states	-22	NA	NA	lung adenocarcinoma mixed subtype	no	yes, history of synchronous and or bilateral malignancy	NA	NA	NA	NA	NA	primary	7	-27061	NA	0	271
TCGA.99.7458	Yes	female	74	not hispanic or latino	NA	NA	NA	NA	NA	NA	NA	0.683994528043776	0	Years	0.683994528043776	0	Years	166.27.0	nationwide children s hospital	2	luad	1	false	2014	74	r-lower	NA	tcga-99-7458	96d93e23-bb0d-46a8-9685-5ed0d6b83059	NA	consented	united states	250	NA	NA	lung bronchioloalveolar carcinoma nonmucinous	no	no	NA	adjacent (< or = 2cm)	NA	NA	NA	primary	6	-27359	NA	0	250
TCGA.99.8025	Yes	female	72	not hispanic or latino	NA	NA	NA	NA	NA	NA	NA	1.16826265389877	NA	Years	1.16826265389877	0	Years	213.19.0	nationwide children s hospital	2	luad	1	false	2014	72	r-upper	NA	tcga-99-8025	84c3ba70-afa7-4b69-be69-7ec8d6022c56	NA	consented	united states	427	NA	NA	lung adenocarcinoma- not otherwise specified (nos)	no	no	NA	NA	NA	NA	NA	primary	25	-26634	NA	0	427
TCGA.99.8028	Yes	female	50	not hispanic or latino	NA	NA	NA	NA	NA	NA	NA	1.2530779753762	NA	Years	1.2530779753762	0	Years	213.19.0	nationwide children s hospital	2	luad	1	false	2014	50	l-upper	NA	tcga-99-8028	9759bf3a-74ff-433f-99bb-f9406f222ed2	NA	consented	united states	223	NA	NA	lung adenocarcinoma- not otherwise specified (nos)	no	no	NA	NA	NA	NA	NA	primary	15	-18542	NA	0	458
TCGA.99.8032	Yes	male	61	not hispanic or latino	NA	NA	NA	NA	NA	NA	NA	0.120383036935705	NA	Years	0.120383036935705	0	Years	213.19.0	nationwide children s hospital	2	luad	1	false	2014	61	r-upper	NA	tcga-99-8032	7e83f9dd-b038-497b-a113-a55605398b7b	NA	consented	united states	-12	NA	NA	lung adenocarcinoma- not otherwise specified (nos)	no	no	NA	NA	NA	NA	NA	primary	15	-22635	NA	0	44
TCGA.99.8033	Yes	female	74	not hispanic or latino	NA	NA	NA	NA	NA	NA	NA	0.462380300957592	NA	Years	0.462380300957592	0	Years	213.19.0	nationwide children s hospital	2	luad	1	false	2014	74	r-upper	NA	tcga-99-8033	9582b436-145b-4f84-8f7f-8b39b8254cc1	NA	consented	united states	37	NA	NA	lung adenocarcinoma- not otherwise specified (nos)	no	no	NA	distal (>2cm)	NA	NA	NA	primary	18	-27342	NA	0	169
TCGA.J2.8192	Yes	female	65	not hispanic or latino	NA	NA	NA	NA	NA	NA	NA	0.418604651162791	NA	Years	0.418604651162791	0	Years	213.19.0	nationwide children s hospital	2	luad	1	false	2014	65	l-upper	NA	tcga-j2-8192	369f14c4-2191-4962-a309-3e23ddc4e5fc	NA	consented	united states	42	NA	NA	lung adenocarcinoma- not otherwise specified (nos)	no	yes, history of prior malignancy	NA	distal (>2cm)	NA	NA	NA	primary	6	-23892	NA	0	153
TCGA.J2.8194	Yes	female	69	not hispanic or latino	NA	NA	NA	NA	NA	NA	NA	0.309165526675787	NA	Years	0.309165526675787	0	Years	213.19.0	nationwide children s hospital	2	luad	1	false	2014	69	r-lower	NA	tcga-j2-8194	2b68b51f-bd4c-4bbb-b4e6-2eead53da2a4	NA	consented	united states	30	NA	NA	lung adenocarcinoma mixed subtype	no	yes, history of prior malignancy	NA	distal (>2cm)	NA	NA	NA	primary	6	-25441	NA	0	113
TCGA.J2.A4AD	Yes	female	61	not hispanic or latino	NA	NA	NA	NA	NA	NA	NA	0.785225718194254	NA	Years	0.785225718194254	0	Years	258.18.0	nationwide children s hospital	2	luad	1	false	2014	61	l-upper	NA	tcga-j2-a4ad	096bd95f-9900-4db2-b1c4-103902c3b31f	NA	consented	united states	-26	NA	NA	lung adenocarcinoma- not otherwise specified (nos)	no	no	NA	NA	NA	NA	NA	primary	27	-22414	NA	0	287
TCGA.J2.A4AE	Yes	female	77	not hispanic or latino	NA	NA	NA	NA	NA	NA	NA	0.771545827633379	NA	Years	0.771545827633379	0	Years	258.18.0	nationwide children s hospital	2	luad	1	false	2014	77	l-upper	NA	tcga-j2-a4ae	e5f956dd-f49f-435c-83c3-5b1b0a2050ed	NA	consented	united states	-13	NA	NA	lung adenocarcinoma- not otherwise specified (nos)	no	no	NA	NA	NA	NA	NA	primary	27	-28163	NA	0	282
TCGA.J2.A4AG	Yes	female	66	not hispanic or latino	NA	NA	NA	NA	NA	NA	NA	0.651162790697674	NA	Years	0.651162790697674	0	Years	258.18.0	nationwide children s hospital	2	luad	1	false	2014	66	l-upper	NA	tcga-j2-a4ag	e21e2af3-dc71-41fa-94ba-7a7929f47d90	NA	consented	united states	-5	NA	NA	lung adenocarcinoma- not otherwise specified (nos)	no	no	NA	distal (>2cm)	NA	NA	NA	primary	27	-24223	NA	0	238
TCGA.L4.A4E5	Yes	female	48	not hispanic or latino	NA	NA	NA	NA	NA	NA	NA	0.580027359781122	NA	Years	0.580027359781122	0	Years	264.18.0	nationwide children s hospital	2	luad	1	false	2014	48	l-upper	NA	tcga-l4-a4e5	32a7b827-c3f9-4607-ae63-dae8caa2bc97	NA	consented	united states	0	NA	NA	lung adenocarcinoma- not otherwise specified (nos)	no	no	NA	NA	NA	NA	NA	primary	5	-17680	NA	0	212
TCGA.L4.A4E6	Yes	male	67	not hispanic or latino	NA	NA	NA	NA	NA	NA	NA	0.207934336525308	NA	Years	0.207934336525308	0	Years	258.18.0	nationwide children s hospital	2	luad	1	false	2014	67	r-upper	NA	tcga-l4-a4e6	26a92e1b-08d8-45cd-af0c-eaf2514808a2	NA	consented	united states	0	NA	NA	lung adenocarcinoma- not otherwise specified (nos)	no	no	NA	NA	NA	NA	NA	primary	5	-24631	NA	0	76
TCGA.L9.A443	Yes	female	63	not hispanic or latino	NA	NA	NA	NA	NA	NA	NA	0.317373461012312	NA	Years	0.317373461012312	0	Years	258.18.0	nationwide children s hospital	2	luad	1	false	2014	63	l-lower	NA	tcga-l9-a443	3b89ac82-63f6-41b9-a03d-34b9ffc1550d	NA	consented	united states	26	NA	NA	lung adenocarcinoma- not otherwise specified (nos)	no	yes, history of prior malignancy	NA	NA	NA	NA	NA	primary	26	-23062	NA	0	116
TCGA.L9.A444	Yes	female	60	not hispanic or latino	NA	NA	NA	NA	NA	NA	NA	0.0164158686730506	NA	Years	0.0164158686730506	0	Years	258.18.0	nationwide children s hospital	2	luad	1	false	2014	60	r-upper	NA	tcga-l9-a444	4a1d30e8-e93a-41ed-8e54-08eaff6556a7	NA	consented	united states	0	NA	NA	lung adenocarcinoma- not otherwise specified (nos)	no	yes, history of prior malignancy	NA	NA	NA	NA	NA	primary	26	-22201	NA	0	6
TCGA.MN.A4N1	Yes	male	60	not hispanic or latino	NA	NA	NA	NA	NA	NA	NA	0.779753761969904	NA	Years	0.779753761969904	0	Years	264.18.0	nationwide children s hospital	2	luad	1	false	2014	60	r-upper	NA	tcga-mn-a4n1	75a0bb0b-6528-4fb8-a9e6-254905d21df4	NA	consented	united states	41	NA	NA	lung adenocarcinoma- not otherwise specified (nos)	no	yes, history of prior malignancy	NA	NA	NA	NA	NA	primary	4	-21938	NA	0	285
TCGA.MN.A4N4	Yes	male	57	not hispanic or latino	NA	NA	NA	NA	NA	NA	NA	1.69904240766074	NA	Years	1.69904240766074	0	Years	264.18.0	nationwide children s hospital	2	luad	1	false	2014	57	l-upper	NA	tcga-mn-a4n4	ceead734-1ce0-4385-b65a-a9c853b7308e	NA	consented	united states	-10	NA	NA	lung adenocarcinoma- not otherwise specified (nos)	no	no	NA	NA	NA	NA	NA	primary	4	-20888	NA	0	621
TCGA.MN.A4N5	Yes	male	63	not hispanic or latino	NA	NA	NA	NA	NA	NA	NA	0.965800273597811	NA	Years	0.965800273597811	0	Years	264.18.0	nationwide children s hospital	2	luad	1	false	2014	63	l-upper	NA	tcga-mn-a4n5	17e09b0d-eab2-40ec-ae3c-be9ab63fcef0	NA	consented	united states	56	NA	NA	lung adenocarcinoma- not otherwise specified (nos)	no	no	NA	NA	NA	NA	NA	primary	4	-23256	NA	0	353
TCGA.MP.A4SV	Yes	male	67	NA	NA	NA	NA	NA	NA	NA	NA	7.16826265389877	NA	Years	7.16826265389877	1	Years	264.18.0	nationwide children s hospital	2	luad	1	false	2014	67	l-lower	NA	tcga-mp-a4sv	706420c4-8820-4b41-80d9-f3efd1d2a4f0	NA	deceased	united states	NA	2620	NA	lung adenocarcinoma- not otherwise specified (nos)	no	no	NA	NA	NA	NA	NA	primary	2	-24516	2620	0	NA
TCGA.MP.A4SW	Yes	male	53	NA	NA	NA	NA	NA	NA	NA	NA	4.86456908344733	NA	Years	4.86456908344733	1	Years	264.18.0	nationwide children s hospital	2	luad	1	false	2014	53	l-upper	NA	tcga-mp-a4sw	15f12d2c-b834-4bfc-b526-f03bf85bfe96	NA	deceased	united states	NA	1778	NA	lung adenocarcinoma- not otherwise specified (nos)	no	no	NA	NA	NA	NA	NA	primary	2	-19639	1778	0	NA
TCGA.MP.A4SY	Yes	male	61	not hispanic or latino	NA	NA	NA	NA	NA	NA	NA	4.10670314637483	NA	Years	4.10670314637483	1	Years	264.18.0	nationwide children s hospital	2	luad	1	false	2014	61	r-lower	NA	tcga-mp-a4sy	8cc6bcec-65df-46a9-a88c-09762a132857	NA	deceased	united states	NA	1501	NA	lung adenocarcinoma- not otherwise specified (nos)	no	no	NA	NA	NA	NA	NA	primary	2	-22448	1501	0	NA
TCGA.MP.A4T2	Yes	male	71	not hispanic or latino	NA	NA	NA	NA	NA	NA	NA	3.03693570451436	1	Years	3.10807113543092	1	Years	264.18.0	nationwide children s hospital	2	luad	1	false	2014	71	l-lower	NA	tcga-mp-a4t2	e379cf55-68ef-4fbc-af3e-0a5040c27f0f	NA	deceased	united states	NA	1136	NA	lung adenocarcinoma- not otherwise specified (nos)	no	no	NA	NA	NA	NA	NA	primary	2	-26010	1136	0	NA
TCGA.MP.A4T4	Yes	female	68	NA	NA	NA	NA	NA	NA	NA	NA	7.16005471956224	NA	Years	7.16005471956224	1	Years	278.15.0	nationwide children s hospital	2	luad	1	false	2014	68	r-lower	NA	tcga-mp-a4t4	301ca6e8-7981-4264-b4ae-38f56f7f9225	NA	deceased	united states	NA	2617	NA	lung adenocarcinoma- not otherwise specified (nos)	no	no	NA	NA	NA	NA	NA	primary	2	-25051	2617	0	NA
TCGA.MP.A4T6	Yes	female	76	not hispanic or latino	NA	NA	NA	NA	NA	NA	NA	4.89740082079343	NA	Years	4.89740082079343	1	Years	278.15.0	nationwide children s hospital	2	luad	1	false	2014	76	l-lower	NA	tcga-mp-a4t6	5f4934be-eee3-40e1-8838-38103badc898	NA	deceased	united states	NA	1790	NA	lung adenocarcinoma- not otherwise specified (nos)	no	no	NA	NA	NA	NA	NA	primary	2	-27993	1790	0	NA
TCGA.MP.A4T7	Yes	female	75	NA	NA	NA	NA	NA	NA	NA	NA	0.456908344733242	NA	Years	0.456908344733242	1	Years	264.18.0	nationwide children s hospital	2	luad	1	false	2014	75	r-lower	NA	tcga-mp-a4t7	47062ad2-ba82-45c8-a871-bdea84f0c405	NA	deceased	united states	NA	167	NA	lung adenocarcinoma- not otherwise specified (nos)	no	no	NA	NA	NA	NA	NA	primary	2	-27602	167	0	NA
TCGA.MP.A4T8	Yes	male	68	NA	NA	NA	NA	NA	NA	NA	NA	0.440492476060192	NA	Years	0.440492476060192	1	Years	264.18.0	nationwide children s hospital	2	luad	1	false	2014	68	l-upper	NA	tcga-mp-a4t8	7c4ed533-ee66-48be-a84b-ff8607742818	NA	deceased	united states	NA	161	NA	lung adenocarcinoma- not otherwise specified (nos)	no	yes, history of prior malignancy	NA	NA	NA	NA	NA	primary	2	-25069	161	0	NA
TCGA.MP.A4T9	Yes	female	54	not hispanic or latino	NA	NA	NA	NA	NA	NA	NA	1.14363885088919	1	Years	3.4610123119015	1	Years	264.18.0	nationwide children s hospital	2	luad	1	false	2014	54	l-upper	NA	tcga-mp-a4t9	70081320-540f-41d2-8687-ee6d011f8eb0	NA	deceased	united states	NA	1265	NA	lung adenocarcinoma- not otherwise specified (nos)	no	no	NA	NA	NA	NA	NA	primary	2	-19766	1265	0	NA
TCGA.MP.A4TA	Yes	female	75	not hispanic or latino	NA	NA	NA	NA	NA	NA	NA	2.59644322845417	NA	Years	2.59644322845417	1	Years	264.18.0	nationwide children s hospital	2	luad	1	false	2014	75	r-upper	NA	tcga-mp-a4ta	98ee294a-46ed-4572-bdd4-a932c3498a25	NA	deceased	united states	NA	949	NA	lung adenocarcinoma- not otherwise specified (nos)	no	yes, history of prior malignancy	NA	NA	NA	NA	NA	primary	2	-27513	949	0	NA
TCGA.MP.A4TC	Yes	male	77	not hispanic or latino	NA	NA	NA	NA	NA	NA	NA	0.202462380300958	NA	Years	0.202462380300958	1	Years	264.18.0	nationwide children s hospital	2	luad	1	false	2014	77	r-middle	NA	tcga-mp-a4tc	99c35245-e1c8-4805-b7a5-f703bb506030	NA	deceased	united states	NA	74	NA	lung adenocarcinoma- not otherwise specified (nos)	no	yes, history of prior malignancy	NA	NA	NA	NA	NA	primary	2	-28471	74	0	NA
TCGA.MP.A4TD	Yes	male	71	NA	NA	NA	NA	NA	NA	NA	NA	0.839945280437757	NA	Years	0.839945280437757	1	Years	278.15.0	nationwide children s hospital	2	luad	1	false	2014	71	l-lower	NA	tcga-mp-a4td	383d1253-349f-43b3-bebd-9f1d1cf14b3d	NA	deceased	united states	NA	307	NA	lung adenocarcinoma- not otherwise specified (nos)	no	yes, history of prior malignancy	NA	NA	NA	NA	NA	primary	8	-25983	307	0	NA
TCGA.MP.A4TE	Yes	male	56	not hispanic or latino	NA	NA	NA	NA	NA	NA	NA	1.12448700410397	1	Years	2.44870041039672	1	Years	278.15.0	nationwide children s hospital	2	luad	1	false	2014	56	l-lower	NA	tcga-mp-a4te	bebd0025-74e2-451b-93b3-86f82df43573	NA	deceased	united states	NA	895	NA	lung adenocarcinoma- not otherwise specified (nos)	no	no	NA	NA	NA	NA	NA	primary	2	-20627	895	0	NA
TCGA.MP.A4TF	Yes	female	58	not hispanic or latino	NA	NA	NA	NA	NA	NA	NA	0.919288645690834	NA	Years	0.919288645690834	1	Years	278.15.0	nationwide children s hospital	2	luad	1	false	2014	58	r-upper	NA	tcga-mp-a4tf	86dac334-f30e-438e-810a-8e45f69dbb7e	NA	deceased	united states	NA	336	NA	lung adenocarcinoma- not otherwise specified (nos)	no	no	NA	NA	NA	NA	NA	primary	2	-21386	336	0	NA
TCGA.MP.A4TH	Yes	female	70	not hispanic or latino	NA	NA	NA	NA	NA	NA	NA	0.388508891928865	NA	Years	0.388508891928865	0	Years	278.15.0	nationwide children s hospital	2	luad	1	false	2014	70	l-lower	NA	tcga-mp-a4th	7a111b4f-46e9-4e34-8024-0b9fdc5cbcd8	NA	consented	united states	35	NA	NA	lung adenocarcinoma- not otherwise specified (nos)	no	no	NA	NA	NA	NA	NA	primary	8	-25758	NA	0	142
TCGA.MP.A4TI	Yes	male	72	not hispanic or latino	NA	NA	NA	NA	NA	NA	NA	1.17373461012312	NA	Years	1.17373461012312	1	Years	264.18.0	nationwide children s hospital	2	luad	1	false	2014	72	r-lower	NA	tcga-mp-a4ti	f327dea0-2d30-482f-809c-76a148a749b7	NA	deceased	united states	NA	429	NA	lung adenocarcinoma- not otherwise specified (nos)	no	no	NA	NA	NA	NA	NA	primary	2	-26564	429	0	NA
TCGA.MP.A4TJ	Yes	female	62	NA	NA	NA	NA	NA	NA	NA	NA	0.92749658002736	NA	Years	0.92749658002736	1	Years	278.15.0	nationwide children s hospital	2	luad	1	false	2014	62	r-upper	NA	tcga-mp-a4tj	8f52cccd-5709-4753-9670-31a573ee27ab	NA	deceased	united states	NA	339	NA	lung signet ring adenocarcinoma	no	no	NA	NA	NA	NA	NA	primary	2	-22875	339	0	NA
TCGA.MP.A4TK	Yes	female	56	NA	NA	NA	NA	NA	NA	NA	NA	1.49110807113543	1	Years	1.59233926128591	1	Years	264.18.0	nationwide children s hospital	2	luad	1	false	2014	56	r-lower	NA	tcga-mp-a4tk	f7f9f522-de88-4f9c-8ba4-7be3726faaf8	NA	deceased	united states	NA	582	NA	lung adenocarcinoma- not otherwise specified (nos)	no	no	NA	NA	NA	NA	NA	primary	2	-20580	582	0	NA
TCGA.MP.A5C7	Yes	female	76	not hispanic or latino	NA	NA	NA	NA	NA	NA	NA	4.0766073871409	NA	Years	4.0766073871409	0	Years	278.15.0	nationwide children s hospital	2	luad	1	false	2014	76	l-upper	NA	tcga-mp-a5c7	8f04660a-2efb-4947-9eab-375066b9eb33	NA	consented	united states	1515	NA	NA	lung adenocarcinoma- not otherwise specified (nos)	no	no	NA	NA	NA	NA	NA	primary	10	-28014	NA	0	1490
[truncated: 499 more columns]
