# Supplementary material for: Genomic alterations underlie a pan-cancer metabolic shift associated with tumour hypoxia
Source: Genome Biol. 2016 Jun 29;17:140. doi: 10.1186/s13059-016-0999-8 (PMC4926297; doi:10.1186/s13059-016-0999-8)
Supplement: Additional file 3: — iDOS R package and associated R scripts used in this study. (ZIP (379183 kb) [file 13059_2016_999_MOESM3_ESM.zip › AdditionalFile3/TCGA/2014_01_15/LUSC/tumour/clinical.txt]

	Tumour	sex	age	race	size	node	grade	T	N	M	stage	t.rfs	e.rfs	t.rfs.unit	t.os	e.os	t.os.unit	admin.batchnumber	admin.bcr	admin.dayofdccupload	admin.diseasecode	admin.monthofdccupload	admin.patientwithdrawal.withdrawn	admin.yearofdccupload	patient.ageatinitialpathologicdiagnosis	patient.anatomicneoplasmsubdivision	patient.anatomicneoplasmsubdivisionother	patient.bcrpatientbarcode	patient.bcrpatientuuid	patient.clinicalcqcf.anatomicneoplasmsubdivision	patient.clinicalcqcf.consentordeathstatus	patient.clinicalcqcf.country	patient.clinicalcqcf.daystoconsent	patient.clinicalcqcf.daystodeath	patient.clinicalcqcf.diagnosissubtype	patient.clinicalcqcf.histologicaltype	patient.clinicalcqcf.historyofneoadjuvanttreatment	patient.clinicalcqcf.historyofpriormalignancy	patient.clinicalcqcf.normaltissueanatomicsite	patient.clinicalcqcf.normaltissueproximity	patient.clinicalcqcf.otheranatomicsite	patient.clinicalcqcf.otheranatomicsitenormaltissue	patient.clinicalcqcf.priordx	patient.clinicalcqcf.tumortype	patient.dayofformcompletion	patient.daystobirth	patient.daystodeath	patient.daystoinitialpathologicdiagnosis	patient.daystolastfollowup
TCGA.18.3406	Yes	male	67	not hispanic or latino	NA	NA	NA	NA	NA	NA	NA	1.01504787961696	NA	Years	1.01504787961696	1	Years	39.28.0	nationwide children s hospital	21	lusc	11	false	2013	67	l-upper	NA	tcga-18-3406	95b83006-02c9-4c4d-bf84-a45115f7d86d	l-upper	consented	canada	371	NA	NA	lung adenocarcinoma- not otherwise specified (nos)	no	NA	other	distal (>2cm)	NA	l unknown	NA	primary	9	-24477	371	0	370
TCGA.18.3407	Yes	male	72	not hispanic or latino	NA	NA	NA	NA	NA	NA	NA	0.621067031463748	NA	Years	0.621067031463748	1	Years	39.28.0	nationwide children s hospital	21	lusc	11	false	2013	72	l-upper	NA	tcga-18-3407	4e1ad82e-23c8-44bb-b74e-a3d0b1126b96	l-upper	consented	canada	136	NA	NA	lung adenocarcinoma- not otherwise specified (nos)	no	NA	NA	distal (>2cm)	NA	NA	NA	primary	9	-26614	227	0	136
TCGA.18.3408	Yes	female	77	not hispanic or latino	NA	NA	NA	NA	NA	NA	NA	6.7469220246238	NA	Years	6.7469220246238	0	Years	39.28.0	nationwide children s hospital	21	lusc	11	false	2013	77	r-lower	NA	tcga-18-3408	d4bc755a-2585-4529-ae36-7e1d88bdecfe	r-lower	consented	canada	29	NA	NA	lung adenocarcinoma- not otherwise specified (nos)	no	NA	NA	distal (>2cm)	NA	NA	NA	primary	9	-28184	NA	0	2466
TCGA.18.3409	Yes	male	74	NA	NA	NA	NA	NA	NA	NA	NA	6.61285909712722	NA	Years	6.61285909712722	0	Years	39.28.0	nationwide children s hospital	21	lusc	11	false	2013	74	l-upper	NA	tcga-18-3409	b09e872a-e837-49ec-8a27-84dcdcabf347	l-upper	consented	canada	-34	NA	NA	NA	NA	NA	other	distal (>2cm)	NA	unknown	NA	primary	17	-27153	NA	0	2417
TCGA.18.3410	Yes	male	81	NA	NA	NA	NA	NA	NA	NA	NA	0.399452804377565	NA	Years	0.399452804377565	1	Years	39.28.0	nationwide children s hospital	21	lusc	11	false	2013	81	r-lower	NA	tcga-18-3410	99599b60-4f5c-456b-8755-371b1aa7074e	r-lower	deceased	canada	NA	146	NA	lung adenocarcinoma- not otherwise specified (nos)	NA	NA	other	distal (>2cm)	NA	r unknown	NA	primary	4	-29826	146	0	146
TCGA.18.3411	Yes	female	63	NA	NA	NA	NA	NA	NA	NA	NA	3.87140902872777	NA	Years	3.87140902872777	0	Years	39.28.0	nationwide children s hospital	21	lusc	11	false	2013	63	r-upper	NA	tcga-18-3411	f1a1bbf9-4751-4fb4-8a2b-19f8d4ba57bd	r-upper	consented	canada	15	NA	NA	lung adenocarcinoma- not otherwise specified (nos)	no	NA	NA	distal (>2cm)	NA	NA	NA	primary	17	-23370	NA	0	1415
TCGA.18.3412	Yes	male	52	not hispanic or latino	NA	NA	NA	NA	NA	NA	NA	0.94391244870041	NA	Years	0.94391244870041	1	Years	39.28.0	nationwide children s hospital	21	lusc	11	false	2013	52	l-lower	NA	tcga-18-3412	c8802713-b814-4b55-993f-3ffebf8c3ab8	l-lower	consented	canada	-16	NA	NA	lung adenocarcinoma- not otherwise specified (nos)	no	NA	NA	distal (>2cm)	NA	NA	NA	primary	25	-19025	345	0	345
TCGA.18.3414	Yes	male	73	not hispanic or latino	NA	NA	NA	NA	NA	NA	NA	1.95896032831737	NA	Years	1.95896032831737	1	Years	39.28.0	nationwide children s hospital	21	lusc	11	false	2013	73	r-lower	NA	tcga-18-3414	af1d9d69-0a45-4ad3-9873-57fbe4a4b895	r-lower	consented	canada	77	NA	NA	lung adenocarcinoma- not otherwise specified (nos)	no	NA	NA	distal (>2cm)	NA	NA	NA	primary	25	-26937	716	0	396
TCGA.18.3415	Yes	male	77	NA	NA	NA	NA	NA	NA	NA	NA	4.95212038303694	NA	Years	4.95212038303694	0	Years	39.28.0	nationwide children s hospital	21	lusc	11	false	2013	77	r-upper	NA	tcga-18-3415	9a874b64-d0d6-416e-97bc-e9071ed0b16b	r-upper	consented	canada	15	NA	NA	lung adenocarcinoma- not otherwise specified (nos)	no	NA	NA	distal (>2cm)	NA	NA	NA	primary	25	-28430	NA	0	1810
TCGA.18.3416	Yes	male	83	NA	NA	NA	NA	NA	NA	NA	NA	2.35841313269494	NA	Years	2.35841313269494	0	Years	39.28.0	nationwide children s hospital	21	lusc	11	false	2013	83	l-upper	NA	tcga-18-3416	6eb61cab-8e83-4c18-a59a-ae0985ec9d2e	l-upper	consented	canada	-16	NA	NA	lung adenocarcinoma- not otherwise specified (nos)	NA	NA	NA	distal (>2cm)	NA	NA	NA	primary	25	-30434	NA	0	862
TCGA.18.3417	Yes	male	65	NA	NA	NA	NA	NA	NA	NA	NA	2.07387140902873	NA	Years	2.07387140902873	0	Years	77.28.0	nationwide children s hospital	21	lusc	11	false	2013	65	r-upper	NA	tcga-18-3417	e28cbc9a-aa60-4bfb-8d89-8c33ee97f560	NA	consented	canada	-26	NA	NA	lung adenocarcinoma- not otherwise specified (nos)	no	NA	other	distal (>2cm)	r upper & lower	r unknown	NA	primary	25	-24018	NA	0	758
TCGA.18.3419	Yes	male	73	NA	NA	NA	NA	NA	NA	NA	NA	0.13406292749658	NA	Years	0.13406292749658	0	Years	39.28.0	nationwide children s hospital	21	lusc	11	false	2013	73	bronchial	NA	tcga-18-3419	03fa3310-406d-4c12-a409-136fc47d996d	l-lower	consented	canada	27	NA	NA	lung adenocarcinoma- not otherwise specified (nos)	no	NA	other	distal (>2cm)	NA	l unknown	NA	primary	25	-26813	NA	0	49
TCGA.18.3421	Yes	male	65	not hispanic or latino	NA	NA	NA	NA	NA	NA	NA	3.64158686730506	NA	Years	3.64158686730506	0	Years	39.28.0	nationwide children s hospital	21	lusc	11	false	2013	65	r-lower	NA	tcga-18-3421	34d5d8b7-9737-43fa-86fe-7c2885c787cf	r-lower	consented	canada	23	NA	NA	lung adenocarcinoma- not otherwise specified (nos)	no	NA	NA	distal (>2cm)	NA	NA	NA	primary	4	-23971	NA	0	1331
TCGA.18.4083	Yes	male	63	not hispanic or latino	NA	NA	NA	NA	NA	NA	NA	0.514363885088919	NA	Years	0.514363885088919	1	Years	53.28.0	nationwide children s hospital	21	lusc	11	false	2013	63	bronchial	NA	tcga-18-4083	a33f0741-2161-4818-89f2-ec8ccae57949	l-lower	consented	canada	-16	NA	NA	lung adenocarcinoma- not otherwise specified (nos)	NA	NA	NA	distal (>2cm)	NA	NA	NA	primary	4	-23125	188	0	187
TCGA.18.4086	Yes	male	64	NA	NA	NA	NA	NA	NA	NA	NA	0.232558139534884	NA	Years	0.232558139534884	1	Years	53.28.0	nationwide children s hospital	21	lusc	11	false	2013	64	r-lower	NA	tcga-18-4086	4c806d29-1674-4542-9f30-5c9a0fc184c4	r-lower	deceased	canada	NA	85	NA	lung adenocarcinoma- not otherwise specified (nos)	no	NA	NA	NA	NA	NA	NA	primary	4	-23731	85	0	85
TCGA.18.4721	Yes	male	74	not hispanic or latino	NA	NA	NA	NA	NA	NA	NA	7.53214774281806	NA	Years	7.53214774281806	0	Years	77.28.0	nationwide children s hospital	21	lusc	11	false	2013	74	l-lower	NA	tcga-18-4721	19f0cb8c-2e57-4310-967f-a9890f1605db	l-lower	NA	canada	NA	NA	NA	lung adenocarcinoma- not otherwise specified (nos)	no	NA	NA	NA	NA	NA	NA	primary	4	-27076	NA	0	2753
TCGA.18.5592	Yes	male	57	NA	NA	NA	NA	NA	NA	NA	NA	0.251709986320109	NA	Years	0.251709986320109	0	Years	101.23.0	nationwide children s hospital	21	lusc	11	false	2013	57	l-upper	NA	tcga-18-5592	2c89b366-c394-4067-bbb0-f24f5920ecaa	l-upper	consented	canada	-13	NA	NA	lung adenocarcinoma- not otherwise specified (nos)	no	no	NA	distal (>2cm)	NA	NA	NA	primary	27	-21019	NA	0	92
TCGA.18.5595	Yes	male	50	NA	NA	NA	NA	NA	NA	NA	NA	2.25991792065663	NA	Years	2.25991792065663	1	Years	101.23.0	nationwide children s hospital	21	lusc	11	false	2013	50	r-lower	NA	tcga-18-5595	628b1bc3-825b-4d0e-a4cd-57eeaf98e798	r-lower	deceased	canada	NA	826	NA	lung adenocarcinoma- not otherwise specified (nos)	no	yes, history of prior malignancy	NA	distal (>2cm)	NA	NA	NA	primary	27	-18611	826	0	826
TCGA.21.1070	Yes	female	60	not hispanic or latino	NA	NA	NA	NA	NA	NA	NA	9.61969904240766	0	Years	9.61969904240766	0	Years	23.37.0	nationwide children s hospital	21	lusc	11	false	2013	60	l-upper	NA	tcga-21-1070	28f899c5-ea17-4df6-83e6-e744e04d0ea1	l-upper	consented	united states	0	NA	NA	lung adenocarcinoma- not otherwise specified (nos)	no	NA	NA	NA	NA	NA	NA	primary	24	-22273	NA	0	3516
TCGA.21.1071	Yes	male	67	not hispanic or latino	NA	NA	NA	NA	NA	NA	NA	2.71682626538988	1	Years	3.9015047879617	1	Years	23.37.0	nationwide children s hospital	21	lusc	11	false	2013	67	r-upper	NA	tcga-21-1071	d87e30a3-1b5a-41cf-bafe-27914a01c8d9	r-upper	consented	united states	0	NA	NA	lung adenocarcinoma- not otherwise specified (nos)	no	NA	NA	NA	NA	NA	NA	primary	23	-24515	1426	0	1426
TCGA.21.1072	Yes	male	75	not hispanic or latino	NA	NA	NA	NA	NA	NA	NA	8.25170998632011	0	Years	8.25170998632011	0	Years	23.37.0	nationwide children s hospital	21	lusc	11	false	2013	75	r-upper	NA	tcga-21-1072	6394fe4a-6034-4c79-b28f-aa43e3753730	NA	consented	united states	0	NA	NA	lung adenocarcinoma- not otherwise specified (nos)	no	NA	NA	NA	left lung	NA	NA	primary	23	-27397	NA	0	3016
TCGA.21.1075	Yes	male	57	not hispanic or latino	NA	NA	NA	NA	NA	NA	NA	5.83584131326949	0	Years	5.83584131326949	0	Years	23.37.0	nationwide children s hospital	21	lusc	11	false	2013	57	l-lower	NA	tcga-21-1075	fde60f9f-5cff-405e-b0f6-e193195ebd53	l-lower	consented	united states	0	NA	NA	lung adenocarcinoma- not otherwise specified (nos)	no	NA	NA	NA	NA	NA	NA	primary	3	-21093	NA	0	2133
TCGA.21.1076	Yes	female	54	not hispanic or latino	NA	NA	NA	NA	NA	NA	NA	4.30642954856361	1	Years	5.06703146374829	0	Years	23.37.0	nationwide children s hospital	21	lusc	11	false	2013	54	l-lower	NA	tcga-21-1076	220be009-8f1e-4a77-ab04-3220b5f87ea6	l-lower	consented	united states	-1	NA	NA	lung adenocarcinoma- not otherwise specified (nos)	no	NA	NA	NA	NA	NA	NA	primary	3	-19863	NA	0	1852
TCGA.21.1077	Yes	male	64	not hispanic or latino	NA	NA	NA	NA	NA	NA	NA	1.76196990424077	1	Years	2.89466484268126	1	Years	23.37.0	nationwide children s hospital	21	lusc	11	false	2013	64	r-upper	NA	tcga-21-1077	f516991c-5139-4b3e-b605-5a3d90688209	r-upper	consented	united states	-24	NA	NA	lung adenocarcinoma- not otherwise specified (nos)	no	NA	NA	NA	NA	NA	NA	primary	3	-23522	1058	0	1058
TCGA.21.1078	Yes	male	77	not hispanic or latino	NA	NA	NA	NA	NA	NA	NA	0.700410396716826	1	Years	1.29411764705882	1	Years	23.37.0	nationwide children s hospital	21	lusc	11	false	2013	77	r-lower	NA	tcga-21-1078	0ab8d063-62b4-4d47-82aa-e3351a60029d	r-lower	consented	united states	-15	NA	NA	lung adenocarcinoma- not otherwise specified (nos)	no	NA	NA	NA	NA	NA	NA	primary	4	-28125	473	0	473
TCGA.21.1079	Yes	male	71	not hispanic or latino	NA	NA	NA	NA	NA	NA	NA	0.867305061559507	1	Years	2.6374829001368	1	Years	23.37.0	nationwide children s hospital	21	lusc	11	false	2013	71	l-upper	NA	tcga-21-1079	a0b3fab8-7817-429b-aa34-7ef03e813313	l-upper	deceased	united states	NA	964	NA	lung adenocarcinoma- not otherwise specified (nos)	no	NA	NA	NA	NA	NA	NA	primary	23	-26176	964	0	964
TCGA.21.1080	Yes	male	66	not hispanic or latino	NA	NA	NA	NA	NA	NA	NA	10.1887824897401	0	Years	10.1887824897401	0	Years	23.37.0	nationwide children s hospital	21	lusc	11	false	2013	66	l-lower	NA	tcga-21-1080	b9a81947-0348-4fe6-a0ac-d674cd13aa99	l-lower	consented	united states	0	NA	NA	lung adenocarcinoma- not otherwise specified (nos)	no	NA	NA	NA	NA	NA	NA	primary	23	-24253	NA	0	3724
TCGA.21.1081	Yes	male	69	not hispanic or latino	NA	NA	NA	NA	NA	NA	NA	0.774281805745554	0	Years	0.774281805745554	1	Years	23.37.0	nationwide children s hospital	21	lusc	11	false	2013	69	l-lower	NA	tcga-21-1081	2afa2fd8-e4d9-4e7b-b387-7e2451764d5d	l-lower	consented	united states	0	NA	NA	lung adenocarcinoma- not otherwise specified (nos)	no	NA	NA	NA	NA	NA	NA	primary	23	-25440	283	0	283
TCGA.21.1082	Yes	male	61	not hispanic or latino	NA	NA	NA	NA	NA	NA	NA	9.96990424076607	0	Years	9.96990424076607	0	Years	23.37.0	nationwide children s hospital	21	lusc	11	false	2013	61	l-lower	NA	tcga-21-1082	0e2ee54a-51c9-4868-842d-a2a1c1cfb016	l-lower	consented	united states	0	NA	NA	lung adenocarcinoma- not otherwise specified (nos)	no	NA	NA	NA	NA	NA	NA	primary	23	-22492	NA	0	3644
TCGA.21.1083	Yes	male	75	not hispanic or latino	NA	NA	NA	NA	NA	NA	NA	0.730506155950752	0	Years	0.730506155950752	1	Years	23.37.0	nationwide children s hospital	21	lusc	11	false	2013	75	l-upper	NA	tcga-21-1083	0398eae1-7216-4595-80a5-6b117d96e070	l-upper	consented	united states	0	NA	NA	lung adenocarcinoma- not otherwise specified (nos)	no	NA	NA	NA	NA	NA	NA	primary	12	-27708	1315	0	267
TCGA.21.5782	Yes	female	68	not hispanic or latino	NA	NA	NA	NA	NA	NA	NA	2.63201094391245	0	Years	2.63201094391245	1	Years	101.23.0	nationwide children s hospital	21	lusc	11	false	2013	68	l-lower	NA	tcga-21-5782	e21964b8-47c7-4a5f-bfa7-7206222883d2	l-lower	consented	united states	0	NA	NA	lung adenocarcinoma- not otherwise specified (nos)	no	NA	NA	NA	NA	NA	NA	primary	2	-24969	962	0	962
TCGA.21.5783	Yes	male	76	not hispanic or latino	NA	NA	NA	NA	NA	NA	NA	7.3296853625171	NA	Years	7.3296853625171	1	Years	208.15.0	nationwide children s hospital	21	lusc	11	false	2013	76	l-upper	NA	tcga-21-5783	9b4fa1c2-ac5a-4e23-8d25-28e1446e7d8f	l-upper	consented	united states	112	NA	NA	lung adenocarcinoma- not otherwise specified (nos)	no	NA	NA	NA	NA	NA	NA	primary	12	-27904	2679	0	NA
TCGA.21.5784	Yes	female	80	not hispanic or latino	NA	NA	NA	NA	NA	NA	NA	2.48426812585499	0	Years	2.48426812585499	0	Years	101.23.0	nationwide children s hospital	21	lusc	11	false	2013	80	r-upper	NA	tcga-21-5784	4add88b7-169a-448f-b063-c7e6402628f1	r-upper	consented	united states	-9	NA	NA	lung adenocarcinoma- not otherwise specified (nos)	no	NA	NA	NA	NA	NA	NA	primary	2	-29361	NA	0	908
TCGA.21.5786	Yes	male	64	not hispanic or latino	NA	NA	NA	NA	NA	NA	NA	1.80848153214774	0	Years	1.80848153214774	0	Years	101.23.0	nationwide children s hospital	21	lusc	11	false	2013	64	r-upper	NA	tcga-21-5786	9d841e6a-b292-45be-8a7a-50d54606592b	r-upper	consented	united states	5	NA	NA	lung adenocarcinoma- not otherwise specified (nos)	no	NA	NA	NA	NA	NA	NA	primary	2	-23649	NA	0	661
TCGA.21.5787	Yes	male	65	not hispanic or latino	NA	NA	NA	NA	NA	NA	NA	0.281805745554036	1	Years	0.900136798905609	1	Years	101.23.0	nationwide children s hospital	21	lusc	11	false	2013	65	l-upper	NA	tcga-21-5787	d11c4976-ba19-4616-be79-d1e321c26d07	l-upper	consented	united states	45	NA	NA	lung adenocarcinoma- not otherwise specified (nos)	no	NA	NA	NA	NA	NA	NA	primary	3	-24071	329	0	329
TCGA.21.A5DI	Yes	male	77	not hispanic or latino	NA	NA	NA	NA	NA	NA	NA	2.67852257181943	NA	Years	2.67852257181943	0	Years	283.10.0	nationwide children s hospital	21	lusc	11	false	2013	77	r-lower	NA	tcga-21-a5di	a7cd7b0f-ab76-4f3f-a2d5-5ec04fe6c4f3	r-lower	consented	united states	68	NA	NA	lung squamous cell carcinoma- not otherwise specified (nos)	no	NA	NA	NA	NA	NA	NA	primary	10	-28373	NA	0	979
TCGA.22.0940	Yes	male	71	not hispanic or latino	NA	NA	NA	NA	NA	NA	NA	1.83036935704514	NA	Years	1.83036935704514	1	Years	23.37.0	nationwide children s hospital	21	lusc	11	false	2013	71	l-lower	NA	tcga-22-0940	7ddd36fd-9e6a-4a46-a799-82998786cb36	l-lower	deceased	united states	NA	669	NA	lung adenocarcinoma- not otherwise specified (nos)	no	NA	NA	NA	NA	NA	NA	primary	3	-26272	669	0	608
TCGA.22.0944	Yes	male	61	not hispanic or latino	NA	NA	NA	NA	NA	NA	NA	0.610123119015048	0	Years	0.610123119015048	1	Years	23.37.0	nationwide children s hospital	21	lusc	11	false	2013	61	l-upper	NA	tcga-22-0944	df7c9193-0bd2-4fd9-8ae1-1f9d341e92c5	l-upper	deceased	united states	NA	223	NA	lung adenocarcinoma- not otherwise specified (nos)	no	NA	NA	NA	NA	NA	NA	primary	12	-22329	223	0	223
TCGA.22.1000	Yes	male	76	not hispanic or latino	NA	NA	NA	NA	NA	NA	NA	0.719562243502052	1	Years	1.2421340629275	1	Years	23.37.0	nationwide children s hospital	21	lusc	11	false	2013	76	r-lower	NA	tcga-22-1000	972476b7-d7f3-4865-b978-0c13f29457cb	r-lower	deceased	united states	NA	454	NA	lung adenocarcinoma- not otherwise specified (nos)	NA	NA	other	NA	NA	lung	NA	primary	12	-27901	454	0	NA
TCGA.22.1002	Yes	male	69	not hispanic or latino	NA	NA	NA	NA	NA	NA	NA	0.358413132694938	0	Years	0.358413132694938	1	Years	23.37.0	nationwide children s hospital	21	lusc	11	false	2013	69	r-middle	NA	tcga-22-1002	96006f5e-5922-4e55-afa5-5e43773d72f2	r-middle	deceased	united states	NA	131	NA	lung adenocarcinoma- not otherwise specified (nos)	no	NA	NA	NA	NA	NA	NA	primary	12	-25358	131	0	131
TCGA.22.1005	Yes	male	63	not hispanic or latino	NA	NA	NA	NA	NA	NA	NA	5.34336525307797	0	Years	5.34336525307797	1	Years	23.37.0	nationwide children s hospital	21	lusc	11	false	2013	63	r-upper	NA	tcga-22-1005	3c56a43a-91f1-4a66-9cfe-d2e26b86a936	r-upper	deceased	united states	NA	1953	NA	lung adenocarcinoma- not otherwise specified (nos)	no	NA	NA	NA	NA	NA	NA	primary	12	-23322	1953	0	1953
TCGA.22.1011	Yes	male	73	not hispanic or latino	NA	NA	NA	NA	NA	NA	NA	0.14500683994528	0	Years	0.14500683994528	1	Years	23.37.0	nationwide children s hospital	21	lusc	11	false	2013	73	r-upper	NA	tcga-22-1011	18058bfb-a008-410f-8e04-7c2b45a856b7	r-upper	deceased	united states	NA	53	NA	lung adenocarcinoma- not otherwise specified (nos)	no	NA	NA	NA	NA	NA	NA	primary	15	-26732	53	0	53
TCGA.22.1012	Yes	female	80	not hispanic or latino	NA	NA	NA	NA	NA	NA	NA	1.17373461012312	0	Years	1.17373461012312	1	Years	23.37.0	nationwide children s hospital	21	lusc	11	false	2013	80	r-lower	NA	tcga-22-1012	6ab57144-16ea-4844-b737-e726787d23b9	r-lower	deceased	united states	NA	429	NA	lung adenocarcinoma- not otherwise specified (nos)	no	NA	NA	NA	NA	NA	NA	primary	15	-29273	429	0	429
TCGA.22.1016	Yes	male	65	not hispanic or latino	NA	NA	NA	NA	NA	NA	NA	2.24897400820793	0	Years	2.24897400820793	1	Years	23.37.0	nationwide children s hospital	21	lusc	11	false	2013	65	r-upper	NA	tcga-22-1016	037c57d1-b4a5-45dc-bda4-0550461d321b	r-upper	deceased	united states	NA	822	NA	lung adenocarcinoma- not otherwise specified (nos)	no	NA	NA	NA	NA	NA	NA	primary	15	-24077	822	0	822
TCGA.22.1017	Yes	male	62	not hispanic or latino	NA	NA	NA	NA	NA	NA	NA	4.06292749658003	NA	Years	4.06292749658003	1	Years	23.26.0	nationwide children s hospital	17	lusc	5	false	2013	62	l-upper	NA	tcga-22-1017	25f64b80-0672-4980-9875-956b1699309b	r-upper	deceased	united states	NA	1485	NA	NA	NA	yes, history of prior malignancy	lung	NA	NA	NA	NA	primary	27	-22880	1485	0	1485
TCGA.22.4591	Yes	male	80	NA	NA	NA	NA	NA	NA	NA	NA	1.21203830369357	1	Years	1.70177838577291	1	Years	60.31.0	nationwide children s hospital	21	lusc	11	false	2013	80	r-lower	NA	tcga-22-4591	211bb982-16f4-4f07-b24f-e633703f24c4	r-lower	deceased	united states	NA	622	NA	lung adenocarcinoma- not otherwise specified (nos)	no	NA	NA	NA	NA	NA	NA	primary	4	-29250	622	0	622
TCGA.22.4593	Yes	male	77	NA	NA	NA	NA	NA	NA	NA	NA	2.91928864569083	0	Years	2.91928864569083	1	Years	140.24.0	nationwide children s hospital	21	lusc	11	false	2013	77	r-lower	NA	tcga-22-4593	8fbe1f9e-f2a6-4550-aabf-b06607b821f0	r-lower	deceased	united states	NA	1067	NA	lung adenocarcinoma- not otherwise specified (nos)	no	no	NA	NA	NA	NA	NA	primary	5	-28385	1067	0	1067
TCGA.22.4594	Yes	female	60	NA	NA	NA	NA	NA	NA	NA	NA	4.0218878248974	NA	Years	4.0218878248974	1	Years	60.31.0	nationwide children s hospital	21	lusc	11	false	2013	60	l-upper	NA	tcga-22-4594	986ced10-52b9-43b4-84ad-96013a657f1b	l-upper	deceased	united states	NA	1470	NA	lung adenocarcinoma- not otherwise specified (nos)	no	no	NA	NA	NA	NA	NA	primary	5	-22114	1470	0	1470
TCGA.22.4595	Yes	male	57	NA	NA	NA	NA	NA	NA	NA	NA	0.6703146374829	1	Years	2.00820793433653	1	Years	60.31.0	nationwide children s hospital	21	lusc	11	false	2013	57	l-lower	NA	tcga-22-4595	aa53c701-4b65-4c26-a6f0-02a4498717a8	l-lower	deceased	united states	NA	734	NA	lung adenocarcinoma- not otherwise specified (nos)	no	no	NA	NA	NA	NA	NA	primary	5	-21146	734	0	734
TCGA.22.4596	Yes	female	69	NA	NA	NA	NA	NA	NA	NA	NA	0.0465116279069767	0	Years	0.0465116279069767	1	Years	60.31.0	nationwide children s hospital	21	lusc	11	false	2013	69	l-upper	NA	tcga-22-4596	d4608593-20cb-4b53-b037-39aa8ddd05b7	l-upper	deceased	united states	NA	17	NA	lung adenocarcinoma- not otherwise specified (nos)	no	NA	NA	NA	NA	NA	NA	primary	5	-25448	17	0	17
TCGA.22.4599	Yes	female	73	NA	NA	NA	NA	NA	NA	NA	NA	3.17647058823529	NA	Years	3.17647058823529	1	Years	77.28.0	nationwide children s hospital	21	lusc	11	false	2013	73	NA	NA	tcga-22-4599	e5e4ead7-f2d8-4d72-aedc-393ee002a081	NA	deceased	united states	NA	1161	NA	lung adenocarcinoma- not otherwise specified (nos)	no	no	other	NA	left upper and lower	left upper and lower	NA	primary	30	-26925	1161	0	1161
TCGA.22.4601	Yes	female	73	NA	NA	NA	NA	NA	NA	NA	NA	1.43365253077975	1	Years	2.89192886456908	1	Years	77.28.0	nationwide children s hospital	21	lusc	11	false	2013	73	r-upper	NA	tcga-22-4601	5f99343b-e8ea-4b41-b36d-cd5c8fd918d0	r-upper	deceased	united states	NA	1057	NA	lung adenocarcinoma- not otherwise specified (nos)	no	no	NA	NA	NA	NA	NA	primary	10	-26937	1057	0	1057
TCGA.22.4604	Yes	male	73	NA	NA	NA	NA	NA	NA	NA	NA	0.837209302325581	1	Years	1.09165526675787	1	Years	60.31.0	nationwide children s hospital	21	lusc	11	false	2013	73	l-upper	NA	tcga-22-4604	0c80ab20-7e33-4f1d-b136-07782b68e98b	l-upper	deceased	united states	NA	399	NA	lung adenocarcinoma- not otherwise specified (nos)	no	no	NA	NA	NA	NA	NA	primary	10	-26952	399	0	399
TCGA.22.4605	Yes	female	78	NA	NA	NA	NA	NA	NA	NA	NA	2.66484268125855	0	Years	2.66484268125855	1	Years	193.18.0	nationwide children s hospital	21	lusc	11	false	2013	78	r-upper	NA	tcga-22-4605	28346e70-c18b-4572-922f-c7b7fa8af40d	r-upper	deceased	united states	NA	974	NA	lung squamous cell carcinoma- not otherwise specified (nos)	no	no	NA	adjacent (< or = 2cm)	NA	NA	NA	primary	16	-28622	974	0	NA
TCGA.22.4607	Yes	male	75	NA	NA	NA	NA	NA	NA	NA	NA	1.60601915184679	0	Years	1.60601915184679	1	Years	60.31.0	nationwide children s hospital	21	lusc	11	false	2013	75	r-lower	NA	tcga-22-4607	2e7cd434-0440-47a2-bc59-8805b8324ec4	r-lower	deceased	united states	NA	587	NA	lung adenocarcinoma- not otherwise specified (nos)	no	no	NA	NA	NA	NA	NA	primary	10	-27600	587	0	587
TCGA.22.4609	Yes	male	81	NA	NA	NA	NA	NA	NA	NA	NA	0.79343365253078	0	Years	0.79343365253078	1	Years	193.18.0	nationwide children s hospital	21	lusc	11	false	2013	81	r-upper	NA	tcga-22-4609	47cbb242-a356-43ba-95c3-0b0c9ef90fbf	r-upper	deceased	united states	NA	290	NA	lung squamous cell carcinoma- not otherwise specified (nos)	no	no	NA	adjacent (< or = 2cm)	NA	NA	NA	primary	16	-29844	290	0	NA
TCGA.22.4613	Yes	female	73	NA	NA	NA	NA	NA	NA	NA	NA	0.979480164158687	NA	Years	0.979480164158687	1	Years	77.28.0	nationwide children s hospital	21	lusc	11	false	2013	73	l-upper	NA	tcga-22-4613	2c8877f9-ee7f-4216-97ad-d2939a13daa4	l-upper	deceased	united states	NA	358	NA	lung adenocarcinoma- not otherwise specified (nos)	no	no	NA	NA	NA	NA	NA	primary	10	-26722	358	0	358
TCGA.22.5471	Yes	male	75	NA	NA	NA	NA	NA	NA	NA	NA	0.626538987688098	1	Years	2.6374829001368	0	Years	101.23.0	nationwide children s hospital	21	lusc	11	false	2013	75	l-lower	NA	tcga-22-5471	bece6b8e-5d6c-4dd6-85a3-9b3a9c670aa7	l-lower	consented	united states	9	NA	NA	lung adenocarcinoma- not otherwise specified (nos)	no	yes, history of prior malignancy	NA	NA	NA	NA	NA	primary	5	-27749	NA	0	964
TCGA.22.5472	Yes	male	67	not hispanic or latino	NA	NA	NA	NA	NA	NA	NA	2.03830369357045	1	Years	5.40082079343365	1	Years	101.23.0	nationwide children s hospital	21	lusc	11	false	2013	67	r-lower	NA	tcga-22-5472	bd3bf142-7c14-4538-8a76-3c6e140fa01a	r-lower	deceased	united states	NA	1974	NA	lung adenocarcinoma- not otherwise specified (nos)	no	yes, history of prior malignancy	NA	NA	NA	NA	NA	primary	29	-24482	1974	0	1974
TCGA.22.5473	Yes	male	78	not hispanic or latino	NA	NA	NA	NA	NA	NA	NA	4.52530779753762	1	Years	5.2859097127223	1	Years	101.23.0	nationwide children s hospital	21	lusc	11	false	2013	78	l-upper	NA	tcga-22-5473	eea9575a-c842-4a95-9e47-3a3b12533f25	l-lower	deceased	united states	NA	1932	NA	lung adenocarcinoma- not otherwise specified (nos)	no	no	NA	NA	NA	NA	NA	primary	29	-28826	1932	0	1932
TCGA.22.5474	Yes	male	74	NA	NA	NA	NA	NA	NA	NA	NA	1.21477428180575	0	Years	1.21477428180575	1	Years	101.23.0	nationwide children s hospital	21	lusc	11	false	2013	74	l-upper	NA	tcga-22-5474	9101d953-1eb6-4808-aa44-a7b04e0ef412	l-upper	deceased	united states	NA	444	NA	lung adenocarcinoma- not otherwise specified (nos)	no	no	NA	NA	NA	NA	NA	primary	4	-27271	444	0	444
TCGA.22.5477	Yes	male	65	NA	NA	NA	NA	NA	NA	NA	NA	1.3953488372093	1	Years	3.67989056087551	1	Years	101.23.0	nationwide children s hospital	21	lusc	11	false	2013	65	r-lower	NA	tcga-22-5477	bd15f523-45c4-4d7c-a3cc-4fb56abb0e54	r-lower	deceased	united states	NA	1345	NA	lung adenocarcinoma- not otherwise specified (nos)	no	no	NA	NA	NA	NA	NA	primary	2	-24055	1345	0	1345
TCGA.22.5478	Yes	male	79	NA	NA	NA	NA	NA	NA	NA	NA	0.0656634746922025	0	Years	0.0656634746922025	1	Years	101.23.0	nationwide children s hospital	21	lusc	11	false	2013	79	r-lower	NA	tcga-22-5478	4daf4a91-bc36-40c8-8fca-ea61b6706775	r-lower	deceased	united states	NA	24	NA	lung adenocarcinoma- not otherwise specified (nos)	no	no	NA	NA	NA	NA	NA	primary	5	-28978	24	0	24
TCGA.22.5479	Yes	male	64	NA	NA	NA	NA	NA	NA	NA	NA	4.51709986320109	NA	Years	4.51709986320109	0	Years	159.20.0	nationwide children s hospital	21	lusc	11	false	2013	64	l-lower	NA	tcga-22-5479	fadd20a1-90ca-4d99-a128-9730d02a7bd6	l-lower	consented	united states	-8	NA	NA	lung adenocarcinoma- not otherwise specified (nos)	no	no	NA	NA	NA	NA	NA	primary	27	-23562	NA	0	1651
TCGA.22.5480	Yes	female	66	not hispanic or latino	NA	NA	NA	NA	NA	NA	NA	4.86456908344733	1	Years	5.93707250341997	1	Years	101.23.0	nationwide children s hospital	21	lusc	11	false	2013	66	l-upper	NA	tcga-22-5480	396932ab-c4b3-4526-9201-9222f5f062a5	l-upper	deceased	united states	NA	2170	NA	lung adenocarcinoma- not otherwise specified (nos)	no	no	NA	NA	NA	NA	NA	primary	6	-24245	2170	0	2170
TCGA.22.5481	Yes	female	72	NA	NA	NA	NA	NA	NA	NA	NA	0.913816689466484	1	Years	6.59097127222982	1	Years	159.20.0	nationwide children s hospital	21	lusc	11	false	2013	72	l-lower	NA	tcga-22-5481	b80ea411-c8ca-4414-ad1b-82af11df11c2	l-lower	deceased	united states	NA	2409	NA	lung adenocarcinoma- not otherwise specified (nos)	no	no	NA	NA	NA	NA	NA	primary	27	-26419	2409	0	NA
TCGA.22.5482	Yes	male	81	NA	NA	NA	NA	NA	NA	NA	NA	0.976744186046512	0	Years	0.976744186046512	1	Years	101.23.0	nationwide children s hospital	21	lusc	11	false	2013	81	l-upper	NA	tcga-22-5482	dd5e3a1e-2adf-4eee-ac6b-c6efad97724a	l-upper	deceased	united states	NA	357	NA	lung adenocarcinoma- not otherwise specified (nos)	no	no	NA	NA	NA	NA	NA	primary	6	-29656	357	0	357
TCGA.22.5483	Yes	male	74	NA	NA	NA	NA	NA	NA	NA	NA	1.55403556771546	1	Years	1.56771545827633	1	Years	140.24.0	nationwide children s hospital	21	lusc	11	false	2013	74	r-upper	NA	tcga-22-5483	b162b3bf-8097-4466-b08f-6434f541038f	r-upper	deceased	united states	NA	573	NA	lung adenocarcinoma- not otherwise specified (nos)	no	no	NA	NA	NA	NA	NA	primary	10	-27108	573	0	573
TCGA.22.5485	Yes	female	58	NA	NA	NA	NA	NA	NA	NA	NA	2.29822161422709	1	Years	2.50341997264022	1	Years	101.23.0	nationwide children s hospital	21	lusc	11	false	2013	58	r-upper	NA	tcga-22-5485	305f72a8-069b-410b-bbe4-4ecb761c748d	r-upper	deceased	united states	NA	915	NA	lung adenocarcinoma- not otherwise specified (nos)	no	no	NA	NA	NA	NA	NA	primary	10	-21488	915	0	915
TCGA.22.5489	Yes	male	64	NA	NA	NA	NA	NA	NA	NA	NA	1.16826265389877	1	Years	5.2311901504788	1	Years	101.23.0	nationwide children s hospital	21	lusc	11	false	2013	64	l-upper	NA	tcga-22-5489	df6a7005-92ed-4701-bd59-7b5f09715f9d	l-upper	deceased	united states	NA	1912	NA	lung adenocarcinoma- not otherwise specified (nos)	no	no	NA	NA	NA	NA	NA	primary	11	-23617	1912	0	1912
TCGA.22.5491	Yes	male	74	NA	NA	NA	NA	NA	NA	NA	NA	4.68673050615595	NA	Years	4.68673050615595	1	Years	101.23.0	nationwide children s hospital	21	lusc	11	false	2013	74	l-lower	NA	tcga-22-5491	4cdeafe4-a6db-498f-a019-6e3a9dc35b2f	l-lower	deceased	united states	NA	1713	NA	lung adenocarcinoma- not otherwise specified (nos)	no	no	NA	NA	NA	NA	NA	primary	11	-27145	1713	0	1713
TCGA.22.5492	Yes	female	73	NA	NA	NA	NA	NA	NA	NA	NA	1.38166894664843	NA	Years	1.38166894664843	1	Years	101.23.0	nationwide children s hospital	21	lusc	11	false	2013	73	l-upper	NA	tcga-22-5492	422a46b2-a67c-4a7e-923f-9b651ced96f8	l-upper	deceased	united states	NA	505	NA	lung adenocarcinoma- not otherwise specified (nos)	no	no	NA	NA	NA	NA	NA	primary	11	-26838	505	0	505
TCGA.22.A5C4	Yes	male	70	not hispanic or latino	NA	NA	NA	NA	NA	NA	NA	0.079343365253078	NA	Years	0.079343365253078	0	Years	293.9.0	nationwide children s hospital	21	lusc	11	false	2013	70	r-lower	NA	tcga-22-a5c4	7224cb42-6799-405f-819d-d45b1cef075e	r-lower	consented	united states	29	NA	NA	lung squamous cell carcinoma- not otherwise specified (nos)	no	NA	NA	NA	NA	NA	NA	primary	8	-25629	NA	0	29
TCGA.33.4532	Yes	male	68	not hispanic or latino	NA	NA	NA	NA	NA	NA	NA	6.90560875512996	0	Years	6.90560875512996	0	Years	60.31.0	nationwide children s hospital	21	lusc	11	false	2013	68	NA	NA	tcga-33-4532	6ee6ca0a-8702-480d-b2d1-9224e7dd9211	r-lower	deceased	united states	NA	232	NA	lung adenocarcinoma- not otherwise specified (nos)	no	NA	other	NA	NA	distal portion of lobe	NA	primary	3	-25169	NA	0	2524
TCGA.33.4533	Yes	female	76	not hispanic or latino	NA	NA	NA	NA	NA	NA	NA	9.49110807113543	NA	Years	9.49110807113543	0	Years	60.31.0	nationwide children s hospital	21	lusc	11	false	2013	76	l-upper	NA	tcga-33-4533	b4ff0f49-b787-48ec-91cc-ee26786ff1bf	NA	consented	united states	2237	NA	NA	lung adenocarcinoma- not otherwise specified (nos)	no	NA	other	NA	left lung	distal portion of lobe	NA	primary	3	-28000	NA	0	3469
TCGA.33.4538	Yes	male	66	hispanic or latino	NA	NA	NA	NA	NA	NA	NA	8.16142270861833	NA	Years	8.16142270861833	1	Years	60.31.0	nationwide children s hospital	21	lusc	11	false	2013	66	l-upper	NA	tcga-33-4538	c70a5975-c37b-47cc-9113-427a754807d8	l-upper	consented	united states	2450	NA	NA	lung adenocarcinoma- not otherwise specified (nos)	no	NA	other	NA	NA	distal portion of lobe	NA	primary	3	-24174	2983	0	2979
TCGA.33.4547	Yes	male	68	not hispanic or latino	NA	NA	NA	NA	NA	NA	NA	3.58686730506156	NA	Years	3.58686730506156	0	Years	60.31.0	nationwide children s hospital	21	lusc	11	false	2013	68	r-upper	NA	tcga-33-4547	44b1d457-3a50-404e-b54c-ca619262bc2f	r-upper	consented	united states	25	NA	NA	lung adenocarcinoma- not otherwise specified (nos)	no	NA	other	distal (>2cm)	NA	distal portion of lobe	NA	primary	3	-25055	NA	0	1311
TCGA.33.4566	Yes	male	40	not hispanic or latino	NA	NA	NA	NA	NA	NA	NA	14.4897400820793	NA	Years	14.4897400820793	1	Years	77.28.0	nationwide children s hospital	21	lusc	11	false	2013	40	NA	NA	tcga-33-4566	fad202a4-11f2-467c-8311-aca60cecf16b	r-upper	consented	united states	4824	NA	NA	lung adenocarcinoma- not otherwise specified (nos)	no	NA	other	distal (>2cm)	NA	distal portion of lobe	NA	primary	3	-14643	5296	0	5286
TCGA.33.4582	Yes	male	55	not hispanic or latino	NA	NA	NA	NA	NA	NA	NA	8.6155950752394	NA	Years	8.6155950752394	1	Years	77.28.0	nationwide children s hospital	21	lusc	11	false	2013	55	l-lower	NA	tcga-33-4582	0d3c11b5-856e-4d41-b94a-b2e32f9c5792	l-lower	deceased	united states	NA	3149	NA	lung adenocarcinoma- not otherwise specified (nos)	no	NA	other	NA	NA	distal portion of lobe	NA	primary	3	-20402	3149	0	3149
TCGA.33.4583	Yes	male	73	not hispanic or latino	NA	NA	NA	NA	NA	NA	NA	11.7619699042408	NA	Years	11.7619699042408	0	Years	77.28.0	nationwide children s hospital	21	lusc	11	false	2013	73	l-lower	NA	tcga-33-4583	f728a4d9-53d4-43a5-abc1-4016d388efa8	l-lower	consented	united states	3800	NA	NA	lung adenocarcinoma- not otherwise specified (nos)	no	NA	other	NA	NA	distal portion of lobe	NA	primary	3	-26799	NA	0	4299
TCGA.33.4586	Yes	male	57	not hispanic or latino	NA	NA	NA	NA	NA	NA	NA	1.17099863201094	NA	Years	1.17099863201094	1	Years	77.28.0	nationwide children s hospital	21	lusc	11	false	2013	57	l-lower	NA	tcga-33-4586	376dfd27-68e8-4a1a-9c4f-5064279b2a9e	l-lower	deceased	united states	NA	428	NA	lung adenocarcinoma- not otherwise specified (nos)	no	NA	other	NA	NA	distal portion of lobe	NA	primary	3	-21148	428	0	428
TCGA.33.4587	Yes	female	63	not hispanic or latino	NA	NA	NA	NA	NA	NA	NA	4.53077975376197	0	Years	4.53077975376197	1	Years	193.18.0	nationwide children s hospital	21	lusc	11	false	2013	63	r-middle	NA	tcga-33-4587	46cc3a2b-91c9-4a74-8989-992585634b87	r-middle	deceased	united states	NA	1656	NA	NA	no	no	NA	distal (>2cm)	NA	lung, distal portion of lobe	NA	primary	2	-23062	1656	0	NA
TCGA.33.4589	Yes	female	62	hispanic or latino	NA	NA	NA	NA	NA	NA	NA	0.92202462380301	NA	Years	0.92202462380301	1	Years	77.28.0	nationwide children s hospital	21	lusc	11	false	2013	62	r-lower	NA	tcga-33-4589	49f975ea-a1cf-4a9b-bf13-030c68cc99e4	NA	deceased	united states	NA	47	NA	lung adenocarcinoma- not otherwise specified (nos)	no	NA	other	NA	right lung	distal portion of lobe	NA	primary	3	-22754	337	0	334
TCGA.33.6737	Yes	male	71	NA	NA	NA	NA	NA	NA	NA	NA	1.64432284541724	0	Years	1.64432284541724	1	Years	140.24.0	nationwide children s hospital	21	lusc	11	false	2013	71	r-upper	NA	tcga-33-6737	afedf3fb-fc77-45a7-bdcd-2c78706a0f8a	r-upper	consented	united states	-1	NA	NA	lung adenocarcinoma- not otherwise specified (nos)	no	yes, history of prior malignancy	NA	distal (>2cm)	NA	NA	NA	primary	23	-26033	601	0	NA
TCGA.33.6738	Yes	male	80	NA	NA	NA	NA	NA	NA	NA	NA	2.24623803009576	0	Years	2.24623803009576	0	Years	159.20.0	nationwide children s hospital	21	lusc	11	false	2013	80	l-upper	NA	tcga-33-6738	cb6065de-0fc2-40e6-9609-179dfc54943f	l-upper	consented	united states	0	NA	NA	lung adenocarcinoma- not otherwise specified (nos)	no	no	NA	distal (>2cm)	NA	NA	NA	primary	11	-29371	NA	0	821
TCGA.34.2596	Yes	male	70	not hispanic or latino	NA	NA	NA	NA	NA	NA	NA	0.218878248974008	0	Years	0.218878248974008	1	Years	31.32.0	nationwide children s hospital	21	lusc	11	false	2013	70	bronchial	NA	tcga-34-2596	7d3e77cc-9603-4722-8e39-1912b678871b	NA	deceased	united states	NA	80	NA	lung adenocarcinoma- not otherwise specified (nos)	no	NA	other	NA	lung	lung	NA	primary	9	-25574	80	0	80
TCGA.34.2600	Yes	female	76	not hispanic or latino	NA	NA	NA	NA	NA	NA	NA	5.12722298221614	0	Years	5.12722298221614	1	Years	31.32.0	nationwide children s hospital	21	lusc	11	false	2013	76	r-lower	NA	tcga-34-2600	da61857a-b00e-4a19-ab02-8fbb2ee56bea	r-lower	deceased	united states	NA	1874	NA	lung adenocarcinoma- not otherwise specified (nos)	no	NA	NA	NA	NA	NA	NA	primary	13	-28072	1874	0	1874
TCGA.34.2604	Yes	female	81	not hispanic or latino	NA	NA	NA	NA	NA	NA	NA	2.62106703146375	0	Years	2.62106703146375	1	Years	31.32.0	nationwide children s hospital	21	lusc	11	false	2013	81	l-lower	NA	tcga-34-2604	cee6e9f6-6d7e-4096-a9bc-2cce004fb218	l-lower	deceased	united states	NA	958	NA	lung adenocarcinoma- not otherwise specified (nos)	NA	NA	NA	NA	NA	NA	NA	primary	4	-29826	958	0	958
TCGA.34.2605	Yes	male	76	not hispanic or latino	NA	NA	NA	NA	NA	NA	NA	1.07797537619699	1	Years	2.41039671682627	1	Years	31.32.0	nationwide children s hospital	21	lusc	11	false	2013	76	r-upper	NA	tcga-34-2605	9335e4df-9974-47ec-84c4-256cd33522f2	r-upper	deceased	united states	NA	881	NA	lung adenocarcinoma- not otherwise specified (nos)	NA	NA	NA	NA	NA	NA	NA	primary	4	-27832	881	0	881
TCGA.34.2608	Yes	male	84	not hispanic or latino	NA	NA	NA	NA	NA	NA	NA	2.73324213406293	0	Years	2.73324213406293	1	Years	31.32.0	nationwide children s hospital	21	lusc	11	false	2013	84	l-upper	NA	tcga-34-2608	44c56277-37e5-47a9-b476-d8475ef477ca	l-upper	deceased	united states	NA	999	NA	lung adenocarcinoma- not otherwise specified (nos)	no	NA	NA	NA	NA	NA	NA	primary	26	-30958	999	0	999
TCGA.34.2609	Yes	male	81	not hispanic or latino	NA	NA	NA	NA	NA	NA	NA	1.05882352941176	1	Years	2.59917920656635	1	Years	31.32.0	nationwide children s hospital	21	lusc	11	false	2013	81	r-lower	NA	tcga-34-2609	257650bd-2e2b-4680-b77b-f9268b3af4ee	r-lower	deceased	united states	NA	950	NA	lung adenocarcinoma- not otherwise specified (nos)	NA	NA	NA	NA	NA	NA	NA	primary	4	-29871	950	0	950
TCGA.34.5231	Yes	male	72	not hispanic or latino	NA	NA	NA	NA	NA	NA	NA	4.18057455540356	0	Years	4.18057455540356	0	Years	140.24.0	nationwide children s hospital	21	lusc	11	false	2013	72	r-upper	NA	tcga-34-5231	f8733921-44bc-4c62-8b2d-33a9b82ef665	r-upper	consented	united states	-25	NA	NA	lung adenocarcinoma- not otherwise specified (nos)	no	NA	NA	NA	NA	NA	NA	primary	26	-26524	NA	0	1528
TCGA.34.5232	Yes	female	75	not hispanic or latino	NA	NA	NA	NA	NA	NA	NA	4.30916552667579	0	Years	4.30916552667579	0	Years	140.24.0	nationwide children s hospital	21	lusc	11	false	2013	75	l-upper	NA	tcga-34-5232	d04bf59d-3429-4641-9f9e-81d8cde15295	l-upper	consented	united states	-10	NA	NA	lung adenocarcinoma- not otherwise specified (nos)	no	NA	NA	NA	NA	NA	NA	primary	26	-27632	NA	0	1575
TCGA.34.5234	Yes	female	71	not hispanic or latino	NA	NA	NA	NA	NA	NA	NA	2.71956224350205	0	Years	2.71956224350205	0	Years	101.23.0	nationwide children s hospital	21	lusc	11	false	2013	71	l-lower	NA	tcga-34-5234	349e01b0-0c88-4321-839e-0a84edf11a73	l-upper	consented	united states	-35	NA	NA	lung adenocarcinoma- not otherwise specified (nos)	no	NA	NA	NA	NA	NA	NA	primary	8	-26071	NA	0	994
TCGA.34.5236	Yes	male	60	not hispanic or latino	NA	NA	NA	NA	NA	NA	NA	0.309165526675787	1	Years	0.752393980848153	1	Years	140.24.0	nationwide children s hospital	21	lusc	11	false	2013	60	l-upper	NA	tcga-34-5236	31798d61-fb34-49dc-a20e-091c1a20eb6a	l-upper	consented	united states	-31	NA	NA	lung adenocarcinoma- not otherwise specified (nos)	no	NA	NA	NA	NA	NA	NA	primary	26	-21935	275	0	NA
TCGA.34.5239	Yes	male	75	not hispanic or latino	NA	NA	NA	NA	NA	NA	NA	0.900136798905609	0	Years	0.900136798905609	0	Years	140.24.0	nationwide children s hospital	21	lusc	11	false	2013	75	l-upper	NA	tcga-34-5239	4631400b-1c96-4074-b779-7cbc77a49d99	l-upper	consented	united states	28	NA	NA	lung adenocarcinoma- not otherwise specified (nos)	no	NA	NA	NA	NA	NA	NA	primary	26	-27528	NA	0	329
TCGA.34.5240	Yes	female	73	not hispanic or latino	NA	NA	NA	NA	NA	NA	NA	0.642954856361149	0	Years	0.642954856361149	0	Years	77.28.0	nationwide children s hospital	21	lusc	11	false	2013	73	l-upper	NA	tcga-34-5240	e7d1b042-5b1c-4c29-b501-a5ef4810ecd2	l-upper	consented	united states	62	NA	NA	NA	no	NA	NA	NA	NA	NA	NA	primary	10	-26734	NA	0	235
TCGA.34.5241	Yes	male	79	not hispanic or latino	NA	NA	NA	NA	NA	NA	NA	1.17099863201094	0	Years	1.17099863201094	0	Years	77.28.0	nationwide children s hospital	21	lusc	11	false	2013	79	r-lower	NA	tcga-34-5241	6013a4fd-89cf-48a7-a465-c7b644afb4a5	r-lower	consented	united states	1	NA	NA	lung adenocarcinoma- not otherwise specified (nos)	no	NA	NA	NA	NA	NA	NA	primary	10	-29097	NA	0	428
TCGA.34.5927	Yes	female	70	NA	NA	NA	NA	NA	NA	NA	NA	0.596443228454172	1	Years	1.90971272229822	0	Years	140.24.0	nationwide children s hospital	21	lusc	11	false	2013	70	r-lower	NA	tcga-34-5927	18f18672-2a23-4e26-987b-38c454ff46c7	r-lower	consented	united states	-9	NA	NA	lung adenocarcinoma- not otherwise specified (nos)	no	no	NA	NA	NA	NA	NA	primary	26	-25856	NA	0	698
TCGA.34.5928	Yes	female	83	not hispanic or latino	NA	NA	NA	NA	NA	NA	NA	0.459644322845417	0	Years	0.459644322845417	0	Years	140.24.0	nationwide children s hospital	21	lusc	11	false	2013	83	l-lower	NA	tcga-34-5928	7abb4883-60b7-4882-b946-1a4665889257	l-lower	consented	united states	28	NA	NA	lung adenocarcinoma- not otherwise specified (nos)	no	no	NA	NA	NA	NA	NA	primary	26	-30334	NA	0	168
TCGA.34.5929	Yes	female	78	not hispanic or latino	NA	NA	NA	NA	NA	NA	NA	0.413132694938441	0	Years	0.413132694938441	1	Years	140.24.0	nationwide children s hospital	21	lusc	11	false	2013	78	l-upper	NA	tcga-34-5929	ea34663c-f40e-4a3e-9ac0-65d5e9eef12b	l-upper	consented	united states	24	NA	NA	lung adenocarcinoma- not otherwise specified (nos)	no	no	NA	distal (>2cm)	NA	NA	NA	primary	26	-28843	151	0	NA
TCGA.34.7107	Yes	male	70	not hispanic or latino	NA	NA	NA	NA	NA	NA	NA	0.0902872777017784	NA	Years	0.0902872777017784	1	Years	159.20.0	nationwide children s hospital	21	lusc	11	false	2013	70	r-lower	NA	tcga-34-7107	bef26f5e-a17e-49b7-8eb4-2bc079983764	r-lower	consented	united states	-7	NA	NA	lung adenocarcinoma- not otherwise specified (nos)	no	no	NA	distal (>2cm)	NA	NA	NA	primary	11	-25677	33	0	NA
TCGA.37.3783	Yes	male	51	not hispanic or latino	NA	NA	NA	NA	NA	NA	NA	0.328317373461012	NA	Years	0.328317373461012	0	Years	60.31.0	nationwide children s hospital	21	lusc	11	false	2013	51	bronchial	NA	tcga-37-3783	8a235eb8-d67d-49fe-a473-1777eb7e7c60	l-upper	consented	russia	0	NA	NA	lung adenocarcinoma- not otherwise specified (nos)	no	NA	NA	NA	NA	NA	NA	primary	17	-18728	NA	0	120
TCGA.37.3789	Yes	male	65	not hispanic or latino	NA	NA	NA	NA	NA	NA	NA	0.0355677154582763	NA	Years	0.0355677154582763	0	Years	39.28.0	nationwide children s hospital	21	lusc	11	false	2013	65	bronchial	NA	tcga-37-3789	fd881d58-c9c7-479b-b76b-1f3c2ab1b015	l-upper	consented	russia	0	NA	NA	lung adenocarcinoma- not otherwise specified (nos)	no	NA	NA	NA	NA	NA	NA	primary	17	-23782	NA	0	13
TCGA.37.3792	Yes	male	69	not hispanic or latino	NA	NA	NA	NA	NA	NA	NA	0.0328317373461012	NA	Years	0.0328317373461012	0	Years	39.28.0	nationwide children s hospital	21	lusc	11	false	2013	69	r-upper	NA	tcga-37-3792	4a81f496-bf8e-43e8-8332-9aaef09f485f	r-upper	consented	russia	0	NA	NA	lung adenocarcinoma- not otherwise specified (nos)	no	NA	NA	NA	NA	NA	NA	primary	17	-25501	NA	0	12
TCGA.37.4129	Yes	female	52	not hispanic or latino	NA	NA	NA	NA	NA	NA	NA	0.544459644322845	NA	Years	0.544459644322845	0	Years	53.28.0	nationwide children s hospital	21	lusc	11	false	2013	52	r-middle	NA	tcga-37-4129	95c4c851-6ca3-4416-90ed-73f46f211583	r-middle	consented	russia	-10	NA	NA	lung adenocarcinoma- not otherwise specified (nos)	no	NA	NA	NA	NA	NA	NA	primary	16	-19154	NA	0	199
TCGA.37.4130	Yes	male	56	not hispanic or latino	NA	NA	NA	NA	NA	NA	NA	0.673050615595075	NA	Years	0.673050615595075	0	Years	53.28.0	nationwide children s hospital	21	lusc	11	false	2013	56	r-upper	NA	tcga-37-4130	ac89e063-a288-4516-9d9e-92cc0ed2bc24	r-upper	consented	russia	-12	NA	NA	lung adenocarcinoma- not otherwise specified (nos)	no	NA	NA	NA	NA	NA	NA	primary	16	-20652	NA	0	246
TCGA.37.4132	Yes	female	61	not hispanic or latino	NA	NA	NA	NA	NA	NA	NA	0.621067031463748	NA	Years	0.621067031463748	0	Years	53.28.0	nationwide children s hospital	21	lusc	11	false	2013	61	l-lower	NA	tcga-37-4132	09d08a43-4dcb-46d6-b2bd-f6245a6fff21	l-lower	consented	russia	-10	NA	NA	lung adenocarcinoma- not otherwise specified (nos)	no	NA	NA	NA	NA	NA	NA	primary	16	-22520	NA	0	227
TCGA.37.4133	Yes	male	63	not hispanic or latino	NA	NA	NA	NA	NA	NA	NA	0.651162790697674	NA	Years	0.651162790697674	0	Years	53.28.0	nationwide children s hospital	21	lusc	11	false	2013	63	r-lower	NA	tcga-37-4133	34193c52-837c-4cf8-850a-00ae55be28ec	NA	consented	russia	-11	NA	NA	lung adenocarcinoma- not otherwise specified (nos)	no	NA	NA	NA	NA	NA	NA	primary	16	-23082	NA	0	238
TCGA.37.4135	Yes	male	68	not hispanic or latino	NA	NA	NA	NA	NA	NA	NA	0.566347469220246	NA	Years	0.566347469220246	0	Years	53.28.0	nationwide children s hospital	21	lusc	11	false	2013	68	r-lower	NA	tcga-37-4135	1f6b2aca-7357-40d1-ba7a-99227d9900a2	r-lower	consented	russia	-9	NA	NA	lung adenocarcinoma- not otherwise specified (nos)	no	NA	NA	NA	NA	NA	NA	primary	16	-25041	NA	0	207
TCGA.37.4141	Yes	female	65	not hispanic or latino	NA	NA	NA	NA	NA	NA	NA	0.0328317373461012	NA	Years	0.0328317373461012	0	Years	53.28.0	nationwide children s hospital	21	lusc	11	false	2013	65	r-upper	NA	tcga-37-4141	5d3d3918-7da8-4147-90a3-dc015be1dfbe	r-upper	consented	russia	0	NA	NA	lung adenocarcinoma- not otherwise specified (nos)	no	NA	NA	NA	NA	NA	NA	primary	17	-24048	NA	0	12
TCGA.37.5819	Yes	male	64	not hispanic or latino	NA	NA	NA	NA	NA	NA	NA	0.281805745554036	NA	Years	0.281805745554036	0	Years	101.23.0	nationwide children s hospital	21	lusc	11	false	2013	64	r-upper	NA	tcga-37-5819	6eae9623-b4f2-440c-8283-46c7016f953a	r-upper	consented	russia	-1	NA	NA	lung adenocarcinoma- not otherwise specified (nos)	no	NA	NA	NA	NA	NA	NA	primary	20	-23726	NA	0	103
TCGA.39.5011	Yes	female	70	not hispanic or latino	NA	NA	NA	NA	NA	NA	NA	1.54309165526676	1	Years	3.9781121751026	0	Years	77.28.0	nationwide children s hospital	21	lusc	11	false	2013	70	r-lower	NA	tcga-39-5011	5845fe49-f2cc-436b-9ec8-65e775eae111	NA	consented	united states	14	NA	NA	lung adenocarcinoma- not otherwise specified (nos)	no	NA	NA	NA	right upper lower	NA	NA	primary	3	-25788	NA	0	1454
TCGA.39.5016	Yes	male	44	NA	NA	NA	NA	NA	NA	NA	NA	6.16415868673051	0	Years	6.16415868673051	0	Years	77.28.0	nationwide children s hospital	21	lusc	11	false	2013	44	r-lower	NA	tcga-39-5016	17919a6e-3106-49fa-9fea-8f06c595d617	r-lower	consented	united states	0	NA	NA	NA	no	NA	NA	NA	NA	NA	NA	primary	4	-16306	NA	0	2253
TCGA.39.5019	Yes	male	70	not hispanic or latino	NA	NA	NA	NA	NA	NA	NA	1.03419972640219	1	Years	3.72093023255814	0	Years	140.24.0	nationwide children s hospital	21	lusc	11	false	2013	70	r-upper	NA	tcga-39-5019	14a4a93a-e24d-46f2-bee3-18bd792ef95a	r-upper	consented	united states	-27	NA	NA	lung adenocarcinoma- not otherwise specified (nos)	no	NA	NA	NA	NA	NA	NA	primary	20	-25756	NA	0	1360
TCGA.39.5021	Yes	male	70	not hispanic or latino	NA	NA	NA	NA	NA	NA	NA	5.12995896032832	1	Years	5.70725034199726	1	Years	77.28.0	nationwide children s hospital	21	lusc	11	false	2013	70	l-upper	NA	tcga-39-5021	e7020168-1afe-4361-800a-8979aafca12a	l-upper	deceased	united states	-14	NA	NA	lung adenocarcinoma- not otherwise specified (nos)	no	NA	NA	NA	NA	NA	NA	primary	4	-25895	2086	0	2086
TCGA.39.5022	Yes	male	76	not hispanic or latino	NA	NA	NA	NA	NA	NA	NA	3.95896032831737	1	Years	4.59097127222982	1	Years	140.24.0	nationwide children s hospital	21	lusc	11	false	2013	76	r-upper	NA	tcga-39-5022	9eb9e06f-bdfd-47f0-b5be-472a1e276f2c	r-upper	deceased	united states	NA	1678	NA	lung adenocarcinoma- not otherwise specified (nos)	no	NA	NA	NA	NA	NA	NA	primary	19	-27856	1678	0	NA
TCGA.39.5024	Yes	female	65	not hispanic or latino	NA	NA	NA	NA	NA	NA	NA	5.82763337893297	0	Years	5.82763337893297	0	Years	140.24.0	nationwide children s hospital	21	lusc	11	false	2013	65	bronchial	NA	tcga-39-5024	3a74420c-9ee6-4131-8aff-7265b047e6a8	NA	consented	united states	-3	NA	NA	lung adenocarcinoma- not otherwise specified (nos)	no	NA	other	NA	right	right	NA	primary	6	-23974	NA	0	2130
TCGA.39.5027	Yes	male	73	not hispanic or latino	NA	NA	NA	NA	NA	NA	NA	5.05608755129959	0	Years	5.05608755129959	0	Years	140.24.0	nationwide children s hospital	21	lusc	11	false	2013	73	r-lower	NA	tcga-39-5027	dd7eda40-9aae-46b2-914e-788b76b43087	r-lower	consented	united states	-20	NA	NA	lung adenocarcinoma- not otherwise specified (nos)	no	NA	NA	NA	NA	NA	NA	primary	19	-26714	NA	0	1848
TCGA.39.5028	Yes	male	75	not hispanic or latino	NA	NA	NA	NA	NA	NA	NA	0.142270861833105	0	Years	0.142270861833105	1	Years	77.28.0	nationwide children s hospital	21	lusc	11	false	2013	75	r-upper	NA	tcga-39-5028	d9b6a10e-ab02-47d9-a6c2-bb0c80238d29	r-upper	deceased	united states	15	NA	NA	lung adenocarcinoma- not otherwise specified (nos)	no	NA	NA	NA	NA	NA	NA	primary	4	-27707	52	0	52
TCGA.39.5029	Yes	male	67	hispanic or latino	NA	NA	NA	NA	NA	NA	NA	1.34336525307798	1	Years	2.02462380300958	1	Years	77.28.0	nationwide children s hospital	21	lusc	11	false	2013	67	l-lower	NA	tcga-39-5029	2f39e89c-a8f7-4df8-a0f5-ef9990c2133c	r-lower	deceased	united states	8	NA	NA	lung adenocarcinoma- not otherwise specified (nos)	no	NA	NA	NA	NA	NA	NA	primary	4	-24712	740	0	740
TCGA.39.5030	Yes	female	81	NA	NA	NA	NA	NA	NA	NA	NA	0.161422708618331	0	Years	0.161422708618331	1	Years	77.28.0	nationwide children s hospital	21	lusc	11	false	2013	81	l-lower	NA	tcga-39-5030	865a1b5a-6d94-4e06-b5a0-ac11e2221679	l-lower	deceased	united states	1	NA	NA	lung adenocarcinoma- not otherwise specified (nos)	no	NA	NA	NA	NA	NA	NA	primary	4	-29893	59	0	59
TCGA.39.5031	Yes	female	76	NA	NA	NA	NA	NA	NA	NA	NA	2.27633378932969	0	Years	2.27633378932969	0	Years	77.28.0	nationwide children s hospital	21	lusc	11	false	2013	76	l-upper	NA	tcga-39-5031	9f20b4bc-ee09-42ef-9392-68054a7a2cfe	l-upper	consented	united states	29	NA	NA	lung adenocarcinoma- not otherwise specified (nos)	no	NA	NA	NA	NA	NA	NA	primary	6	-28106	NA	0	832
TCGA.39.5034	Yes	female	73	not hispanic or latino	NA	NA	NA	NA	NA	NA	NA	0.963064295485636	1	Years	3.02872777017784	1	Years	77.28.0	nationwide children s hospital	21	lusc	11	false	2013	73	r-upper	NA	tcga-39-5034	be5dcf02-8097-4a97-af32-6a9b02c079d3	r-upper	consented	united states	8	NA	NA	lung adenocarcinoma- not otherwise specified (nos)	no	NA	NA	NA	NA	NA	NA	primary	6	-26682	1107	0	1107
TCGA.39.5035	Yes	female	72	not hispanic or latino	NA	NA	NA	NA	NA	NA	NA	1.296853625171	0	Years	1.296853625171	0	Years	77.28.0	nationwide children s hospital	21	lusc	11	false	2013	72	r-lower	NA	tcga-39-5035	ba10f90b-66e1-44cd-b6c0-08c448a9d688	r-lower	consented	united states	7	NA	NA	lung adenocarcinoma- not otherwise specified (nos)	no	NA	NA	NA	NA	NA	NA	primary	6	-26383	NA	0	474
TCGA.39.5036	Yes	male	73	NA	NA	NA	NA	NA	NA	NA	NA	2.96580027359781	0	Years	2.96580027359781	0	Years	77.28.0	nationwide children s hospital	21	lusc	11	false	2013	73	l-upper	NA	tcga-39-5036	3ebd3dcd-b4f1-449c-8b2f-86f90643676b	l-upper	consented	united states	-22	NA	NA	lung adenocarcinoma- not otherwise specified (nos)	no	NA	NA	NA	NA	NA	NA	primary	6	-26963	NA	0	1084
TCGA.39.5037	Yes	male	65	not hispanic or latino	NA	NA	NA	NA	NA	NA	NA	0.0656634746922025	0	Years	0.0656634746922025	0	Years	77.28.0	nationwide children s hospital	21	lusc	11	false	2013	65	l-lower	NA	tcga-39-5037	02eb85cc-a597-4eaa-9614-c94c0f035929	l-lower	consented	united states	-6	NA	NA	lung adenocarcinoma- not otherwise specified (nos)	no	NA	NA	NA	NA	NA	NA	primary	6	-23868	NA	0	24
TCGA.39.5039	Yes	male	76	NA	NA	NA	NA	NA	NA	NA	NA	1.48837209302326	0	Years	1.48837209302326	1	Years	77.28.0	nationwide children s hospital	21	lusc	11	false	2013	76	r-upper	NA	tcga-39-5039	ffb83f21-06d9-4e52-a2d0-e85c13f4037f	r-upper	deceased	united states	NA	544	NA	lung adenocarcinoma- not otherwise specified (nos)	NA	NA	NA	NA	NA	NA	NA	primary	6	-27780	544	0	544
TCGA.39.5040	Yes	male	59	not hispanic or latino	NA	NA	NA	NA	NA	NA	NA	1.2093023255814	1	Years	1.41997264021888	1	Years	193.18.0	nationwide children s hospital	21	lusc	11	false	2013	59	l-upper	NA	tcga-39-5040	eca4bfa2-5ba5-4708-959a-d901c1b61edd	l-upper	deceased	united states	NA	519	NA	lung adenocarcinoma- not otherwise specified (nos)	no	NA	NA	NA	NA	NA	NA	primary	5	-21790	519	0	NA
TCGA.43.2576	Yes	female	62	not hispanic or latino	NA	NA	NA	NA	NA	NA	NA	1.52120383036936	0	Years	1.52120383036936	0	Years	31.32.0	nationwide children s hospital	21	lusc	11	false	2013	62	l-upper	NA	tcga-43-2576	0806923c-2dee-403d-a2e9-771722873b0d	l-upper	consented	united states	12	NA	NA	lung adenocarcinoma- not otherwise specified (nos)	no	NA	NA	NA	NA	NA	NA	primary	19	-22804	NA	0	556
TCGA.43.2578	Yes	female	59	not hispanic or latino	NA	NA	NA	NA	NA	NA	NA	1.50478796169631	0	Years	1.50478796169631	0	Years	31.32.0	nationwide children s hospital	21	lusc	11	false	2013	59	l-upper	NA	tcga-43-2578	37f5457e-21d9-4b79-95d5-ded6f2e43087	l-upper	consented	united states	19	NA	NA	lung adenocarcinoma- not otherwise specified (nos)	NA	NA	NA	NA	NA	NA	NA	primary	18	-21747	NA	0	550
TCGA.43.2581	Yes	female	47	not hispanic or latino	NA	NA	NA	NA	NA	NA	NA	1.09165526675787	0	Years	1.09165526675787	0	Years	31.32.0	nationwide children s hospital	21	lusc	11	false	2013	47	r-upper	NA	tcga-43-2581	ad112acb-d241-48a0-8e48-d69cdc3feba8	r-upper	consented	united states	60	NA	NA	lung adenocarcinoma- not otherwise specified (nos)	no	NA	NA	NA	NA	NA	NA	primary	12	-17447	NA	0	399
TCGA.43.3394	Yes	male	52	not hispanic or latino	NA	NA	NA	NA	NA	NA	NA	0.963064295485636	0	Years	0.963064295485636	0	Years	39.28.0	nationwide children s hospital	21	lusc	11	false	2013	52	l-lower	NA	tcga-43-3394	ce8612ab-3149-4a6a-b424-29c0c21c9b8b	l-lower	consented	united states	75	NA	NA	lung adenocarcinoma- not otherwise specified (nos)	no	NA	NA	NA	NA	NA	NA	primary	11	-19310	NA	0	352
TCGA.43.3920	Yes	male	71	not hispanic or latino	NA	NA	NA	NA	NA	NA	NA	0.730506155950752	0	Years	0.730506155950752	0	Years	39.28.0	nationwide children s hospital	21	lusc	11	false	2013	71	r-upper	NA	tcga-43-3920	9293e197-e38a-4e19-a7d0-1b45d1ad48bd	r-upper	consented	united states	21	NA	NA	lung adenocarcinoma- not otherwise specified (nos)	no	NA	NA	NA	NA	NA	NA	primary	11	-26059	NA	0	267
TCGA.43.5668	Yes	male	78	not hispanic or latino	NA	NA	NA	NA	NA	NA	NA	0.705882352941177	NA	Years	0.705882352941177	0	Years	101.23.0	nationwide children s hospital	21	lusc	11	false	2013	78	r-upper	NA	tcga-43-5668	f5ad138c-1714-41e9-9c2d-c88050bec407	r-upper	consented	united states	-15	NA	NA	lung adenocarcinoma- not otherwise specified (nos)	NA	NA	NA	distal (>2cm)	NA	NA	NA	primary	14	-28634	NA	0	258
TCGA.43.5670	Yes	male	70	not hispanic or latino	NA	NA	NA	NA	NA	NA	NA	1.50205198358413	0	Years	1.50205198358413	0	Years	193.18.0	nationwide children s hospital	21	lusc	11	false	2013	70	NA	NA	tcga-43-5670	7d905f8f-3967-4ea8-96c8-17b1b03fbec3	l-lower	consented	united states	8	NA	NA	lung adenocarcinoma- not otherwise specified (nos)	no	NA	NA	distal (>2cm)	NA	NA	NA	primary	23	-25651	NA	0	549
TCGA.43.6143	Yes	male	70	not hispanic or latino	NA	NA	NA	NA	NA	NA	NA	0.582763337893297	0	Years	0.582763337893297	0	Years	140.24.0	nationwide children s hospital	21	lusc	11	false	2013	70	r-lower	NA	tcga-43-6143	a8764401-d2a5-45dd-941d-2ffb2e7a4664	r-lower	consented	united states	11	NA	NA	NA	no	no	NA	distal (>2cm)	NA	NA	NA	primary	24	-25820	NA	0	213
TCGA.43.6647	Yes	female	69	not hispanic or latino	NA	NA	NA	NA	NA	NA	NA	0.500683994528044	0	Years	0.500683994528044	0	Years	140.24.0	nationwide children s hospital	21	lusc	11	false	2013	69	r-lower	NA	tcga-43-6647	40e928e8-bedd-4b86-81bc-b581bfc897d4	r-lower	consented	united states	42	NA	NA	lung adenocarcinoma- not otherwise specified (nos)	no	no	NA	distal (>2cm)	NA	NA	NA	primary	24	-25377	NA	0	183
TCGA.43.6770	Yes	female	59	not hispanic or latino	NA	NA	NA	NA	NA	NA	NA	0.232558139534884	0	Years	0.232558139534884	0	Years	140.24.0	nationwide children s hospital	21	lusc	11	false	2013	59	l-upper	NA	tcga-43-6770	381edbe7-f391-4154-b16e-ac91d550582e	l-upper	consented	united states	0	NA	NA	lung adenocarcinoma- not otherwise specified (nos)	no	no	NA	distal (>2cm)	NA	NA	NA	primary	24	-21682	NA	0	85
TCGA.43.6771	Yes	male	85	NA	NA	NA	NA	NA	NA	NA	NA	0.418604651162791	1	Years	0.451436388508892	1	Years	140.24.0	nationwide children s hospital	21	lusc	11	false	2013	85	l-upper	NA	tcga-43-6771	b0818bee-c32c-405c-ba09-956091fbe09b	l-upper	consented	united states	62	NA	NA	lung adenocarcinoma- not otherwise specified (nos)	no	no	NA	distal (>2cm)	NA	NA	NA	primary	26	-31052	165	0	NA
TCGA.43.6773	Yes	male	76	NA	NA	NA	NA	NA	NA	NA	NA	0.314637482900137	NA	Years	0.314637482900137	1	Years	159.20.0	nationwide children s hospital	21	lusc	11	false	2013	76	r-lower	NA	tcga-43-6773	a3583ffc-adb9-40f5-8ec5-8a4f6f432220	r-middle	consented	united states	32	NA	NA	lung adenocarcinoma- not otherwise specified (nos)	no	no	NA	distal (>2cm)	NA	NA	NA	primary	11	-28036	115	0	NA
TCGA.43.7656	Yes	male	71	not hispanic or latino	NA	NA	NA	NA	NA	NA	NA	0.580027359781122	NA	Years	0.580027359781122	0	Years	193.18.0	nationwide children s hospital	21	lusc	11	false	2013	71	r-lower	NA	tcga-43-7656	9eb34055-0e33-4b3a-827b-d7108b5b0629	r-lower	consented	united states	-10	NA	NA	lung adenocarcinoma- not otherwise specified (nos)	no	no	NA	distal (>2cm)	NA	NA	NA	primary	29	-25990	NA	0	212
TCGA.43.7657	Yes	female	68	not hispanic or latino	NA	NA	NA	NA	NA	NA	NA	0.131326949384405	NA	Years	0.131326949384405	0	Years	193.18.0	nationwide children s hospital	21	lusc	11	false	2013	68	r-upper	NA	tcga-43-7657	dbece124-c042-4adc-8136-90e7940ee6ad	r-upper	consented	united states	-2	NA	NA	lung adenocarcinoma- not otherwise specified (nos)	no	yes, history of prior malignancy	NA	distal (>2cm)	NA	NA	NA	primary	30	-25042	NA	0	48
TCGA.43.7658	Yes	female	75	NA	NA	NA	NA	NA	NA	NA	NA	5.53488372093023	0	Years	5.53488372093023	0	Years	193.18.0	nationwide children s hospital	21	lusc	11	false	2013	75	r-upper	NA	tcga-43-7658	a6ec75d4-1c90-4527-bfae-aa91d2dae082	r-upper	consented	united states	16	NA	NA	lung adenocarcinoma- not otherwise specified (nos)	no	yes, history of prior malignancy	NA	distal (>2cm)	NA	NA	NA	primary	10	-27734	NA	0	2023
TCGA.43.8115	Yes	female	72	not hispanic or latino	NA	NA	NA	NA	NA	NA	NA	0.552667578659371	NA	Years	0.552667578659371	0	Years	214.8.0	nationwide children s hospital	21	lusc	11	false	2013	72	l-lower	NA	tcga-43-8115	0e084325-ba97-4c0a-9d00-12d01b4bc0bb	l-lower	consented	united states	22	NA	NA	lung squamous cell carcinoma- not otherwise specified (nos)	no	no	NA	distal (>2cm)	NA	NA	NA	primary	30	-26406	NA	0	202
TCGA.43.8116	Yes	male	73	not hispanic or latino	NA	NA	NA	NA	NA	NA	NA	0.528043775649795	NA	Years	0.528043775649795	0	Years	214.8.0	nationwide children s hospital	21	lusc	11	false	2013	73	l-upper	NA	tcga-43-8116	9b4c86f2-6811-4e11-8104-fc020edbe1e2	l-upper	consented	united states	34	NA	NA	lung squamous cell carcinoma- not otherwise specified (nos)	no	no	NA	distal (>2cm)	NA	NA	NA	primary	31	-26790	NA	0	193
TCGA.43.8118	Yes	female	55	not hispanic or latino	NA	NA	NA	NA	NA	NA	NA	0.243502051983584	0	Years	0.243502051983584	1	Years	243.11.0	nationwide children s hospital	21	lusc	11	false	2013	55	r-upper	NA	tcga-43-8118	ad98977b-e159-410a-b8c2-f4e8a07f9784	r-upper	consented	united states	32	NA	NA	lung squamous cell carcinoma- not otherwise specified (nos)	no	NA	NA	distal (>2cm)	NA	NA	NA	primary	2	-20224	89	0	NA
TCGA.43.A474	Yes	male	66	not hispanic or latino	NA	NA	NA	NA	NA	NA	NA	0.714090287277702	0	Years	0.714090287277702	0	Years	259.4.0	nationwide children s hospital	5	lusc	12	false	2013	66	l-upper	NA	tcga-43-a474	ae2c650c-600b-4c58-893b-7fd73d44af47	l-upper	consented	united states	47	NA	NA	lung squamous cell carcinoma- not otherwise specified (nos)	no	NA	NA	distal (>2cm)	NA	NA	NA	primary	23	-24286	NA	0	261
TCGA.43.A475	Yes	female	67	not hispanic or latino	NA	NA	NA	NA	NA	NA	NA	0.563611491108071	0	Years	0.563611491108071	0	Years	259.4.0	nationwide children s hospital	5	lusc	12	false	2013	67	r-upper	NA	tcga-43-a475	ba7b9b84-c227-4ad0-9e71-88ee3309162c	r-upper	consented	united states	-16	NA	NA	lung squamous cell carcinoma- not otherwise specified (nos)	no	no	NA	distal (>2cm)	NA	NA	NA	primary	26	-24680	NA	0	206
TCGA.43.A56V	Yes	male	61	not hispanic or latino	NA	NA	NA	NA	NA	NA	NA	0.421340629274966	NA	Years	0.421340629274966	0	Years	283.10.0	nationwide children s hospital	21	lusc	11	false	2013	61	r-middle	NA	tcga-43-a56v	bb2a7057-6df5-4eb9-ad0f-9ac47314889e	r-middle	consented	united states	-9	NA	NA	lung squamous cell carcinoma- not otherwise specified (nos)	no	NA	NA	distal (>2cm)	NA	NA	NA	primary	4	-22474	NA	0	154
TCGA.46.3765	Yes	female	59	not hispanic or latino	NA	NA	NA	NA	NA	NA	NA	0	NA	Years	0	0	Years	39.28.0	nationwide children s hospital	21	lusc	11	false	2013	59	r-upper	NA	tcga-46-3765	ec10dc91-2743-4e0c-af77-2f0105bf6a9e	r-upper	consented	united states	0	NA	NA	lung adenocarcinoma- not otherwise specified (nos)	no	NA	NA	NA	NA	NA	NA	primary	NA	-21761	NA	0	0
TCGA.46.3766	Yes	female	62	not hispanic or latino	NA	NA	NA	NA	NA	NA	NA	0	NA	Years	0	0	Years	39.28.0	nationwide children s hospital	21	lusc	11	false	2013	62	r-lower	NA	tcga-46-3766	ec260f86-7186-4bf2-9de9-320b4ca155a4	r-lower	consented	united states	0	NA	NA	lung adenocarcinoma- not otherwise specified (nos)	no	NA	NA	NA	NA	NA	NA	primary	NA	-22707	NA	0	0
TCGA.46.3767	Yes	male	76	not hispanic or latino	NA	NA	NA	NA	NA	NA	NA	0	NA	Years	0	0	Years	39.28.0	nationwide children s hospital	21	lusc	11	false	2013	76	l-lower	NA	tcga-46-3767	6b0b6fc0-d808-49c3-8f2a-e122bc3142f5	l-lower	consented	united states	0	NA	NA	lung adenocarcinoma- not otherwise specified (nos)	no	NA	NA	NA	NA	NA	NA	primary	NA	-27911	NA	0	0
TCGA.46.3768	Yes	male	58	not hispanic or latino	NA	NA	NA	NA	NA	NA	NA	0.829001367989056	NA	Years	0.829001367989056	1	Years	39.28.0	nationwide children s hospital	21	lusc	11	false	2013	58	l-upper	NA	tcga-46-3768	a402e786-132c-4095-bb75-22be04b5d835	l-upper	consented	united states	0	NA	NA	lung adenocarcinoma- not otherwise specified (nos)	no	NA	NA	NA	NA	NA	NA	primary	NA	-21307	303	0	0
TCGA.46.3769	Yes	male	57	not hispanic or latino	NA	NA	NA	NA	NA	NA	NA	0	NA	Years	0	0	Years	39.28.0	nationwide children s hospital	21	lusc	11	false	2013	57	r-upper	NA	tcga-46-3769	d38dbe20-bd5a-45d5-8db3-d5f777b454b6	r-upper	consented	united states	0	NA	NA	lung adenocarcinoma- not otherwise specified (nos)	no	NA	NA	NA	NA	NA	NA	primary	NA	-20941	NA	0	0
TCGA.46.6025	Yes	male	71	not hispanic or latino	NA	NA	NA	NA	NA	NA	NA	0.079343365253078	0	Years	0.079343365253078	0	Years	140.24.0	nationwide children s hospital	21	lusc	11	false	2013	71	r-lower	NA	tcga-46-6025	6020ec67-8f3b-409f-a0ed-2af849b4d76f	r-lower	consented	united states	24	NA	NA	lung adenocarcinoma- not otherwise specified (nos)	no	no	NA	NA	NA	NA	NA	primary	1	-26167	NA	0	29
TCGA.46.6026	Yes	male	81	not hispanic or latino	NA	NA	NA	NA	NA	NA	NA	0.0492476060191518	0	Years	0.0492476060191518	0	Years	140.24.0	nationwide children s hospital	21	lusc	11	false	2013	81	r-lower	NA	tcga-46-6026	e8bc2eea-dc6e-420b-abe8-e36989e75df8	r-lower	consented	united states	17	NA	NA	lung adenocarcinoma- not otherwise specified (nos)	no	no	NA	NA	NA	NA	NA	primary	1	-29890	NA	0	18
TCGA.51.4079	Yes	female	73	not hispanic or latino	NA	NA	NA	NA	NA	NA	NA	0.0328317373461012	0	Years	0.0328317373461012	1	Years	53.28.0	nationwide children s hospital	21	lusc	11	false	2013	73	r-upper	NA	tcga-51-4079	2f586b38-5be6-4ffa-8a0f-c870fdf3dad3	r-upper	deceased	united states	NA	12	NA	lung adenocarcinoma- not otherwise specified (nos)	no	NA	NA	NA	NA	NA	NA	primary	7	-26898	12	0	12
TCGA.51.4080	Yes	male	65	not hispanic or latino	NA	NA	NA	NA	NA	NA	NA	0.0328317373461012	0	Years	0.0328317373461012	1	Years	53.28.0	nationwide children s hospital	21	lusc	11	false	2013	65	r-upper	NA	tcga-51-4080	8479ec58-f5e7-4d9d-a382-2688ed93ca8e	r-upper	deceased	united states	NA	12	NA	lung adenocarcinoma- not otherwise specified (nos)	no	NA	other	NA	NA	located in the fissure between rul & rll at the upper bronchus	NA	primary	7	-24054	12	0	12
TCGA.51.4081	Yes	male	55	not hispanic or latino	NA	NA	NA	NA	NA	NA	NA	0.172366621067031	NA	Years	0.172366621067031	0	Years	53.28.0	nationwide children s hospital	21	lusc	11	false	2013	55	r-upper	NA	tcga-51-4081	3f43c83e-c2a2-4224-9da0-0757b9c7d4ca	r-upper	consented	united states	-8	NA	NA	lung adenocarcinoma- not otherwise specified (nos)	no	NA	NA	NA	NA	NA	NA	primary	7	-20260	NA	0	63
TCGA.51.6867	Yes	female	72	not hispanic or latino	NA	NA	NA	NA	NA	NA	NA	2.15321477428181	1	Years	5.07523939808482	1	Years	181.17.0	nationwide children s hospital	21	lusc	11	false	2013	72	r-upper	NA	tcga-51-6867	3b195845-0050-49cb-b639-1fe85a131ebe	r-upper	deceased	united states	NA	1855	NA	lung adenocarcinoma- not otherwise specified (nos)	no	yes, history of prior malignancy	NA	NA	NA	NA	NA	primary	10	-26523	1855	0	NA
TCGA.52.7622	Yes	female	62	hispanic or latino	NA	NA	NA	NA	NA	NA	NA	1.48016415868673	NA	Years	1.48016415868673	0	Years	193.18.0	nationwide children s hospital	21	lusc	11	false	2013	62	r-lower	NA	tcga-52-7622	3a756d00-b24a-4646-ae1a-587bd141fc05	r-lower	consented	united states	1	NA	NA	lung adenocarcinoma- not otherwise specified (nos)	no	no	NA	NA	NA	NA	NA	primary	13	-22806	NA	0	541
TCGA.52.7809	Yes	male	74	not hispanic or latino	NA	NA	NA	NA	NA	NA	NA	0.451436388508892	NA	Years	0.451436388508892	1	Years	193.18.0	nationwide children s hospital	21	lusc	11	false	2013	74	r-upper	NA	tcga-52-7809	72c49014-f949-4d02-ae71-26a243e0b102	r-upper	consented	united states	-3	NA	NA	NA	no	no	NA	NA	NA	NA	NA	primary	14	-27233	165	0	NA
TCGA.52.7810	Yes	female	60	not hispanic or latino	NA	NA	NA	NA	NA	NA	NA	2.52257181942544	NA	Years	2.52257181942544	0	Years	193.18.0	nationwide children s hospital	21	lusc	11	false	2013	60	r-upper	NA	tcga-52-7810	98b86f94-9ede-45ab-ba09-19a6ec6d9494	NA	consented	united states	28	NA	NA	lung adenocarcinoma- not otherwise specified (nos)	no	no	NA	NA	right- upper, middle and lower	NA	NA	primary	14	-22241	NA	0	922
TCGA.52.7811	Yes	male	67	hispanic or latino	NA	NA	NA	NA	NA	NA	NA	0.727770177838577	NA	Years	0.727770177838577	1	Years	193.18.0	nationwide children s hospital	21	lusc	11	false	2013	67	l-lower	NA	tcga-52-7811	0f5cebb3-a37b-471f-bbd3-b03ce171812a	l-lower	consented	united states	23	NA	NA	lung adenocarcinoma- not otherwise specified (nos)	no	no	NA	NA	NA	NA	NA	primary	14	-24782	266	0	NA
TCGA.52.7812	Yes	male	68	hispanic or latino	NA	NA	NA	NA	NA	NA	NA	2.28454172366621	NA	Years	2.28454172366621	1	Years	193.18.0	nationwide children s hospital	21	lusc	11	false	2013	68	l-upper	NA	tcga-52-7812	81b7cbc1-c037-426f-95b0-d729a30697da	NA	consented	united states	26	NA	NA	lung adenocarcinoma- not otherwise specified (nos)	no	no	NA	NA	left, region not specified	NA	NA	primary	14	-24887	835	0	NA
TCGA.56.1622	Yes	male	58	not hispanic or latino	NA	NA	NA	NA	NA	NA	NA	2.40766073871409	0	Years	2.40766073871409	1	Years	23.37.0	nationwide children s hospital	21	lusc	11	false	2013	58	r-lower	NA	tcga-56-1622	3edf933a-be1a-46e8-bfb0-acdff30e64a0	r-lower	consented	united states	56	NA	NA	lung adenocarcinoma- not otherwise specified (nos)	no	NA	NA	NA	NA	NA	NA	primary	3	-21368	880	0	880
TCGA.56.5897	Yes	male	74	not hispanic or latino	NA	NA	NA	NA	NA	NA	NA	0.00820793433652531	NA	Years	0.00820793433652531	0	Years	101.23.0	nationwide children s hospital	21	lusc	11	false	2013	74	r-upper	NA	tcga-56-5897	b3a6edcd-6592-44fb-9ec1-037138bfbdaf	r-upper	consented	united states	3	NA	NA	lung adenocarcinoma- not otherwise specified (nos)	no	no	NA	NA	NA	NA	NA	primary	16	-27120	NA	0	3
TCGA.56.5898	Yes	male	69	not hispanic or latino	NA	NA	NA	NA	NA	NA	NA	0	0	Years	0	0	Years	101.23.0	nationwide children s hospital	21	lusc	11	false	2013	69	r-upper	NA	tcga-56-5898	6467bc69-4e89-49f6-8912-fa86d513cf51	r-upper	consented	united states	0	NA	NA	lung adenocarcinoma- not otherwise specified (nos)	no	no	NA	NA	NA	NA	NA	primary	12	-25443	NA	0	0
TCGA.56.6545	Yes	female	77	NA	NA	NA	NA	NA	NA	NA	NA	0.169630642954856	NA	Years	0.169630642954856	0	Years	140.24.0	nationwide children s hospital	21	lusc	11	false	2013	77	r-upper	NA	tcga-56-6545	af02050f-ebc4-4171-b63b-3b3faa279f2b	r-upper	consented	united states	62	NA	NA	lung adenocarcinoma- not otherwise specified (nos)	no	no	NA	NA	NA	NA	NA	primary	22	-28399	NA	0	62
TCGA.56.6546	Yes	male	67	not hispanic or latino	NA	NA	NA	NA	NA	NA	NA	0.0848153214774282	0	Years	0.0848153214774282	0	Years	140.24.0	nationwide children s hospital	21	lusc	11	false	2013	67	r-upper	NA	tcga-56-6546	d566fa32-382b-499c-820a-c2bbb22501fb	r-upper	consented	united states	31	NA	NA	lung adenocarcinoma- not otherwise specified (nos)	no	no	NA	NA	NA	NA	NA	primary	19	-24594	NA	0	31
TCGA.56.7221	Yes	male	79	NA	NA	NA	NA	NA	NA	NA	NA	0.0820793433652531	NA	Years	0.0820793433652531	0	Years	181.17.0	nationwide children s hospital	21	lusc	11	false	2013	79	r-lower	NA	tcga-56-7221	1dba835e-cbe9-41e0-883d-50bf86bc7821	r-lower	consented	united states	30	NA	NA	lung adenocarcinoma- not otherwise specified (nos)	no	yes, history of prior malignancy	NA	NA	NA	NA	NA	primary	6	-28872	NA	0	30
TCGA.56.7222	Yes	male	60	not hispanic or latino	NA	NA	NA	NA	NA	NA	NA	0.0355677154582763	NA	Years	0.0355677154582763	0	Years	181.17.0	nationwide children s hospital	21	lusc	11	false	2013	60	r-upper	NA	tcga-56-7222	3768cf73-e389-449a-bde3-29eb20c9e249	r-upper	consented	united states	13	NA	NA	lung adenocarcinoma- not otherwise specified (nos)	no	no	NA	distal (>2cm)	NA	NA	NA	primary	6	-22096	NA	0	13
TCGA.56.7223	Yes	male	66	not hispanic or latino	NA	NA	NA	NA	NA	NA	NA	0.0820793433652531	NA	Years	0.0820793433652531	0	Years	181.17.0	nationwide children s hospital	21	lusc	11	false	2013	66	r-middle	NA	tcga-56-7223	38007506-4865-41d4-83a9-1aa13648f459	NA	consented	united states	30	NA	NA	lung adenocarcinoma- not otherwise specified (nos)	no	no	NA	NA	right middle and lower	NA	NA	primary	6	-24288	NA	0	30
TCGA.56.7579	Yes	male	62	not hispanic or latino	NA	NA	NA	NA	NA	NA	NA	0.120383036935705	NA	Years	0.120383036935705	0	Years	181.17.0	nationwide children s hospital	21	lusc	11	false	2013	62	l-upper	NA	tcga-56-7579	1ccd29c1-cf30-4701-9b50-5d34cae2f4b3	l-upper	consented	united states	44	NA	NA	lung adenocarcinoma- not otherwise specified (nos)	no	no	NA	distal (>2cm)	NA	NA	NA	primary	11	-22645	NA	0	44
TCGA.56.7580	Yes	male	84	not hispanic or latino	NA	NA	NA	NA	NA	NA	NA	0.109439124487004	NA	Years	0.109439124487004	0	Years	181.17.0	nationwide children s hospital	21	lusc	11	false	2013	84	l-lower	NA	tcga-56-7580	cf9d5813-da70-4d7f-8185-d29d1b86b578	l-lower	consented	united states	40	NA	NA	lung adenocarcinoma- not otherwise specified (nos)	no	no	NA	distal (>2cm)	NA	NA	NA	primary	11	-30742	NA	0	40
TCGA.56.7582	Yes	male	84	not hispanic or latino	NA	NA	NA	NA	NA	NA	NA	0.0711354309165527	NA	Years	0.0711354309165527	0	Years	181.17.0	nationwide children s hospital	21	lusc	11	false	2013	84	r-lower	NA	tcga-56-7582	b5e2cbda-bbfa-4ef8-a9c4-cb978bef9b23	r-lower	consented	united states	26	NA	NA	lung adenocarcinoma- not otherwise specified (nos)	no	no	NA	distal (>2cm)	NA	NA	NA	primary	11	-30681	NA	0	26
TCGA.56.7730	Yes	male	73	not hispanic or latino	NA	NA	NA	NA	NA	NA	NA	0.0164158686730506	NA	Years	0.0164158686730506	0	Years	193.18.0	nationwide children s hospital	21	lusc	11	false	2013	73	r-upper	NA	tcga-56-7730	8bb3ed57-6e48-4c90-bcf2-baf9a843398f	r-upper	consented	united states	6	NA	NA	lung adenocarcinoma- not otherwise specified (nos)	no	no	NA	distal (>2cm)	NA	NA	NA	primary	9	-26694	NA	0	6
TCGA.56.7731	Yes	female	66	not hispanic or latino	NA	NA	NA	NA	NA	NA	NA	0	NA	Years	0	0	Years	193.18.0	nationwide children s hospital	21	lusc	11	false	2013	66	r-upper	NA	tcga-56-7731	c32e04c5-2760-4a11-a7a9-ded1f4eb3a8c	r-upper	consented	united states	-2	NA	NA	lung adenocarcinoma- not otherwise specified (nos)	no	no	NA	distal (>2cm)	NA	NA	NA	primary	8	-24441	NA	0	0
TCGA.56.7822	Yes	male	76	not hispanic or latino	NA	NA	NA	NA	NA	NA	NA	0.0027359781121751	NA	Years	0.0027359781121751	0	Years	193.18.0	nationwide children s hospital	21	lusc	11	false	2013	76	r-upper	NA	tcga-56-7822	f1aa75c3-13f3-4bd9-9e51-923c2f62c2f7	r-upper	consented	united states	0	NA	NA	lung adenocarcinoma- not otherwise specified (nos)	no	no	NA	distal (>2cm)	NA	NA	NA	primary	9	-27758	NA	0	1
TCGA.56.8503	Yes	female	76	not hispanic or latino	NA	NA	NA	NA	NA	NA	NA	0.112175102599179	NA	Years	0.112175102599179	0	Years	243.11.0	nationwide children s hospital	21	lusc	11	false	2013	76	r-lower	NA	tcga-56-8503	ac274a44-de25-4bc6-8699-472576892c62	r-lower	consented	united states	41	NA	NA	lung squamous cell carcinoma- not otherwise specified (nos)	no	no	NA	NA	NA	NA	NA	primary	28	-28094	NA	0	41
TCGA.56.8504	Yes	male	74	not hispanic or latino	NA	NA	NA	NA	NA	NA	NA	0.484268125854993	NA	Years	0.484268125854993	0	Years	243.11.0	nationwide children s hospital	21	lusc	11	false	2013	74	l-upper	NA	tcga-56-8504	9ee64a87-7224-461c-94da-29710d73164f	l-upper	consented	united states	19	NA	NA	lung squamous cell carcinoma- not otherwise specified (nos)	no	NA	NA	distal (>2cm)	NA	NA	NA	primary	11	-27210	NA	0	177
TCGA.56.8622	Yes	male	68	not hispanic or latino	NA	NA	NA	NA	NA	NA	NA	0.147742818057456	NA	Years	0.147742818057456	0	Years	243.11.0	nationwide children s hospital	21	lusc	11	false	2013	68	r-lower	NA	tcga-56-8622	e731fed6-be23-4b19-8550-6e500613c468	r-lower	consented	united states	39	NA	NA	lung squamous cell carcinoma- not otherwise specified (nos)	no	no	NA	distal (>2cm)	NA	NA	NA	primary	28	-24868	NA	0	54
TCGA.56.8624	Yes	male	84	not hispanic or latino	NA	NA	NA	NA	NA	NA	NA	0.0984952120383037	NA	Years	0.0984952120383037	0	Years	243.11.0	nationwide children s hospital	21	lusc	11	false	2013	84	r-lower	NA	tcga-56-8624	2cc8743a-e759-4250-82be-893376933930	r-lower	consented	united states	36	NA	NA	lung squamous cell carcinoma- not otherwise specified (nos)	no	no	NA	distal (>2cm)	NA	NA	NA	primary	11	-30802	NA	0	36
TCGA.56.8625	Yes	female	66	not hispanic or latino	NA	NA	NA	NA	NA	NA	NA	0.172366621067031	NA	Years	0.172366621067031	0	Years	243.11.0	nationwide children s hospital	21	lusc	11	false	2013	66	r-lower	NA	tcga-56-8625	234c7de4-ce5b-4a2f-ac46-9da61cff1680	r-lower	consented	united states	63	NA	NA	lung squamous cell carcinoma- not otherwise specified (nos)	no	no	NA	distal (>2cm)	NA	NA	NA	primary	28	-24198	NA	0	63
TCGA.56.8626	Yes	male	59	not hispanic or latino	NA	NA	NA	NA	NA	NA	NA	0.0465116279069767	NA	Years	0.0465116279069767	0	Years	243.11.0	nationwide children s hospital	21	lusc	11	false	2013	59	l-upper	NA	tcga-56-8626	a4495428-39cc-49f6-bc41-1becdd94113f	l-upper	consented	united states	17	NA	NA	lung squamous cell carcinoma- not otherwise specified (nos)	no	no	NA	NA	NA	NA	NA	primary	11	-21908	NA	0	17
TCGA.56.8628	Yes	male	78	not hispanic or latino	NA	NA	NA	NA	NA	NA	NA	0.0437756497948016	NA	Years	0.0437756497948016	0	Years	243.11.0	nationwide children s hospital	21	lusc	11	false	2013	78	r-upper	NA	tcga-56-8628	20d3e9b8-c399-46d2-8367-c4e228cea17c	r-upper	consented	united states	16	NA	NA	lung squamous cell carcinoma- not otherwise specified (nos)	no	no	NA	distal (>2cm)	NA	NA	NA	primary	11	-28805	NA	0	16
TCGA.56.8629	Yes	male	63	not hispanic or latino	NA	NA	NA	NA	NA	NA	NA	0.0930232558139535	NA	Years	0.0930232558139535	0	Years	243.11.0	nationwide children s hospital	21	lusc	11	false	2013	63	l-lower	NA	tcga-56-8629	1f084d72-fbf9-4787-b107-815b481b1a6e	l-lower	consented	united states	34	NA	NA	lung squamous cell carcinoma- not otherwise specified (nos)	no	no	NA	distal (>2cm)	NA	NA	NA	primary	11	-23346	NA	0	34
TCGA.56.A49D	Yes	male	67	NA	NA	NA	NA	NA	NA	NA	NA	0.0820793433652531	NA	Years	0.0820793433652531	0	Years	259.4.0	nationwide children s hospital	5	lusc	12	false	2013	67	l-upper	NA	tcga-56-a49d	1aeabf26-ac51-4173-ab8b-5d439ceca9f4	l-upper	consented	united states	30	NA	NA	lung squamous cell carcinoma- not otherwise specified (nos)	no	no	NA	distal (>2cm)	NA	NA	NA	primary	21	-24745	NA	0	30
TCGA.56.A4BW	Yes	male	55	not hispanic or latino	NA	NA	NA	NA	NA	NA	NA	0	NA	Years	0	0	Years	259.4.0	nationwide children s hospital	5	lusc	12	false	2013	55	l-upper	NA	tcga-56-a4bw	b838706d-01e9-45aa-869d-a94168773bcd	l-upper	consented	united states	0	NA	NA	lung squamous cell carcinoma- not otherwise specified (nos)	no	no	NA	distal (>2cm)	NA	NA	NA	primary	25	-20301	NA	0	0
TCGA.56.A4BX	Yes	male	70	not hispanic or latino	NA	NA	NA	NA	NA	NA	NA	0.125854993160055	NA	Years	0.125854993160055	0	Years	259.4.0	nationwide children s hospital	5	lusc	12	false	2013	70	r-lower	NA	tcga-56-a4bx	fd8a7339-cf34-4b91-bfc4-53ce60ffd737	r-lower	consented	united states	16	NA	NA	lung squamous cell carcinoma- not otherwise specified (nos)	no	no	NA	distal (>2cm)	NA	NA	NA	primary	25	-25744	NA	0	46
TCGA.56.A4BY	Yes	male	66	not hispanic or latino	NA	NA	NA	NA	NA	NA	NA	0.0820793433652531	NA	Years	0.0820793433652531	0	Years	259.4.0	nationwide children s hospital	5	lusc	12	false	2013	66	l-upper	NA	tcga-56-a4by	c0bb1051-09b2-46f3-a22b-fe313b1a6a4e	l-upper	consented	united states	31	NA	NA	lung squamous cell carcinoma- not otherwise specified (nos)	no	no	NA	distal (>2cm)	NA	NA	NA	primary	25	-24445	NA	0	30
TCGA.56.A4ZJ	Yes	female	75	not hispanic or latino	NA	NA	NA	NA	NA	NA	NA	0.0848153214774282	NA	Years	0.0848153214774282	0	Years	276.11.0	nationwide children s hospital	5	lusc	12	false	2013	75	r-lower	NA	tcga-56-a4zj	c9439a80-abf5-4ede-b552-7784bb14213a	r-lower	consented	united states	31	NA	NA	lung squamous cell carcinoma- not otherwise specified (nos)	no	NA	NA	distal (>2cm)	NA	NA	NA	primary	15	-27515	NA	0	31
TCGA.56.A4ZK	Yes	female	76	not hispanic or latino	NA	NA	NA	NA	NA	NA	NA	0.0109439124487004	NA	Years	0.0109439124487004	0	Years	276.11.0	nationwide children s hospital	5	lusc	12	false	2013	76	r-lower	NA	tcga-56-a4zk	a77675bd-ed25-45f4-b418-cb8fc979c780	r-lower	consented	united states	4	NA	NA	lung squamous cell carcinoma- not otherwise specified (nos)	no	no	NA	distal (>2cm)	NA	NA	NA	primary	15	-28038	NA	0	4
TCGA.56.A5DR	Yes	male	81	not hispanic or latino	NA	NA	NA	NA	NA	NA	NA	0	NA	Years	0	0	Years	293.9.0	nationwide children s hospital	21	lusc	11	false	2013	81	l-upper	NA	tcga-56-a5dr	2a0b4559-5ece-4b79-9c89-2ebe7cf82905	l-upper	consented	united states	0	NA	NA	lung squamous cell carcinoma- not otherwise specified (nos)	no	NA	NA	NA	NA	NA	NA	primary	15	-29827	NA	0	0
TCGA.56.A5DS	Yes	female	72	not hispanic or latino	NA	NA	NA	NA	NA	NA	NA	0.0218878248974008	NA	Years	0.0218878248974008	0	Years	293.9.0	nationwide children s hospital	21	lusc	11	false	2013	72	r-lower	NA	tcga-56-a5ds	edbff8e2-6e22-474c-a813-b3b258972a99	r-lower	consented	united states	8	NA	NA	lung squamous cell carcinoma- not otherwise specified (nos)	no	no	NA	NA	NA	NA	NA	primary	15	-26359	NA	0	8
TCGA.58.8386	Yes	male	75	NA	NA	NA	NA	NA	NA	NA	NA	0.0027359781121751	NA	Years	0.0027359781121751	1	Years	225.12.0	nationwide children s hospital	21	lusc	11	false	2013	75	r-upper	NA	tcga-58-8386	14313474-376f-4606-9ed9-25ed2acff411	r-upper	consented	germany	-2	NA	NA	lung squamous cell carcinoma- not otherwise specified (nos)	no	no	NA	distal (>2cm)	NA	NA	NA	primary	4	-27454	1	0	NA
TCGA.58.8387	Yes	male	60	not hispanic or latino	NA	NA	NA	NA	NA	NA	NA	1.10259917920657	NA	Years	1.10259917920657	1	Years	225.12.0	nationwide children s hospital	21	lusc	11	false	2013	60	r-lower	NA	tcga-58-8387	7b599ce3-6aed-4333-8ba5-2b1bf7ec7aab	r-lower	consented	germany	-6	NA	NA	lung squamous cell carcinoma- not otherwise specified (nos)	no	no	NA	distal (>2cm)	NA	NA	NA	primary	4	-21951	403	0	NA
TCGA.58.8388	Yes	male	60	not hispanic or latino	NA	NA	NA	NA	NA	NA	NA	1.03419972640219	0	Years	1.03419972640219	0	Years	233.11.0	nationwide children s hospital	21	lusc	11	false	2013	60	l-upper	NA	tcga-58-8388	5489b76d-68d9-48c3-8961-4a147bb23216	l-upper	consented	germany	-1	NA	NA	lung basaloid squamous cell carcinoma	no	no	NA	distal (>2cm)	NA	NA	NA	primary	4	-21949	NA	0	378
TCGA.58.8390	Yes	male	70	not hispanic or latino	NA	NA	NA	NA	NA	NA	NA	0.744186046511628	0	Years	0.744186046511628	0	Years	233.11.0	nationwide children s hospital	21	lusc	11	false	2013	70	r-lower	NA	tcga-58-8390	80b5ef6b-6b2d-4f87-b4a9-5c22f7bfda7c	r-lower	consented	germany	-1	NA	NA	lung squamous cell carcinoma- not otherwise specified (nos)	no	no	NA	distal (>2cm)	NA	NA	NA	primary	4	-25826	NA	0	272
TCGA.58.8391	Yes	female	57	not hispanic or latino	NA	NA	NA	NA	NA	NA	NA	5.55950752393981	1	Years	3.66894664842681	0	Years	233.11.0	nationwide children s hospital	21	lusc	11	false	2013	57	bronchial	NA	tcga-58-8391	9ed5c6fe-24d2-4ee6-88ba-7319c9cfa05e	NA	consented	germany	-1	NA	NA	lung squamous cell carcinoma- not otherwise specified (nos)	no	no	other	distal (>2cm)	NA	NA	NA	primary	4	-21102	NA	0	1341
TCGA.58.8392	Yes	male	70	not hispanic or latino	NA	NA	NA	NA	NA	NA	NA	1.37072503419973	NA	Years	1.37072503419973	1	Years	233.11.0	nationwide children s hospital	21	lusc	11	false	2013	70	l-upper	NA	tcga-58-8392	45aa07c3-cea4-456e-8000-b4572a2163a8	l-upper	consented	germany	-1	NA	NA	lung squamous cell carcinoma- not otherwise specified (nos)	no	no	NA	distal (>2cm)	NA	NA	NA	primary	4	-25709	501	0	NA
TCGA.58.8393	Yes	female	68	not hispanic or latino	NA	NA	NA	NA	NA	NA	NA	0.0547195622435021	0	Years	0.0547195622435021	0	Years	233.11.0	nationwide children s hospital	21	lusc	11	false	2013	68	r-lower	NA	tcga-58-8393	14b159f8-c31b-4e2a-a76d-fe32026e85bb	r-lower	consented	germany	-28	NA	NA	lung squamous cell carcinoma- not otherwise specified (nos)	no	no	NA	distal (>2cm)	NA	NA	NA	primary	4	-25132	NA	0	20
TCGA.58.A46J	Yes	male	64	not hispanic or latino	NA	NA	NA	NA	NA	NA	NA	5.39808481532148	NA	Years	5.39808481532148	0	Years	259.4.0	nationwide children s hospital	5	lusc	12	false	2013	64	r-upper	NA	tcga-58-a46j	dff43217-7857-42ca-b87b-058c774a6aa7	r-upper	consented	germany	0	NA	NA	lung squamous cell carcinoma- not otherwise specified (nos)	no	no	NA	distal (>2cm)	NA	NA	NA	primary	29	-23652	NA	0	1973
TCGA.58.A46K	Yes	male	59	not hispanic or latino	NA	NA	NA	NA	NA	NA	NA	2.85909712722298	NA	Years	2.85909712722298	1	Years	259.4.0	nationwide children s hospital	5	lusc	12	false	2013	59	r-lower	NA	tcga-58-a46k	d8d53df1-42d6-4d8b-ac4c-6f3993ac247d	r-lower	consented	germany	0	NA	NA	lung basaloid squamous cell carcinoma	no	no	NA	distal (>2cm)	NA	NA	NA	primary	29	-21867	1045	0	NA
TCGA.58.A46L	Yes	male	73	not hispanic or latino	NA	NA	NA	NA	NA	NA	NA	3.04514363885089	NA	Years	3.04514363885089	0	Years	259.4.0	nationwide children s hospital	5	lusc	12	false	2013	73	r-upper	NA	tcga-58-a46l	1ba4e70c-692c-487a-abc5-36e5f0a03286	r-upper	consented	germany	0	NA	NA	lung basaloid squamous cell carcinoma	no	no	NA	distal (>2cm)	NA	NA	NA	primary	29	-26685	NA	0	1113
TCGA.58.A46M	Yes	male	61	not hispanic or latino	NA	NA	NA	NA	NA	NA	NA	1.9343365253078	NA	Years	1.9343365253078	0	Years	259.4.0	nationwide children s hospital	5	lusc	12	false	2013	61	l-lower	NA	tcga-58-a46m	f37f9827-9c3b-4aed-a2cb-5e905f1e2d2e	l-lower	consented	germany	0	NA	NA	lung squamous cell carcinoma- not otherwise specified (nos)	no	no	NA	distal (>2cm)	NA	NA	NA	primary	29	-22591	NA	0	707
TCGA.58.A46N	Yes	male	52	not hispanic or latino	NA	NA	NA	NA	NA	NA	NA	1.47469220246238	NA	Years	1.47469220246238	0	Years	259.4.0	nationwide children s hospital	5	lusc	12	false	2013	52	r-lower	NA	tcga-58-a46n	fe49127a-8402-4479-afff-801c6452de25	r-lower	consented	germany	0	NA	NA	lung basaloid squamous cell carcinoma	no	no	NA	distal (>2cm)	NA	NA	NA	primary	29	-19050	NA	0	539
TCGA.60.2695	Yes	female	74	not hispanic or latino	NA	NA	NA	NA	NA	NA	NA	1.29411764705882	0	Years	1.29411764705882	0	Years	31.31.0	nationwide children s hospital	17	lusc	10	false	2013	74	l-upper	NA	tcga-60-2695	acae4e48-57de-40c5-9ae5-4386144ebaea	l-upper	consented	united states	51	NA	NA	NA	no	NA	other	NA	NA	lung	NA	primary	15	-27211	NA	0	473
TCGA.60.2696	Yes	female	76	not hispanic or latino	NA	NA	NA	NA	NA	NA	NA	0.298221614227086	0	Years	0.298221614227086	1	Years	31.32.0	nationwide children s hospital	21	lusc	11	false	2013	76	l-upper	NA	tcga-60-2696	bff77f70-973a-4b49-8fd9-4a767f5df2c0	l-upper	deceased	united states	NA	109	NA	lung adenocarcinoma- not otherwise specified (nos)	NA	NA	other	NA	NA	lung	NA	primary	15	-27991	109	0	109
TCGA.60.2697	Yes	male	41	NA	NA	NA	NA	NA	NA	NA	NA	0.585499316005472	1	Years	1.01778385772914	1	Years	193.18.0	nationwide children s hospital	21	lusc	11	false	2013	41	r-middle	NA	tcga-60-2697	3c112114-6a8b-4aea-9349-6dffbaad078d	NA	consented	united states	93	NA	NA	lung adenocarcinoma- not otherwise specified (nos)	yes, pharmaceutical treatment prior to resection	no	other	NA	lung nos	lung	NA	primary	18	-14984	372	0	NA
TCGA.60.2698	Yes	male	62	NA	NA	NA	NA	NA	NA	NA	NA	0.311901504787962	1	Years	0.850889192886457	1	Years	31.31.0	nationwide children s hospital	17	lusc	10	false	2013	62	r-lower	NA	tcga-60-2698	fd9ee494-65fe-4de4-adff-7952a059b17f	r-lower	deceased	united states	NA	311	NA	lung adenocarcinoma- not otherwise specified (nos)	no	NA	other	NA	NA	lung	NA	primary	26	-22799	311	0	311
TCGA.60.2703	Yes	male	73	not hispanic or latino	NA	NA	NA	NA	NA	NA	NA	4.82900136798906	1	Years	8.05745554035568	1	Years	181.17.0	nationwide children s hospital	21	lusc	11	false	2013	73	r-lower	NA	tcga-60-2703	ca191cb3-1a0b-4192-860f-2fde7f9b2105	NA	consented	united states	54	NA	NA	lung adenocarcinoma- not otherwise specified (nos)	no	no	other	NA	lung nos	lung	NA	primary	21	-27002	2945	0	NA
TCGA.60.2704	Yes	male	73	not hispanic or latino	NA	NA	NA	NA	NA	NA	NA	1.45280437756498	1	Years	3.15731874145007	1	Years	181.17.0	nationwide children s hospital	21	lusc	11	false	2013	73	r-upper	NA	tcga-60-2704	469eba45-5046-4d8a-9f9a-dfbd1e7cf560	NA	deceased	united states	NA	1154	NA	lung adenocarcinoma- not otherwise specified (nos)	no	no	other	NA	lung right upper lobe of nos	lung	NA	primary	27	-26927	1154	0	NA
TCGA.60.2706	Yes	male	58	not hispanic or latino	NA	NA	NA	NA	NA	NA	NA	6.83994528043776	0	Years	6.83994528043776	0	Years	31.32.0	nationwide children s hospital	21	lusc	11	false	2013	58	r-upper	NA	tcga-60-2706	c1cac0d3-8074-4636-a0b9-47eeede6503b	NA	consented	united states	0	NA	NA	lung adenocarcinoma- not otherwise specified (nos)	no	NA	other	NA	lung nos	lung	NA	primary	15	-21477	NA	0	2500
TCGA.60.2707	Yes	male	70	hispanic or latino	NA	NA	NA	NA	NA	NA	NA	1.58139534883721	1	Years	1.80574555403557	0	Years	31.32.0	nationwide children s hospital	21	lusc	11	false	2013	70	l-upper	NA	tcga-60-2707	4d687740-96ca-4d78-8c78-1a2024ce6b6c	l-upper	deceased	united states	NA	666	NA	lung adenocarcinoma- not otherwise specified (nos)	no	NA	other	NA	NA	lung	NA	primary	16	-25758	NA	0	660
TCGA.60.2708	Yes	female	64	not hispanic or latino	NA	NA	NA	NA	NA	NA	NA	5.69630642954856	0	Years	5.69630642954856	0	Years	31.32.0	nationwide children s hospital	21	lusc	11	false	2013	64	l-lower	NA	tcga-60-2708	2ca47049-bc12-4992-b9cf-1c01dda639be	l-lower	consented	united states	77	NA	NA	lung adenocarcinoma- not otherwise specified (nos)	no	NA	other	NA	NA	lung	NA	primary	16	-23691	NA	0	2082
TCGA.60.2709	Yes	male	69	not hispanic or latino	NA	NA	NA	NA	NA	NA	NA	4.11764705882353	0	Years	4.11764705882353	0	Years	140.24.0	nationwide children s hospital	21	lusc	11	false	2013	69	l-upper	NA	tcga-60-2709	4718e180-c166-4826-b5a1-945f4a56eb16	NA	consented	united states	0	NA	NA	lung adenocarcinoma- not otherwise specified (nos)	no	no	other	NA	lung left upper lobe of nos	lung	NA	primary	2	-25453	NA	0	1505
TCGA.60.2710	Yes	female	67	not hispanic or latino	NA	NA	NA	NA	NA	NA	NA	4.61012311901505	0	Years	4.61012311901505	0	Years	31.32.0	nationwide children s hospital	21	lusc	11	false	2013	67	l-upper	NA	tcga-60-2710	b28e3be1-9843-4204-b999-b3e2a909c7bd	l-upper	consented	united states	103	NA	NA	lung adenocarcinoma- not otherwise specified (nos)	yes, pharmaceutical treatment prior to resection	NA	other	NA	NA	lung	NA	primary	16	-24669	NA	0	1685
TCGA.60.2711	Yes	female	64	not hispanic or latino	NA	NA	NA	NA	NA	NA	NA	2.42954856361149	0	Years	2.42954856361149	0	Years	31.32.0	nationwide children s hospital	21	lusc	11	false	2013	64	r-lower	NA	tcga-60-2711	1f11de87-a5fe-49fd-80c1-e279b2bc69de	NA	consented	united states	36	NA	NA	lung adenocarcinoma- not otherwise specified (nos)	NA	NA	other	NA	lung	lung	NA	primary	16	-23651	NA	0	888
TCGA.60.2712	Yes	female	79	not hispanic or latino	NA	NA	NA	NA	NA	NA	NA	0.749658002735978	0	Years	0.749658002735978	1	Years	31.32.0	nationwide children s hospital	21	lusc	11	false	2013	79	l-upper	NA	tcga-60-2712	f355cd59-eaa9-46c7-ab07-b90a7afc875c	l-upper	deceased	united states	NA	274	NA	lung adenocarcinoma- not otherwise specified (nos)	NA	NA	other	NA	NA	lung	NA	primary	16	-29131	274	0	274
TCGA.60.2713	Yes	male	64	not hispanic or latino	NA	NA	NA	NA	NA	NA	NA	3.70998632010944	1	Years	3.98358413132695	0	Years	31.32.0	nationwide children s hospital	21	lusc	11	false	2013	64	r-lower	NA	tcga-60-2713	e58e8850-154f-4695-bee0-005c76410327	r-lower	consented	united states	70	NA	NA	lung adenocarcinoma- not otherwise specified (nos)	no	NA	other	NA	NA	lung	NA	primary	19	-23630	NA	0	1456
TCGA.60.2714	Yes	female	66	not hispanic or latino	NA	NA	NA	NA	NA	NA	NA	1.40082079343365	0	Years	1.40082079343365	0	Years	31.32.0	nationwide children s hospital	21	lusc	11	false	2013	66	r-upper	NA	tcga-60-2714	705a4688-f10f-4e6a-aed9-6efc3b3b9989	NA	consented	united states	135	NA	NA	lung adenocarcinoma- not otherwise specified (nos)	yes, pharmaceutical treatment prior to resection	NA	other	NA	lung nos	lung	NA	primary	19	-24168	NA	0	512
TCGA.60.2715	Yes	male	51	not hispanic or latino	NA	NA	NA	NA	NA	NA	NA	2.94117647058824	0	Years	2.94117647058824	1	Years	31.32.0	nationwide children s hospital	21	lusc	11	false	2013	51	l-upper	NA	tcga-60-2715	f3e67161-1532-4b50-a9b5-0da80410c4d7	l-upper	consented	united states	0	NA	NA	lung adenocarcinoma- not otherwise specified (nos)	no	yes, history of prior malignancy	other	NA	NA	lung	NA	primary	9	-18990	1075	0	1075
TCGA.60.2716	Yes	male	39	not hispanic or latino	NA	NA	NA	NA	NA	NA	NA	3.2311901504788	0	Years	3.2311901504788	0	Years	31.32.0	nationwide children s hospital	21	lusc	11	false	2013	39	l-upper	NA	tcga-60-2716	7e691df8-8ea6-472c-86bf-504c7ba6983d	NA	consented	united states	19	NA	NA	lung adenocarcinoma- not otherwise specified (nos)	no	NA	other	NA	lung nos	lung	NA	primary	19	-14344	NA	0	1181
TCGA.60.2719	Yes	female	83	not hispanic or latino	NA	NA	NA	NA	NA	NA	NA	2.54719562243502	0	Years	2.54719562243502	0	Years	31.32.0	nationwide children s hospital	21	lusc	11	false	2013	83	r-upper	NA	tcga-60-2719	585e6487-b0a3-4828-8a06-46bee01dff74	NA	consented	united states	58	NA	NA	lung adenocarcinoma- not otherwise specified (nos)	no	NA	other	NA	lung nos	lung	NA	primary	19	-30379	NA	0	931
TCGA.60.2720	Yes	female	60	not hispanic or latino	NA	NA	NA	NA	NA	NA	NA	0.26265389876881	NA	Years	0.26265389876881	0	Years	31.32.0	nationwide children s hospital	21	lusc	11	false	2013	60	r-lower	NA	tcga-60-2720	337e77b3-7f58-4f92-96a4-c764b1ebfa56	r-lower	consented	united states	44	NA	NA	lung adenocarcinoma- not otherwise specified (nos)	no	NA	other	NA	NA	lung	NA	primary	19	-22238	NA	0	96
TCGA.60.2721	Yes	male	73	not hispanic or latino	NA	NA	NA	NA	NA	NA	NA	2.16963064295486	0	Years	2.16963064295486	0	Years	31.32.0	nationwide children s hospital	21	lusc	11	false	2013	73	r-upper	NA	tcga-60-2721	bcd78677-98d5-4403-8313-e1fbd76e8ef7	r-upper	consented	united states	25	NA	NA	lung adenocarcinoma- not otherwise specified (nos)	NA	NA	other	NA	NA	lung	NA	primary	20	-27007	NA	0	793
TCGA.60.2722	Yes	male	66	not hispanic or latino	NA	NA	NA	NA	NA	NA	NA	2.32831737346101	1	Years	2.00547195622435	0	Years	31.32.0	nationwide children s hospital	21	lusc	11	false	2013	66	r-upper	NA	tcga-60-2722	6fd72426-f6c8-47ca-a500-d5d3600b9b15	r-upper	consented	united states	63	NA	NA	lung adenocarcinoma- not otherwise specified (nos)	no	NA	other	NA	NA	lung	NA	primary	20	-24266	NA	0	733
TCGA.60.2723	Yes	female	74	not hispanic or latino	NA	NA	NA	NA	NA	NA	NA	1.89603283173735	0	Years	1.89603283173735	0	Years	31.32.0	nationwide children s hospital	21	lusc	11	false	2013	74	r-middle	NA	tcga-60-2723	0d6a7cdf-daf5-4181-864f-430952e6fdb3	NA	consented	united states	43	NA	NA	lung adenocarcinoma- not otherwise specified (nos)	no	NA	other	NA	lung nos	lung	NA	primary	20	-27225	NA	0	693
TCGA.60.2724	Yes	male	47	not hispanic or latino	NA	NA	NA	NA	NA	NA	NA	0.101231190150479	0	Years	0.101231190150479	0	Years	31.32.0	nationwide children s hospital	21	lusc	11	false	2013	47	bronchial	NA	tcga-60-2724	a3e1ac67-a1f2-44fb-8343-a7e8239fc24a	NA	consented	united states	20	NA	NA	lung adenocarcinoma- not otherwise specified (nos)	no	NA	other	NA	lung nos	lung	NA	primary	20	-17462	NA	0	37
TCGA.60.2725	Yes	male	74	not hispanic or latino	NA	NA	NA	NA	NA	NA	NA	1.9671682626539	0	Years	1.9671682626539	0	Years	60.31.0	nationwide children s hospital	21	lusc	11	false	2013	74	l-upper	NA	tcga-60-2725	f03aacb8-5565-425f-a8d5-be1056f882e0	NA	consented	united states	0	NA	NA	lung adenocarcinoma- not otherwise specified (nos)	no	no	other	NA	lung left upper lobe of nos	lung	NA	primary	13	-27073	NA	0	719
TCGA.60.2726	Yes	male	56	not hispanic or latino	NA	NA	NA	NA	NA	NA	NA	0.979480164158687	0	Years	0.979480164158687	1	Years	31.32.0	nationwide children s hospital	21	lusc	11	false	2013	56	r-middle	NA	tcga-60-2726	3d1f4059-2220-45b4-a4d2-b14f76cec96a	r-middle	consented	united states	59	NA	NA	lung adenocarcinoma- not otherwise specified (nos)	no	NA	other	NA	NA	lung	NA	primary	20	-20618	358	0	358
TCGA.63.5128	Yes	male	NA	NA	NA	NA	NA	NA	NA	NA	NA	NA	1	Years	NA	1	Years	77.28.0	nationwide children s hospital	21	lusc	11	false	2013	NA	l-upper	NA	tcga-63-5128	dce87821-a5cd-4415-ab0c-ac5ed2459929	l-upper	consented	canada	NA	NA	NA	lung adenocarcinoma- not otherwise specified (nos)	no	NA	NA	NA	NA	NA	NA	primary	4	NA	NA	NA	NA
TCGA.63.5131	Yes	male	NA	NA	NA	NA	NA	NA	NA	NA	NA	NA	0	Years	NA	1	Years	77.28.0	nationwide children s hospital	21	lusc	11	false	2013	NA	r-lower	NA	tcga-63-5131	68107725-a883-4b33-a366-d9b4adb18028	r-lower	consented	canada	NA	NA	NA	lung adenocarcinoma- not otherwise specified (nos)	no	NA	NA	NA	NA	NA	NA	primary	6	NA	NA	NA	NA
TCGA.63.6202	Yes	male	NA	NA	NA	NA	NA	NA	NA	NA	NA	NA	NA	Years	NA	0	Years	140.21.0	nationwide children s hospital	27	lusc	8	false	2013	NA	r-upper	NA	tcga-63-6202	e171b02c-da2f-4452-a100-9ed989e73276	r-upper	consented	canada	NA	NA	NA	lung adenocarcinoma- not otherwise specified (nos)	no	no	NA	NA	NA	NA	NA	primary	11	NA	NA	NA	NA
TCGA.63.7020	Yes	male	NA	NA	NA	NA	NA	NA	NA	NA	NA	NA	0	Years	NA	0	Years	159.17.0	nationwide children s hospital	27	lusc	8	false	2013	NA	r-upper	NA	tcga-63-7020	2d25094f-dc1f-4013-bc6b-54c64a666faa	r-upper	consented	canada	NA	NA	NA	lung adenocarcinoma- not otherwise specified (nos)	no	no	NA	NA	NA	NA	NA	primary	15	NA	NA	NA	NA
TCGA.63.7021	Yes	male	NA	NA	NA	NA	NA	NA	NA	NA	NA	NA	0	Years	NA	0	Years	159.17.0	nationwide children s hospital	27	lusc	8	false	2013	NA	l-upper	NA	tcga-63-7021	08ce6fee-2e8b-4398-8c99-aa426d03f523	l-upper	consented	canada	NA	NA	NA	lung adenocarcinoma- not otherwise specified (nos)	no	no	NA	NA	NA	NA	NA	primary	16	NA	NA	NA	NA
TCGA.63.7022	Yes	female	NA	NA	NA	NA	NA	NA	NA	NA	NA	NA	0	Years	NA	0	Years	159.17.0	nationwide children s hospital	27	lusc	8	false	2013	NA	l-upper	NA	tcga-63-7022	a296ca7c-eb11-4d8a-92a0-d549b5c0951a	l-upper	consented	canada	NA	NA	NA	lung adenocarcinoma- not otherwise specified (nos)	no	no	NA	NA	NA	NA	NA	primary	16	NA	NA	NA	NA
TCGA.63.7023	Yes	male	NA	NA	NA	NA	NA	NA	NA	NA	NA	NA	0	Years	NA	0	Years	159.17.0	nationwide children s hospital	27	lusc	8	false	2013	NA	l-lower	NA	tcga-63-7023	31d8591b-9d80-406c-b61a-7a6544c73466	l-lower	consented	canada	NA	NA	NA	lung adenocarcinoma- not otherwise specified (nos)	no	no	NA	NA	NA	NA	NA	primary	16	NA	NA	NA	NA
TCGA.66.2727	Yes	female	55	NA	NA	NA	NA	NA	NA	NA	NA	1.41176470588235	NA	Years	1.41176470588235	1	Years	39.28.0	nationwide children s hospital	21	lusc	11	false	2013	55	l-lower	NA	tcga-66-2727	5860a9f1-30e8-4833-99bb-a6863e78914b	l-lower	consented	germany	61	NA	NA	lung adenocarcinoma- not otherwise specified (nos)	no	NA	NA	NA	NA	lower pulmonary lobe left	NA	primary	7	-20150	516	0	NA
TCGA.66.2734	Yes	female	62	NA	NA	NA	NA	NA	NA	NA	NA	3.58686730506156	NA	Years	3.58686730506156	0	Years	39.28.0	nationwide children s hospital	21	lusc	11	false	2013	62	l-lower	NA	tcga-66-2734	12bd70f5-2542-48cb-b296-ae9241b38f7f	l-lower	consented	germany	31	NA	NA	lung adenocarcinoma- not otherwise specified (nos)	no	NA	NA	NA	NA	lower pulmonary lobe left	NA	primary	7	-22919	NA	0	1311
TCGA.66.2737	Yes	male	72	NA	NA	NA	NA	NA	NA	NA	NA	0.166894664842681	NA	Years	0.166894664842681	0	Years	39.28.0	nationwide children s hospital	21	lusc	11	false	2013	72	r-middle	NA	tcga-66-2737	3d6a027b-dfda-42b3-9323-407e42cf6d10	r-middle	consented	germany	30	NA	NA	lung adenocarcinoma- not otherwise specified (nos)	no	NA	NA	NA	NA	middle pulmonary lobe right	NA	primary	7	-26390	NA	0	61
TCGA.66.2742	Yes	male	70	NA	NA	NA	NA	NA	NA	NA	NA	1.75376196990424	NA	Years	1.75376196990424	0	Years	39.28.0	nationwide children s hospital	21	lusc	11	false	2013	70	r-upper	NA	tcga-66-2742	a355bad1-bb49-4de5-892b-691ed0022d91	r-upper	consented	germany	61	NA	NA	lung adenocarcinoma- not otherwise specified (nos)	no	NA	NA	NA	NA	upper pulmonary lobe right	NA	primary	7	-25687	NA	0	641
TCGA.66.2744	Yes	male	71	NA	NA	NA	NA	NA	NA	NA	NA	0.0820793433652531	NA	Years	0.0820793433652531	0	Years	39.28.0	nationwide children s hospital	21	lusc	11	false	2013	71	r-lower	NA	tcga-66-2744	1ee543d5-b8c0-4f79-8373-6bb6319f2ee2	r-lower	consented	germany	30	NA	NA	lung adenocarcinoma- not otherwise specified (nos)	no	NA	other	NA	NA	inferior lobe right s viii	NA	primary	7	-26083	NA	0	30
TCGA.66.2753	Yes	male	69	NA	NA	NA	NA	NA	NA	NA	NA	0.0848153214774282	NA	Years	0.0848153214774282	0	Years	39.28.0	nationwide children s hospital	21	lusc	11	false	2013	69	l-lower	NA	tcga-66-2753	d539844b-d65d-41e6-a8f0-fa884df118bc	l-lower	consented	germany	31	NA	NA	lung adenocarcinoma- not otherwise specified (nos)	no	NA	other	NA	NA	inferior lobe left s vi	NA	primary	7	-25506	NA	0	31
TCGA.66.2754	Yes	male	67	NA	NA	NA	NA	NA	NA	NA	NA	0.166894664842681	NA	Years	0.166894664842681	0	Years	39.28.0	nationwide children s hospital	21	lusc	11	false	2013	67	r-upper	NA	tcga-66-2754	637e900e-64ab-4bff-82b9-3ba6b5632f35	r-upper	consented	germany	31	NA	NA	lung adenocarcinoma- not otherwise specified (nos)	no	NA	other	NA	NA	superior lobe right s ii	NA	primary	7	-24471	NA	0	61
TCGA.66.2755	Yes	male	63	NA	NA	NA	NA	NA	NA	NA	NA	0.0766073871409029	NA	Years	0.0766073871409029	0	Years	31.32.0	nationwide children s hospital	21	lusc	11	false	2013	63	r-upper	NA	tcga-66-2755	df7cfd84-a36a-44a0-b39f-a9ea1e0fd500	r-upper	consented	germany	0	NA	NA	lung adenocarcinoma- not otherwise specified (nos)	no	NA	other	NA	NA	superior lobe right s i	NA	primary	7	-23348	NA	0	28
TCGA.66.2756	Yes	male	68	NA	NA	NA	NA	NA	NA	NA	NA	0.0820793433652531	NA	Years	0.0820793433652531	0	Years	31.32.0	nationwide children s hospital	21	lusc	11	false	2013	68	l-upper	NA	tcga-66-2756	43abe847-4ba7-466e-8283-5d7b80b999a7	l-upper	consented	germany	30	NA	NA	lung adenocarcinoma- not otherwise specified (nos)	no	NA	other	NA	NA	superior lobe left s iii	NA	primary	7	-24929	NA	0	30
TCGA.66.2757	Yes	female	65	NA	NA	NA	NA	NA	NA	NA	NA	0.0820793433652531	NA	Years	0.0820793433652531	0	Years	31.32.0	nationwide children s hospital	21	lusc	11	false	2013	65	l-upper	NA	tcga-66-2757	a02932f3-5606-42a5-aee4-e5b9f5aa1aaa	l-upper	consented	germany	30	NA	NA	lung adenocarcinoma- not otherwise specified (nos)	no	NA	other	NA	NA	superior lobe left s i + ii	NA	primary	7	-24013	NA	0	30
TCGA.66.2758	Yes	male	71	NA	NA	NA	NA	NA	NA	NA	NA	1.74555403556772	NA	Years	1.74555403556772	0	Years	31.32.0	nationwide children s hospital	21	lusc	11	false	2013	71	l-upper	NA	tcga-66-2758	dca4c540-897f-435b-9ee2-8f5b2e8734c6	l-upper	consented	germany	58	NA	NA	lung adenocarcinoma- not otherwise specified (nos)	no	NA	NA	NA	NA	upper pulmonary lobe left	NA	primary	7	-26209	NA	0	638
TCGA.66.2759	Yes	male	66	NA	NA	NA	NA	NA	NA	NA	NA	2.08207934336525	NA	Years	2.08207934336525	0	Years	31.32.0	nationwide children s hospital	21	lusc	11	false	2013	66	l-lower	NA	tcga-66-2759	e6b72c24-1607-43b9-8b8a-7bf83eea5895	l-lower	consented	germany	60	NA	NA	lung adenocarcinoma- not otherwise specified (nos)	no	NA	NA	NA	NA	lower pulmonary lobe left	NA	primary	7	-24287	NA	0	761
TCGA.66.2763	Yes	female	63	NA	NA	NA	NA	NA	NA	NA	NA	0.0820793433652531	NA	Years	0.0820793433652531	0	Years	31.32.0	nationwide children s hospital	21	lusc	11	false	2013	63	l-upper	NA	tcga-66-2763	1e3eb77c-d85b-437e-8b8c-12e5bd0e93dc	l-upper	consented	germany	30	NA	NA	lung adenocarcinoma- not otherwise specified (nos)	no	NA	other	NA	NA	superior lobe left s i + ii	NA	primary	7	-23315	NA	0	30
TCGA.66.2765	Yes	male	64	NA	NA	NA	NA	NA	NA	NA	NA	0.166894664842681	NA	Years	0.166894664842681	0	Years	31.32.0	nationwide children s hospital	21	lusc	11	false	2013	64	l-lower	NA	tcga-66-2765	32c86f17-34c3-406b-85c5-4f5965619247	l-lower	consented	germany	61	NA	NA	lung adenocarcinoma- not otherwise specified (nos)	no	NA	NA	NA	NA	lower pulmonary lobe left	NA	primary	7	-23465	NA	0	61
TCGA.66.2766	Yes	male	54	NA	NA	NA	NA	NA	NA	NA	NA	0.0848153214774282	NA	Years	0.0848153214774282	0	Years	31.32.0	nationwide children s hospital	21	lusc	11	false	2013	54	l-upper	NA	tcga-66-2766	b913d254-8307-4b8a-8313-d978e32bb38f	l-upper	consented	germany	0	NA	NA	lung adenocarcinoma- not otherwise specified (nos)	no	NA	other	NA	NA	superior lobe left s iii	NA	primary	7	-19813	NA	0	31
TCGA.66.2767	Yes	male	62	NA	NA	NA	NA	NA	NA	NA	NA	0.166894664842681	NA	Years	0.166894664842681	0	Years	31.32.0	nationwide children s hospital	21	lusc	11	false	2013	62	r-lower	NA	tcga-66-2767	174cdc32-e94a-4829-b6b7-df560de55be2	r-lower	consented	germany	30	NA	NA	lung adenocarcinoma- not otherwise specified (nos)	no	NA	NA	NA	NA	lower pulmonary lobe right	NA	primary	7	-22888	NA	0	61
TCGA.66.2768	Yes	male	57	NA	NA	NA	NA	NA	NA	NA	NA	0.166894664842681	NA	Years	0.166894664842681	0	Years	31.32.0	nationwide children s hospital	21	lusc	11	false	2013	57	l-lower	NA	tcga-66-2768	d3f8c35d-5197-43fa-a243-2baf9c44cf74	l-lower	consented	germany	30	NA	NA	lung adenocarcinoma- not otherwise specified (nos)	no	NA	NA	NA	NA	lower pulmonary lobe left	NA	primary	7	-20969	NA	0	61
TCGA.66.2769	Yes	male	75	NA	NA	NA	NA	NA	NA	NA	NA	0.588235294117647	NA	Years	0.588235294117647	1	Years	31.32.0	nationwide children s hospital	21	lusc	11	false	2013	75	l-upper	NA	tcga-66-2769	69e43922-e028-4090-8724-1fb2f018c7f2	l-upper	consented	germany	31	NA	NA	lung adenocarcinoma- not otherwise specified (nos)	no	NA	other	NA	NA	superior lobe left s i + ii	NA	primary	7	-27514	215	0	NA
TCGA.66.2770	Yes	male	79	NA	NA	NA	NA	NA	NA	NA	NA	1.91518467852257	NA	Years	1.91518467852257	0	Years	31.32.0	nationwide children s hospital	21	lusc	11	false	2013	79	r-lower	NA	tcga-66-2770	f1b357e4-d67a-42c9-b0b7-12f69fa3da58	r-lower	consented	germany	122	NA	NA	lung adenocarcinoma- not otherwise specified (nos)	no	NA	other	NA	NA	inferior lobe right s viii	NA	primary	7	-28944	NA	0	700
TCGA.66.2771	Yes	male	60	NA	NA	NA	NA	NA	NA	NA	NA	1.58139534883721	NA	Years	1.58139534883721	0	Years	39.28.0	nationwide children s hospital	21	lusc	11	false	2013	60	r-upper	NA	tcga-66-2771	1535c8ab-100d-4886-8598-12a94483d010	r-upper	consented	germany	30	NA	NA	lung adenocarcinoma- not otherwise specified (nos)	no	NA	NA	NA	NA	upper pulmonary lobe right	NA	primary	7	-22218	NA	0	578
TCGA.66.2773	Yes	male	69	NA	NA	NA	NA	NA	NA	NA	NA	0.251709986320109	NA	Years	0.251709986320109	1	Years	60.31.0	nationwide children s hospital	21	lusc	11	false	2013	69	l-lower	NA	tcga-66-2773	791f1b21-695e-4db1-b41d-80590c09d257	l-lower	consented	germany	61	NA	NA	lung adenocarcinoma- not otherwise specified (nos)	no	NA	other	NA	NA	inferior lobe right sviii	NA	primary	7	-25354	92	0	NA
TCGA.66.2777	Yes	male	71	NA	NA	NA	NA	NA	NA	NA	NA	0.166894664842681	NA	Years	0.166894664842681	0	Years	60.31.0	nationwide children s hospital	21	lusc	11	false	2013	71	r-middle	NA	tcga-66-2777	23e65963-d9f3-4cec-953c-4dd06f7d8668	r-middle	consented	germany	61	NA	NA	lung adenocarcinoma- not otherwise specified (nos)	no	NA	NA	NA	NA	middle pulmonary lobe right s iv	NA	primary	7	-26085	NA	0	61
TCGA.66.2778	Yes	female	68	NA	NA	NA	NA	NA	NA	NA	NA	1.58139534883721	NA	Years	1.58139534883721	0	Years	31.32.0	nationwide children s hospital	21	lusc	11	false	2013	68	l-lower	NA	tcga-66-2778	aabc43bb-485a-49bc-b48a-d4e4ecd46d33	l-lower	consented	germany	153	NA	NA	lung adenocarcinoma- not otherwise specified (nos)	no	NA	other	NA	NA	inferior lobe left s x	NA	primary	7	-25079	NA	0	578
TCGA.66.2780	Yes	male	65	NA	NA	NA	NA	NA	NA	NA	NA	1.00136798905609	NA	Years	1.00136798905609	1	Years	31.32.0	nationwide children s hospital	21	lusc	11	false	2013	65	l-upper	NA	tcga-66-2780	7ccce724-d401-487d-b444-6edbbd032303	l-upper	consented	germany	62	NA	NA	lung adenocarcinoma- not otherwise specified (nos)	no	NA	other	NA	NA	superior lobe left s iv	NA	primary	7	-23955	366	0	NA
TCGA.66.2781	Yes	male	67	NA	NA	NA	NA	NA	NA	NA	NA	0.331053351573187	NA	Years	0.331053351573187	0	Years	31.32.0	nationwide children s hospital	21	lusc	11	false	2013	67	l-upper	NA	tcga-66-2781	d49b0369-905c-4608-96a9-cc854980fc4c	l-upper	consented	germany	92	NA	NA	lung adenocarcinoma- not otherwise specified (nos)	no	NA	other	NA	NA	superior lobe left s i + ii	NA	primary	7	-24470	NA	0	121
TCGA.66.2782	Yes	male	71	NA	NA	NA	NA	NA	NA	NA	NA	0.998632010943912	NA	Years	0.998632010943912	1	Years	31.32.0	nationwide children s hospital	21	lusc	11	false	2013	71	r-upper	NA	tcga-66-2782	90b02be3-5496-40a2-8c6e-460d2898aadb	r-upper	consented	germany	92	NA	NA	lung adenocarcinoma- not otherwise specified (nos)	no	NA	NA	NA	NA	upper pulmonary lobe right	NA	primary	7	-26237	365	0	NA
TCGA.66.2783	Yes	male	67	NA	NA	NA	NA	NA	NA	NA	NA	2.0766073871409	NA	Years	2.0766073871409	0	Years	60.31.0	nationwide children s hospital	21	lusc	11	false	2013	67	l-lower	NA	tcga-66-2783	d5e14ef5-1b78-4498-a2e2-77070c83eb7f	l-lower	consented	germany	29	NA	NA	lung adenocarcinoma- not otherwise specified (nos)	no	NA	other	NA	NA	inferior lobe left s ix	NA	primary	7	-24686	NA	0	759
TCGA.66.2785	Yes	male	65	NA	NA	NA	NA	NA	NA	NA	NA	0.161422708618331	NA	Years	0.161422708618331	0	Years	31.32.0	nationwide children s hospital	21	lusc	11	false	2013	65	l-upper	NA	tcga-66-2785	ce94e544-8887-479f-83cd-27b1c740e4c2	l-upper	consented	germany	59	NA	NA	lung adenocarcinoma- not otherwise specified (nos)	no	NA	other	NA	NA	superior lobe left s iii	NA	primary	7	-23772	NA	0	59
TCGA.66.2786	Yes	female	68	NA	NA	NA	NA	NA	NA	NA	NA	2.16142270861833	NA	Years	2.16142270861833	0	Years	31.32.0	nationwide children s hospital	21	lusc	11	false	2013	68	r-upper	NA	tcga-66-2786	a9d7adec-3849-40e2-a2a2-f43443ec43bb	r-upper	consented	germany	90	NA	NA	lung adenocarcinoma- not otherwise specified (nos)	no	NA	NA	NA	NA	upper pulmonary lobe right	NA	primary	7	-25051	NA	0	790
TCGA.66.2787	Yes	male	57	NA	NA	NA	NA	NA	NA	NA	NA	3.3296853625171	NA	Years	3.3296853625171	0	Years	39.28.0	nationwide children s hospital	21	lusc	11	false	2013	57	r-upper	NA	tcga-66-2787	e1a2cccc-f0ce-4d23-bd58-e098009ebdac	l-upper	consented	germany	31	NA	NA	lung adenocarcinoma- not otherwise specified (nos)	no	NA	NA	NA	NA	upper pulmonary lobe left	NA	primary	7	-21123	NA	0	1217
TCGA.66.2788	Yes	male	56	NA	NA	NA	NA	NA	NA	NA	NA	1.9124487004104	NA	Years	1.9124487004104	0	Years	39.28.0	nationwide children s hospital	21	lusc	11	false	2013	56	l-lower	NA	tcga-66-2788	e487c72f-2cb4-4a88-bd69-cd006d5b4c1a	l-lower	consented	germany	0	NA	NA	lung adenocarcinoma- not otherwise specified (nos)	no	NA	NA	NA	NA	lower pulmonary lobe left	NA	primary	7	-20636	NA	0	699
TCGA.66.2789	Yes	male	73	NA	NA	NA	NA	NA	NA	NA	NA	0.336525307797538	NA	Years	0.336525307797538	1	Years	39.28.0	nationwide children s hospital	21	lusc	11	false	2013	73	l-lower	NA	tcga-66-2789	87ac0ad4-8c9d-409e-9a86-1d201d01769d	l-lower	consented	germany	0	NA	NA	lung adenocarcinoma- not otherwise specified (nos)	no	NA	other	NA	NA	inferior lobe left s ix	NA	primary	7	-26752	123	0	NA
TCGA.66.2790	Yes	male	72	NA	NA	NA	NA	NA	NA	NA	NA	1.9124487004104	NA	Years	1.9124487004104	0	Years	39.28.0	nationwide children s hospital	21	lusc	11	false	2013	72	l-upper	NA	tcga-66-2790	ede3e359-bc49-4899-abe5-92dc65588286	l-upper	consented	germany	30	NA	NA	lung adenocarcinoma- not otherwise specified (nos)	no	NA	NA	NA	NA	upper pulmonary lobe left	NA	primary	7	-26419	NA	0	699
TCGA.66.2791	Yes	male	66	NA	NA	NA	NA	NA	NA	NA	NA	0.418604651162791	NA	Years	0.418604651162791	1	Years	39.28.0	nationwide children s hospital	21	lusc	11	false	2013	66	r-lower	NA	tcga-66-2791	a8e79b70-76c4-4d4f-8e1d-37daebf2a921	r-lower	consented	germany	30	NA	NA	lung adenocarcinoma- not otherwise specified (nos)	no	NA	other	NA	NA	inferior lobe right s x	NA	primary	7	-24138	153	0	NA
TCGA.66.2792	Yes	male	58	NA	NA	NA	NA	NA	NA	NA	NA	2.49794801641587	NA	Years	2.49794801641587	0	Years	39.28.0	nationwide children s hospital	21	lusc	11	false	2013	58	l-lower	NA	tcga-66-2792	40dc2edc-4bde-441d-8fc5-8ce1bd42f267	l-lower	consented	germany	61	NA	NA	lung adenocarcinoma- not otherwise specified (nos)	no	NA	NA	NA	NA	lower pulmonary lobe left	NA	primary	7	-21428	NA	0	913
TCGA.66.2793	Yes	male	68	NA	NA	NA	NA	NA	NA	NA	NA	0.837209302325581	NA	Years	0.837209302325581	1	Years	60.31.0	nationwide children s hospital	21	lusc	11	false	2013	68	r-middle	NA	tcga-66-2793	9af6ed4e-8cdc-4f49-84e9-ba1053b5b3ca	r-middle	consented	germany	91	NA	NA	lung adenocarcinoma- not otherwise specified (nos)	no	NA	NA	NA	NA	middle pulmonary lobe right	NA	primary	7	-25111	306	0	NA
TCGA.66.2794	Yes	male	64	NA	NA	NA	NA	NA	NA	NA	NA	4.50068399452804	NA	Years	4.50068399452804	0	Years	60.31.0	nationwide children s hospital	21	lusc	11	false	2013	64	l-upper	NA	tcga-66-2794	8d20352a-6180-40d0-adc0-c87fef854dfa	l-upper	consented	germany	792	NA	NA	lung adenocarcinoma- not otherwise specified (nos)	no	NA	NA	NA	NA	upper pulmonary lobe left	NA	primary	7	-23710	NA	0	1645
TCGA.66.2795	Yes	male	68	NA	NA	NA	NA	NA	NA	NA	NA	0.333789329685363	NA	Years	0.333789329685363	0	Years	39.28.0	nationwide children s hospital	21	lusc	11	false	2013	68	l-upper	NA	tcga-66-2795	da93a143-5799-4856-a5f4-3ff3b9284311	l-upper	consented	germany	91	NA	NA	lung adenocarcinoma- not otherwise specified (nos)	no	NA	NA	NA	NA	upper pulmonary lobe left	NA	primary	7	-24896	NA	0	122
TCGA.66.2800	Yes	male	70	NA	NA	NA	NA	NA	NA	NA	NA	4.08207934336525	NA	Years	4.08207934336525	0	Years	60.31.0	nationwide children s hospital	21	lusc	11	false	2013	70	r-upper	NA	tcga-66-2800	4fbf2497-0774-4599-8c90-1961612b8e3a	r-upper	consented	germany	31	NA	NA	lung adenocarcinoma- not otherwise specified (nos)	no	NA	NA	NA	NA	upper pulmonary lobe right	NA	primary	7	-25809	NA	0	1492
TCGA.68.7755	Yes	female	60	not hispanic or latino	NA	NA	NA	NA	NA	NA	NA	0.227086183310534	0	Years	0.227086183310534	0	Years	193.18.0	nationwide children s hospital	21	lusc	11	false	2013	60	r-lower	NA	tcga-68-7755	3666bc65-8e40-409e-9a1f-41583dd6d978	r-lower	consented	united states	-1	NA	NA	lung adenocarcinoma- not otherwise specified (nos)	no	no	NA	NA	NA	NA	NA	primary	23	-21936	NA	0	83
TCGA.68.7756	Yes	male	84	not hispanic or latino	NA	NA	NA	NA	NA	NA	NA	0.552667578659371	0	Years	0.552667578659371	0	Years	193.18.0	nationwide children s hospital	21	lusc	11	false	2013	84	l-upper	NA	tcga-68-7756	c6debfbb-de60-4d0d-aec2-d8d514c1f313	l-upper	consented	united states	14	NA	NA	lung adenocarcinoma- not otherwise specified (nos)	no	no	NA	NA	NA	NA	NA	primary	23	-30762	NA	0	202
TCGA.68.7757	Yes	male	74	not hispanic or latino	NA	NA	NA	NA	NA	NA	NA	0.577291381668947	NA	Years	0.577291381668947	0	Years	225.12.0	nationwide children s hospital	21	lusc	11	false	2013	74	l-upper	NA	tcga-68-7757	9665b02f-970d-41fc-a07c-f01c8e3fe5a8	l-upper	consented	united states	62	NA	NA	lung adenocarcinoma- not otherwise specified (nos)	no	no	NA	NA	NA	NA	NA	primary	1	-27271	NA	0	211
TCGA.68.8250	Yes	male	66	not hispanic or latino	NA	NA	NA	NA	NA	NA	NA	0.667578659370725	0	Years	0.667578659370725	0	Years	225.12.0	nationwide children s hospital	21	lusc	11	false	2013	66	r-upper	NA	tcga-68-8250	7b982d5e-3a7d-40ac-bd25-6044c62879b6	r-upper	consented	united states	111	NA	NA	lung squamous cell carcinoma- not otherwise specified (nos)	no	NA	NA	NA	NA	NA	NA	primary	23	-24118	NA	0	244
TCGA.68.8251	Yes	male	78	hispanic or latino	NA	NA	NA	NA	NA	NA	NA	0.259917920656635	NA	Years	0.259917920656635	0	Years	225.12.0	nationwide children s hospital	21	lusc	11	false	2013	78	l-upper	NA	tcga-68-8251	d484c95f-5128-4239-a6e5-1496de39ba4b	l-upper	consented	united states	-9	NA	NA	lung squamous cell carcinoma- not otherwise specified (nos)	no	no	NA	NA	NA	NA	NA	primary	24	-28739	NA	0	95
TCGA.70.6722	Yes	male	47	not hispanic or latino	NA	NA	NA	NA	NA	NA	NA	0	NA	Years	0	0	Years	140.24.0	nationwide children s hospital	21	lusc	11	false	2013	47	r-upper	NA	tcga-70-6722	f7287eb4-c77d-4c67-a768-87fcccd668f5	r-upper	consented	vietnam	0	NA	NA	lung adenocarcinoma- not otherwise specified (nos)	no	no	NA	NA	NA	NA	NA	primary	9	-17328	NA	0	0
TCGA.70.6723	Yes	male	65	not hispanic or latino	NA	NA	NA	NA	NA	NA	NA	0	NA	Years	0	0	Years	140.24.0	nationwide children s hospital	21	lusc	11	false	2013	65	r-upper	NA	tcga-70-6723	15b0bfd4-2068-4ac8-aaa8-a2a6797253d8	r-upper	consented	vietnam	0	NA	NA	NA	no	no	NA	NA	NA	NA	NA	primary	9	-24035	NA	0	0
TCGA.77.6842	Yes	male	79	NA	NA	NA	NA	NA	NA	NA	NA	0.549931600547196	1	Years	2.45964432284542	1	Years	159.20.0	nationwide children s hospital	21	lusc	11	false	2013	79	NA	NA	tcga-77-6842	64925b54-c354-4290-a5c4-117fcdbf1ebb	NA	consented	australia	-2	NA	NA	lung adenocarcinoma- not otherwise specified (nos)	no	no	other	distal (>2cm)	l- upper and l-lower	NA	NA	primary	15	-28861	899	0	NA
TCGA.77.6843	Yes	male	74	NA	NA	NA	NA	NA	NA	NA	NA	6.08207934336525	NA	Years	6.08207934336525	1	Years	159.20.0	nationwide children s hospital	21	lusc	11	false	2013	74	r-upper	NA	tcga-77-6843	c2598334-f866-4cc3-93ec-2d2e8b85d319	r-upper	consented	australia	-8	NA	NA	lung adenocarcinoma- not otherwise specified (nos)	no	no	NA	distal (>2cm)	NA	NA	NA	primary	15	-27291	2223	0	NA
TCGA.77.6844	Yes	male	74	NA	NA	NA	NA	NA	NA	NA	NA	4.89192886456908	1	Years	6.24897400820793	1	Years	159.20.0	nationwide children s hospital	21	lusc	11	false	2013	74	r-lower	NA	tcga-77-6844	fc6fa488-f8e3-4336-97dc-bd8c087c70e6	r-lower	consented	australia	-1	NA	NA	lung adenocarcinoma- not otherwise specified (nos)	no	no	NA	distal (>2cm)	NA	NA	NA	primary	16	-27219	2284	0	NA
TCGA.77.6845	Yes	male	69	NA	NA	NA	NA	NA	NA	NA	NA	1.93707250341997	0	Years	1.93707250341997	1	Years	159.20.0	nationwide children s hospital	21	lusc	11	false	2013	69	r-middle	NA	tcga-77-6845	f74b6db3-62af-4158-9310-a29b1180e469	r-middle	consented	australia	-1	NA	NA	lung adenocarcinoma- not otherwise specified (nos)	no	no	NA	distal (>2cm)	NA	NA	NA	primary	20	-25320	708	0	NA
TCGA.77.7138	Yes	male	67	NA	NA	NA	NA	NA	NA	NA	NA	0.930232558139535	NA	Years	0.930232558139535	1	Years	181.17.0	nationwide children s hospital	21	lusc	11	false	2013	67	l-lower	NA	tcga-77-7138	dea2269f-7e15-4ea1-88a4-2314a819c731	l-lower	consented	australia	-1	NA	NA	lung adenocarcinoma- not otherwise specified (nos)	no	no	NA	distal (>2cm)	NA	NA	NA	primary	8	-24593	340	0	NA
TCGA.77.7139	Yes	male	56	NA	NA	NA	NA	NA	NA	NA	NA	7.48563611491108	NA	Years	7.48563611491108	0	Years	181.17.0	nationwide children s hospital	21	lusc	11	false	2013	56	r-lower	NA	tcga-77-7139	ee850103-6314-41a3-9734-8b520de95b40	r-lower	consented	australia	-1	NA	NA	lung adenocarcinoma- not otherwise specified (nos)	no	no	NA	distal (>2cm)	NA	NA	NA	primary	22	-20632	NA	0	2736
TCGA.77.7140	Yes	female	69	NA	NA	NA	NA	NA	NA	NA	NA	0.683994528043776	1	Years	1.72913816689466	1	Years	181.17.0	nationwide children s hospital	21	lusc	11	false	2013	69	l-upper	NA	tcga-77-7140	107f6b9a-2883-4499-a40a-ec25bc834a06	l-upper	consented	australia	-22	NA	NA	lung adenocarcinoma- not otherwise specified (nos)	no	yes, history of prior malignancy	NA	distal (>2cm)	NA	NA	NA	primary	9	-25303	632	0	NA
TCGA.77.7141	Yes	male	64	NA	NA	NA	NA	NA	NA	NA	NA	0.0410396716826265	NA	Years	0.0410396716826265	0	Years	181.17.0	nationwide children s hospital	21	lusc	11	false	2013	64	l-upper	NA	tcga-77-7141	5144fc75-b89e-47d8-96b4-aadd3f0da4e5	l-upper	consented	australia	-1	NA	NA	lung adenocarcinoma- not otherwise specified (nos)	no	no	NA	distal (>2cm)	NA	NA	NA	primary	15	-23583	NA	0	15
TCGA.77.7142	Yes	female	59	NA	NA	NA	NA	NA	NA	NA	NA	3.51573187414501	0	Years	3.51573187414501	0	Years	181.17.0	nationwide children s hospital	21	lusc	11	false	2013	59	l-upper	NA	tcga-77-7142	37a0ab12-44af-4815-b7cc-961d44851470	l-upper	consented	australia	-1	NA	NA	lung adenocarcinoma- not otherwise specified (nos)	no	no	NA	NA	NA	NA	NA	primary	22	-21796	NA	0	1285
TCGA.77.7335	Yes	female	62	NA	NA	NA	NA	NA	NA	NA	NA	5.83310533515732	NA	Years	5.83310533515732	1	Years	181.17.0	nationwide children s hospital	21	lusc	11	false	2013	62	NA	NA	tcga-77-7335	b206617b-90a7-4467-b2ba-2000b2c6992d	NA	deceased	australia	NA	2132	NA	lung adenocarcinoma- not otherwise specified (nos)	no	no	NA	distal (>2cm)	left lung	left lung	NA	primary	8	-22863	2132	0	NA
TCGA.77.7337	Yes	male	65	NA	NA	NA	NA	NA	NA	NA	NA	8.90013679890561	NA	Years	8.90013679890561	1	Years	181.17.0	nationwide children s hospital	21	lusc	11	false	2013	65	l-upper	NA	tcga-77-7337	cdab8ae1-d0e5-4a85-901e-2b05c63fa2b9	NA	deceased	australia	NA	3253	NA	lung adenocarcinoma- not otherwise specified (nos)	no	no	NA	distal (>2cm)	left lung	left lung	NA	primary	8	-24065	3253	0	NA
TCGA.77.7338	Yes	male	64	NA	NA	NA	NA	NA	NA	NA	NA	0.0136798905608755	0	Years	0.0136798905608755	1	Years	181.17.0	nationwide children s hospital	21	lusc	11	false	2013	64	r-upper	NA	tcga-77-7338	03016c31-a2eb-4a04-9e98-f10e0c64fe9e	r-upper	deceased	australia	NA	5	NA	lung adenocarcinoma- not otherwise specified (nos)	no	no	NA	distal (>2cm)	NA	NA	NA	primary	8	-23480	5	0	NA
TCGA.77.7463	Yes	male	75	NA	NA	NA	NA	NA	NA	NA	NA	3.89329685362517	NA	Years	3.89329685362517	1	Years	181.17.0	nationwide children s hospital	21	lusc	11	false	2013	75	l-upper	NA	tcga-77-7463	2f4c473d-7a1a-4004-936c-8d4a7a24e212	l-upper	consented	australia	-19	NA	NA	lung adenocarcinoma- not otherwise specified (nos)	no	no	NA	NA	NA	NA	NA	primary	13	-27520	1423	0	NA
TCGA.77.7465	Yes	male	58	NA	NA	NA	NA	NA	NA	NA	NA	1.31053351573187	NA	Years	1.31053351573187	0	Years	181.17.0	nationwide children s hospital	21	lusc	11	false	2013	58	r-upper	NA	tcga-77-7465	188fe74b-a62b-47a0-9069-5c3a2837ee05	r-upper	consented	australia	-1	NA	NA	lung adenocarcinoma- not otherwise specified (nos)	no	no	NA	NA	NA	NA	NA	primary	13	-21548	NA	0	479
TCGA.77.8007	Yes	male	68	NA	NA	NA	NA	NA	NA	NA	NA	0.380300957592339	1	Years	0.54172366621067	1	Years	208.15.0	nationwide children s hospital	21	lusc	11	false	2013	68	r-upper	NA	tcga-77-8007	c7b23a5a-c49a-4426-bd4e-b191f4227ac6	r-upper	deceased	australia	NA	198	NA	lung adenocarcinoma- not otherwise specified (nos)	no	no	NA	distal (>2cm)	NA	NA	NA	primary	11	-25101	198	0	NA
TCGA.77.8008	Yes	male	68	NA	NA	NA	NA	NA	NA	NA	NA	7.2202462380301	NA	Years	7.2202462380301	1	Years	208.15.0	nationwide children s hospital	21	lusc	11	false	2013	68	r-lower	NA	tcga-77-8008	43ea8913-abfe-495d-a909-d57da13d1a27	r-lower	deceased	australia	NA	2639	NA	lung adenocarcinoma- not otherwise specified (nos)	no	no	NA	distal (>2cm)	NA	NA	NA	primary	11	-24947	2639	0	NA
TCGA.77.8009	Yes	male	68	NA	NA	NA	NA	NA	NA	NA	NA	1.66073871409029	1	Years	4.48974008207934	0	Years	208.15.0	nationwide children s hospital	21	lusc	11	false	2013	68	r-lower	NA	tcga-77-8009	9ea119ff-e5d9-49ec-b0a2-b21173c48044	r-lower	consented	australia	-1	NA	NA	lung adenocarcinoma- not otherwise specified (nos)	no	no	NA	distal (>2cm)	NA	NA	NA	primary	11	-25036	NA	0	1641
TCGA.77.8128	Yes	male	60	NA	NA	NA	NA	NA	NA	NA	NA	3.14637482900137	NA	Years	3.14637482900137	1	Years	214.8.0	nationwide children s hospital	21	lusc	11	false	2013	60	other (please specify)	left lung	tcga-77-8128	af008b10-38c1-40f2-a924-66c554813c50	NA	consented	australia	-9	NA	NA	lung squamous cell carcinoma- not otherwise specified (nos)	no	no	NA	NA	left lung	NA	NA	primary	2	-21986	1150	0	NA
TCGA.77.8130	Yes	male	69	NA	NA	NA	NA	NA	NA	NA	NA	6.90013679890561	NA	Years	6.90013679890561	0	Years	214.8.0	nationwide children s hospital	21	lusc	11	false	2013	69	l-upper	NA	tcga-77-8130	7fe0e47a-07e1-467b-b5dc-63e2a25ba6dd	l-upper	consented	australia	0	NA	NA	lung squamous cell carcinoma- not otherwise specified (nos)	no	no	NA	NA	NA	NA	NA	primary	3	-25260	NA	0	2522
TCGA.77.8131	Yes	male	72	NA	NA	NA	NA	NA	NA	NA	NA	1.04787961696306	NA	Years	1.04787961696306	1	Years	214.8.0	nationwide children s hospital	21	lusc	11	false	2013	72	l-lower	NA	tcga-77-8131	6d7803fd-cf8f-43dc-8b2d-fd129cdd2b3d	l-lower	consented	australia	-1	NA	NA	lung squamous cell carcinoma- not otherwise specified (nos)	no	no	NA	NA	NA	NA	NA	primary	19	-26610	383	0	NA
TCGA.77.8133	Yes	male	74	NA	NA	NA	NA	NA	NA	NA	NA	4.48700410396717	NA	Years	4.48700410396717	1	Years	214.8.0	nationwide children s hospital	21	lusc	11	false	2013	74	other (please specify)	right middle/lower - unsure which lobe	tcga-77-8133	becc8bb8-bdbf-426c-b9b6-a23558eb13c1	NA	consented	australia	-1	NA	NA	lung squamous cell carcinoma- not otherwise specified (nos)	no	no	NA	NA	right middle/lower - unsure which lobe	NA	NA	primary	3	-27139	1640	0	NA
TCGA.77.8136	Yes	female	74	NA	NA	NA	NA	NA	NA	NA	NA	3.2530779753762	0	Years	3.2530779753762	1	Years	214.8.0	nationwide children s hospital	21	lusc	11	false	2013	74	other (please specify)	NA	tcga-77-8136	c4ca7861-2fcc-4ed7-a240-bea9c43d5fb1	NA	consented	australia	3	NA	NA	lung squamous cell carcinoma- not otherwise specified (nos)	no	no	NA	NA	left upper/lower (unsure which lobe)	NA	NA	primary	3	-27192	1189	0	NA
TCGA.77.8138	Yes	male	74	NA	NA	NA	NA	NA	NA	NA	NA	1.47195622435021	0	Years	1.47195622435021	1	Years	214.8.0	nationwide children s hospital	21	lusc	11	false	2013	74	l-upper	NA	tcga-77-8138	283af87a-f962-47ab-8a7b-4fcd7e45cdf6	l-upper	consented	australia	2	NA	NA	lung squamous cell carcinoma- not otherwise specified (nos)	no	no	NA	NA	NA	NA	NA	primary	26	-27225	538	0	NA
TCGA.77.8139	Yes	male	72	NA	NA	NA	NA	NA	NA	NA	NA	8.66210670314637	0	Years	8.66210670314637	0	Years	214.8.0	nationwide children s hospital	21	lusc	11	false	2013	72	r-upper	NA	tcga-77-8139	1fdbeb6a-8c73-46db-9d21-c56a834064f6	r-upper	consented	australia	5	NA	NA	lung squamous cell carcinoma- not otherwise specified (nos)	no	no	NA	NA	NA	NA	NA	primary	2	-26463	NA	0	3166
TCGA.77.8140	Yes	female	66	NA	NA	NA	NA	NA	NA	NA	NA	0.960328317373461	NA	Years	0.960328317373461	1	Years	214.8.0	nationwide children s hospital	21	lusc	11	false	2013	66	r-lower	NA	tcga-77-8140	463e921c-ec20-4263-ad24-bdc2d56edb56	r-lower	consented	australia	-1	NA	NA	lung squamous cell carcinoma- not otherwise specified (nos)	no	no	NA	NA	NA	NA	NA	primary	3	-24415	351	0	NA
TCGA.77.8143	Yes	male	76	NA	NA	NA	NA	NA	NA	NA	NA	2.19699042407661	NA	Years	2.19699042407661	1	Years	214.8.0	nationwide children s hospital	21	lusc	11	false	2013	76	l-upper	NA	tcga-77-8143	ba42da22-44c2-488f-91f0-e274948b5cef	l-upper	consented	australia	-1	NA	NA	lung squamous cell carcinoma- not otherwise specified (nos)	no	no	NA	NA	NA	NA	NA	primary	2	-27772	803	0	NA
TCGA.77.8144	Yes	male	70	NA	NA	NA	NA	NA	NA	NA	NA	2.27906976744186	NA	Years	2.27906976744186	0	Years	214.8.0	nationwide children s hospital	21	lusc	11	false	2013	70	l-lower	NA	tcga-77-8144	86be9147-65f6-43f4-a3e9-5e5f422bd0ff	l-lower	consented	australia	-42	NA	NA	lung squamous cell carcinoma- not otherwise specified (nos)	no	no	NA	NA	NA	NA	NA	primary	3	-25796	NA	0	833
TCGA.77.8145	Yes	male	73	NA	NA	NA	NA	NA	NA	NA	NA	0.580027359781122	1	Years	0.580027359781122	1	Years	214.8.0	nationwide children s hospital	21	lusc	11	false	2013	73	other (please specify)	NA	tcga-77-8145	7ff92b3b-e810-42e2-9aa3-3e2335bb0f4a	NA	consented	australia	-1	NA	NA	lung squamous cell carcinoma- not otherwise specified (nos)	no	no	NA	NA	left lung - unsure whether upper or lower	NA	NA	primary	3	-26707	212	0	NA
TCGA.77.8146	Yes	male	72	NA	NA	NA	NA	NA	NA	NA	NA	5.97264021887825	NA	Years	5.97264021887825	0	Years	214.8.0	nationwide children s hospital	21	lusc	11	false	2013	72	r-upper	NA	tcga-77-8146	636d0804-8a63-4bd0-86b4-dc1dc71da8b7	r-upper	consented	australia	-1	NA	NA	lung squamous cell carcinoma- not otherwise specified (nos)	no	no	NA	NA	NA	NA	NA	primary	3	-26533	NA	0	2183
TCGA.77.8148	Yes	male	68	NA	NA	NA	NA	NA	NA	NA	NA	0.801641586867305	NA	Years	0.801641586867305	0	Years	214.8.0	nationwide children s hospital	21	lusc	11	false	2013	68	l-upper	NA	tcga-77-8148	8b55baf0-2d34-4cae-896d-641b1dd40785	NA	consented	australia	-1	NA	NA	lung squamous cell carcinoma- not otherwise specified (nos)	no	no	NA	NA	left lung - unsure whether upper or lower	NA	NA	primary	3	-24918	NA	0	293
TCGA.77.8150	Yes	male	64	NA	NA	NA	NA	NA	NA	NA	NA	3.99726402188782	1	Years	4.52804377564979	1	Years	214.8.0	nationwide children s hospital	21	lusc	11	false	2013	64	r-lower	NA	tcga-77-8150	7cc8892e-4ba5-4cf5-be76-9e5cb4891d25	NA	consented	australia	-1	NA	NA	lung squamous cell carcinoma- not otherwise specified (nos)	no	no	NA	NA	right lung - unsure which lobe	NA	NA	primary	3	-23474	1655	0	NA
TCGA.77.8153	Yes	female	77	NA	NA	NA	NA	NA	NA	NA	NA	4.6046511627907	NA	Years	4.6046511627907	0	Years	243.11.0	nationwide children s hospital	21	lusc	11	false	2013	77	r-lower	NA	tcga-77-8153	3336ee77-a6f6-4d3a-93f9-585ebc48ffba	r-lower	consented	australia	-43	NA	NA	lung squamous cell carcinoma- not otherwise specified (nos)	no	no	NA	NA	NA	NA	NA	primary	23	-28253	NA	0	1683
TCGA.77.8154	Yes	male	67	NA	NA	NA	NA	NA	NA	NA	NA	2.98768809849521	0	Years	2.98768809849521	0	Years	214.8.0	nationwide children s hospital	21	lusc	11	false	2013	67	r-lower	NA	tcga-77-8154	569691a3-15b4-4b1c-b8b7-b3ad17d0996e	r-lower	consented	australia	-1	NA	NA	lung squamous cell carcinoma- not otherwise specified (nos)	no	no	NA	NA	NA	NA	NA	primary	3	-24640	NA	0	1092
TCGA.77.8156	Yes	male	60	NA	NA	NA	NA	NA	NA	NA	NA	0.027359781121751	NA	Years	0.027359781121751	0	Years	214.8.0	nationwide children s hospital	21	lusc	11	false	2013	60	l-upper	NA	tcga-77-8156	96e31ca7-b917-4d04-804f-489243f6ee2b	l-upper	consented	australia	-1	NA	NA	lung squamous cell carcinoma- not otherwise specified (nos)	no	no	NA	NA	NA	NA	NA	primary	3	-22197	NA	0	10
TCGA.77.A5FZ	Yes	male	64	NA	NA	NA	NA	NA	NA	NA	NA	10.500683994528	NA	Years	10.500683994528	1	Years	293.9.0	nationwide children s hospital	21	lusc	11	false	2013	64	l-upper	NA	tcga-77-a5fz	775808ab-4b30-4473-a9ee-4ed2c18cfc2b	l-upper	consented	australia	5	NA	NA	NA	no	no	NA	NA	NA	NA	NA	primary	19	-23435	3838	0	NA
TCGA.77.A5G3	Yes	male	63	NA	NA	NA	NA	NA	NA	NA	NA	9.78385772913817	NA	Years	9.78385772913817	0	Years	293.9.0	nationwide children s hospital	21	lusc	11	false	2013	63	bronchial	NA	tcga-77-a5g3	b80ced5e-36b1-48d0-a8a9-0245aeb5f368	NA	consented	australia	-1	NA	NA	lung squamous cell carcinoma- not otherwise specified (nos)	no	no	NA	NA	NA	NA	NA	primary	19	-23170	NA	0	3576
TCGA.77.A5GB	Yes	male	90	NA	NA	NA	NA	NA	NA	NA	NA	2.56361149110807	NA	Years	2.56361149110807	1	Years	293.9.0	nationwide children s hospital	21	lusc	11	false	2013	90	other (please specify)	left lingula	tcga-77-a5gb	07083473-8835-4bf9-9f52-b15bba59d932	NA	consented	australia	-49	NA	NA	lung squamous cell carcinoma- not otherwise specified (nos)	no	NA	NA	NA	left lingulectomy	NA	NA	primary	19	-32872	937	0	NA
TCGA.77.A5GH	Yes	male	81	NA	NA	NA	NA	NA	NA	NA	NA	1.95075239398085	NA	Years	1.95075239398085	0	Years	293.9.0	nationwide children s hospital	21	lusc	11	false	2013	81	other (please specify)	left lingula	tcga-77-a5gh	a2cd5b01-a1f6-46d0-9f05-9dc3df9019f7	NA	consented	australia	0	NA	NA	lung squamous cell carcinoma- not otherwise specified (nos)	no	no	NA	NA	left lingulectomy	NA	NA	primary	19	-29842	NA	0	713
TCGA.79.5596	Yes	male	NA	NA	NA	NA	NA	NA	NA	NA	NA	NA	1	Years	NA	0	Years	159.20.0	nationwide children s hospital	21	lusc	11	false	2013	NA	l-upper	NA	tcga-79-5596	3f1b4356-0b53-48cd-8938-96fc786c9b63	l-upper	consented	canada	NA	NA	NA	lung adenocarcinoma- not otherwise specified (nos)	no	NA	NA	NA	NA	NA	NA	primary	12	NA	NA	NA	NA
TCGA.85.6175	Yes	female	63	not hispanic or latino	NA	NA	NA	NA	NA	NA	NA	0	NA	Years	0	0	Years	140.23.0	nationwide children s hospital	17	lusc	10	false	2013	63	l-upper	NA	tcga-85-6175	2e007464-f3f4-4eb2-bab8-91b8272c96d1	l-upper	consented	russia	-1	NA	NA	lung adenocarcinoma- not otherwise specified (nos)	no	no	NA	NA	NA	NA	NA	primary	21	-23228	NA	0	0
TCGA.85.6560	Yes	male	59	not hispanic or latino	NA	NA	NA	NA	NA	NA	NA	0.0300957592339261	NA	Years	0.0300957592339261	0	Years	140.23.0	nationwide children s hospital	17	lusc	10	false	2013	59	r-upper	NA	tcga-85-6560	870fb708-7631-4578-a470-3c7bd5228e5a	r-upper	consented	russia	-1	NA	NA	lung adenocarcinoma- not otherwise specified (nos)	no	no	NA	NA	NA	NA	NA	primary	31	-21768	NA	0	11
TCGA.85.6561	Yes	male	66	not hispanic or latino	NA	NA	NA	NA	NA	NA	NA	0.0656634746922025	NA	Years	0.0656634746922025	0	Years	140.23.0	nationwide children s hospital	17	lusc	10	false	2013	66	r-upper	NA	tcga-85-6561	46f35964-bd43-47e6-83fe-40da33828c94	r-upper	consented	russia	-1	NA	NA	lung adenocarcinoma- not otherwise specified (nos)	no	no	NA	NA	NA	NA	NA	primary	23	-24234	NA	0	24
TCGA.85.6798	Yes	male	57	not hispanic or latino	NA	NA	NA	NA	NA	NA	NA	0.0930232558139535	NA	Years	0.0930232558139535	0	Years	159.20.0	nationwide children s hospital	21	lusc	11	false	2013	57	r-upper	NA	tcga-85-6798	59b006b0-4a81-41c8-9574-29a732428e29	r-upper	consented	russia	-1	NA	NA	lung adenocarcinoma- not otherwise specified (nos)	no	no	NA	NA	NA	NA	NA	primary	25	-20837	NA	0	34
TCGA.85.7696	Yes	male	64	not hispanic or latino	NA	NA	NA	NA	NA	NA	NA	0.0492476060191518	NA	Years	0.0492476060191518	0	Years	193.18.0	nationwide children s hospital	21	lusc	11	false	2013	64	l-upper	NA	tcga-85-7696	b89eaf49-b80b-4730-b928-3fbc4385b64c	l-upper	consented	russia	-1	NA	NA	lung adenocarcinoma- not otherwise specified (nos)	no	no	NA	NA	NA	NA	NA	primary	18	-23413	NA	0	18
TCGA.85.7697	Yes	male	49	not hispanic or latino	NA	NA	NA	NA	NA	NA	NA	0.027359781121751	NA	Years	0.027359781121751	0	Years	193.18.0	nationwide children s hospital	21	lusc	11	false	2013	49	l-upper	NA	tcga-85-7697	caa36b5c-852b-4259-8db9-1091b1f02edd	l-upper	consented	russia	-1	NA	NA	lung adenocarcinoma- not otherwise specified (nos)	no	no	NA	NA	NA	NA	NA	primary	18	-17920	NA	0	10
TCGA.85.7698	Yes	male	48	not hispanic or latino	NA	NA	NA	NA	NA	NA	NA	0.13406292749658	NA	Years	0.13406292749658	0	Years	193.18.0	nationwide children s hospital	21	lusc	11	false	2013	48	r-upper	NA	tcga-85-7698	9a13a742-ff9a-4432-a7ce-7fcbb753be01	r-upper	consented	russia	-1	NA	NA	lung adenocarcinoma- not otherwise specified (nos)	no	no	NA	NA	NA	NA	NA	primary	18	-17650	NA	0	49
TCGA.85.7699	Yes	male	73	not hispanic or latino	NA	NA	NA	NA	NA	NA	NA	0.0027359781121751	NA	Years	0.0027359781121751	0	Years	193.18.0	nationwide children s hospital	21	lusc	11	false	2013	73	l-upper	NA	tcga-85-7699	06f36fce-f20f-4e37-8222-81a642c7bba0	l-upper	consented	russia	-1	NA	NA	lung adenocarcinoma- not otherwise specified (nos)	no	no	NA	NA	NA	NA	NA	primary	18	-26965	NA	0	1
TCGA.85.7710	Yes	female	59	not hispanic or latino	NA	NA	NA	NA	NA	NA	NA	0	NA	Years	0	0	Years	193.18.0	nationwide children s hospital	21	lusc	11	false	2013	59	l-lower	NA	tcga-85-7710	9f55bb37-4211-4e91-88ea-7b1d4f286598	l-lower	consented	united states	0	NA	NA	lung adenocarcinoma- not otherwise specified (nos)	no	no	NA	distal (>2cm)	NA	NA	NA	primary	21	-21789	NA	0	0
TCGA.85.7843	Yes	male	50	not hispanic or latino	NA	NA	NA	NA	NA	NA	NA	0.0957592339261286	NA	Years	0.0957592339261286	0	Years	193.18.0	nationwide children s hospital	21	lusc	11	false	2013	50	l-upper	NA	tcga-85-7843	01417822-b608-4934-8fe0-594315212be5	l-upper	consented	russia	-1	NA	NA	lung adenocarcinoma- not otherwise specified (nos)	no	no	NA	NA	NA	NA	NA	primary	20	-18352	NA	0	35
TCGA.85.7844	Yes	male	71	not hispanic or latino	NA	NA	NA	NA	NA	NA	NA	0.103967168262654	NA	Years	0.103967168262654	0	Years	193.17.0	nationwide children s hospital	17	lusc	10	false	2013	71	l-upper	NA	tcga-85-7844	10d8e6ad-f7ef-4acf-a9c2-25834bea71c9	l-upper	consented	russia	-1	NA	NA	lung adenocarcinoma- not otherwise specified (nos)	no	no	NA	NA	NA	NA	NA	primary	20	-26140	NA	0	38
TCGA.85.7950	Yes	male	46	not hispanic or latino	NA	NA	NA	NA	NA	NA	NA	0.164158686730506	NA	Years	0.164158686730506	0	Years	208.15.0	nationwide children s hospital	21	lusc	11	false	2013	46	l-upper	NA	tcga-85-7950	ee54896d-0895-47fe-b432-ef922deba5d8	l-upper	consented	russia	-1	NA	NA	lung adenocarcinoma- not otherwise specified (nos)	no	no	NA	NA	NA	NA	NA	primary	14	-16974	NA	0	60
TCGA.85.8048	Yes	male	62	not hispanic or latino	NA	NA	NA	NA	NA	NA	NA	0.0711354309165527	NA	Years	0.0711354309165527	0	Years	214.8.0	nationwide children s hospital	21	lusc	11	false	2013	62	l-lower	NA	tcga-85-8048	90648a49-997b-418c-9724-bd1d216eb861	l-lower	consented	russia	-1	NA	NA	lung squamous cell carcinoma- not otherwise specified (nos)	no	no	NA	NA	NA	NA	NA	primary	9	-22907	NA	0	26
TCGA.85.8049	Yes	male	57	not hispanic or latino	NA	NA	NA	NA	NA	NA	NA	0.164158686730506	NA	Years	0.164158686730506	0	Years	214.8.0	nationwide children s hospital	21	lusc	11	false	2013	57	l-lower	NA	tcga-85-8049	f43b511b-93d1-4a6e-ab17-e84448a084b2	l-lower	consented	russia	0	NA	NA	lung squamous cell carcinoma- not otherwise specified (nos)	no	no	NA	NA	NA	NA	NA	primary	9	-20994	NA	0	60
TCGA.85.8052	Yes	male	53	not hispanic or latino	NA	NA	NA	NA	NA	NA	NA	0.0437756497948016	NA	Years	0.0437756497948016	0	Years	214.8.0	nationwide children s hospital	21	lusc	11	false	2013	53	r-upper	NA	tcga-85-8052	395babb3-3f5d-4e71-a675-af4443f23028	r-upper	consented	russia	-1	NA	NA	lung squamous cell carcinoma- not otherwise specified (nos)	no	no	NA	NA	NA	NA	NA	primary	9	-19671	NA	0	16
TCGA.85.8070	Yes	male	71	not hispanic or latino	NA	NA	NA	NA	NA	NA	NA	0.117647058823529	0	Years	0.117647058823529	0	Years	214.8.0	nationwide children s hospital	21	lusc	11	false	2013	71	l-upper	NA	tcga-85-8070	67f40b3a-882c-4ac9-9038-0e7b10a5ccdc	l-upper	consented	russia	-1	NA	NA	lung squamous cell carcinoma- not otherwise specified (nos)	no	no	NA	NA	NA	NA	NA	primary	16	-26182	NA	0	43
TCGA.85.8071	Yes	male	52	not hispanic or latino	NA	NA	NA	NA	NA	NA	NA	0.0383036935704514	0	Years	0.0383036935704514	0	Years	214.8.0	nationwide children s hospital	21	lusc	11	false	2013	52	r-upper	NA	tcga-85-8071	c652350b-9e6c-421d-8027-8b8819e4ac6c	r-upper	consented	russia	-1	NA	NA	lung squamous cell carcinoma- not otherwise specified (nos)	no	no	NA	NA	NA	NA	NA	primary	9	-19158	NA	0	14
TCGA.85.8072	Yes	male	60	not hispanic or latino	NA	NA	NA	NA	NA	NA	NA	0.0984952120383037	NA	Years	0.0984952120383037	0	Years	214.7.0	nationwide children s hospital	25	lusc	7	false	2013	60	l-upper	NA	tcga-85-8072	e29f886a-1690-438b-b287-bfe9e9737b29	l-upper	consented	russia	-1	NA	NA	lung squamous cell carcinoma- not otherwise specified (nos)	no	no	NA	NA	NA	NA	NA	primary	9	-22069	NA	0	36
TCGA.85.8276	Yes	male	62	not hispanic or latino	NA	NA	NA	NA	NA	NA	NA	0.0355677154582763	NA	Years	0.0355677154582763	0	Years	225.12.0	nationwide children s hospital	21	lusc	11	false	2013	62	l-upper	NA	tcga-85-8276	aef2cf2f-2067-4d77-9bbe-0f6801826c31	l-upper	consented	russia	-1	NA	NA	lung squamous cell carcinoma- not otherwise specified (nos)	no	no	NA	NA	NA	NA	NA	primary	30	-22707	NA	0	13
TCGA.85.8277	Yes	male	70	not hispanic or latino	NA	NA	NA	NA	NA	NA	NA	0.0300957592339261	0	Years	0.0300957592339261	0	Years	225.12.0	nationwide children s hospital	21	lusc	11	false	2013	70	l-upper	NA	tcga-85-8277	8e6020a1-68df-4d57-ad4e-33acc0861fb3	l-upper	consented	russia	-1	NA	NA	lung squamous cell carcinoma- not otherwise specified (nos)	no	no	NA	NA	NA	NA	NA	primary	6	-25792	NA	0	11
TCGA.85.8287	Yes	male	72	not hispanic or latino	NA	NA	NA	NA	NA	NA	NA	0.120383036935705	NA	Years	0.120383036935705	0	Years	225.12.0	nationwide children s hospital	21	lusc	11	false	2013	72	l-upper	NA	tcga-85-8287	484c6114-ea0b-4c00-9f50-74fd413bd6dc	l-upper	consented	russia	-1	NA	NA	lung squamous cell carcinoma- not otherwise specified (nos)	no	no	NA	NA	NA	NA	NA	primary	7	-26401	NA	0	44
TCGA.85.8288	Yes	male	70	not hispanic or latino	NA	NA	NA	NA	NA	NA	NA	0.147742818057456	NA	Years	0.147742818057456	0	Years	225.12.0	nationwide children s hospital	21	lusc	11	false	2013	70	r-middle	NA	tcga-85-8288	186ca7d6-8354-43a2-b8a5-9ac79627331f	r-middle	consented	russia	-1	NA	NA	lung squamous cell carcinoma- not otherwise specified (nos)	no	no	NA	NA	NA	NA	NA	primary	19	-25629	NA	0	54
TCGA.85.8350	Yes	male	61	not hispanic or latino	NA	NA	NA	NA	NA	NA	NA	0.164158686730506	NA	Years	0.164158686730506	0	Years	225.12.0	nationwide children s hospital	21	lusc	11	false	2013	61	r-upper	NA	tcga-85-8350	aa00283a-4a9e-4600-8046-43adc6833218	r-upper	consented	russia	-1	NA	NA	lung squamous cell carcinoma- not otherwise specified (nos)	no	no	NA	NA	NA	NA	NA	primary	16	-22526	NA	0	60
TCGA.85.8351	Yes	male	72	not hispanic or latino	NA	NA	NA	NA	NA	NA	NA	0.150478796169631	NA	Years	0.150478796169631	0	Years	225.12.0	nationwide children s hospital	21	lusc	11	false	2013	72	r-lower	NA	tcga-85-8351	c935a05d-0bd5-4fad-8e06-950afe022bca	r-lower	consented	russia	-1	NA	NA	lung squamous cell carcinoma- not otherwise specified (nos)	no	no	NA	NA	NA	NA	NA	primary	17	-26437	NA	0	55
TCGA.85.8352	Yes	male	67	not hispanic or latino	NA	NA	NA	NA	NA	NA	NA	0.183310533515732	NA	Years	0.183310533515732	0	Years	233.11.0	nationwide children s hospital	21	lusc	11	false	2013	67	r-upper	NA	tcga-85-8352	159b96ab-2eb9-4604-be8c-e38f6aae103f	r-upper	consented	russia	-1	NA	NA	lung squamous cell carcinoma- not otherwise specified (nos)	no	no	NA	NA	NA	NA	NA	primary	14	-24788	NA	0	67
TCGA.85.8353	Yes	male	72	not hispanic or latino	NA	NA	NA	NA	NA	NA	NA	0.147742818057456	NA	Years	0.147742818057456	0	Years	225.12.0	nationwide children s hospital	21	lusc	11	false	2013	72	r-lower	NA	tcga-85-8353	4db53b4c-2e5c-45ea-8577-4360c114e0c1	r-lower	consented	russia	-1	NA	NA	lung squamous cell carcinoma- not otherwise specified (nos)	no	no	NA	NA	NA	NA	NA	primary	17	-26549	NA	0	54
TCGA.85.8354	Yes	male	53	not hispanic or latino	NA	NA	NA	NA	NA	NA	NA	0.166894664842681	NA	Years	0.166894664842681	0	Years	233.11.0	nationwide children s hospital	21	lusc	11	false	2013	53	r-lower	NA	tcga-85-8354	921daff1-65e7-4182-9822-04f48f0a178d	r-lower	consented	russia	-1	NA	NA	lung squamous cell carcinoma- not otherwise specified (nos)	no	no	NA	NA	NA	NA	NA	primary	14	-19692	NA	0	61
TCGA.85.8355	Yes	male	63	not hispanic or latino	NA	NA	NA	NA	NA	NA	NA	0.0547195622435021	NA	Years	0.0547195622435021	0	Years	225.12.0	nationwide children s hospital	21	lusc	11	false	2013	63	l-upper	NA	tcga-85-8355	cf3cdd9e-43fc-44c7-90c8-e4e13deed9c6	l-upper	consented	ukraine	12	NA	NA	lung squamous cell carcinoma- not otherwise specified (nos)	no	no	NA	NA	NA	NA	NA	primary	17	-23227	NA	0	20
TCGA.85.8479	Yes	male	66	not hispanic or latino	NA	NA	NA	NA	NA	NA	NA	0.0601915184678523	NA	Years	0.0601915184678523	0	Years	233.11.0	nationwide children s hospital	21	lusc	11	false	2013	66	l-lower	NA	tcga-85-8479	806e9c81-a76f-42d1-bc4d-8687b950b980	l-lower	consented	romania	14	NA	NA	NA	no	no	NA	NA	NA	NA	NA	primary	29	-24350	NA	0	22
TCGA.85.8481	Yes	male	70	not hispanic or latino	NA	NA	NA	NA	NA	NA	NA	0.0547195622435021	NA	Years	0.0547195622435021	0	Years	233.11.0	nationwide children s hospital	21	lusc	11	false	2013	70	l-upper	NA	tcga-85-8481	2d2a3e24-8e1c-4409-a803-fe8d475f9248	l-upper	consented	romania	-31	NA	NA	NA	no	no	NA	NA	NA	NA	NA	primary	29	-25782	NA	0	20
TCGA.85.8580	Yes	female	52	not hispanic or latino	NA	NA	NA	NA	NA	NA	NA	0.0738714090287278	0	Years	0.0738714090287278	0	Years	243.11.0	nationwide children s hospital	21	lusc	11	false	2013	52	r-lower	NA	tcga-85-8580	6205bb0d-f5ad-4181-a62b-5cb21415ff8e	r-lower	consented	united states	-13	NA	NA	lung squamous cell carcinoma- not otherwise specified (nos)	no	no	NA	NA	NA	NA	NA	primary	29	-19301	NA	0	27
TCGA.85.8582	Yes	male	49	not hispanic or latino	NA	NA	NA	NA	NA	NA	NA	0.0109439124487004	0	Years	0.0109439124487004	0	Years	243.11.0	nationwide children s hospital	21	lusc	11	false	2013	49	l-upper	NA	tcga-85-8582	b4dc4f02-ef59-4c23-bfea-815255bb6427	l-upper	consented	ukraine	2	NA	NA	lung squamous cell carcinoma- not otherwise specified (nos)	no	no	NA	NA	NA	NA	NA	primary	29	-18168	NA	0	4
TCGA.85.8584	Yes	male	71	not hispanic or latino	NA	NA	NA	NA	NA	NA	NA	0	NA	Years	0	0	Years	243.11.0	nationwide children s hospital	21	lusc	11	false	2013	71	r-upper	NA	tcga-85-8584	52924e27-7b36-4e25-83b2-abc51dd72668	r-upper	consented	romania	-29	NA	NA	NA	no	no	NA	NA	NA	NA	NA	primary	29	-26081	NA	0	0
TCGA.85.8664	Yes	male	73	not hispanic or latino	NA	NA	NA	NA	NA	NA	NA	0.00820793433652531	NA	Years	0.00820793433652531	0	Years	243.11.0	nationwide children s hospital	21	lusc	11	false	2013	73	r-upper	NA	tcga-85-8664	f30d81c6-d8d3-4547-b056-3942e390b936	r-upper	consented	ukraine	0	NA	NA	lung squamous cell carcinoma- not otherwise specified (nos)	no	no	NA	NA	NA	NA	NA	primary	29	-26954	NA	0	3
TCGA.85.8666	Yes	male	65	not hispanic or latino	NA	NA	NA	NA	NA	NA	NA	0.0383036935704514	0	Years	0.0383036935704514	0	Years	243.11.0	nationwide children s hospital	21	lusc	11	false	2013	65	l-upper	NA	tcga-85-8666	34f7b63b-7a49-4b29-ab72-d880d87fb7b3	l-upper	consented	ukraine	11	NA	NA	lung squamous cell carcinoma- not otherwise specified (nos)	no	no	NA	NA	NA	NA	NA	primary	29	-23906	NA	0	14
TCGA.85.A4CL	Yes	male	65	not hispanic or latino	NA	NA	NA	NA	NA	NA	NA	0.0383036935704514	NA	Years	0.0383036935704514	0	Years	283.10.0	nationwide children s hospital	21	lusc	11	false	2013	65	r-lower	NA	tcga-85-a4cl	86958f1d-f10b-403e-b204-061e1932a793	r-lower	consented	ukraine	12	NA	NA	lung squamous cell carcinoma- not otherwise specified (nos)	no	no	NA	NA	NA	NA	NA	primary	5	-24005	NA	0	14
TCGA.85.A4CN	Yes	female	56	not hispanic or latino	NA	NA	NA	NA	NA	NA	NA	-0.0492476060191518	NA	Years	-0.0492476060191518	0	Years	259.4.0	nationwide children s hospital	5	lusc	12	false	2013	56	l-lower	NA	tcga-85-a4cn	67e92755-396e-4d9a-b737-979eadc743f9	l-lower	consented	romania	-24	NA	NA	lung squamous cell carcinoma- not otherwise specified (nos)	no	no	NA	NA	NA	NA	NA	primary	6	-20513	NA	0	-18
TCGA.85.A4JB	Yes	male	74	not hispanic or latino	NA	NA	NA	NA	NA	NA	NA	-0.027359781121751	NA	Years	-0.027359781121751	0	Years	276.11.0	nationwide children s hospital	5	lusc	12	false	2013	74	r-upper	NA	tcga-85-a4jb	264b3066-b77b-4375-9847-adcf22dbc438	r-upper	consented	romania	-20	NA	NA	lung squamous cell carcinoma- not otherwise specified (nos)	no	no	NA	NA	NA	NA	NA	primary	6	-27315	NA	0	-10
TCGA.85.A4JC	Yes	male	84	not hispanic or latino	NA	NA	NA	NA	NA	NA	NA	-0.027359781121751	NA	Years	-0.027359781121751	0	Years	267.11.0	nationwide children s hospital	5	lusc	12	false	2013	84	l-upper	NA	tcga-85-a4jc	4cdac0cf-6598-4d33-92e6-730fbdc88a61	l-upper	consented	romania	-17	NA	NA	lung squamous cell carcinoma- not otherwise specified (nos)	no	no	NA	NA	NA	NA	NA	primary	6	-30942	NA	0	-10
TCGA.85.A4PA	Yes	male	61	not hispanic or latino	NA	NA	NA	NA	NA	NA	NA	-0.0164158686730506	NA	Years	-0.0164158686730506	0	Years	267.11.0	nationwide children s hospital	5	lusc	12	false	2013	61	l-lower	NA	tcga-85-a4pa	6acdb5e1-4f4d-4512-a41b-ceec94b82744	l-lower	consented	ukraine	-7	NA	NA	lung squamous cell carcinoma- not otherwise specified (nos)	no	no	NA	NA	NA	NA	NA	primary	6	-22614	NA	0	-6
TCGA.85.A4QQ	Yes	male	68	not hispanic or latino	NA	NA	NA	NA	NA	NA	NA	-0.00547195622435021	NA	Years	-0.00547195622435021	0	Years	276.11.0	nationwide children s hospital	5	lusc	12	false	2013	68	r-lower	NA	tcga-85-a4qq	e5987342-bf04-457c-9785-74532ce26834	r-lower	consented	ukraine	-4	NA	NA	lung squamous cell carcinoma- not otherwise specified (nos)	no	no	NA	NA	NA	NA	NA	primary	1	-25065	NA	0	-2
TCGA.85.A4QR	Yes	male	67	not hispanic or latino	NA	NA	NA	NA	NA	NA	NA	0.0683994528043776	NA	Years	0.0683994528043776	0	Years	267.11.0	nationwide children s hospital	5	lusc	12	false	2013	67	r-upper	NA	tcga-85-a4qr	06b70dee-14d2-45c7-b6f0-4d1d29c575ea	r-upper	consented	ukraine	24	NA	NA	lung squamous cell carcinoma- not otherwise specified (nos)	no	no	NA	NA	NA	NA	NA	primary	1	-24756	NA	0	25
TCGA.85.A50M	Yes	male	47	not hispanic or latino	NA	NA	NA	NA	NA	NA	NA	0.0519835841313269	NA	Years	0.0519835841313269	0	Years	276.11.0	nationwide children s hospital	5	lusc	12	false	2013	47	r-upper	NA	tcga-85-a50m	6d991de7-8bfb-40a6-9070-edea041bd782	r-upper	consented	vietnam	13	NA	NA	lung squamous cell carcinoma- not otherwise specified (nos)	no	no	NA	NA	NA	NA	NA	primary	19	-17429	NA	0	19
TCGA.85.A50Z	Yes	male	57	not hispanic or latino	NA	NA	NA	NA	NA	NA	NA	0	NA	Years	0	0	Years	276.11.0	nationwide children s hospital	5	lusc	12	false	2013	57	r-upper	NA	tcga-85-a50z	8a0f8d00-86a0-4c63-a8d5-43bd2e13bd96	r-upper	consented	russia	-1	NA	NA	lung squamous cell carcinoma- not otherwise specified (nos)	no	no	NA	NA	NA	NA	NA	primary	8	-20940	NA	0	0
TCGA.85.A510	Yes	female	74	not hispanic or latino	NA	NA	NA	NA	NA	NA	NA	0	NA	Years	0	0	Years	283.10.0	nationwide children s hospital	21	lusc	11	false	2013	74	l-lower	NA	tcga-85-a510	bf57d48c-ed43-4c3d-a689-8f60ef023372	l-lower	consented	russia	-1	NA	NA	lung squamous cell carcinoma- not otherwise specified (nos)	no	no	NA	NA	NA	NA	NA	primary	8	-27067	NA	0	0
TCGA.85.A511	Yes	male	62	not hispanic or latino	NA	NA	NA	NA	NA	NA	NA	0	NA	Years	0	0	Years	276.11.0	nationwide children s hospital	5	lusc	12	false	2013	62	l-lower	NA	tcga-85-a511	d40b3520-708d-430b-a302-d4dc6970adbf	l-lower	consented	russia	-1	NA	NA	lung squamous cell carcinoma- not otherwise specified (nos)	no	no	NA	NA	NA	NA	NA	primary	8	-22758	NA	0	0
TCGA.85.A512	Yes	male	46	not hispanic or latino	NA	NA	NA	NA	NA	NA	NA	0	NA	Years	0	0	Years	283.10.0	nationwide children s hospital	21	lusc	11	false	2013	46	l-upper	NA	tcga-85-a512	bcb6447f-3e4c-44fe-afc3-100d5dbe9ba2	l-upper	consented	russia	-1	NA	NA	lung squamous cell carcinoma- not otherwise specified (nos)	no	no	NA	NA	NA	NA	NA	primary	8	-16811	NA	0	0
TCGA.85.A513	Yes	female	60	not hispanic or latino	NA	NA	NA	NA	NA	NA	NA	0.0656634746922025	NA	Years	0.0656634746922025	0	Years	283.10.0	nationwide children s hospital	21	lusc	11	false	2013	60	l-upper	NA	tcga-85-a513	7f8130d2-f169-451b-a263-547adc2fcb2c	l-upper	consented	vietnam	17	NA	NA	lung squamous cell carcinoma- not otherwise specified (nos)	no	no	NA	NA	NA	NA	NA	primary	8	-21967	NA	0	24
TCGA.85.A53L	Yes	male	63	not hispanic or latino	NA	NA	NA	NA	NA	NA	NA	0.0355677154582763	NA	Years	0.0355677154582763	0	Years	283.10.0	nationwide children s hospital	21	lusc	11	false	2013	63	r-middle	NA	tcga-85-a53l	8a933b93-87b3-4f1f-8ef1-1d095cea032e	r-middle	consented	vietnam	4	NA	NA	lung squamous cell carcinoma- not otherwise specified (nos)	no	no	NA	NA	NA	NA	NA	primary	18	-23065	NA	0	13
TCGA.90.6837	Yes	male	64	not hispanic or latino	NA	NA	NA	NA	NA	NA	NA	0.112175102599179	0	Years	0.112175102599179	0	Years	159.20.0	nationwide children s hospital	21	lusc	11	false	2013	64	r-upper	NA	tcga-90-6837	0e515ab8-99f9-43d9-a621-8fe9ede828ec	NA	consented	united states	41	NA	NA	lung adenocarcinoma- not otherwise specified (nos)	no	no	other	NA	right - upper/middle lobes	right - upper/middle lobes	NA	primary	13	-23511	NA	0	41
TCGA.90.7766	Yes	female	66	not hispanic or latino	NA	NA	NA	NA	NA	NA	NA	0.790697674418605	1	Years	0.12859097127223	0	Years	193.18.0	nationwide children s hospital	21	lusc	11	false	2013	66	r-upper	NA	tcga-90-7766	3fdf941e-40ec-43b6-b6e3-31a0861bd5b8	r-upper	consented	united states	47	NA	NA	lung adenocarcinoma- not otherwise specified (nos)	no	yes, history of prior malignancy	NA	NA	NA	NA	NA	primary	24	-24349	NA	0	47
TCGA.90.7767	Yes	male	56	not hispanic or latino	NA	NA	NA	NA	NA	NA	NA	0.243502051983584	NA	Years	0.243502051983584	0	Years	193.18.0	nationwide children s hospital	21	lusc	11	false	2013	56	r-upper	NA	tcga-90-7767	9dff11cd-0784-4a60-9c77-43f8957d3dfa	r-upper	consented	united states	32	NA	NA	lung adenocarcinoma- not otherwise specified (nos)	no	no	NA	NA	NA	NA	NA	primary	9	-20534	NA	0	89
TCGA.90.7769	Yes	male	55	not hispanic or latino	NA	NA	NA	NA	NA	NA	NA	0.0492476060191518	0	Years	0.0492476060191518	0	Years	193.18.0	nationwide children s hospital	21	lusc	11	false	2013	55	NA	NA	tcga-90-7769	761d1c28-d5f5-497c-b9a0-86263ec62979	NA	consented	united states	18	NA	NA	lung adenocarcinoma- not otherwise specified (nos)	no	no	other	NA	right hilum	right hilum	NA	primary	24	-20271	NA	0	18
TCGA.90.7964	Yes	male	70	not hispanic or latino	NA	NA	NA	NA	NA	NA	NA	0.27359781121751	0	Years	0.27359781121751	0	Years	208.15.0	nationwide children s hospital	21	lusc	11	false	2013	70	r-upper	NA	tcga-90-7964	6e6b8596-76aa-49f5-a997-46ebc0e43934	r-upper	consented	united states	36	NA	NA	lung adenocarcinoma- not otherwise specified (nos)	no	yes, history of synchronous and or bilateral malignancy	NA	NA	NA	peripheral	NA	primary	10	-25646	NA	0	100
TCGA.90.A4ED	Yes	male	69	not hispanic or latino	NA	NA	NA	NA	NA	NA	NA	0.667578659370725	NA	Years	0.667578659370725	0	Years	267.11.0	nationwide children s hospital	5	lusc	12	false	2013	69	r-upper	NA	tcga-90-a4ed	75ab9203-30fa-4f1a-b8f2-aa61e02111f5	r-upper	consented	united states	33	NA	NA	lung squamous cell carcinoma- not otherwise specified (nos)	no	no	NA	distal (>2cm)	NA	NA	NA	primary	4	-25453	NA	0	244
TCGA.90.A4EE	Yes	male	53	not hispanic or latino	NA	NA	NA	NA	NA	NA	NA	0.905608755129959	NA	Years	0.905608755129959	0	Years	267.11.0	nationwide children s hospital	5	lusc	12	false	2013	53	bronchial	NA	tcga-90-a4ee	aa02aa9b-5786-463f-9db4-a9c20d31dc73	NA	consented	united states	35	NA	NA	lung squamous cell carcinoma- not otherwise specified (nos)	no	no	bronchus	distal (>2cm)	NA	NA	NA	primary	4	-19676	NA	0	331
TCGA.92.7340	Yes	female	45	not hispanic or latino	NA	NA	NA	NA	NA	NA	NA	0.224350205198358	0	Years	0.224350205198358	0	Years	181.17.0	nationwide children s hospital	21	lusc	11	false	2013	45	r-upper	NA	tcga-92-7340	86b165c2-d0e6-4a4f-84ed-aa95e3133627	r-upper	consented	united states	-1	NA	NA	lung adenocarcinoma- not otherwise specified (nos)	no	no	NA	NA	NA	NA	NA	primary	14	-16447	NA	0	82
TCGA.92.7341	Yes	male	71	not hispanic or latino	NA	NA	NA	NA	NA	NA	NA	0.290013679890561	0	Years	0.290013679890561	0	Years	181.17.0	nationwide children s hospital	21	lusc	11	false	2013	71	r-upper	NA	tcga-92-7341	23421041-fc75-4610-8a59-3246fb6df7e8	r-upper	consented	united states	-1	NA	NA	lung adenocarcinoma- not otherwise specified (nos)	no	no	NA	NA	NA	NA	NA	primary	14	-26133	NA	0	106
TCGA.92.8063	Yes	male	52	not hispanic or latino	NA	NA	NA	NA	NA	NA	NA	0.333789329685363	0	Years	0.333789329685363	0	Years	214.8.0	nationwide children s hospital	21	lusc	11	false	2013	52	l-upper	NA	tcga-92-8063	418a004e-d5a9-461b-8764-4b581b6b8223	l-upper	consented	united states	-3	NA	NA	lung squamous cell carcinoma- not otherwise specified (nos)	no	no	NA	NA	NA	NA	NA	primary	18	-19192	NA	0	122
TCGA.92.8064	Yes	male	58	not hispanic or latino	NA	NA	NA	NA	NA	NA	NA	0.437756497948016	0	Years	0.437756497948016	0	Years	214.8.0	nationwide children s hospital	21	lusc	11	false	2013	58	r-upper	NA	tcga-92-8064	dc6ceece-efaa-4b9d-9e12-d35863d7a902	r-upper	consented	united states	2	NA	NA	lung squamous cell carcinoma- not otherwise specified (nos)	no	no	NA	NA	NA	NA	NA	primary	18	-21416	NA	0	160
TCGA.92.8065	Yes	female	74	not hispanic or latino	NA	NA	NA	NA	NA	NA	NA	0.188782489740082	0	Years	0.188782489740082	0	Years	214.8.0	nationwide children s hospital	21	lusc	11	false	2013	74	l-lower	NA	tcga-92-8065	fb2fc561-3870-439c-90e2-13ef9e47c013	l-lower	consented	united states	0	NA	NA	lung squamous cell carcinoma- not otherwise specified (nos)	no	no	NA	NA	NA	NA	NA	primary	18	-27049	NA	0	69
TCGA.94.7033	Yes	male	73	not hispanic or latino	NA	NA	NA	NA	NA	NA	NA	0.238030095759234	0	Years	0.238030095759234	0	Years	159.20.0	nationwide children s hospital	21	lusc	11	false	2013	73	r-upper	NA	tcga-94-7033	3351b902-9b7e-4b90-bf6b-bcf74be00bc1	r-lower	consented	united states	-1	NA	NA	lung adenocarcinoma- not otherwise specified (nos)	no	yes, history of prior malignancy	NA	NA	NA	NA	NA	primary	NA	-26948	NA	0	87
TCGA.94.7557	Yes	male	73	not hispanic or latino	NA	NA	NA	NA	NA	NA	NA	0.0136798905608755	0	Years	0.0136798905608755	1	Years	193.18.0	nationwide children s hospital	21	lusc	11	false	2013	73	l-upper	NA	tcga-94-7557	ea741488-5475-4a3d-b9fe-81722f129974	l-upper	consented	united states	-1	NA	NA	lung adenocarcinoma- not otherwise specified (nos)	no	yes, history of prior malignancy	NA	NA	NA	NA	NA	primary	31	-26801	5	0	NA
TCGA.94.7943	Yes	male	80	not hispanic or latino	NA	NA	NA	NA	NA	NA	NA	0.39124487004104	0	Years	0.39124487004104	0	Years	208.15.0	nationwide children s hospital	21	lusc	11	false	2013	80	l-lower	NA	tcga-94-7943	aecf85cc-058c-46f3-9cdc-3573ac3b8438	l-lower	consented	united states	0	NA	NA	lung adenocarcinoma- not otherwise specified (nos)	no	yes, history of prior malignancy	NA	NA	NA	NA	NA	primary	20	-29282	NA	0	143
TCGA.96.7544	Yes	male	83	not hispanic or latino	NA	NA	NA	NA	NA	NA	NA	3.3187414500684	NA	Years	3.3187414500684	0	Years	181.17.0	nationwide children s hospital	21	lusc	11	false	2013	83	l-lower	NA	tcga-96-7544	185923c0-e642-41c4-a22e-0dae102b0a40	l-lower	consented	united states	1213	NA	NA	lung adenocarcinoma- not otherwise specified (nos)	no	no	NA	NA	NA	NA	NA	primary	17	-30548	NA	0	1213
TCGA.96.7545	Yes	male	73	not hispanic or latino	NA	NA	NA	NA	NA	NA	NA	3.61969904240766	0	Years	3.61969904240766	0	Years	181.17.0	nationwide children s hospital	21	lusc	11	false	2013	73	r-lower	NA	tcga-96-7545	4ca13c92-84b4-4edf-842a-b20b7e713415	r-lower	consented	united states	1267	NA	NA	lung adenocarcinoma- not otherwise specified (nos)	no	yes, history of prior malignancy	NA	NA	NA	NA	NA	primary	17	-26729	NA	0	1323
TCGA.96.8169	Yes	female	67	not hispanic or latino	NA	NA	NA	NA	NA	NA	NA	0.514363885088919	NA	Years	0.514363885088919	0	Years	225.12.0	nationwide children s hospital	21	lusc	11	false	2013	67	r-lower	NA	tcga-96-8169	d598c429-6027-44a1-88a9-e0c396490942	r-lower	consented	united states	-10	NA	NA	lung squamous cell carcinoma- not otherwise specified (nos)	no	no	NA	NA	NA	NA	NA	primary	13	-24674	NA	0	188
TCGA.96.8170	Yes	female	75	not hispanic or latino	NA	NA	NA	NA	NA	NA	NA	0.574555403556772	NA	Years	0.574555403556772	0	Years	225.12.0	nationwide children s hospital	21	lusc	11	false	2013	75	r-lower	NA	tcga-96-8170	3602e21d-0c65-43a9-ab8d-95bbf20ceba7	r-lower	consented	united states	0	NA	NA	lung squamous cell carcinoma- not otherwise specified (nos)	no	no	NA	NA	NA	NA	NA	primary	13	-27558	NA	0	210
TCGA.96.A4JK	Yes	male	65	not hispanic or latino	NA	NA	NA	NA	NA	NA	NA	0.746922024623803	NA	Years	0.746922024623803	0	Years	267.11.0	nationwide children s hospital	5	lusc	12	false	2013	65	r-upper	NA	tcga-96-a4jk	613adbb3-c2d1-4992-9953-c4fadd249001	r-upper	consented	united states	-15	NA	NA	lung squamous cell carcinoma- not otherwise specified (nos)	yes, pharmaceutical treatment prior to resection	NA	NA	NA	NA	NA	NA	primary	7	-23973	NA	0	273
TCGA.96.A4JL	Yes	female	78	not hispanic or latino	NA	NA	NA	NA	NA	NA	NA	0.500683994528044	NA	Years	0.500683994528044	0	Years	267.11.0	nationwide children s hospital	5	lusc	12	false	2013	78	l-lower	NA	tcga-96-a4jl	0cca2b84-62bb-41c6-a65d-c27e4e98af78	l-lower	consented	united states	-13	NA	NA	lung squamous cell carcinoma- not otherwise specified (nos)	no	no	NA	NA	NA	NA	NA	primary	7	-28685	NA	0	183
TCGA.98.7454	Yes	male	73	not hispanic or latino	NA	NA	NA	NA	NA	NA	NA	0.314637482900137	0	Years	0.314637482900137	0	Years	181.17.0	nationwide children s hospital	21	lusc	11	false	2013	73	r-upper	NA	tcga-98-7454	ae343aae-7273-4c46-826d-01377bed5a75	r-upper	consented	united states	115	NA	NA	lung adenocarcinoma- not otherwise specified (nos)	no	no	NA	distal (>2cm)	NA	NA	NA	primary	6	-26826	NA	0	115
TCGA.98.8020	Yes	female	56	not hispanic or latino	NA	NA	NA	NA	NA	NA	NA	0.227086183310534	NA	Years	0.227086183310534	1	Years	214.8.0	nationwide children s hospital	21	lusc	11	false	2013	56	r-upper	NA	tcga-98-8020	ffb53b81-c1ed-473c-bdcd-b325b02e22ae	r-upper	deceased	united states	NA	83	NA	lung squamous cell carcinoma- not otherwise specified (nos)	no	yes, history of prior malignancy	NA	adjacent (< or = 2cm)	NA	NA	NA	primary	18	-20509	83	0	NA
TCGA.98.8021	Yes	female	75	not hispanic or latino	NA	NA	NA	NA	NA	NA	NA	1.12995896032832	NA	Years	1.12995896032832	0	Years	214.8.0	nationwide children s hospital	21	lusc	11	false	2013	75	r-upper	NA	tcga-98-8021	10c3acc1-5c0b-4312-9521-2e4104396c24	r-upper	consented	united states	231	NA	NA	lung squamous cell carcinoma- not otherwise specified (nos)	no	no	NA	distal (>2cm)	NA	NA	NA	primary	15	-27738	NA	0	413
TCGA.98.8022	Yes	male	61	not hispanic or latino	NA	NA	NA	NA	NA	NA	NA	0.610123119015048	NA	Years	0.610123119015048	0	Years	214.8.0	nationwide children s hospital	21	lusc	11	false	2013	61	r-upper	NA	tcga-98-8022	adc853b1-b8bf-488c-a1e2-e95603459b55	r-upper	consented	united states	221	NA	NA	lung squamous cell carcinoma- not otherwise specified (nos)	no	no	NA	distal (>2cm)	NA	NA	NA	primary	15	-22487	NA	0	223
TCGA.98.8023	Yes	male	70	not hispanic or latino	NA	NA	NA	NA	NA	NA	NA	0.842681258549932	NA	Years	0.842681258549932	0	Years	214.8.0	nationwide children s hospital	21	lusc	11	false	2013	70	other (please specify)	right upper and right middle	tcga-98-8023	553f810b-e917-4935-a875-dc9b902d0789	NA	consented	united states	34	NA	NA	lung squamous cell carcinoma- not otherwise specified (nos)	no	no	NA	NA	r-upper and r-middle	NA	NA	primary	18	-25731	NA	0	308
TCGA.J1.A4AH	Yes	male	70	not hispanic or latino	NA	NA	NA	NA	NA	NA	NA	0.607387140902873	NA	Years	0.607387140902873	0	Years	259.4.0	nationwide children s hospital	5	lusc	12	false	2013	70	l-lower	NA	tcga-j1-a4ah	99daa971-31d0-4c37-9c12-b0dc42ddd19b	l-lower	consented	united states	-10	NA	NA	lung squamous cell carcinoma- not otherwise specified (nos)	no	NA	NA	NA	NA	NA	NA	primary	27	-25893	NA	0	222
TCGA.L3.A4E7	Yes	male	71	not hispanic or latino	NA	NA	NA	NA	NA	NA	NA	0.0957592339261286	NA	Years	0.0957592339261286	0	Years	267.11.0	nationwide children s hospital	5	lusc	12	false	2013	71	r-lower	NA	tcga-l3-a4e7	d856855f-3069-4169-a192-9113d8542cfb	r-lower	consented	united states	0	NA	NA	lung squamous cell carcinoma- not otherwise specified (nos)	no	no	NA	NA	NA	NA	NA	primary	5	-26231	NA	0	35
TCGA.L3.A524	Yes	female	45	not hispanic or latino	NA	NA	NA	NA	NA	NA	NA	1.22845417236662	NA	Years	1.22845417236662	0	Years	276.11.0	nationwide children s hospital	5	lusc	12	false	2013	45	r-upper	NA	tcga-l3-a524	ff7099e1-8ff9-48e4-842d-46e98076e7e6	r-upper	consented	united states	31	NA	NA	lung squamous cell carcinoma- not otherwise specified (nos)	no	no	NA	NA	NA	NA	NA	primary	22	-16764	NA	0	449
TCGA.LA.A446	Yes	male	68	not hispanic or latino	NA	NA	NA	NA	NA	NA	NA	0.0984952120383037	NA	Years	0.0984952120383037	0	Years	267.11.0	nationwide children s hospital	5	lusc	12	false	2013	68	r-lower	NA	tcga-la-a446	12b44011-90c0-4a70-8ea4-a216ec0c0860	r-lower	consented	united states	28	NA	NA	lung squamous cell carcinoma- not otherwise specified (nos)	no	no	NA	NA	NA	NA	NA	primary	26	-25199	NA	0	36
TCGA.MF.A522	Yes	male	54	NA	NA	NA	NA	NA	NA	NA	NA	0.251709986320109	NA	Years	0.251709986320109	0	Years	276.11.0	nationwide children s hospital	5	lusc	12	false	2013	54	r-upper	NA	tcga-mf-a522	9f247eef-9c0a-4e7a-a2e8-2a84225ba307	r-upper	consented	united states	30	NA	NA	lung squamous cell carcinoma- not otherwise specified (nos)	no	no	NA	NA	NA	NA	NA	primary	28	-20059	NA	0	92
TCGA.NC.A5HE	Yes	male	60	NA	NA	NA	NA	NA	NA	NA	NA	4.71135430916553	NA	Years	4.71135430916553	0	Years	283.3.0	nationwide children s hospital	4	lusc	7	false	2013	60	l-upper	NA	tcga-nc-a5he	d5c24c76-2e98-41df-b17d-b53c0b5e7787	l-upper	consented	switzerland	-107	NA	NA	lung squamous cell carcinoma- not otherwise specified (nos)	no	NA	NA	NA	NA	NA	NA	primary	16	-22178	NA	0	1722
TCGA.NC.A5HG	Yes	male	59	NA	NA	NA	NA	NA	NA	NA	NA	4.23255813953488	NA	Years	4.23255813953488	0	Years	283.10.0	nationwide children s hospital	21	lusc	11	false	2013	59	r-lower	NA	tcga-nc-a5hg	c179d6b1-6182-48b8-a376-3133e0dec278	r-lower	consented	switzerland	-1	NA	NA	lung basaloid squamous cell carcinoma	no	no	NA	NA	NA	NA	NA	primary	17	-21608	NA	0	1547
TCGA.NC.A5HI	Yes	female	68	NA	NA	NA	NA	NA	NA	NA	NA	3.10533515731874	NA	Years	3.10533515731874	0	Years	283.10.0	nationwide children s hospital	21	lusc	11	false	2013	68	r-lower	NA	tcga-nc-a5hi	ce7dcb92-13aa-4496-82d2-873b53647bfd	r-lower	consented	switzerland	-33	NA	NA	lung squamous cell carcinoma- not otherwise specified (nos)	no	no	NA	NA	NA	NA	NA	primary	17	-24980	NA	0	1135
[truncated: 477 more columns]
