# Supplementary material for: Genomic alterations underlie a pan-cancer metabolic shift associated with tumour hypoxia
Source: Genome Biol. 2016 Jun 29;17:140. doi: 10.1186/s13059-016-0999-8 (PMC4926297; doi:10.1186/s13059-016-0999-8)
Supplement: Additional file 3: — iDOS R package and associated R scripts used in this study. (ZIP (379183 kb) [file 13059_2016_999_MOESM3_ESM.zip › AdditionalFile3/TCGA/2014_01_15/OV.MA/tumour/clinical.txt]

	Tumour	sex	age	race	size	node	grade	T	N	M	stage	t.rfs	e.rfs	t.rfs.unit	t.os	e.os	t.os.unit	admin.batchnumber	admin.bcr	admin.dayofdccupload	admin.diseasecode	admin.monthofdccupload	admin.patientwithdrawal.withdrawn	admin.yearofdccupload	patient.additionalchemotherapy	patient.additionaldrugtherapy	patient.additionalhormonetherapy	patient.additionalimmunotherapy	patient.additionalradiationtherapy	patient.ageatinitialpathologicdiagnosis	patient.anatomicneoplasmsubdivision	patient.anatomicorgansubdivision	patient.bcrpatientbarcode	patient.bcrpatientuuid	patient.chemotherapy	patient.dayofformcompletion	patient.daystobirth	patient.daystodeath	patient.daystoinitialpathologicdiagnosis	patient.daystolastfollowup	patient.daystotumorprogression	patient.daystotumorrecurrence	patient.drugs	patient.drugs.drug.10.bcrdrugbarcode	patient.drugs.drug.10.bcrdruguuid	patient.drugs.drug.10.clinicaltraildrugclassification	patient.drugs.drug.10.dayofformcompletion	patient.drugs.drug.10.daystodrugtherapyend	patient.drugs.drug.10.daystodrugtherapystart
TCGA.04.1331	Yes	female	78	not hispanic or latino	NA	NA	g3	NA	NA	NA	stage iiic	NA	NA	NA	3.65526675786594	1	Years	12.45.0	nationwide children s hospital	21	ov	11	false	2013	NA	NA	NA	NA	NA	78	bilateral	NA	tcga-04-1331	6d10d4ee-6331-4bba-93bc-a7b64cc0b22a	NA	26	-28848	1336	0	1224	NA	NA	NA	NA	NA	NA	NA	NA	NA
TCGA.04.1332	Yes	female	70	not hispanic or latino	NA	NA	g3	NA	NA	NA	stage iiic	NA	NA	NA	3.41176470588235	1	Years	12.45.0	nationwide children s hospital	21	ov	11	false	2013	NA	NA	NA	NA	NA	70	bilateral	NA	tcga-04-1332	b46263ab-c3ca-4fda-a895-74c7e6e6fe22	NA	26	-25785	1247	0	1247	NA	NA	NA	tcga-04-1332-d23921	9938439e-42e6-45d7-b1c8-df2a25fd6afe	NA	22	608	426
TCGA.04.1335	Yes	female	60	not hispanic or latino	NA	NA	g2	NA	NA	NA	stage ib	NA	NA	NA	0.150478796169631	1	Years	12.45.0	nationwide children s hospital	21	ov	11	false	2013	NA	NA	NA	NA	NA	60	bilateral	NA	tcga-04-1335	ab3dbbbe-eed6-4a35-a505-1815225e86c9	NA	26	-21963	55	0	55	NA	NA	NA	NA	NA	NA	NA	NA	NA
TCGA.04.1336	Yes	female	55	NA	NA	NA	g3	NA	NA	NA	stage iiib	NA	NA	NA	4.09028727770178	0	Years	12.45.0	nationwide children s hospital	21	ov	11	false	2013	NA	NA	NA	NA	NA	55	bilateral	NA	tcga-04-1336	538acb2a-c4ca-4656-a91c-841a42dbf15f	NA	26	-20270	NA	0	1495	NA	NA	NA	NA	NA	NA	NA	NA	NA
TCGA.04.1337	Yes	female	78	not hispanic or latino	NA	NA	g2	NA	NA	NA	stage iiic	NA	NA	NA	0.166894664842681	1	Years	12.45.0	nationwide children s hospital	21	ov	11	false	2013	NA	NA	NA	NA	NA	78	bilateral	NA	tcga-04-1337	d1e974e7-dd68-40cc-ad06-2b57d964e5a1	NA	26	-28625	61	0	61	NA	NA	NA	NA	NA	NA	NA	NA	NA
TCGA.04.1338	Yes	female	78	not hispanic or latino	NA	NA	g3	NA	NA	NA	stage iiic	NA	NA	NA	3.8796169630643	0	Years	12.45.0	nationwide children s hospital	21	ov	11	false	2013	NA	NA	NA	NA	NA	78	bilateral	NA	tcga-04-1338	31872f6a-d225-4f91-b38d-4505d19e406c	NA	26	-28788	NA	0	1418	NA	NA	NA	NA	NA	NA	NA	NA	NA
TCGA.04.1341	Yes	female	85	NA	NA	NA	g3	NA	NA	NA	NA	NA	NA	NA	NA	0	Years	12.45.0	nationwide children s hospital	21	ov	11	false	2013	NA	NA	NA	NA	NA	85	NA	NA	tcga-04-1341	92badeb5-a50e-4a62-a67e-6a8a59c948ab	NA	26	-31214	NA	0	NA	NA	NA	NA	NA	NA	NA	NA	NA	NA
TCGA.04.1342	Yes	female	80	NA	NA	NA	g2	NA	NA	NA	stage iv	NA	NA	NA	1.54035567715458	1	Years	12.45.0	nationwide children s hospital	21	ov	11	false	2013	NA	NA	NA	NA	NA	80	bilateral	NA	tcga-04-1342	8727855e-120a-4216-a803-8cc6cd1159be	NA	26	-29500	563	0	563	NA	NA	NA	NA	NA	NA	NA	NA	NA
TCGA.04.1343	Yes	female	72	not hispanic or latino	NA	NA	g3	NA	NA	NA	stage iv	NA	NA	NA	0.987688098495212	1	Years	12.45.0	nationwide children s hospital	21	ov	11	false	2013	NA	NA	NA	NA	NA	72	bilateral	NA	tcga-04-1343	b7715ff6-57a6-4513-9447-aa8bc93f16d4	NA	26	-26428	361	0	361	NA	NA	NA	NA	NA	NA	NA	NA	NA
TCGA.04.1346	Yes	female	73	not hispanic or latino	NA	NA	g2	NA	NA	NA	stage iiic	NA	NA	NA	5.4500683994528	0	Years	12.45.0	nationwide children s hospital	21	ov	11	false	2013	NA	NA	NA	NA	NA	73	bilateral	NA	tcga-04-1346	25a0a9e6-4f5b-45d8-8f34-abfd31d5ff1b	NA	26	-26865	NA	0	1992	NA	NA	NA	NA	NA	NA	NA	NA	NA
TCGA.04.1347	Yes	female	81	not hispanic or latino	NA	NA	g3	NA	NA	NA	stage iv	NA	NA	NA	5.24760601915185	0	Years	12.45.0	nationwide children s hospital	21	ov	11	false	2013	NA	NA	NA	NA	NA	81	bilateral	NA	tcga-04-1347	f0c353fd-947c-41e2-b643-3ecc0d69796c	NA	26	-29695	NA	0	1918	NA	NA	NA	NA	NA	NA	NA	NA	NA
TCGA.04.1348	Yes	female	44	hispanic or latino	NA	NA	g3	NA	NA	NA	stage iiib	NA	NA	NA	4.05745554035568	1	Years	13.45.0	nationwide children s hospital	21	ov	11	false	2013	NA	NA	NA	NA	NA	44	bilateral	NA	tcga-04-1348	f7752d6e-f9cd-4dc9-ab01-3ab87acb21e4	NA	26	-16236	1483	0	1483	NA	NA	NA	NA	NA	NA	NA	NA	NA
TCGA.04.1349	Yes	female	69	not hispanic or latino	NA	NA	g3	NA	NA	NA	stage iv	NA	NA	NA	1.79480164158687	1	Years	13.45.0	nationwide children s hospital	21	ov	11	false	2013	NA	NA	NA	NA	NA	69	bilateral	NA	tcga-04-1349	4b930a10-4b12-4428-84f9-3255b4a3bc4f	NA	26	-25212	656	0	656	NA	NA	NA	NA	NA	NA	NA	NA	NA
TCGA.04.1350	Yes	female	46	NA	NA	NA	g3	NA	NA	NA	stage iiic	NA	NA	NA	5.32421340629275	1	Years	13.45.0	nationwide children s hospital	21	ov	11	false	2013	NA	NA	NA	NA	NA	46	bilateral	NA	tcga-04-1350	0f4a4ad1-e394-45c4-9aa9-aadf2bff0628	NA	26	-16941	1946	0	1946	NA	NA	NA	tcga-04-1350-d23998	3f2319b5-98cf-40ee-ada2-7bd9e041c3e3	NA	10	NA	1736
TCGA.04.1351	Yes	female	76	not hispanic or latino	NA	NA	g2	NA	NA	NA	stage iiic	NA	NA	NA	5.44733242134063	0	Years	13.45.0	nationwide children s hospital	21	ov	11	false	2013	NA	NA	NA	NA	NA	76	NA	NA	tcga-04-1351	12b032ed-ff92-4bfe-b980-eb273ae8ae17	NA	26	-28045	NA	0	1991	NA	NA	NA	NA	NA	NA	NA	NA	NA
TCGA.04.1356	Yes	female	62	hispanic or latino	NA	NA	g3	NA	NA	NA	stage iic	NA	NA	NA	4.10123119015048	1	Years	13.45.0	nationwide children s hospital	21	ov	11	false	2013	NA	NA	NA	NA	NA	62	bilateral	NA	tcga-04-1356	8652ddee-98f4-4584-b450-e6f2f5c9d7ec	NA	26	-22854	1499	0	1499	NA	NA	NA	NA	NA	NA	NA	NA	NA
TCGA.04.1357	Yes	female	52	NA	NA	NA	g3	NA	NA	NA	stage iiib	NA	NA	NA	NA	0	Years	13.45.0	nationwide children s hospital	21	ov	11	false	2013	NA	NA	NA	NA	NA	52	NA	NA	tcga-04-1357	feda41d8-ca56-425d-b149-4d5485328107	NA	26	-18998	NA	0	NA	NA	NA	NA	NA	NA	NA	NA	NA	NA
TCGA.04.1360	Yes	female	65	NA	NA	NA	g3	NA	NA	NA	stage ia	NA	NA	NA	NA	0	Years	13.45.0	nationwide children s hospital	21	ov	11	false	2013	NA	NA	NA	NA	NA	65	NA	NA	tcga-04-1360	e0502c47-3234-4609-a8d5-730a9e6eb5b8	NA	26	-23993	NA	0	NA	NA	NA	NA	NA	NA	NA	NA	NA	NA
TCGA.04.1361	Yes	female	57	NA	NA	NA	g3	NA	NA	NA	stage iiib	NA	NA	NA	2.70588235294118	0	Years	13.45.0	nationwide children s hospital	21	ov	11	false	2013	NA	NA	NA	NA	NA	57	bilateral	NA	tcga-04-1361	a6aad7f9-8444-4c2f-8e4b-b19fd453544f	NA	26	-20860	NA	0	989	NA	NA	NA	NA	NA	NA	NA	NA	NA
TCGA.04.1362	Yes	female	59	NA	NA	NA	g3	NA	NA	NA	stage iic	NA	NA	NA	3.68809849521204	1	Years	13.45.0	nationwide children s hospital	21	ov	11	false	2013	NA	NA	NA	NA	NA	59	bilateral	NA	tcga-04-1362	1d192835-524e-429d-bf74-3c4727acb446	NA	26	-21745	1348	0	1348	NA	NA	NA	NA	NA	NA	NA	NA	NA
TCGA.04.1364	Yes	female	61	not hispanic or latino	NA	NA	g3	NA	NA	NA	stage iiic	NA	NA	NA	2.80164158686731	1	Years	13.45.0	nationwide children s hospital	21	ov	11	false	2013	NA	NA	NA	NA	NA	61	bilateral	NA	tcga-04-1364	80f85c54-e12f-4afa-8fa5-5f3e083b6f95	NA	26	-22294	1024	0	1024	NA	NA	NA	tcga-04-1364-d24038	421f933a-52e6-42f5-b837-55b2362f589e	NA	24	822	611
TCGA.04.1365	Yes	female	87	not hispanic or latino	NA	NA	g3	NA	NA	NA	stage iiib	NA	NA	NA	6.36935704514364	0	Years	13.45.0	nationwide children s hospital	21	ov	11	false	2013	NA	NA	NA	NA	NA	87	left	NA	tcga-04-1365	0484a929-7a7f-4926-8d25-470ddab082ec	NA	26	-31925	NA	0	2328	NA	NA	NA	NA	NA	NA	NA	NA	NA
TCGA.04.1367	Yes	female	50	not hispanic or latino	NA	NA	g3	NA	NA	NA	stage iiic	NA	NA	NA	5.94801641586867	0	Years	13.45.0	nationwide children s hospital	21	ov	11	false	2013	NA	NA	NA	NA	NA	50	bilateral	NA	tcga-04-1367	30b8f4cd-9245-4496-a8a8-c3e59093bc0a	NA	26	-18576	NA	0	2174	NA	NA	NA	NA	NA	NA	NA	NA	NA
TCGA.04.1369	Yes	female	53	not hispanic or latino	NA	NA	g2	NA	NA	NA	stage iiic	NA	NA	NA	1.75649794801642	1	Years	40.27.0	nationwide children s hospital	21	ov	11	false	2013	NA	NA	NA	NA	NA	53	bilateral	NA	tcga-04-1369	6c43727d-631a-40fb-b1a1-242a12889eaa	NA	12	-19570	642	0	642	NA	NA	NA	NA	NA	NA	NA	NA	NA
TCGA.04.1370	Yes	female	52	NA	NA	NA	g3	NA	NA	NA	stage iiic	NA	NA	NA	4.99042407660739	0	Years	40.27.0	nationwide children s hospital	21	ov	11	false	2013	NA	NA	NA	NA	NA	52	bilateral	NA	tcga-04-1370	7e6cdbc7-26a7-44f2-96fa-094738cbccae	NA	12	-19329	NA	0	1824	NA	NA	NA	NA	NA	NA	NA	NA	NA
TCGA.04.1371	Yes	female	58	NA	NA	NA	g3	NA	NA	NA	stage iiic	NA	NA	NA	6.85362517099863	0	Years	13.45.0	nationwide children s hospital	21	ov	11	false	2013	NA	NA	NA	NA	NA	58	bilateral	NA	tcga-04-1371	bff84539-7862-45b2-b5fc-e77291fcca8b	NA	26	-21243	NA	0	2505	NA	NA	NA	NA	NA	NA	NA	NA	NA
TCGA.04.1514	Yes	female	45	not hispanic or latino	NA	NA	g2	NA	NA	NA	stage iiia	NA	NA	NA	4.70588235294118	1	Years	15.44.0	nationwide children s hospital	21	ov	11	false	2013	NA	NA	NA	NA	NA	45	bilateral	NA	tcga-04-1514	e9483296-cb91-497a-b955-39a3c3289dac	NA	2	-16724	1720	0	1720	NA	NA	NA	tcga-04-1514-d24081	fcab5840-933e-49df-8fef-a82d594a24f2	NA	24	1584	1522
TCGA.04.1516	Yes	female	48	NA	NA	NA	g3	NA	NA	NA	stage ia	NA	NA	NA	3.4610123119015	0	Years	40.27.0	nationwide children s hospital	21	ov	11	false	2013	NA	NA	NA	NA	NA	48	left	NA	tcga-04-1516	1c86e4e5-ecc9-4f6d-a557-77bf396a653b	NA	25	-17767	NA	0	1265	NA	NA	NA	NA	NA	NA	NA	NA	NA
TCGA.04.1517	Yes	female	79	NA	NA	NA	g3	NA	NA	NA	stage iiic	NA	NA	NA	1.66347469220246	1	Years	17.41.0	nationwide children s hospital	21	ov	11	false	2013	NA	NA	NA	NA	NA	79	bilateral	NA	tcga-04-1517	35916942-e7aa-45db-ad27-03cba67d4d5b	NA	3	-29044	608	0	608	NA	NA	NA	NA	NA	NA	NA	NA	NA
TCGA.04.1519	Yes	female	48	NA	NA	NA	g3	NA	NA	NA	stage iiic	NA	NA	NA	NA	NA	Years	17.41.0	nationwide children s hospital	21	ov	11	false	2013	NA	NA	NA	NA	NA	48	NA	NA	tcga-04-1519	e9b5336e-d724-4e7d-8c81-1147abd0a80d	NA	3	-17670	NA	0	NA	NA	NA	NA	NA	NA	NA	NA	NA	NA
TCGA.04.1525	Yes	female	47	not hispanic or latino	NA	NA	g3	NA	NA	NA	stage iiic	NA	NA	NA	3.19288645690834	1	Years	17.41.0	nationwide children s hospital	21	ov	11	false	2013	NA	NA	NA	NA	NA	47	bilateral	NA	tcga-04-1525	2bb96e1e-6992-434d-83e5-2f03713b3911	NA	3	-17469	1167	0	1167	NA	NA	NA	NA	NA	NA	NA	NA	NA
TCGA.04.1530	Yes	female	68	not hispanic or latino	NA	NA	g3	NA	NA	NA	stage iiic	NA	NA	NA	9.90971272229822	1	Years	15.44.0	nationwide children s hospital	21	ov	11	false	2013	NA	NA	NA	NA	NA	68	bilateral	NA	tcga-04-1530	42b3dfa3-152f-4ab7-ac9f-988c7f473bea	NA	2	-25013	3622	0	3622	NA	NA	NA	NA	NA	NA	NA	NA	NA
TCGA.04.1536	Yes	female	60	NA	NA	NA	g3	NA	NA	NA	stage iv	NA	NA	NA	2.41860465116279	1	Years	17.41.0	nationwide children s hospital	21	ov	11	false	2013	NA	NA	NA	NA	NA	60	bilateral	NA	tcga-04-1536	1fe19c6b-71d0-4b07-923b-74ea32210db0	NA	3	-21939	884	0	884	NA	NA	NA	NA	NA	NA	NA	NA	NA
TCGA.04.1542	Yes	female	52	NA	NA	NA	g2	NA	NA	NA	stage iiib	NA	NA	NA	7.00683994528044	1	Years	15.44.0	nationwide children s hospital	21	ov	11	false	2013	NA	NA	NA	NA	NA	52	bilateral	NA	tcga-04-1542	0c1a2e7d-e7e4-481e-a012-ef214c444497	NA	2	-19263	2561	0	2561	NA	NA	NA	tcga-04-1542-d24128	89467124-049b-4810-abf9-b2d8d9346378	NA	24	2105	2008
TCGA.04.1638	Yes	female	57	NA	NA	NA	g3	NA	NA	NA	stage iv	NA	NA	NA	4.61012311901505	1	Years	19.39.0	nationwide children s hospital	21	ov	11	false	2013	NA	NA	NA	NA	NA	57	NA	NA	tcga-04-1638	c75c915f-ef4b-4c19-8ace-995e6c6015fd	NA	2	-20987	1685	0	1685	NA	NA	NA	NA	NA	NA	NA	NA	NA
TCGA.04.1644	Yes	female	48	not hispanic or latino	NA	NA	g3	NA	NA	NA	stage iiic	NA	NA	NA	4.06839945280438	1	Years	40.27.0	nationwide children s hospital	21	ov	11	false	2013	NA	NA	NA	NA	NA	48	bilateral	NA	tcga-04-1644	6f592f17-e00b-4d04-a45b-d9d4cf4c3075	NA	2	-17724	1487	0	1487	NA	NA	NA	NA	NA	NA	NA	NA	NA
TCGA.04.1646	Yes	female	60	NA	NA	NA	g3	NA	NA	NA	stage iiic	NA	NA	NA	2.32010943912449	1	Years	19.39.0	nationwide children s hospital	21	ov	11	false	2013	NA	NA	NA	NA	NA	60	bilateral	NA	tcga-04-1646	d38ca631-ed5c-4182-a647-625060726fa7	NA	2	-22207	848	0	848	NA	NA	NA	NA	NA	NA	NA	NA	NA
TCGA.04.1648	Yes	female	57	NA	NA	NA	g2	NA	NA	NA	stage iiic	NA	NA	NA	2.38303693570451	1	Years	19.39.0	nationwide children s hospital	21	ov	11	false	2013	NA	NA	NA	NA	NA	57	NA	NA	tcga-04-1648	cddce77f-21e6-4124-9f03-96fb5ca7cefa	NA	2	-21113	871	0	871	NA	NA	NA	NA	NA	NA	NA	NA	NA
TCGA.04.1649	Yes	female	74	NA	NA	NA	g3	NA	NA	NA	stage iiic	NA	NA	NA	5.37893296853625	0	Years	19.39.0	nationwide children s hospital	21	ov	11	false	2013	NA	NA	NA	NA	NA	74	bilateral	NA	tcga-04-1649	314e446d-3a57-4c91-ac2e-4fc211456ee6	NA	2	-27165	NA	0	1966	NA	NA	NA	NA	NA	NA	NA	NA	NA
TCGA.04.1651	Yes	female	53	not hispanic or latino	NA	NA	g3	NA	NA	NA	stage iiic	NA	NA	NA	3.01504787961696	1	Years	19.39.0	nationwide children s hospital	21	ov	11	false	2013	NA	NA	NA	NA	NA	53	bilateral	NA	tcga-04-1651	55153632-1673-487a-85c0-f156377db1fc	NA	2	-19628	1102	0	1102	NA	NA	NA	NA	NA	NA	NA	NA	NA
TCGA.04.1652	Yes	female	76	NA	NA	NA	g2	NA	NA	NA	stage iiic	NA	NA	NA	2.65116279069767	1	Years	19.39.0	nationwide children s hospital	21	ov	11	false	2013	NA	NA	NA	NA	NA	76	right	NA	tcga-04-1652	d86adfac-56be-4a69-9315-5a90b4113e65	NA	2	-28101	969	0	969	NA	NA	NA	NA	NA	NA	NA	NA	NA
TCGA.04.1654	Yes	female	69	NA	NA	NA	g2	NA	NA	NA	stage iiic	NA	NA	NA	3.96990424076607	1	Years	21.35.0	nationwide children s hospital	21	ov	11	false	2013	NA	NA	NA	NA	NA	69	bilateral	NA	tcga-04-1654	ff33db70-91d4-4dbb-a4fc-d81a128d0f32	NA	2	-25386	1451	0	1451	NA	NA	NA	NA	NA	NA	NA	NA	NA
TCGA.04.1655	Yes	female	49	NA	NA	NA	g2	NA	NA	NA	stage iiib	NA	NA	NA	3.77291381668947	1	Years	18.44.0	nationwide children s hospital	21	ov	11	false	2013	NA	NA	NA	NA	NA	49	bilateral	NA	tcga-04-1655	f8a5547f-f1bc-4c01-8b68-25b5ee0caeab	NA	2	-17988	1379	0	1379	NA	NA	NA	NA	NA	NA	NA	NA	NA
TCGA.09.0364	Yes	female	80	not hispanic or latino	NA	NA	g3	NA	NA	NA	stage iic	NA	NA	NA	2.42681258549932	NA	Years	9.35.0	nationwide children s hospital	21	ov	5	false	2013	NA	NA	NA	NA	NA	80	right	NA	tcga-09-0364	6746533a-8d0b-4ebc-87ec-49c8738121a8	NA	4	-29261	887	0	887	NA	NA	NA	NA	NA	NA	NA	NA	NA
TCGA.09.0365	Yes	female	70	not hispanic or latino	NA	NA	g3	NA	NA	NA	stage iiic	NA	NA	NA	0.78796169630643	NA	Years	9.35.0	nationwide children s hospital	21	ov	5	false	2013	NA	NA	NA	NA	NA	70	left	NA	tcga-09-0365	7621ed77-98bc-4b4e-8011-e18fcd014071	NA	4	-25702	288	0	288	NA	NA	NA	NA	NA	NA	NA	NA	NA
TCGA.09.0366	Yes	female	55	NA	NA	NA	g3	NA	NA	NA	stage iiic	NA	NA	NA	4.80437756497948	NA	Years	9.35.0	nationwide children s hospital	21	ov	5	false	2013	NA	NA	NA	NA	NA	55	bilateral	NA	tcga-09-0366	23771dab-2aab-4d2b-95e2-9af7092cee6b	NA	4	-20440	1756	0	1756	NA	NA	NA	NA	NA	NA	NA	NA	NA
TCGA.09.0367	Yes	female	67	not hispanic or latino	NA	NA	g3	NA	NA	NA	stage iiic	NA	NA	NA	1.49384404924761	NA	Years	9.35.0	nationwide children s hospital	21	ov	5	false	2013	NA	NA	NA	NA	NA	67	bilateral	NA	tcga-09-0367	9bbc01b4-056c-4ddc-aca4-ff20718646d0	NA	4	-24473	546	0	546	NA	NA	NA	NA	NA	NA	NA	NA	NA
TCGA.09.0369	Yes	female	56	not hispanic or latino	NA	NA	g3	NA	NA	NA	stage iiic	NA	NA	NA	2.95759233926129	NA	Years	9.35.0	nationwide children s hospital	21	ov	5	false	2013	NA	NA	NA	NA	NA	56	left	NA	tcga-09-0369	1d9893c8-0de3-4b07-b0ba-a53019b23eb4	NA	4	-20705	1081	0	1081	NA	NA	NA	NA	NA	NA	NA	NA	NA
TCGA.09.1659	Yes	female	51	not hispanic or latino	NA	NA	g3	NA	NA	NA	stage iiic	NA	NA	NA	0.829001367989056	1	Years	17.41.0	nationwide children s hospital	21	ov	11	false	2013	NA	NA	NA	NA	NA	51	bilateral	NA	tcga-09-1659	644a88a7-dc56-468a-af5c-60278aab7642	NA	2	-18733	303	0	NA	NA	NA	NA	NA	NA	NA	NA	NA	NA
TCGA.09.1661	Yes	female	75	not hispanic or latino	NA	NA	g3	NA	NA	NA	stage iiic	NA	NA	NA	3.19835841313269	1	Years	17.41.0	nationwide children s hospital	21	ov	11	false	2013	NA	NA	NA	NA	NA	75	right	NA	tcga-09-1661	f8e9d538-7291-4fe7-b3f2-d01676a027f9	NA	2	-27486	1169	0	NA	NA	NA	NA	NA	NA	NA	NA	NA	NA
TCGA.09.1662	Yes	female	58	not hispanic or latino	NA	NA	g3	NA	NA	NA	stage iv	NA	NA	NA	7.43365253077975	1	Years	17.41.0	nationwide children s hospital	21	ov	11	false	2013	NA	NA	NA	NA	NA	58	left	NA	tcga-09-1662	867f9563-16c9-45a8-b519-6df61ba1b6b7	NA	2	-21246	2717	0	NA	NA	NA	NA	NA	NA	NA	NA	NA	NA
TCGA.09.1664	Yes	female	37	not hispanic or latino	NA	NA	g1	NA	NA	NA	stage iiic	NA	NA	NA	6.23255813953488	1	Years	19.39.0	nationwide children s hospital	21	ov	11	false	2013	NA	NA	NA	NA	NA	37	bilateral	NA	tcga-09-1664	3438c018-9856-4628-ae59-7d365713647f	NA	2	-13739	2278	0	NA	NA	NA	NA	NA	NA	NA	NA	NA	NA
TCGA.09.1665	Yes	female	73	not hispanic or latino	NA	NA	g2	NA	NA	NA	stage iiic	NA	NA	NA	3.4610123119015	1	Years	17.41.0	nationwide children s hospital	21	ov	11	false	2013	NA	NA	NA	NA	NA	73	left	NA	tcga-09-1665	9d25cd0e-0a3e-4ee0-b1a3-58ffab348c9d	NA	2	-27010	1265	0	NA	NA	NA	NA	NA	NA	NA	NA	NA	NA
TCGA.09.1666	Yes	female	57	not hispanic or latino	NA	NA	g3	NA	NA	NA	stage iiic	NA	NA	NA	4.7906976744186	0	Years	17.41.0	nationwide children s hospital	21	ov	11	false	2013	NA	NA	NA	NA	NA	57	bilateral	NA	tcga-09-1666	4eac2c98-86d2-4ee6-a1d3-157d013c78dc	NA	2	-21066	NA	0	1751	NA	NA	NA	NA	NA	NA	NA	NA	NA
TCGA.09.1667	Yes	female	61	not hispanic or latino	NA	NA	g2	NA	NA	NA	stage iic	NA	NA	NA	5.14911080711354	0	Years	17.41.0	nationwide children s hospital	21	ov	11	false	2013	NA	NA	NA	NA	NA	61	bilateral	NA	tcga-09-1667	32d4d200-1fdf-44ed-b81f-1954a9c93926	NA	2	-22306	NA	0	1882	NA	NA	NA	NA	NA	NA	NA	NA	NA
TCGA.09.1668	Yes	female	57	not hispanic or latino	NA	NA	g3	NA	NA	NA	stage iiic	NA	NA	NA	4.60738714090287	0	Years	17.41.0	nationwide children s hospital	21	ov	11	false	2013	NA	NA	NA	NA	NA	57	right	NA	tcga-09-1668	0e475b3d-be3c-431a-ab12-5a867ea8f6cd	NA	2	-20971	NA	0	1684	NA	NA	NA	NA	NA	NA	NA	NA	NA
TCGA.09.1669	Yes	female	54	not hispanic or latino	NA	NA	g3	NA	NA	NA	stage iiia	NA	NA	NA	2.53625170998632	0	Years	17.41.0	nationwide children s hospital	21	ov	11	false	2013	NA	NA	NA	NA	NA	54	right	NA	tcga-09-1669	b1c90c69-6149-4105-8182-ab9212f196be	NA	2	-20052	NA	0	927	NA	NA	NA	NA	NA	NA	NA	NA	NA
TCGA.09.1670	Yes	female	57	NA	NA	NA	g3	NA	NA	NA	stage iiia	NA	NA	NA	1.49658002735978	0	Years	18.44.0	nationwide children s hospital	21	ov	11	false	2013	NA	NA	NA	NA	NA	57	bilateral	NA	tcga-09-1670	60014a6e-6a13-4f92-bbfd-eeeee9632f98	NA	2	-21146	NA	0	547	NA	NA	NA	NA	NA	NA	NA	NA	NA
TCGA.09.1672	Yes	female	78	not hispanic or latino	NA	NA	g1	NA	NA	NA	stage iiic	NA	NA	NA	0.487004103967168	0	Years	18.44.0	nationwide children s hospital	21	ov	11	false	2013	NA	NA	NA	NA	NA	78	right	NA	tcga-09-1672	66dc6379-a98b-498f-8109-e3a811d043ea	NA	2	-28555	NA	0	178	NA	NA	NA	NA	NA	NA	NA	NA	NA
TCGA.09.1673	Yes	female	50	not hispanic or latino	NA	NA	g3	NA	NA	NA	stage iv	NA	NA	NA	0.251709986320109	0	Years	18.44.0	nationwide children s hospital	21	ov	11	false	2013	NA	NA	NA	NA	NA	50	bilateral	NA	tcga-09-1673	4e6f88de-7624-4719-8234-4c9e5b2e2988	NA	2	-18599	NA	0	92	NA	NA	NA	NA	NA	NA	NA	NA	NA
TCGA.09.1674	Yes	female	79	not hispanic or latino	NA	NA	g3	NA	NA	NA	stage iiic	NA	NA	NA	0.711354309165527	0	Years	18.44.0	nationwide children s hospital	21	ov	11	false	2013	NA	NA	NA	NA	NA	79	bilateral	NA	tcga-09-1674	1ede8063-e0e9-466d-891c-ac8916f1b5fa	NA	2	-28878	NA	0	260	NA	NA	NA	NA	NA	NA	NA	NA	NA
TCGA.09.1675	Yes	female	50	not hispanic or latino	NA	NA	g2	NA	NA	NA	stage ic	NA	NA	NA	8.11764705882353	0	Years	18.44.0	nationwide children s hospital	21	ov	11	false	2013	NA	NA	NA	NA	NA	50	left	NA	tcga-09-1675	0fc8777c-8f12-472f-a0ea-085139b35d1f	NA	2	-18596	NA	0	2967	NA	NA	NA	NA	NA	NA	NA	NA	NA
TCGA.09.2043	Yes	female	69	not hispanic or latino	NA	NA	g3	NA	NA	NA	stage ic	NA	NA	NA	0.511627906976744	NA	Years	24.28.0	nationwide children s hospital	22	ov	5	false	2013	NA	NA	NA	NA	NA	69	left	NA	tcga-09-2043	2e05cd3a-a55f-43b8-b2a9-72fb742b89c9	NA	2	-25480	NA	0	187	NA	NA	NA	NA	NA	NA	NA	NA	NA
TCGA.09.2044	Yes	female	77	not hispanic or latino	NA	NA	g3	NA	NA	NA	stage iib	NA	NA	NA	0.508891928864569	NA	Years	24.28.0	nationwide children s hospital	22	ov	5	false	2013	NA	NA	NA	NA	NA	77	right	NA	tcga-09-2044	7d03ddb6-f3fe-4b50-8bba-514aa65e7d0e	NA	2	-28230	NA	0	186	NA	NA	NA	NA	NA	NA	NA	NA	NA
TCGA.09.2045	Yes	female	50	not hispanic or latino	NA	NA	g2	NA	NA	NA	stage iv	NA	NA	NA	2.92476060191518	NA	Years	24.28.0	nationwide children s hospital	22	ov	5	false	2013	NA	NA	NA	NA	NA	50	bilateral	NA	tcga-09-2045	3768d34f-1527-40db-b116-cd80cee5ec3a	NA	3	-18285	1069	0	1069	NA	NA	NA	tcga-09-2045-d24348	2b57866b-5b39-4bd7-b317-a69e3f2c3143	NA	11	939	933
TCGA.09.2048	Yes	female	63	not hispanic or latino	NA	NA	g3	NA	NA	NA	stage iiic	NA	NA	NA	0.374829001367989	NA	Years	24.28.0	nationwide children s hospital	22	ov	5	false	2013	NA	NA	NA	NA	NA	63	bilateral	NA	tcga-09-2048	184aac07-44c1-47f1-8adf-50acbcc1762c	NA	3	-23043	137	0	137	NA	NA	NA	NA	NA	NA	NA	NA	NA
TCGA.09.2049	Yes	female	64	not hispanic or latino	NA	NA	g3	NA	NA	NA	stage iiic	NA	NA	NA	9.3515731874145	NA	Years	24.28.0	nationwide children s hospital	22	ov	5	false	2013	NA	NA	NA	NA	NA	64	left	NA	tcga-09-2049	05eb8bd5-d31b-4595-921a-366e53ea5a8b	NA	3	-23410	NA	0	3418	NA	NA	NA	tcga-09-2049-d24364	41c6a131-9a0b-4745-ab82-cf90e8d54de4	NA	3	1767	1711
TCGA.09.2050	Yes	female	65	not hispanic or latino	NA	NA	g2	NA	NA	NA	stage iia	NA	NA	NA	5.91792065663475	NA	Years	24.28.0	nationwide children s hospital	22	ov	5	false	2013	NA	NA	NA	NA	NA	65	bilateral	NA	tcga-09-2050	3c037acf-f453-4513-a6dd-129163ddde2a	NA	3	-23987	NA	0	2163	NA	NA	NA	NA	NA	NA	NA	NA	NA
TCGA.09.2051	Yes	female	42	not hispanic or latino	NA	NA	g3	NA	NA	NA	stage iiic	NA	NA	NA	5.25034199726402	NA	Years	24.28.0	nationwide children s hospital	22	ov	5	false	2013	NA	NA	NA	NA	NA	42	bilateral	NA	tcga-09-2051	02594e5e-8751-47c1-9245-90c66984b665	NA	3	-15650	NA	0	1919	NA	NA	NA	NA	NA	NA	NA	NA	NA
TCGA.09.2053	Yes	female	72	not hispanic or latino	NA	NA	g3	NA	NA	NA	stage iiic	NA	NA	NA	3.3077975376197	NA	Years	22.30.0	nationwide children s hospital	21	ov	5	false	2013	NA	NA	NA	NA	NA	72	left	NA	tcga-09-2053	ea605be2-6578-4e01-8ec3-bbd84c0b7f1d	NA	2	-26433	NA	0	1209	NA	NA	NA	NA	NA	NA	NA	NA	NA
TCGA.09.2054	Yes	female	58	not hispanic or latino	NA	NA	g3	NA	NA	NA	stage iiic	NA	NA	NA	1.74008207934337	NA	Years	22.30.0	nationwide children s hospital	21	ov	5	false	2013	NA	NA	NA	NA	NA	58	bilateral	NA	tcga-09-2054	cbd87697-7708-4b69-9e50-9ee474feabe1	NA	2	-21285	636	0	636	NA	NA	NA	NA	NA	NA	NA	NA	NA
TCGA.09.2055	Yes	female	48	not hispanic or latino	NA	NA	g3	NA	NA	NA	stage ic	NA	NA	NA	2.24076607387141	NA	Years	24.28.0	nationwide children s hospital	22	ov	5	false	2013	NA	NA	NA	NA	NA	48	left	NA	tcga-09-2055	838778c3-0b33-4fc5-97fc-5da163475485	NA	2	-17545	NA	0	819	NA	NA	NA	NA	NA	NA	NA	NA	NA
TCGA.09.2056	Yes	female	62	hispanic or latino	NA	NA	g3	NA	NA	NA	stage iiic	NA	NA	NA	1.03693570451436	NA	Years	22.30.0	nationwide children s hospital	21	ov	5	false	2013	NA	NA	NA	NA	NA	62	bilateral	NA	tcga-09-2056	ea6405c4-0fe4-4f37-bef2-275072f91e39	NA	2	-22863	NA	0	379	NA	NA	NA	NA	NA	NA	NA	NA	NA
TCGA.10.0925	Yes	female	58	NA	NA	NA	g1	NA	NA	NA	stage iiib	NA	NA	NA	4.51983584131327	1	Years	21.35.0	nationwide children s hospital	21	ov	11	false	2013	NA	NA	NA	NA	NA	58	bilateral	NA	tcga-10-0925	869c9aae-85eb-4faa-8893-b3f487e8981c	NA	5	-21498	1652	0	1652	NA	NA	NA	NA	NA	NA	NA	NA	NA
TCGA.10.0926	Yes	female	63	NA	NA	NA	g3	NA	NA	NA	stage iiic	NA	NA	NA	2.15595075239398	1	Years	11.46.0	nationwide children s hospital	21	ov	11	false	2013	NA	NA	NA	NA	NA	63	bilateral	NA	tcga-10-0926	e641aed9-1dd8-4c30-b231-f12b20a76df0	NA	6	-23307	788	0	788	NA	NA	NA	NA	NA	NA	NA	NA	NA
TCGA.10.0927	Yes	female	65	hispanic or latino	NA	NA	g2	NA	NA	NA	stage iiic	NA	NA	NA	6.81258549931601	1	Years	11.46.0	nationwide children s hospital	21	ov	11	false	2013	NA	NA	NA	NA	NA	65	bilateral	NA	tcga-10-0927	933dbfbd-4697-403e-bd73-c17cb300c94b	NA	6	-23981	2490	0	2478	NA	NA	NA	NA	NA	NA	NA	NA	NA
TCGA.10.0928	Yes	female	71	NA	NA	NA	g3	NA	NA	NA	stage iiic	NA	NA	NA	1.53761969904241	1	Years	11.46.0	nationwide children s hospital	21	ov	11	false	2013	NA	NA	NA	NA	NA	71	bilateral	NA	tcga-10-0928	29d26e7e-f4ae-4476-9a3f-27d5ec2ccb8a	NA	6	-26066	562	0	562	NA	NA	NA	NA	NA	NA	NA	NA	NA
TCGA.10.0930	Yes	female	70	NA	NA	NA	g3	NA	NA	NA	stage iiic	NA	NA	NA	2.84541723666211	1	Years	11.46.0	nationwide children s hospital	21	ov	11	false	2013	NA	NA	NA	NA	NA	70	left	NA	tcga-10-0930	99f1ae02-86ec-4d93-8cd4-650bf6f02c10	NA	6	-25736	1040	0	1011	NA	NA	NA	NA	NA	NA	NA	NA	NA
TCGA.10.0931	Yes	female	44	NA	NA	NA	g3	NA	NA	NA	stage iiic	NA	NA	NA	2.68673050615595	1	Years	11.46.0	nationwide children s hospital	21	ov	11	false	2013	NA	NA	NA	NA	NA	44	bilateral	NA	tcga-10-0931	e07a61e2-bcd2-4a96-80df-97e04aafbd32	NA	6	-16261	1000	0	982	NA	NA	NA	tcga-10-0931-d24450	8bd774bd-af1c-42d9-9e7f-5b3af5ba9fab	NA	18	932	876
TCGA.10.0933	Yes	female	77	not hispanic or latino	NA	NA	g3	NA	NA	NA	stage iiic	NA	NA	NA	1.2202462380301	1	Years	11.46.0	nationwide children s hospital	21	ov	11	false	2013	NA	NA	NA	NA	NA	77	bilateral	NA	tcga-10-0933	9446e349-71e6-455a-aa8f-53ec96597146	NA	6	-28433	446	0	356	NA	NA	NA	NA	NA	NA	NA	NA	NA
TCGA.10.0934	Yes	female	50	not hispanic or latino	NA	NA	g3	NA	NA	NA	stage iiic	NA	NA	NA	0.555403556771546	1	Years	11.46.0	nationwide children s hospital	21	ov	11	false	2013	NA	NA	NA	NA	NA	50	bilateral	NA	tcga-10-0934	65ddccd2-70a7-48b3-88e1-9d6fd1dcd11b	NA	6	-18602	203	0	118	NA	NA	NA	NA	NA	NA	NA	NA	NA
TCGA.10.0935	Yes	female	68	not hispanic or latino	NA	NA	g3	NA	NA	NA	stage iiic	NA	NA	NA	2.94664842681259	1	Years	11.46.0	nationwide children s hospital	21	ov	11	false	2013	NA	NA	NA	NA	NA	68	bilateral	NA	tcga-10-0935	48f8afa8-7712-4428-b0d0-d8c3340504b6	NA	6	-25098	1077	0	1077	NA	NA	NA	NA	NA	NA	NA	NA	NA
TCGA.10.0936	Yes	female	69	not hispanic or latino	NA	NA	g3	NA	NA	NA	stage iiic	NA	NA	NA	3.07250341997264	1	Years	11.46.0	nationwide children s hospital	21	ov	11	false	2013	NA	NA	NA	NA	NA	69	bilateral	NA	tcga-10-0936	7016714b-6af8-45dd-8341-1493927e5515	NA	6	-25454	1123	0	1089	NA	NA	NA	NA	NA	NA	NA	NA	NA
TCGA.10.0937	Yes	female	44	NA	NA	NA	g3	NA	NA	NA	stage iiic	NA	NA	NA	1.66347469220246	1	Years	11.46.0	nationwide children s hospital	21	ov	11	false	2013	NA	NA	NA	NA	NA	44	bilateral	NA	tcga-10-0937	a5030259-cf9c-4a58-8710-b9da8ee59320	NA	6	-16221	608	0	460	NA	NA	NA	NA	NA	NA	NA	NA	NA
TCGA.10.0938	Yes	female	80	NA	NA	NA	g3	NA	NA	NA	stage iiic	NA	NA	NA	1.74008207934337	1	Years	11.46.0	nationwide children s hospital	21	ov	11	false	2013	NA	NA	NA	NA	NA	80	bilateral	NA	tcga-10-0938	7ca97692-0bf5-4bbd-81ce-10a051d04bd5	NA	6	-29557	636	0	604	NA	NA	NA	NA	NA	NA	NA	NA	NA
TCGA.13.0714	Yes	female	55	not hispanic or latino	NA	NA	g3	NA	NA	NA	stage iv	NA	NA	NA	0.517099863201094	1	Years	9.44.0	nationwide children s hospital	21	ov	11	false	2013	NA	NA	NA	NA	NA	55	bilateral	NA	tcga-13-0714	1e14f098-17b2-4f54-8e4f-e38088008df7	NA	24	-20109	189	0	189	NA	NA	NA	NA	NA	NA	NA	NA	NA
TCGA.13.0717	Yes	female	54	not hispanic or latino	NA	NA	g3	NA	NA	NA	stage iiic	NA	NA	NA	2.04651162790698	1	Years	9.44.0	nationwide children s hospital	21	ov	11	false	2013	NA	NA	NA	NA	NA	54	bilateral	NA	tcga-13-0717	3867e193-c82f-4693-9b32-bac76b5f4d06	NA	24	-20042	748	0	748	NA	NA	NA	NA	NA	NA	NA	NA	NA
TCGA.13.0720	Yes	female	48	not hispanic or latino	NA	NA	g3	NA	NA	NA	stage iiic	NA	NA	NA	3.70725034199726	1	Years	9.44.0	nationwide children s hospital	21	ov	11	false	2013	NA	NA	NA	NA	NA	48	bilateral	NA	tcga-13-0720	0d23fa5b-95f8-4626-a4d2-c72ad3cc553b	NA	24	-17798	1355	0	1355	NA	NA	NA	NA	NA	NA	NA	NA	NA
TCGA.13.0723	Yes	female	63	not hispanic or latino	NA	NA	g3	NA	NA	NA	stage iiic	NA	NA	NA	3.29411764705882	1	Years	9.44.0	nationwide children s hospital	21	ov	11	false	2013	NA	NA	NA	NA	NA	63	bilateral	NA	tcga-13-0723	ff530f28-0ec0-4494-bb54-44bb055bae1c	NA	24	-23093	1204	0	1204	NA	NA	NA	NA	NA	NA	NA	NA	NA
TCGA.13.0724	Yes	female	72	hispanic or latino	NA	NA	g3	NA	NA	NA	stage iv	NA	NA	NA	0.227086183310534	1	Years	9.44.0	nationwide children s hospital	21	ov	11	false	2013	NA	NA	NA	NA	NA	72	right	NA	tcga-13-0724	a9abe7a7-4126-414b-87d2-a6d25abcf1fa	NA	24	-26341	83	0	83	NA	NA	NA	NA	NA	NA	NA	NA	NA
TCGA.13.0725	Yes	female	44	hispanic or latino	NA	NA	g3	NA	NA	NA	stage iiic	NA	NA	NA	1.03146374829001	1	Years	9.44.0	nationwide children s hospital	21	ov	11	false	2013	NA	NA	NA	NA	NA	44	bilateral	NA	tcga-13-0725	446ce2a3-d328-443c-a419-3344baad0e16	NA	24	-16086	377	0	377	NA	NA	NA	NA	NA	NA	NA	NA	NA
TCGA.13.0726	Yes	female	55	not hispanic or latino	NA	NA	gx	NA	NA	NA	stage iiic	NA	NA	NA	2.593707250342	1	Years	9.44.0	nationwide children s hospital	21	ov	11	false	2013	NA	NA	NA	NA	NA	55	bilateral	NA	tcga-13-0726	32960bc7-839a-42c5-9460-3917fa578ffc	NA	24	-20134	948	0	945	NA	NA	NA	NA	NA	NA	NA	NA	NA
TCGA.13.0727	Yes	female	71	not hispanic or latino	NA	NA	g3	NA	NA	NA	stage iiic	NA	NA	NA	1.2640218878249	1	Years	9.44.0	nationwide children s hospital	21	ov	11	false	2013	NA	NA	NA	NA	NA	71	bilateral	NA	tcga-13-0727	90f4b65c-cfd4-4066-a5b9-842885c172e2	NA	24	-26184	462	0	462	NA	NA	NA	NA	NA	NA	NA	NA	NA
TCGA.13.0730	Yes	female	71	not hispanic or latino	NA	NA	g3	NA	NA	NA	stage iiic	NA	NA	NA	1.48016415868673	1	Years	9.44.0	nationwide children s hospital	21	ov	11	false	2013	NA	NA	NA	NA	NA	71	bilateral	NA	tcga-13-0730	2ebb738c-4829-4720-931a-96c0fd117e2a	NA	24	-26086	541	0	541	NA	NA	NA	NA	NA	NA	NA	NA	NA
TCGA.13.0751	Yes	female	44	not hispanic or latino	NA	NA	gx	NA	NA	NA	stage iiic	NA	NA	NA	4.59097127222982	1	Years	9.44.0	nationwide children s hospital	21	ov	11	false	2013	NA	NA	NA	NA	NA	44	bilateral	NA	tcga-13-0751	15c84da3-16e5-4909-aea9-cb5894b0f8af	NA	24	-16303	1678	0	1678	NA	NA	NA	NA	NA	NA	NA	NA	NA
TCGA.13.0755	Yes	female	75	not hispanic or latino	NA	NA	g3	NA	NA	NA	stage iv	NA	NA	NA	0.205198358413133	1	Years	9.44.0	nationwide children s hospital	21	ov	11	false	2013	NA	NA	NA	NA	NA	75	bilateral	NA	tcga-13-0755	2956e414-f167-438f-8747-a46fe0723622	NA	24	-27438	75	0	75	NA	NA	NA	NA	NA	NA	NA	NA	NA
TCGA.13.0757	Yes	female	71	not hispanic or latino	NA	NA	g3	NA	NA	NA	stage iiic	NA	NA	NA	0.930232558139535	1	Years	9.44.0	nationwide children s hospital	21	ov	11	false	2013	NA	NA	NA	NA	NA	71	bilateral	NA	tcga-13-0757	2c69f3a4-c26c-4fbb-a1c0-b1f57554c43a	NA	24	-25999	340	0	340	NA	NA	NA	NA	NA	NA	NA	NA	NA
TCGA.13.0758	Yes	female	60	not hispanic or latino	NA	NA	g3	NA	NA	NA	stage iv	NA	NA	NA	0.946648426812586	1	Years	9.44.0	nationwide children s hospital	21	ov	11	false	2013	NA	NA	NA	NA	NA	60	bilateral	NA	tcga-13-0758	514aa64e-a58d-48c2-aff9-498604cc11d6	NA	24	-22088	346	0	346	NA	NA	NA	NA	NA	NA	NA	NA	NA
TCGA.13.0760	Yes	female	63	not hispanic or latino	NA	NA	g3	NA	NA	NA	stage iv	NA	NA	NA	0.960328317373461	1	Years	9.44.0	nationwide children s hospital	21	ov	11	false	2013	NA	NA	NA	NA	NA	63	bilateral	NA	tcga-13-0760	d8d13aa4-45d5-4e1a-a6cf-895bdf05e7b2	NA	24	-23036	351	0	351	NA	NA	NA	NA	NA	NA	NA	NA	NA
TCGA.13.0761	Yes	female	51	not hispanic or latino	NA	NA	g3	NA	NA	NA	stage iv	NA	NA	NA	2.83447332421341	0	Years	9.44.0	nationwide children s hospital	21	ov	11	false	2013	NA	NA	NA	NA	NA	51	bilateral	NA	tcga-13-0761	00630714-7ab3-44e1-afff-186300edae44	NA	24	-18697	NA	0	1036	NA	NA	NA	NA	NA	NA	NA	NA	NA
TCGA.13.0762	Yes	female	65	not hispanic or latino	NA	NA	g3	NA	NA	NA	stage iiic	NA	NA	NA	2.68399452804378	0	Years	9.44.0	nationwide children s hospital	21	ov	11	false	2013	NA	NA	NA	NA	NA	65	bilateral	NA	tcga-13-0762	6485b68f-caa7-45cd-9bc5-78c2add8191d	NA	24	-23960	NA	0	981	NA	NA	NA	NA	NA	NA	NA	NA	NA
TCGA.13.0764	Yes	female	62	not hispanic or latino	NA	NA	g3	NA	NA	NA	stage iv	NA	NA	NA	2.5827633378933	0	Years	9.44.0	nationwide children s hospital	21	ov	11	false	2013	NA	NA	NA	NA	NA	62	bilateral	NA	tcga-13-0764	034825d0-e8b7-4ac0-be31-25f6038cb04a	NA	24	-22965	NA	0	944	NA	NA	NA	NA	NA	NA	NA	NA	NA
TCGA.13.0765	Yes	female	50	not hispanic or latino	NA	NA	g3	NA	NA	NA	stage iiic	NA	NA	NA	2.37756497948016	0	Years	9.44.0	nationwide children s hospital	21	ov	11	false	2013	NA	NA	NA	NA	NA	50	bilateral	NA	tcga-13-0765	774ce281-96b2-467a-9170-079797ee10f7	NA	24	-18574	NA	0	869	NA	NA	NA	NA	NA	NA	NA	NA	NA
TCGA.13.0766	Yes	female	42	not hispanic or latino	NA	NA	g3	NA	NA	NA	stage iiic	NA	NA	NA	1.78112175102599	0	Years	9.44.0	nationwide children s hospital	21	ov	11	false	2013	NA	NA	NA	NA	NA	42	bilateral	NA	tcga-13-0766	8fe44099-b313-4bfd-a94a-27e72f2a818c	NA	24	-15570	NA	0	651	NA	NA	NA	NA	NA	NA	NA	NA	NA
TCGA.13.0768	Yes	female	73	not hispanic or latino	NA	NA	g3	NA	NA	NA	stage iiic	NA	NA	NA	0.700410396716826	0	Years	9.44.0	nationwide children s hospital	21	ov	11	false	2013	NA	NA	NA	NA	NA	73	bilateral	NA	tcga-13-0768	e732f81c-9b7d-44bd-a905-ff53fbed5009	NA	24	-26999	NA	0	256	NA	NA	NA	NA	NA	NA	NA	NA	NA
TCGA.13.0791	Yes	female	58	not hispanic or latino	NA	NA	g3	NA	NA	NA	stage iiic	NA	NA	NA	3.23939808481532	0	Years	9.44.0	nationwide children s hospital	21	ov	11	false	2013	NA	NA	NA	NA	NA	58	bilateral	NA	tcga-13-0791	90118207-8f11-4784-ac1b-0deec2e7af3a	NA	24	-21379	NA	0	1184	NA	NA	NA	NA	NA	NA	NA	NA	NA
TCGA.13.0792	Yes	female	40	not hispanic or latino	NA	NA	g3	NA	NA	NA	stage iiic	NA	NA	NA	3.05608755129959	0	Years	9.44.0	nationwide children s hospital	21	ov	11	false	2013	NA	NA	NA	NA	NA	40	bilateral	NA	tcga-13-0792	c11cae7e-91cd-4470-a9d8-188a4f6b8fa1	NA	24	-14729	NA	0	1117	NA	NA	NA	NA	NA	NA	NA	NA	NA
TCGA.13.0793	Yes	female	40	not hispanic or latino	NA	NA	g3	NA	NA	NA	stage iv	NA	NA	NA	2.38850889192886	0	Years	9.44.0	nationwide children s hospital	21	ov	11	false	2013	NA	NA	NA	NA	NA	40	left	NA	tcga-13-0793	5e90e1ed-cbfd-44ba-a6ff-63ff576b3c73	NA	24	-14707	NA	0	873	NA	NA	NA	NA	NA	NA	NA	NA	NA
TCGA.13.0794	Yes	female	60	not hispanic or latino	NA	NA	g3	NA	NA	NA	stage iiic	NA	NA	NA	2.52530779753762	0	Years	9.44.0	nationwide children s hospital	21	ov	11	false	2013	NA	NA	NA	NA	NA	60	bilateral	NA	tcga-13-0794	b63cad1b-b4c7-4e50-8acb-5cee4e9ce4a9	NA	24	-21945	NA	0	923	NA	NA	NA	NA	NA	NA	NA	NA	NA
TCGA.13.0795	Yes	female	66	not hispanic or latino	NA	NA	g3	NA	NA	NA	stage iiic	NA	NA	NA	1.62790697674419	0	Years	9.44.0	nationwide children s hospital	21	ov	11	false	2013	NA	NA	NA	NA	NA	66	bilateral	NA	tcga-13-0795	b1e11e94-646b-4c44-9d33-1ca67d8356fb	NA	25	-24403	NA	0	595	NA	NA	NA	NA	NA	NA	NA	NA	NA
TCGA.13.0797	Yes	female	49	not hispanic or latino	NA	NA	g3	NA	NA	NA	stage iiic	NA	NA	NA	0.725034199726402	0	Years	9.44.0	nationwide children s hospital	21	ov	11	false	2013	NA	NA	NA	NA	NA	49	bilateral	NA	tcga-13-0797	0de910b1-edaf-47e4-a265-727ee12ac1c3	NA	25	-18051	NA	0	265	NA	NA	NA	NA	NA	NA	NA	NA	NA
TCGA.13.0799	Yes	female	44	not hispanic or latino	NA	NA	g3	NA	NA	NA	stage iiic	NA	NA	NA	0.648426812585499	0	Years	9.44.0	nationwide children s hospital	21	ov	11	false	2013	NA	NA	NA	NA	NA	44	bilateral	NA	tcga-13-0799	b9418c6d-94f7-4db4-a1e4-f384b09d54cb	NA	25	-16170	NA	0	237	NA	NA	NA	NA	NA	NA	NA	NA	NA
TCGA.13.0800	Yes	female	52	not hispanic or latino	NA	NA	g3	NA	NA	NA	stage iiic	NA	NA	NA	0.67578659370725	0	Years	9.44.0	nationwide children s hospital	21	ov	11	false	2013	NA	NA	NA	NA	NA	52	bilateral	NA	tcga-13-0800	390eed6b-50af-48a9-9fd6-3a68a2bbb7f9	NA	25	-19086	NA	0	247	NA	NA	NA	NA	NA	NA	NA	NA	NA
TCGA.13.0801	Yes	female	46	not hispanic or latino	NA	NA	g3	NA	NA	NA	stage iiic	NA	NA	NA	0.689466484268126	0	Years	9.44.0	nationwide children s hospital	21	ov	11	false	2013	NA	NA	NA	NA	NA	46	bilateral	NA	tcga-13-0801	b8c3d99c-429b-42a3-b486-6fbcb90cc2e0	NA	25	-16811	NA	0	252	NA	NA	NA	NA	NA	NA	NA	NA	NA
TCGA.13.0802	Yes	female	79	not hispanic or latino	NA	NA	g3	NA	NA	NA	stage iiic	NA	NA	NA	0.681258549931601	0	Years	9.44.0	nationwide children s hospital	21	ov	11	false	2013	NA	NA	NA	NA	NA	79	bilateral	NA	tcga-13-0802	3c8b5986-f9d5-4e7e-9dd4-3ad301451279	NA	25	-29075	NA	0	249	NA	NA	NA	NA	NA	NA	NA	NA	NA
TCGA.13.0803	Yes	female	81	not hispanic or latino	NA	NA	g3	NA	NA	NA	stage iiic	NA	NA	NA	3.64705882352941	1	Years	9.44.0	nationwide children s hospital	21	ov	11	false	2013	NA	NA	NA	NA	NA	81	bilateral	NA	tcga-13-0803	54cf3bfe-51c0-4cca-9054-bf76b05a9371	NA	25	-29685	1333	0	1333	NA	NA	NA	NA	NA	NA	NA	NA	NA
TCGA.13.0804	Yes	female	73	not hispanic or latino	NA	NA	g3	NA	NA	NA	stage iiic	NA	NA	NA	2.93570451436389	1	Years	9.44.0	nationwide children s hospital	21	ov	11	false	2013	NA	NA	NA	NA	NA	73	bilateral	NA	tcga-13-0804	7e34d3c1-1fab-4326-9a69-4260d2bac558	NA	25	-27021	1073	0	1073	NA	NA	NA	NA	NA	NA	NA	NA	NA
TCGA.13.0805	Yes	female	57	not hispanic or latino	NA	NA	g3	NA	NA	NA	stage iiic	NA	NA	NA	2.93844049247606	1	Years	9.44.0	nationwide children s hospital	21	ov	11	false	2013	NA	NA	NA	NA	NA	57	bilateral	NA	tcga-13-0805	2a3a6222-f477-4198-ab9e-cdf527c1a6cf	NA	25	-21014	1074	0	1073	NA	NA	NA	NA	NA	NA	NA	NA	NA
TCGA.13.0807	Yes	female	54	not hispanic or latino	NA	NA	g3	NA	NA	NA	stage iiic	NA	NA	NA	1.13269493844049	1	Years	11.46.0	nationwide children s hospital	21	ov	11	false	2013	NA	NA	NA	NA	NA	54	NA	NA	tcga-13-0807	067c5c61-d147-4b08-ab8a-32c30969d564	NA	25	-19889	414	0	414	NA	NA	NA	NA	NA	NA	NA	NA	NA
TCGA.13.0883	Yes	female	61	not hispanic or latino	NA	NA	g3	NA	NA	NA	stage iiic	NA	NA	NA	5.73461012311902	1	Years	11.46.0	nationwide children s hospital	21	ov	11	false	2013	NA	NA	NA	NA	NA	61	bilateral	NA	tcga-13-0883	5c159ab5-8475-4d93-89b8-b6befed4a5b3	NA	25	-22395	2096	0	2096	NA	NA	NA	NA	NA	NA	NA	NA	NA
TCGA.13.0884	Yes	female	39	not hispanic or latino	NA	NA	g3	NA	NA	NA	stage iiic	NA	NA	NA	8.91928864569083	1	Years	13.45.0	nationwide children s hospital	21	ov	11	false	2013	NA	NA	NA	NA	NA	39	bilateral	NA	tcga-13-0884	63a75e0b-9241-4f0e-9236-01a2e2c05b7e	NA	20	-14538	3260	0	3260	NA	NA	NA	NA	NA	NA	NA	NA	NA
TCGA.13.0885	Yes	female	70	not hispanic or latino	NA	NA	g3	NA	NA	NA	stage iiic	NA	NA	NA	7.60601915184678	0	Years	11.46.0	nationwide children s hospital	21	ov	11	false	2013	NA	NA	NA	NA	NA	70	left	NA	tcga-13-0885	2a924999-1fbf-470a-97bd-fd2276a9a366	NA	25	-25762	NA	0	2780	NA	NA	NA	NA	NA	NA	NA	NA	NA
TCGA.13.0886	Yes	female	67	not hispanic or latino	NA	NA	g3	NA	NA	NA	stage iiic	NA	NA	NA	6.18057455540356	0	Years	11.46.0	nationwide children s hospital	21	ov	11	false	2013	NA	NA	NA	NA	NA	67	bilateral	NA	tcga-13-0886	91de8a74-a1e6-46b6-a06e-70aedf2c3eaf	NA	25	-24723	NA	0	2259	NA	NA	NA	NA	NA	NA	NA	NA	NA
TCGA.13.0887	Yes	female	42	not hispanic or latino	NA	NA	g3	NA	NA	NA	stage iiic	NA	NA	NA	5.54582763337893	1	Years	11.46.0	nationwide children s hospital	21	ov	11	false	2013	NA	NA	NA	NA	NA	42	bilateral	NA	tcga-13-0887	14c58def-60ee-48e0-a74b-da4eb77ef344	NA	25	-15669	2027	0	2027	NA	NA	NA	NA	NA	NA	NA	NA	NA
TCGA.13.0888	Yes	female	78	not hispanic or latino	NA	NA	g3	NA	NA	NA	stage iiic	NA	NA	NA	5.85772913816689	0	Years	11.46.0	nationwide children s hospital	21	ov	11	false	2013	NA	NA	NA	NA	NA	78	right	NA	tcga-13-0888	6cf9f872-2e59-45cf-bb5e-ebd7fa1b3caf	NA	25	-28498	NA	0	2141	NA	NA	NA	NA	NA	NA	NA	NA	NA
TCGA.13.0889	Yes	female	75	not hispanic or latino	NA	NA	gx	NA	NA	NA	stage iv	NA	NA	NA	5.14363885088919	0	Years	11.46.0	nationwide children s hospital	21	ov	11	false	2013	NA	NA	NA	NA	NA	75	right	NA	tcga-13-0889	e3712e5a-4575-440f-89d1-8db9498baa88	NA	25	-27674	NA	0	1880	NA	NA	NA	NA	NA	NA	NA	NA	NA
TCGA.13.0890	Yes	female	56	not hispanic or latino	NA	NA	g3	NA	NA	NA	stage iiic	NA	NA	NA	5.65800273597811	0	Years	11.46.0	nationwide children s hospital	21	ov	11	false	2013	NA	NA	NA	NA	NA	56	bilateral	NA	tcga-13-0890	ee0a4a13-613e-4c5d-96c3-8083a013702d	NA	25	-20770	NA	0	2068	NA	NA	NA	NA	NA	NA	NA	NA	NA
TCGA.13.0891	Yes	female	73	not hispanic or latino	NA	NA	g3	NA	NA	NA	stage iv	NA	NA	NA	5.74281805745554	0	Years	11.46.0	nationwide children s hospital	21	ov	11	false	2013	NA	NA	NA	NA	NA	73	bilateral	NA	tcga-13-0891	0740321b-f8a5-4e1d-b390-ca6187598fac	NA	25	-26886	NA	0	2099	NA	NA	NA	NA	NA	NA	NA	NA	NA
TCGA.13.0893	Yes	female	48	not hispanic or latino	NA	NA	g3	NA	NA	NA	stage iiic	NA	NA	NA	3.60875512995896	1	Years	13.45.0	nationwide children s hospital	21	ov	11	false	2013	NA	NA	NA	NA	NA	48	bilateral	NA	tcga-13-0893	15170c7f-5880-4fb6-82ce-68d3df0dfb68	NA	20	-17573	1319	0	1319	NA	NA	NA	NA	NA	NA	NA	NA	NA
TCGA.13.0894	Yes	female	53	not hispanic or latino	NA	NA	g3	NA	NA	NA	stage iiic	NA	NA	NA	4.12859097127223	1	Years	13.45.0	nationwide children s hospital	21	ov	11	false	2013	NA	NA	NA	NA	NA	53	bilateral	NA	tcga-13-0894	e8372916-7ac7-4535-ae97-0248208224f5	NA	20	-19466	1509	0	1509	NA	NA	NA	NA	NA	NA	NA	NA	NA
TCGA.13.0897	Yes	female	54	not hispanic or latino	NA	NA	g3	NA	NA	NA	stage iiic	NA	NA	NA	4.78248974008208	0	Years	11.46.0	nationwide children s hospital	21	ov	11	false	2013	NA	NA	NA	NA	NA	54	right	NA	tcga-13-0897	79e6e31c-22a1-481c-903b-ab5499cbd450	NA	25	-19894	NA	0	1748	NA	NA	NA	NA	NA	NA	NA	NA	NA
TCGA.13.0899	Yes	female	60	not hispanic or latino	NA	NA	g3	NA	NA	NA	stage iiic	NA	NA	NA	4.67305061559508	0	Years	11.46.0	nationwide children s hospital	21	ov	11	false	2013	NA	NA	NA	NA	NA	60	bilateral	NA	tcga-13-0899	5c6f3cd4-19c5-418d-b1be-d3fbf63e99db	NA	25	-22031	NA	0	1708	NA	NA	NA	NA	NA	NA	NA	NA	NA
TCGA.13.0900	Yes	female	59	not hispanic or latino	NA	NA	g3	NA	NA	NA	stage iiic	NA	NA	NA	4.74965800273598	0	Years	13.45.0	nationwide children s hospital	21	ov	11	false	2013	NA	NA	NA	NA	NA	59	bilateral	NA	tcga-13-0900	9e48a4b1-6917-4625-9d78-e4832eb816a5	NA	20	-21698	NA	0	1736	NA	NA	NA	NA	NA	NA	NA	NA	NA
TCGA.13.0901	Yes	female	41	not hispanic or latino	NA	NA	g3	NA	NA	NA	stage iiic	NA	NA	NA	1.61149110807114	0	Years	13.45.0	nationwide children s hospital	21	ov	11	false	2013	NA	NA	NA	NA	NA	41	bilateral	NA	tcga-13-0901	27920e1e-b9ab-4587-970a-0cba7025becb	NA	20	-15333	NA	0	589	NA	NA	NA	NA	NA	NA	NA	NA	NA
TCGA.13.0903	Yes	female	42	not hispanic or latino	NA	NA	g3	NA	NA	NA	stage iv	NA	NA	NA	3.94254445964432	0	Years	11.46.0	nationwide children s hospital	21	ov	11	false	2013	NA	NA	NA	NA	NA	42	bilateral	NA	tcga-13-0903	8783e4b0-2b62-45d5-8cd9-f5a71cc0138e	NA	25	-15705	NA	0	1441	NA	NA	NA	NA	NA	NA	NA	NA	NA
TCGA.13.0904	Yes	female	63	not hispanic or latino	NA	NA	g3	NA	NA	NA	stage iiic	NA	NA	NA	4.0218878248974	0	Years	11.46.0	nationwide children s hospital	21	ov	11	false	2013	NA	NA	NA	NA	NA	63	bilateral	NA	tcga-13-0904	0b519c08-9f23-4ceb-9a13-e16509ca55d7	NA	25	-23278	NA	0	1470	NA	NA	NA	NA	NA	NA	NA	NA	NA
TCGA.13.0905	Yes	female	51	not hispanic or latino	NA	NA	g3	NA	NA	NA	stage iiic	NA	NA	NA	3.98084815321477	0	Years	13.45.0	nationwide children s hospital	21	ov	11	false	2013	NA	NA	NA	NA	NA	51	left	NA	tcga-13-0905	2038fd65-d8f1-4b16-af90-b1c8f9a379a7	NA	20	-18757	NA	0	1455	NA	NA	NA	NA	NA	NA	NA	NA	NA
TCGA.13.0906	Yes	female	50	not hispanic or latino	NA	NA	g3	NA	NA	NA	stage iiic	NA	NA	NA	3.74008207934337	0	Years	11.46.0	nationwide children s hospital	21	ov	11	false	2013	NA	NA	NA	NA	NA	50	bilateral	NA	tcga-13-0906	e43d3769-e25f-4fb7-9080-ea26defaf094	NA	25	-18383	NA	0	1367	NA	NA	NA	NA	NA	NA	NA	NA	NA
TCGA.13.0908	Yes	female	58	not hispanic or latino	NA	NA	g3	NA	NA	NA	stage iv	NA	NA	NA	3.73187414500684	0	Years	13.45.0	nationwide children s hospital	21	ov	11	false	2013	NA	NA	NA	NA	NA	58	bilateral	NA	tcga-13-0908	0ba7b6cc-e5f5-47d7-859a-24e31aa336ab	NA	20	-21421	NA	0	1364	NA	NA	NA	NA	NA	NA	NA	NA	NA
TCGA.13.0910	Yes	female	58	not hispanic or latino	NA	NA	g3	NA	NA	NA	stage iiic	NA	NA	NA	3.08618331053352	0	Years	11.46.0	nationwide children s hospital	21	ov	11	false	2013	NA	NA	NA	NA	NA	58	bilateral	NA	tcga-13-0910	b783f33b-734a-4801-bf39-b559a2035c6f	NA	25	-21473	NA	0	1128	NA	NA	NA	NA	NA	NA	NA	NA	NA
TCGA.13.0911	Yes	female	55	not hispanic or latino	NA	NA	g3	NA	NA	NA	stage iv	NA	NA	NA	2.30369357045144	0	Years	11.46.0	nationwide children s hospital	21	ov	11	false	2013	NA	NA	NA	NA	NA	55	bilateral	NA	tcga-13-0911	8cad4217-5699-4735-9be3-fc0015a8d262	NA	25	-20276	NA	0	842	NA	NA	NA	NA	NA	NA	NA	NA	NA
TCGA.13.0912	Yes	female	58	not hispanic or latino	NA	NA	g3	NA	NA	NA	stage iiic	NA	NA	NA	2.83447332421341	0	Years	11.46.0	nationwide children s hospital	21	ov	11	false	2013	NA	NA	NA	NA	NA	58	bilateral	NA	tcga-13-0912	58d34254-4f5b-40a4-9e9f-7160062fb2a4	NA	25	-21427	NA	0	1036	NA	NA	NA	NA	NA	NA	NA	NA	NA
TCGA.13.0913	Yes	female	53	not hispanic or latino	NA	NA	g3	NA	NA	NA	stage iiic	NA	NA	NA	2.49521203830369	0	Years	11.46.0	nationwide children s hospital	21	ov	11	false	2013	NA	NA	NA	NA	NA	53	bilateral	NA	tcga-13-0913	3e8a51bf-7e1f-4eab-af83-3c60d04db1bf	NA	25	-19572	NA	0	912	NA	NA	NA	NA	NA	NA	NA	NA	NA
TCGA.13.0916	Yes	female	49	not hispanic or latino	NA	NA	g3	NA	NA	NA	stage iiic	NA	NA	NA	1.75923392612859	0	Years	11.46.0	nationwide children s hospital	21	ov	11	false	2013	NA	NA	NA	NA	NA	49	bilateral	NA	tcga-13-0916	5f60bc2d-738f-43fc-a3fb-61ec6e80e3d4	NA	25	-18189	NA	0	643	NA	NA	NA	NA	NA	NA	NA	NA	NA
TCGA.13.0919	Yes	female	52	not hispanic or latino	NA	NA	g3	NA	NA	NA	stage iiic	NA	NA	NA	1.23939808481532	0	Years	11.46.0	nationwide children s hospital	21	ov	11	false	2013	NA	NA	NA	NA	NA	52	bilateral	NA	tcga-13-0919	45957be6-e4df-4245-acf8-39dfc118ee19	NA	25	-19337	NA	0	453	NA	NA	NA	NA	NA	NA	NA	NA	NA
TCGA.13.0920	Yes	female	65	not hispanic or latino	NA	NA	g3	NA	NA	NA	stage iiic	NA	NA	NA	1.14911080711354	0	Years	11.46.0	nationwide children s hospital	21	ov	11	false	2013	NA	NA	NA	NA	NA	65	bilateral	NA	tcga-13-0920	85a85a11-7200-4e96-97af-6ba26d680d59	NA	25	-24063	NA	0	420	NA	NA	NA	NA	NA	NA	NA	NA	NA
TCGA.13.0921	Yes	female	72	not hispanic or latino	NA	NA	g3	NA	NA	NA	stage iiic	NA	NA	NA	0.385772913816689	0	Years	11.46.0	nationwide children s hospital	21	ov	11	false	2013	NA	NA	NA	NA	NA	72	bilateral	NA	tcga-13-0921	31b997dd-aaea-4003-a64d-11d3e19b0bbc	NA	25	-26606	NA	0	141	NA	NA	NA	NA	NA	NA	NA	NA	NA
TCGA.13.0923	Yes	female	74	not hispanic or latino	NA	NA	g3	NA	NA	NA	stage iiic	NA	NA	NA	0.533515731874145	0	Years	11.46.0	nationwide children s hospital	21	ov	11	false	2013	NA	NA	NA	NA	NA	74	right	NA	tcga-13-0923	378f7ea2-86b4-4072-80b8-e12d67193106	NA	25	-27080	NA	0	195	NA	NA	NA	NA	NA	NA	NA	NA	NA
TCGA.13.0924	Yes	female	45	not hispanic or latino	NA	NA	g3	NA	NA	NA	stage iv	NA	NA	NA	0.506155950752394	0	Years	11.46.0	nationwide children s hospital	21	ov	11	false	2013	NA	NA	NA	NA	NA	45	bilateral	NA	tcga-13-0924	fbb45305-de8d-4baf-8bd0-047b29c2e9d9	NA	25	-16670	NA	0	185	NA	NA	NA	NA	NA	NA	NA	NA	NA
TCGA.13.1403	Yes	female	48	not hispanic or latino	NA	NA	g3	NA	NA	NA	stage iiic	NA	NA	NA	0.905608755129959	0	Years	13.45.0	nationwide children s hospital	21	ov	11	false	2013	NA	NA	NA	NA	NA	48	left	NA	tcga-13-1403	0d5e232d-5aa2-4f6f-be58-ffd5f15ee0b8	NA	20	-17697	NA	0	331	NA	NA	NA	NA	NA	NA	NA	NA	NA
TCGA.13.1404	Yes	female	48	not hispanic or latino	NA	NA	g3	NA	NA	NA	stage iiic	NA	NA	NA	0.549931600547196	0	Years	13.45.0	nationwide children s hospital	21	ov	11	false	2013	NA	NA	NA	NA	NA	48	bilateral	NA	tcga-13-1404	8e107f4b-1912-4d3e-814a-b863e2d65ed7	NA	20	-17783	NA	0	201	NA	NA	NA	NA	NA	NA	NA	NA	NA
TCGA.13.1405	Yes	female	49	not hispanic or latino	NA	NA	g3	NA	NA	NA	stage iv	NA	NA	NA	0.612859097127223	0	Years	13.45.0	nationwide children s hospital	21	ov	11	false	2013	NA	NA	NA	NA	NA	49	bilateral	NA	tcga-13-1405	29dccd25-4c4a-463b-a353-38a193337f38	NA	20	-18218	NA	0	224	NA	NA	NA	NA	NA	NA	NA	NA	NA
TCGA.13.1407	Yes	female	51	not hispanic or latino	NA	NA	g3	NA	NA	NA	stage iiic	NA	NA	NA	0.503419972640219	0	Years	13.45.0	nationwide children s hospital	21	ov	11	false	2013	NA	NA	NA	NA	NA	51	bilateral	NA	tcga-13-1407	f2dcf4cc-609d-4532-a90d-6ae2bbb53365	NA	20	-18895	NA	0	184	NA	NA	NA	NA	NA	NA	NA	NA	NA
TCGA.13.1408	Yes	female	59	not hispanic or latino	NA	NA	g3	NA	NA	NA	stage iiic	NA	NA	NA	0.492476060191518	0	Years	13.45.0	nationwide children s hospital	21	ov	11	false	2013	NA	NA	NA	NA	NA	59	NA	NA	tcga-13-1408	8fac8e40-beac-4059-9d54-7ee530598cfd	NA	20	-21635	NA	0	180	NA	NA	NA	NA	NA	NA	NA	NA	NA
TCGA.13.1409	Yes	female	73	not hispanic or latino	NA	NA	g3	NA	NA	NA	stage iiic	NA	NA	NA	0.569083447332421	0	Years	13.45.0	nationwide children s hospital	21	ov	11	false	2013	NA	NA	NA	NA	NA	73	NA	NA	tcga-13-1409	18e0e996-8f23-4f53-94a5-dde38b550863	NA	20	-26835	NA	0	208	NA	NA	NA	NA	NA	NA	NA	NA	NA
TCGA.13.1410	Yes	female	57	not hispanic or latino	NA	NA	gx	NA	NA	NA	stage iv	NA	NA	NA	0.39124487004104	0	Years	13.45.0	nationwide children s hospital	21	ov	11	false	2013	NA	NA	NA	NA	NA	57	bilateral	NA	tcga-13-1410	c3f9ee36-d34f-472b-ac7f-801a0d400aa4	NA	20	-20950	NA	0	143	NA	NA	NA	NA	NA	NA	NA	NA	NA
TCGA.13.1411	Yes	female	81	not hispanic or latino	NA	NA	g3	NA	NA	NA	stage iiic	NA	NA	NA	0.350205198358413	0	Years	13.45.0	nationwide children s hospital	21	ov	11	false	2013	NA	NA	NA	NA	NA	81	NA	NA	tcga-13-1411	a9d3a7b0-faf8-4e56-8600-d9e6882a4f23	NA	20	-29873	NA	0	128	NA	NA	NA	NA	NA	NA	NA	NA	NA
TCGA.13.1412	Yes	female	41	not hispanic or latino	NA	NA	g3	NA	NA	NA	stage iv	NA	NA	NA	0.443228454172367	0	Years	13.45.0	nationwide children s hospital	21	ov	11	false	2013	NA	NA	NA	NA	NA	41	bilateral	NA	tcga-13-1412	44493c23-82e9-4d9f-8e3c-7b3f9ae44970	NA	20	-15119	NA	0	162	NA	NA	NA	NA	NA	NA	NA	NA	NA
TCGA.13.1477	Yes	female	49	not hispanic or latino	NA	NA	g2	NA	NA	NA	stage iv	NA	NA	NA	4.54445964432285	1	Years	14.48.0	nationwide children s hospital	21	ov	11	false	2013	NA	NA	NA	NA	NA	49	bilateral	NA	tcga-13-1477	13f5814c-1f99-4ffa-84a4-3bbd8979faae	NA	31	-18111	1661	0	1661	NA	NA	NA	NA	NA	NA	NA	NA	NA
TCGA.13.1481	Yes	female	76	not hispanic or latino	NA	NA	g2	NA	NA	NA	stage iiic	NA	NA	NA	7.24487004103967	1	Years	14.48.0	nationwide children s hospital	21	ov	11	false	2013	NA	NA	NA	NA	NA	76	right	NA	tcga-13-1481	c5355491-e1e8-46a4-a05e-bafcaf2e7459	NA	31	-27898	2648	0	2648	NA	NA	NA	NA	NA	NA	NA	NA	NA
TCGA.13.1482	Yes	female	52	not hispanic or latino	NA	NA	g2	NA	NA	NA	stage iv	NA	NA	NA	5.13543091655267	1	Years	14.48.0	nationwide children s hospital	21	ov	11	false	2013	NA	NA	NA	NA	NA	52	NA	NA	tcga-13-1482	f3af727e-b592-4828-94f5-22008666cf8c	NA	31	-19177	1877	0	1877	NA	NA	NA	NA	NA	NA	NA	NA	NA
TCGA.13.1483	Yes	female	61	not hispanic or latino	NA	NA	g3	NA	NA	NA	stage iiic	NA	NA	NA	2.44596443228454	1	Years	14.48.0	nationwide children s hospital	21	ov	11	false	2013	NA	NA	NA	NA	NA	61	NA	NA	tcga-13-1483	611600a6-43ec-4029-9682-cd6d6a3312ec	NA	31	-22342	894	0	894	NA	NA	NA	NA	NA	NA	NA	NA	NA
TCGA.13.1484	Yes	female	62	not hispanic or latino	NA	NA	g3	NA	NA	NA	stage iiic	NA	NA	NA	8.15868673050616	0	Years	14.48.0	nationwide children s hospital	21	ov	11	false	2013	NA	NA	NA	NA	NA	62	NA	NA	tcga-13-1484	ead71c90-cc5e-42ce-8754-c3cf15a41134	NA	31	-22698	NA	0	2982	NA	NA	NA	NA	NA	NA	NA	NA	NA
TCGA.13.1485	Yes	female	48	not hispanic or latino	NA	NA	g2	NA	NA	NA	stage iv	NA	NA	NA	1.72093023255814	1	Years	14.48.0	nationwide children s hospital	21	ov	11	false	2013	NA	NA	NA	NA	NA	48	bilateral	NA	tcga-13-1485	49bfd0fe-48ce-49db-9f76-ce2310410950	NA	31	-17641	629	0	629	NA	NA	NA	NA	NA	NA	NA	NA	NA
TCGA.13.1487	Yes	female	74	not hispanic or latino	NA	NA	gx	NA	NA	NA	stage iv	NA	NA	NA	1.86320109439124	1	Years	14.48.0	nationwide children s hospital	21	ov	11	false	2013	NA	NA	NA	NA	NA	74	NA	NA	tcga-13-1487	c9e28934-8379-4511-817c-d787f2c4ca3a	NA	31	-27176	681	0	681	NA	NA	NA	NA	NA	NA	NA	NA	NA
TCGA.13.1488	Yes	female	59	not hispanic or latino	NA	NA	g3	NA	NA	NA	stage iv	NA	NA	NA	5.89329685362517	1	Years	14.48.0	nationwide children s hospital	21	ov	11	false	2013	NA	NA	NA	NA	NA	59	bilateral	NA	tcga-13-1488	a85f6f9c-1e1d-44fc-85eb-3b2d96cfbc61	NA	31	-21726	2154	0	2154	NA	NA	NA	NA	NA	NA	NA	NA	NA
TCGA.13.1489	Yes	female	70	not hispanic or latino	NA	NA	g2	NA	NA	NA	stage iiic	NA	NA	NA	6.89740082079343	0	Years	14.48.0	nationwide children s hospital	21	ov	11	false	2013	NA	NA	NA	NA	NA	70	bilateral	NA	tcga-13-1489	7248cd60-be22-44bc-bc58-f644db0940a2	NA	31	-25768	NA	0	2521	NA	NA	NA	NA	NA	NA	NA	NA	NA
TCGA.13.1491	Yes	female	55	not hispanic or latino	NA	NA	g3	NA	NA	NA	stage iiic	NA	NA	NA	4.36388508891929	1	Years	14.48.0	nationwide children s hospital	21	ov	11	false	2013	NA	NA	NA	NA	NA	55	bilateral	NA	tcga-13-1491	c8febeef-8e7e-459e-88cb-8086692dc559	NA	31	-20261	1595	0	1595	NA	NA	NA	NA	NA	NA	NA	NA	NA
TCGA.13.1492	Yes	female	66	not hispanic or latino	NA	NA	g3	NA	NA	NA	stage iiic	NA	NA	NA	6.1203830369357	0	Years	14.48.0	nationwide children s hospital	21	ov	11	false	2013	NA	NA	NA	NA	NA	66	NA	NA	tcga-13-1492	63c6a89b-b28c-434a-a632-5de6545db731	NA	31	-24331	NA	0	2237	NA	NA	NA	NA	NA	NA	NA	NA	NA
TCGA.13.1494	Yes	female	43	not hispanic or latino	NA	NA	g3	NA	NA	NA	stage iv	NA	NA	NA	3.17647058823529	0	Years	14.48.0	nationwide children s hospital	21	ov	11	false	2013	NA	NA	NA	NA	NA	43	bilateral	NA	tcga-13-1494	f50ee039-1da9-43d9-ac01-657ec77a7f32	NA	31	-15993	NA	0	1161	NA	NA	NA	NA	NA	NA	NA	NA	NA
TCGA.13.1495	Yes	female	60	not hispanic or latino	NA	NA	g2	NA	NA	NA	stage iiic	NA	NA	NA	4.09575923392613	0	Years	14.48.0	nationwide children s hospital	21	ov	11	false	2013	NA	NA	NA	NA	NA	60	bilateral	NA	tcga-13-1495	74dcdfb4-a637-4111-9a22-4b4bc7bbc8f7	NA	31	-22046	NA	0	1497	NA	NA	NA	NA	NA	NA	NA	NA	NA
TCGA.13.1496	Yes	female	65	not hispanic or latino	NA	NA	g3	NA	NA	NA	stage iiic	NA	NA	NA	0.352941176470588	1	Years	14.48.0	nationwide children s hospital	21	ov	11	false	2013	NA	NA	NA	NA	NA	65	bilateral	NA	tcga-13-1496	e5a329ec-e50e-4786-901d-b58474f8ea65	NA	31	-23992	129	0	129	NA	NA	NA	NA	NA	NA	NA	NA	NA
TCGA.13.1497	Yes	female	47	not hispanic or latino	NA	NA	g3	NA	NA	NA	stage iiic	NA	NA	NA	4.51983584131327	0	Years	14.48.0	nationwide children s hospital	21	ov	11	false	2013	NA	NA	NA	NA	NA	47	NA	NA	tcga-13-1497	bc4bc342-20bf-40c3-af26-2c6f942da93d	NA	31	-17528	NA	0	1652	NA	NA	NA	NA	NA	NA	NA	NA	NA
TCGA.13.1498	Yes	female	73	not hispanic or latino	NA	NA	g3	NA	NA	NA	stage iiic	NA	NA	NA	3.12995896032832	0	Years	14.48.0	nationwide children s hospital	21	ov	11	false	2013	NA	NA	NA	NA	NA	73	NA	NA	tcga-13-1498	56a30462-2819-4c18-95be-8e73880a4921	NA	31	-26820	NA	0	1144	NA	NA	NA	NA	NA	NA	NA	NA	NA
TCGA.13.1499	Yes	female	56	not hispanic or latino	NA	NA	g3	NA	NA	NA	stage iiic	NA	NA	NA	3.19288645690834	0	Years	14.48.0	nationwide children s hospital	21	ov	11	false	2013	NA	NA	NA	NA	NA	56	NA	NA	tcga-13-1499	b25570ed-baca-4e3f-87c6-2ef18119ba49	NA	31	-20668	NA	0	1167	NA	NA	NA	NA	NA	NA	NA	NA	NA
TCGA.13.1500	Yes	female	71	not hispanic or latino	NA	NA	g3	NA	NA	NA	stage iiic	NA	NA	NA	1.16279069767442	1	Years	14.48.0	nationwide children s hospital	21	ov	11	false	2013	NA	NA	NA	NA	NA	71	bilateral	NA	tcga-13-1500	a285786d-120e-4c88-b48b-8111f4413988	NA	31	-26172	425	0	425	NA	NA	NA	NA	NA	NA	NA	NA	NA
TCGA.13.1501	Yes	female	50	not hispanic or latino	NA	NA	g3	NA	NA	NA	stage iv	NA	NA	NA	2.73324213406293	0	Years	14.48.0	nationwide children s hospital	21	ov	11	false	2013	NA	NA	NA	NA	NA	50	bilateral	NA	tcga-13-1501	561968ce-da9a-4d69-8bc2-bc87b9550f93	NA	31	-18392	NA	0	999	NA	NA	NA	NA	NA	NA	NA	NA	NA
TCGA.13.1504	Yes	female	68	not hispanic or latino	NA	NA	g3	NA	NA	NA	stage iiic	NA	NA	NA	1.37893296853625	0	Years	14.48.0	nationwide children s hospital	21	ov	11	false	2013	NA	NA	NA	NA	NA	68	bilateral	NA	tcga-13-1504	cd49126a-ec15-43fa-9e43-3f7460d43f2b	NA	31	-25008	NA	0	504	NA	NA	NA	NA	NA	NA	NA	NA	NA
TCGA.13.1505	Yes	female	63	not hispanic or latino	NA	NA	g3	NA	NA	NA	stage iiic	NA	NA	NA	0.350205198358413	0	Years	14.48.0	nationwide children s hospital	21	ov	11	false	2013	NA	NA	NA	NA	NA	63	bilateral	NA	tcga-13-1505	914f84bf-578b-4f4d-93cb-378228ea58f6	NA	31	-23238	NA	0	128	NA	NA	NA	NA	NA	NA	NA	NA	NA
TCGA.13.1506	Yes	female	45	not hispanic or latino	NA	NA	g3	NA	NA	NA	stage iiic	NA	NA	NA	0.366621067031464	0	Years	14.48.0	nationwide children s hospital	21	ov	11	false	2013	NA	NA	NA	NA	NA	45	bilateral	NA	tcga-13-1506	1cc02c64-a34e-46ae-9bc7-5d50f2fefb31	NA	31	-16733	NA	0	134	NA	NA	NA	NA	NA	NA	NA	NA	NA
TCGA.13.1507	Yes	female	77	not hispanic or latino	NA	NA	g3	NA	NA	NA	stage iiic	NA	NA	NA	0.39671682626539	0	Years	14.48.0	nationwide children s hospital	21	ov	11	false	2013	NA	NA	NA	NA	NA	77	bilateral	NA	tcga-13-1507	502e8d02-2953-4514-a2e1-6179dd94da73	NA	31	-28444	NA	0	145	NA	NA	NA	NA	NA	NA	NA	NA	NA
TCGA.13.1509	Yes	female	64	not hispanic or latino	NA	NA	g3	NA	NA	NA	stage iv	NA	NA	NA	0.344733242134063	0	Years	14.48.0	nationwide children s hospital	21	ov	11	false	2013	NA	NA	NA	NA	NA	64	bilateral	NA	tcga-13-1509	fe402983-70da-44db-b7b1-c32702ddde26	NA	31	-23481	NA	0	126	NA	NA	NA	NA	NA	NA	NA	NA	NA
TCGA.13.1510	Yes	female	62	not hispanic or latino	NA	NA	g3	NA	NA	NA	stage iiic	NA	NA	NA	0.213406292749658	0	Years	14.48.0	nationwide children s hospital	21	ov	11	false	2013	NA	NA	NA	NA	NA	62	left	NA	tcga-13-1510	dac96910-0cb2-44ea-b108-2d6d51b07112	NA	31	-22708	NA	0	78	NA	NA	NA	NA	NA	NA	NA	NA	NA
TCGA.13.1511	Yes	female	52	not hispanic or latino	NA	NA	g3	NA	NA	NA	stage iv	NA	NA	NA	0.322845417236662	0	Years	14.48.0	nationwide children s hospital	21	ov	11	false	2013	NA	NA	NA	NA	NA	52	bilateral	NA	tcga-13-1511	756f6768-e69a-4fe9-aa41-7c58aabe4577	NA	31	-19258	NA	0	118	NA	NA	NA	NA	NA	NA	NA	NA	NA
TCGA.13.1512	Yes	female	49	not hispanic or latino	NA	NA	g3	NA	NA	NA	stage iiic	NA	NA	NA	0.25718194254446	0	Years	14.48.0	nationwide children s hospital	21	ov	11	false	2013	NA	NA	NA	NA	NA	49	bilateral	NA	tcga-13-1512	82093ed9-a3c8-4e34-931f-4ec7ae745711	NA	31	-18134	NA	0	94	NA	NA	NA	NA	NA	NA	NA	NA	NA
TCGA.13.2057	Yes	female	59	NA	NA	NA	g3	NA	NA	NA	stage iiic	NA	NA	NA	1.18467852257182	0	Years	40.27.0	nationwide children s hospital	21	ov	11	false	2013	NA	NA	NA	NA	NA	59	bilateral	NA	tcga-13-2057	56c4bd48-ab15-4b49-ae2f-968653052b50	NA	1	-21554	NA	0	433	NA	NA	NA	NA	NA	NA	NA	NA	NA
TCGA.13.2059	Yes	female	50	not hispanic or latino	NA	NA	g3	NA	NA	NA	stage iiic	NA	NA	NA	1.01778385772914	0	Years	40.27.0	nationwide children s hospital	21	ov	11	false	2013	NA	NA	NA	NA	NA	50	bilateral	NA	tcga-13-2059	f4b56568-a74a-4a2e-89d9-11722ecf5948	NA	1	-18449	NA	0	372	NA	NA	NA	NA	NA	NA	NA	NA	NA
TCGA.13.2060	Yes	female	51	NA	NA	NA	g3	NA	NA	NA	stage iv	NA	NA	NA	0.714090287277702	0	Years	24.38.0	nationwide children s hospital	21	ov	11	false	2013	NA	NA	NA	NA	NA	51	bilateral	NA	tcga-13-2060	196f4600-b6c9-4652-9f77-65c92883f8c1	NA	16	-18635	NA	0	261	NA	NA	NA	NA	NA	NA	NA	NA	NA
TCGA.13.2061	Yes	female	58	not hispanic or latino	NA	NA	g3	NA	NA	NA	stage iiic	NA	NA	NA	0.897400820793434	0	Years	40.27.0	nationwide children s hospital	21	ov	11	false	2013	NA	NA	NA	NA	NA	58	bilateral	NA	tcga-13-2061	a22c1451-7841-4fa3-b2f2-5d5cd8aa67d3	NA	1	-21543	NA	0	328	NA	NA	NA	NA	NA	NA	NA	NA	NA
TCGA.13.2065	Yes	female	71	NA	NA	NA	g3	NA	NA	NA	stage iiic	NA	NA	NA	0.727770177838577	0	Years	40.27.0	nationwide children s hospital	21	ov	11	false	2013	NA	NA	NA	NA	NA	71	bilateral	NA	tcga-13-2065	8d1dcf21-efd3-4fbe-ad44-f43a19239383	NA	2	-25972	NA	0	266	NA	NA	NA	NA	NA	NA	NA	NA	NA
TCGA.13.2066	Yes	female	49	hispanic or latino	NA	NA	g3	NA	NA	NA	stage iv	NA	NA	NA	0.807113543091655	0	Years	40.27.0	nationwide children s hospital	21	ov	11	false	2013	NA	NA	NA	NA	NA	49	bilateral	NA	tcga-13-2066	bcb87812-94e3-4dc0-867e-d049b44a2690	NA	1	-18170	NA	0	295	NA	NA	NA	NA	NA	NA	NA	NA	NA
TCGA.13.2071	Yes	female	63	not hispanic or latino	NA	NA	g3	NA	NA	NA	stage iv	NA	NA	NA	0.522571819425445	0	Years	40.27.0	nationwide children s hospital	21	ov	11	false	2013	NA	NA	NA	NA	NA	63	bilateral	NA	tcga-13-2071	0d15e5aa-2483-4f81-973a-ff469296c911	NA	1	-23367	NA	0	191	NA	NA	NA	NA	NA	NA	NA	NA	NA
TCGA.20.0987	Yes	female	61	not hispanic or latino	NA	NA	g3	NA	NA	NA	stage iiic	NA	NA	NA	1.91792065663475	1	Years	12.45.0	nationwide children s hospital	21	ov	11	false	2013	NA	NA	NA	NA	NA	61	bilateral	NA	tcga-20-0987	34f285ab-6c31-4865-a0a7-a57af3567df0	NA	23	-22287	701	0	NA	NA	NA	NA	NA	NA	NA	NA	NA	NA
TCGA.20.0990	Yes	female	74	not hispanic or latino	NA	NA	g3	NA	NA	NA	stage iiic	NA	NA	NA	2.15868673050616	0	Years	12.45.0	nationwide children s hospital	21	ov	11	false	2013	NA	NA	NA	NA	NA	74	bilateral	NA	tcga-20-0990	c9524775-6b50-4793-8858-24b6a6d3e4e6	NA	23	-27170	NA	0	789	NA	NA	NA	NA	NA	NA	NA	NA	NA
TCGA.20.0991	Yes	female	78	not hispanic or latino	NA	NA	g3	NA	NA	NA	stage iib	NA	NA	NA	2.18057455540356	0	Years	12.45.0	nationwide children s hospital	21	ov	11	false	2013	NA	NA	NA	NA	NA	78	right	NA	tcga-20-0991	36595b52-2b5f-4e87-80eb-37c29109e92a	NA	23	-28694	NA	0	797	NA	NA	NA	NA	NA	NA	NA	NA	NA
TCGA.20.0996	Yes	female	59	not hispanic or latino	NA	NA	g2	NA	NA	NA	stage iiic	NA	NA	NA	6.00820793433653	0	Years	12.45.0	nationwide children s hospital	21	ov	11	false	2013	NA	NA	NA	NA	NA	59	bilateral	NA	tcga-20-0996	d7f82e34-5b34-4e8c-a0cf-d7561bcea43c	NA	23	-21572	NA	0	2196	NA	NA	NA	NA	NA	NA	NA	NA	NA
TCGA.20.1682	Yes	female	56	not hispanic or latino	NA	NA	gx	NA	NA	NA	stage iiic	NA	NA	NA	2.28727770177839	0	Years	18.44.0	nationwide children s hospital	21	ov	11	false	2013	NA	NA	NA	NA	NA	56	bilateral	NA	tcga-20-1682	94bd4c68-4bfc-4db3-9365-97c867747133	NA	2	-20583	NA	0	836	NA	NA	NA	NA	NA	NA	NA	NA	NA
TCGA.20.1683	Yes	female	65	not hispanic or latino	NA	NA	g3	NA	NA	NA	stage iiic	NA	NA	NA	2.11217510259918	0	Years	18.44.0	nationwide children s hospital	21	ov	11	false	2013	NA	NA	NA	NA	NA	65	right	NA	tcga-20-1683	ac2e88ff-8b1e-4691-9a96-5a581f98d827	NA	2	-24006	NA	0	772	NA	NA	NA	NA	NA	NA	NA	NA	NA
TCGA.20.1684	Yes	female	51	not hispanic or latino	NA	NA	g3	NA	NA	NA	stage iiic	NA	NA	NA	1.58686730506156	0	Years	18.44.0	nationwide children s hospital	21	ov	11	false	2013	NA	NA	NA	NA	NA	51	bilateral	NA	tcga-20-1684	94030805-8beb-441a-af73-11a80768edb5	NA	2	-18755	NA	0	580	NA	NA	NA	NA	NA	NA	NA	NA	NA
TCGA.20.1685	Yes	female	45	not hispanic or latino	NA	NA	g3	NA	NA	NA	stage iiic	NA	NA	NA	1.38714090287278	0	Years	18.44.0	nationwide children s hospital	21	ov	11	false	2013	NA	NA	NA	NA	NA	45	bilateral	NA	tcga-20-1685	cbc5b936-ead5-4858-ab90-e639402789b0	NA	2	-16745	NA	0	507	NA	NA	NA	NA	NA	NA	NA	NA	NA
TCGA.20.1686	Yes	female	75	not hispanic or latino	NA	NA	g3	NA	NA	NA	stage iiic	NA	NA	NA	0.243502051983584	0	Years	18.44.0	nationwide children s hospital	21	ov	11	false	2013	NA	NA	NA	NA	NA	75	bilateral	NA	tcga-20-1686	f007fa7a-7da9-4cb0-8aea-623af1a122c5	NA	2	-27587	NA	0	89	NA	NA	NA	NA	NA	NA	NA	NA	NA
TCGA.20.1687	Yes	female	46	not hispanic or latino	NA	NA	g3	NA	NA	NA	stage iv	NA	NA	NA	0.221614227086183	0	Years	18.44.0	nationwide children s hospital	21	ov	11	false	2013	NA	NA	NA	NA	NA	46	bilateral	NA	tcga-20-1687	9bf16a89-2fc7-4c08-93bc-3105eec5c3cc	NA	2	-16960	NA	0	81	NA	NA	NA	NA	NA	NA	NA	NA	NA
TCGA.23.1021	Yes	female	45	not hispanic or latino	NA	NA	g3	NA	NA	NA	stage iv	NA	NA	NA	3.9562243502052	1	Years	12.45.0	nationwide children s hospital	21	ov	11	false	2013	NA	NA	NA	NA	NA	45	right	NA	tcga-23-1021	b923ac70-70ea-4a82-8466-46350c5803bf	NA	24	-16483	1446	0	1446	NA	NA	NA	NA	NA	NA	NA	NA	NA
TCGA.23.1022	Yes	female	67	not hispanic or latino	NA	NA	g3	NA	NA	NA	stage iiic	NA	NA	NA	4.13406292749658	1	Years	12.45.0	nationwide children s hospital	21	ov	11	false	2013	NA	NA	NA	NA	NA	67	left	NA	tcga-23-1022	d0673efd-3315-4dd5-8ab6-912bfa07dceb	NA	20	-24798	1511	0	1293	NA	NA	NA	NA	NA	NA	NA	NA	NA
TCGA.23.1023	Yes	female	65	not hispanic or latino	NA	NA	g3	NA	NA	NA	stage iiic	NA	NA	NA	3.3734610123119	0	Years	12.45.0	nationwide children s hospital	21	ov	11	false	2013	NA	NA	NA	NA	NA	65	right	NA	tcga-23-1023	9e18238f-ae85-4b75-ae87-d92da9731a40	NA	23	-23825	NA	0	1233	NA	NA	NA	tcga-23-1023-d25597	5005f67e-ca1d-4c05-baf1-36cff1fd4a1d	NA	26	509	509
TCGA.23.1024	Yes	female	52	not hispanic or latino	NA	NA	g3	NA	NA	NA	stage iv	NA	NA	NA	1.28043775649795	0	Years	12.45.0	nationwide children s hospital	21	ov	11	false	2013	NA	NA	NA	NA	NA	52	right	NA	tcga-23-1024	8ac6ce06-ab50-4ab4-a469-9f8bf01be963	NA	24	-19051	NA	0	468	NA	NA	NA	NA	NA	NA	NA	NA	NA
TCGA.23.1026	Yes	female	45	not hispanic or latino	NA	NA	g3	NA	NA	NA	stage iiic	NA	NA	NA	2.23255813953488	0	Years	12.45.0	nationwide children s hospital	21	ov	11	false	2013	NA	NA	NA	NA	NA	45	left	NA	tcga-23-1026	c6ede8ae-881c-47a0-a0ef-745ed4b7764a	NA	23	-16442	NA	0	816	NA	NA	NA	NA	NA	NA	NA	NA	NA
TCGA.23.1027	Yes	female	48	not hispanic or latino	NA	NA	g3	NA	NA	NA	stage iiic	NA	NA	NA	2.66757865937072	1	Years	12.45.0	nationwide children s hospital	21	ov	11	false	2013	NA	NA	NA	NA	NA	48	right	NA	tcga-23-1027	c9e58844-9d61-44a2-aee6-1760bc19711b	NA	24	-17588	975	0	965	NA	NA	NA	NA	NA	NA	NA	NA	NA
TCGA.23.1028	Yes	female	43	hispanic or latino	NA	NA	g3	NA	NA	NA	stage iiic	NA	NA	NA	4.11217510259918	0	Years	12.45.0	nationwide children s hospital	21	ov	11	false	2013	NA	NA	NA	NA	NA	43	left	NA	tcga-23-1028	df53c3c0-3605-4d2b-bdc7-96d9beab27ea	NA	23	-16018	NA	0	1503	NA	NA	NA	tcga-23-1028-d25634	02d68082-acf3-4467-b42a-da9e8cd5c130	NA	27	1461	1461
TCGA.23.1029	Yes	female	46	not hispanic or latino	NA	NA	g3	NA	NA	NA	stage iiic	NA	NA	NA	0.733242134062927	0	Years	19.39.0	nationwide children s hospital	21	ov	11	false	2013	NA	NA	NA	NA	NA	46	right	NA	tcga-23-1029	4d71dd15-cd01-4dae-ad70-6dc325140207	NA	2	-16889	NA	0	268	NA	NA	NA	NA	NA	NA	NA	NA	NA
TCGA.23.1030	Yes	female	64	not hispanic or latino	NA	NA	g3	NA	NA	NA	stage iiic	NA	NA	NA	2.42134062927497	0	Years	12.45.0	nationwide children s hospital	21	ov	11	false	2013	NA	NA	NA	NA	NA	64	left	NA	tcga-23-1030	cbcf6922-a3c0-43a1-826e-642918b0a635	NA	24	-23416	NA	0	885	NA	NA	NA	NA	NA	NA	NA	NA	NA
TCGA.23.1031	Yes	female	60	not hispanic or latino	NA	NA	g3	NA	NA	NA	stage iv	NA	NA	NA	1.57045143638851	1	Years	12.45.0	nationwide children s hospital	21	ov	11	false	2013	NA	NA	NA	NA	NA	60	left	NA	tcga-23-1031	c7c3fe4a-327a-4b7e-a259-989b72971209	NA	23	-22225	574	0	574	NA	NA	NA	NA	NA	NA	NA	NA	NA
TCGA.23.1032	Yes	female	73	not hispanic or latino	NA	NA	g3	NA	NA	NA	stage iv	NA	NA	NA	0.229822161422709	1	Years	12.45.0	nationwide children s hospital	21	ov	11	false	2013	NA	NA	NA	NA	NA	73	right	NA	tcga-23-1032	d1976840-35f7-4423-8458-12fb32a52b33	NA	23	-26715	84	0	68	NA	NA	NA	NA	NA	NA	NA	NA	NA
TCGA.23.1107	Yes	female	59	not hispanic or latino	NA	NA	g3	NA	NA	NA	stage iv	NA	NA	NA	0.0246238030095759	1	Years	12.45.0	nationwide children s hospital	21	ov	11	false	2013	NA	NA	NA	NA	NA	59	left	NA	tcga-23-1107	acb7ec56-8a47-495f-a11b-2c9fb5d8fe95	NA	19	-21561	9	0	9	NA	NA	NA	NA	NA	NA	NA	NA	NA
TCGA.23.1109	Yes	female	62	not hispanic or latino	NA	NA	g3	NA	NA	NA	stage iiic	NA	NA	NA	4.27359781121751	1	Years	12.45.0	nationwide children s hospital	21	ov	11	false	2013	NA	NA	NA	NA	NA	62	right	NA	tcga-23-1109	7c466a5f-a6b4-4d1a-a0f5-ddcd7ef90ff1	NA	19	-23002	1562	0	1562	NA	NA	NA	NA	NA	NA	NA	NA	NA
TCGA.23.1110	Yes	female	42	hispanic or latino	NA	NA	g3	NA	NA	NA	stage iiic	NA	NA	NA	4.53625170998632	0	Years	12.45.0	nationwide children s hospital	21	ov	11	false	2013	NA	NA	NA	NA	NA	42	right	NA	tcga-23-1110	9fb1ba57-2007-4477-b000-2d36f163efd2	NA	23	-15383	NA	0	1658	NA	NA	NA	NA	NA	NA	NA	NA	NA
TCGA.23.1111	Yes	female	63	NA	NA	NA	g3	NA	NA	NA	stage iiic	NA	NA	NA	0.26812585499316	0	Years	19.39.0	nationwide children s hospital	21	ov	11	false	2013	NA	NA	NA	NA	NA	63	right	NA	tcga-23-1111	6b2a9f9a-fe96-4311-a330-925c4ad36fe7	NA	2	-23171	NA	0	98	NA	NA	NA	NA	NA	NA	NA	NA	NA
TCGA.23.1113	Yes	female	48	not hispanic or latino	NA	NA	g3	NA	NA	NA	stage iv	NA	NA	NA	2.59644322845417	1	Years	12.45.0	nationwide children s hospital	21	ov	11	false	2013	NA	NA	NA	NA	NA	48	left	NA	tcga-23-1113	6209e80d-a115-4f8e-bf0d-18461401a1c6	NA	19	-17791	949	0	949	NA	NA	NA	NA	NA	NA	NA	NA	NA
TCGA.23.1114	Yes	female	55	not hispanic or latino	NA	NA	g3	NA	NA	NA	stage iiic	NA	NA	NA	5.71545827633379	1	Years	18.44.0	nationwide children s hospital	21	ov	11	false	2013	NA	NA	NA	NA	NA	55	left	NA	tcga-23-1114	c0c3caab-9277-4a31-a96c-c607e38d5ccc	NA	2	-20409	2089	0	2089	NA	NA	NA	tcga-23-1114-d25695	114cca0b-8220-4673-b571-a6a051f4e930	NA	14	747	663
TCGA.23.1116	Yes	female	83	not hispanic or latino	NA	NA	g3	NA	NA	NA	stage iiic	NA	NA	NA	0.380300957592339	0	Years	12.45.0	nationwide children s hospital	21	ov	11	false	2013	NA	NA	NA	NA	NA	83	left	NA	tcga-23-1116	70fe08bd-a0b4-4a88-b82e-813b176f8e40	NA	20	-30463	NA	0	139	NA	NA	NA	NA	NA	NA	NA	NA	NA
TCGA.23.1117	Yes	female	42	NA	NA	NA	g3	NA	NA	NA	stage iiic	NA	NA	NA	2.77154582763338	1	Years	12.45.0	nationwide children s hospital	21	ov	11	false	2013	NA	NA	NA	NA	NA	42	left	NA	tcga-23-1117	a88b7e66-5f12-4023-a7e2-fcfbd1f25977	NA	19	-15690	1013	0	1013	NA	NA	NA	NA	NA	NA	NA	NA	NA
TCGA.23.1118	Yes	female	45	not hispanic or latino	NA	NA	g3	NA	NA	NA	stage iiic	NA	NA	NA	7.15731874145007	0	Years	12.45.0	nationwide children s hospital	21	ov	11	false	2013	NA	NA	NA	NA	NA	45	left	NA	tcga-23-1118	700e91bb-d675-41b2-bbbd-935767c7b447	NA	20	-16470	NA	0	2616	NA	NA	NA	NA	NA	NA	NA	NA	NA
TCGA.23.1119	Yes	female	64	not hispanic or latino	NA	NA	g3	NA	NA	NA	stage iiic	NA	NA	NA	10.8153214774282	0	Years	12.45.0	nationwide children s hospital	21	ov	11	false	2013	NA	NA	NA	NA	NA	64	left	NA	tcga-23-1119	2dfd8a0e-e642-49b3-abd7-f0334927eebb	NA	27	-23686	NA	0	3953	NA	NA	NA	NA	NA	NA	NA	NA	NA
TCGA.23.1120	Yes	female	60	not hispanic or latino	NA	NA	g3	NA	NA	NA	stage iiic	NA	NA	NA	0.355677154582763	0	Years	12.45.0	nationwide children s hospital	21	ov	11	false	2013	NA	NA	NA	NA	NA	60	right	NA	tcga-23-1120	fdf83fdf-dfbb-4306-9a1b-b4487d18b402	NA	24	-22147	NA	0	130	NA	NA	NA	NA	NA	NA	NA	NA	NA
TCGA.23.1121	Yes	female	51	not hispanic or latino	NA	NA	g3	NA	NA	NA	stage iiic	NA	NA	NA	0.53077975376197	0	Years	12.45.0	nationwide children s hospital	21	ov	11	false	2013	NA	NA	NA	NA	NA	51	left	NA	tcga-23-1121	81005bae-686a-4598-8994-49d90ebac56f	NA	24	-18982	NA	0	194	NA	NA	NA	NA	NA	NA	NA	NA	NA
TCGA.23.1122	Yes	female	53	NA	NA	NA	g3	NA	NA	NA	stage iiic	NA	NA	NA	3.2530779753762	1	Years	12.45.0	nationwide children s hospital	21	ov	11	false	2013	NA	NA	NA	NA	NA	53	left	NA	tcga-23-1122	d2c0d320-d1c5-4eed-af4f-15540e60db0b	NA	19	-19537	1189	0	1189	NA	NA	NA	NA	NA	NA	NA	NA	NA
TCGA.23.1123	Yes	female	59	not hispanic or latino	NA	NA	g3	NA	NA	NA	stage iiic	NA	NA	NA	2.78522571819425	1	Years	12.45.0	nationwide children s hospital	21	ov	11	false	2013	NA	NA	NA	NA	NA	59	left	NA	tcga-23-1123	60cce7ac-d27d-44a6-9873-ecf91da5e906	NA	24	-21551	1018	0	1018	NA	NA	NA	NA	NA	NA	NA	NA	NA
TCGA.23.1124	Yes	female	62	NA	NA	NA	g3	NA	NA	NA	stage iiic	NA	NA	NA	4.83720930232558	1	Years	12.45.0	nationwide children s hospital	21	ov	11	false	2013	NA	NA	NA	NA	NA	62	left	NA	tcga-23-1124	8a6d2ce3-cc57-451b-9b07-8263782aa23f	NA	19	-23005	1768	0	1768	NA	NA	NA	NA	NA	NA	NA	NA	NA
TCGA.23.1809	Yes	female	63	not hispanic or latino	NA	NA	g3	NA	NA	NA	stage iic	NA	NA	NA	0.0437756497948016	0	Years	18.44.0	nationwide children s hospital	21	ov	11	false	2013	NA	NA	NA	NA	NA	63	right	NA	tcga-23-1809	bc3e0b74-ea09-46a5-9f61-16bd15ffd883	NA	2	-23111	NA	0	16	NA	NA	NA	NA	NA	NA	NA	NA	NA
TCGA.23.2072	Yes	female	58	not hispanic or latino	NA	NA	g3	NA	NA	NA	stage iv	NA	NA	NA	2.0766073871409	1	Years	22.40.0	nationwide children s hospital	21	ov	11	false	2013	NA	NA	NA	NA	NA	58	right	NA	tcga-23-2072	1592af8e-8d11-4325-8a2b-e0c690b15b58	NA	18	-21523	759	0	759	NA	NA	NA	NA	NA	NA	NA	NA	NA
TCGA.23.2077	Yes	female	45	not hispanic or latino	NA	NA	g3	NA	NA	NA	stage iiic	NA	NA	NA	9.64432284541724	0	Years	22.40.0	nationwide children s hospital	21	ov	11	false	2013	NA	NA	NA	NA	NA	45	left	NA	tcga-23-2077	ef57bc45-858f-4d4e-8407-b7eadfa43be5	NA	20	-16551	NA	0	3525	NA	NA	NA	NA	NA	NA	NA	NA	NA
TCGA.23.2078	Yes	female	66	not hispanic or latino	NA	NA	g3	NA	NA	NA	stage iiic	NA	NA	NA	7.28043775649795	0	Years	22.40.0	nationwide children s hospital	21	ov	11	false	2013	NA	NA	NA	NA	NA	66	bilateral	NA	tcga-23-2078	ebe677e6-94b6-45be-a58d-eaae4cf63d12	NA	20	-24222	NA	0	2661	NA	NA	NA	NA	NA	NA	NA	NA	NA
TCGA.23.2079	Yes	female	46	not hispanic or latino	NA	NA	g3	NA	NA	NA	stage iiic	NA	NA	NA	7.62790697674419	0	Years	22.40.0	nationwide children s hospital	21	ov	11	false	2013	NA	NA	NA	NA	NA	46	bilateral	NA	tcga-23-2079	e3ea5137-76b8-4afc-9b80-ed74714e7172	NA	20	-17122	NA	0	2788	NA	NA	NA	NA	NA	NA	NA	NA	NA
TCGA.23.2081	Yes	female	49	not hispanic or latino	NA	NA	g3	NA	NA	NA	stage iv	NA	NA	NA	6.40766073871409	1	Years	22.40.0	nationwide children s hospital	21	ov	11	false	2013	NA	NA	NA	NA	NA	49	bilateral	NA	tcga-23-2081	41178cbc-db73-4007-b5d8-febebf7f578d	NA	20	-18161	2342	0	2342	NA	NA	NA	tcga-23-2081-d25791	fe9683d7-e2d6-4136-92ea-1d6d51fd5023	NA	20	1948	1790
TCGA.23.2084	Yes	female	45	not hispanic or latino	NA	NA	g3	NA	NA	NA	stage iv	NA	NA	NA	4.14774281805746	1	Years	22.40.0	nationwide children s hospital	21	ov	11	false	2013	NA	NA	NA	NA	NA	45	right	NA	tcga-23-2084	2cb82948-7cbe-4b6c-8414-c02f662de2d0	NA	18	-16493	1516	0	1516	NA	NA	NA	tcga-23-2084-d25805	0cb1799a-62c8-4961-a97c-6a3042a78457	NA	18	1401	1381
TCGA.23.2641	Yes	female	85	not hispanic or latino	NA	NA	g3	NA	NA	NA	stage iiic	NA	NA	NA	0.229822161422709	0	Years	40.27.0	nationwide children s hospital	21	ov	11	false	2013	NA	NA	NA	NA	NA	85	left	NA	tcga-23-2641	49e5ee61-a1c9-4038-84ac-92683e573a65	NA	9	-31231	NA	0	84	NA	NA	NA	NA	NA	NA	NA	NA	NA
TCGA.23.2643	Yes	female	74	not hispanic or latino	NA	NA	g3	NA	NA	NA	stage iiic	NA	NA	NA	0.39124487004104	0	Years	40.27.0	nationwide children s hospital	21	ov	11	false	2013	NA	NA	NA	NA	NA	74	right	NA	tcga-23-2643	5554a003-da6f-4ddf-9f05-6785987ac46c	NA	9	-27092	NA	0	143	NA	NA	NA	NA	NA	NA	NA	NA	NA
TCGA.23.2645	Yes	female	54	not hispanic or latino	NA	NA	g3	NA	NA	NA	stage iiic	NA	NA	NA	0.374829001367989	0	Years	40.27.0	nationwide children s hospital	21	ov	11	false	2013	NA	NA	NA	NA	NA	54	right	NA	tcga-23-2645	66a0df9b-096b-4e8e-9b9c-54bf8637720b	NA	9	-19758	NA	0	137	NA	NA	NA	NA	NA	NA	NA	NA	NA
TCGA.23.2647	Yes	female	49	not hispanic or latino	NA	NA	g3	NA	NA	NA	stage iiic	NA	NA	NA	0.369357045143639	0	Years	40.27.0	nationwide children s hospital	21	ov	11	false	2013	NA	NA	NA	NA	NA	49	bilateral	NA	tcga-23-2647	246404ae-3bc4-4db7-aee3-0346ca3f7322	NA	9	-18205	NA	0	135	NA	NA	NA	NA	NA	NA	NA	NA	NA
TCGA.23.2649	Yes	female	60	not hispanic or latino	NA	NA	g3	NA	NA	NA	stage iiic	NA	NA	NA	0.317373461012312	0	Years	40.27.0	nationwide children s hospital	21	ov	11	false	2013	NA	NA	NA	NA	NA	60	left	NA	tcga-23-2649	ae5fa7cb-1984-423f-aa88-571314860943	NA	9	-22210	NA	0	116	NA	NA	NA	NA	NA	NA	NA	NA	NA
TCGA.24.0966	Yes	female	78	not hispanic or latino	NA	NA	g3	NA	NA	NA	stage iiic	NA	NA	NA	0.634746922024624	0	Years	11.46.0	nationwide children s hospital	21	ov	11	false	2013	NA	NA	NA	NA	NA	78	bilateral	NA	tcga-24-0966	fef1696c-a8f4-4db6-8615-e486522baaaa	NA	24	-28528	NA	0	232	NA	NA	NA	NA	NA	NA	NA	NA	NA
TCGA.24.0968	Yes	female	59	NA	NA	NA	g3	NA	NA	NA	stage iiic	NA	NA	NA	1.63337893296854	1	Years	12.45.0	nationwide children s hospital	21	ov	11	false	2013	NA	NA	NA	NA	NA	59	left	NA	tcga-24-0968	619b14f3-b8cc-4c0a-8304-6719853d592a	NA	10	-21664	597	0	597	NA	NA	NA	NA	NA	NA	NA	NA	NA
TCGA.24.0970	Yes	female	63	NA	NA	NA	g3	NA	NA	NA	stage iiic	NA	NA	NA	0.968536251709986	1	Years	12.45.0	nationwide children s hospital	21	ov	11	false	2013	NA	NA	NA	NA	NA	63	bilateral	NA	tcga-24-0970	95e58015-a7c0-4bdc-bf64-7617d24d0784	NA	9	-23276	354	0	354	NA	NA	NA	NA	NA	NA	NA	NA	NA
TCGA.24.0975	Yes	female	58	NA	NA	NA	g3	NA	NA	NA	stage iiic	NA	NA	NA	1.81395348837209	1	Years	12.45.0	nationwide children s hospital	21	ov	11	false	2013	NA	NA	NA	NA	NA	58	bilateral	NA	tcga-24-0975	6a57948c-0dc5-4ea2-8043-380f26763752	NA	9	-21417	663	0	663	NA	NA	NA	NA	NA	NA	NA	NA	NA
TCGA.24.0979	Yes	female	53	NA	NA	NA	g3	NA	NA	NA	stage iv	NA	NA	NA	3.45827633378933	1	Years	12.45.0	nationwide children s hospital	21	ov	11	false	2013	NA	NA	NA	NA	NA	53	bilateral	NA	tcga-24-0979	9a30dee8-962a-49db-a85a-c39515c91b68	NA	11	-19594	1264	0	1264	NA	NA	NA	NA	NA	NA	NA	NA	NA
TCGA.24.0980	Yes	female	53	not hispanic or latino	NA	NA	g3	NA	NA	NA	stage iiic	NA	NA	NA	0.637482900136799	1	Years	11.46.0	nationwide children s hospital	21	ov	11	false	2013	NA	NA	NA	NA	NA	53	bilateral	NA	tcga-24-0980	d1eeaca3-52c0-4a0c-916a-fd64cec911d9	NA	24	-19578	233	0	233	NA	NA	NA	NA	NA	NA	NA	NA	NA
TCGA.24.0982	Yes	female	77	NA	NA	NA	g3	NA	NA	NA	stage iiic	NA	NA	NA	1.85772913816689	1	Years	12.45.0	nationwide children s hospital	21	ov	11	false	2013	NA	NA	NA	NA	NA	77	bilateral	NA	tcga-24-0982	206ce0ed-36a4-47ab-ac8e-f6fca6ac5c18	NA	10	-28201	679	0	679	NA	NA	NA	NA	NA	NA	NA	NA	NA
TCGA.24.1103	Yes	female	50	NA	NA	NA	g3	NA	NA	NA	stage iiic	NA	NA	NA	4.50068399452804	1	Years	12.45.0	nationwide children s hospital	21	ov	11	false	2013	NA	NA	NA	NA	NA	50	bilateral	NA	tcga-24-1103	f34aa3b6-e966-49c6-bc55-130545772c53	NA	9	-18583	1645	0	1645	NA	NA	NA	NA	NA	NA	NA	NA	NA
TCGA.24.1104	Yes	female	56	NA	NA	NA	g3	NA	NA	NA	stage iv	NA	NA	NA	5.28864569083447	1	Years	12.45.0	nationwide children s hospital	21	ov	11	false	2013	NA	NA	NA	NA	NA	56	left	NA	tcga-24-1104	f9f44f86-10c7-4473-b156-5afbfa9a2ad0	NA	9	-20527	1933	0	1933	NA	NA	NA	NA	NA	NA	NA	NA	NA
TCGA.24.1105	Yes	female	36	NA	NA	NA	g3	NA	NA	NA	stage iiic	NA	NA	NA	3.9452804377565	1	Years	12.45.0	nationwide children s hospital	21	ov	11	false	2013	NA	NA	NA	NA	NA	36	bilateral	NA	tcga-24-1105	7e01f23a-0b0e-46a2-9f30-c3a9d2c779d2	NA	9	-13187	1442	0	1442	NA	NA	NA	tcga-24-1105-d25853	b73fda29-b8ca-47ae-9cb2-74fcbfeaa2b7	NA	1	1200	1130
TCGA.24.1413	Yes	female	51	NA	NA	NA	g3	NA	NA	NA	stage iiic	NA	NA	NA	0.52530779753762	0	Years	13.45.0	nationwide children s hospital	21	ov	11	false	2013	NA	NA	NA	NA	NA	51	bilateral	NA	tcga-24-1413	3fc8f799-5bd3-4f48-baf0-c458ce86ab7e	NA	9	-18845	NA	0	192	NA	NA	NA	NA	NA	NA	NA	NA	NA
TCGA.24.1416	Yes	female	34	NA	NA	NA	g3	NA	NA	NA	stage iv	NA	NA	NA	0.53077975376197	0	Years	14.48.0	nationwide children s hospital	21	ov	11	false	2013	NA	NA	NA	NA	NA	34	bilateral	NA	tcga-24-1416	f9793a4b-c0e7-4475-bf80-69543b7ee2f6	NA	1	-12772	NA	0	194	NA	NA	NA	NA	NA	NA	NA	NA	NA
TCGA.24.1417	Yes	female	54	NA	NA	NA	g3	NA	NA	NA	stage iv	NA	NA	NA	0.651162790697674	0	Years	14.48.0	nationwide children s hospital	21	ov	11	false	2013	NA	NA	NA	NA	NA	54	left	NA	tcga-24-1417	48f831b0-5d91-44ae-bc4e-db57ca84fe46	NA	1	-19775	NA	0	238	NA	NA	NA	NA	NA	NA	NA	NA	NA
TCGA.24.1418	Yes	female	68	NA	NA	NA	g3	NA	NA	NA	stage iiic	NA	NA	NA	0.66484268125855	0	Years	14.48.0	nationwide children s hospital	21	ov	11	false	2013	NA	NA	NA	NA	NA	68	bilateral	NA	tcga-24-1418	195ecf43-06bd-4ffe-8d8b-a766f3f7179b	NA	16	-24842	NA	0	243	NA	NA	NA	NA	NA	NA	NA	NA	NA
TCGA.24.1419	Yes	female	62	NA	NA	NA	g3	NA	NA	NA	stage iiic	NA	NA	NA	0.65389876880985	0	Years	14.48.0	nationwide children s hospital	21	ov	11	false	2013	NA	NA	NA	NA	NA	62	bilateral	NA	tcga-24-1419	5e18b17d-4626-4b6d-8ac6-e560cee0376c	NA	15	-22659	NA	0	239	NA	NA	NA	NA	NA	NA	NA	NA	NA
TCGA.24.1422	Yes	female	82	NA	NA	NA	g3	NA	NA	NA	stage iiic	NA	NA	NA	0.0629274965800274	1	Years	14.48.0	nationwide children s hospital	21	ov	11	false	2013	NA	NA	NA	NA	NA	82	bilateral	NA	tcga-24-1422	05ba5839-e00a-4a9e-8ba3-ecb490781e62	NA	16	-30233	23	0	23	NA	NA	NA	NA	NA	NA	NA	NA	NA
TCGA.24.1423	Yes	female	61	NA	NA	NA	g3	NA	NA	NA	stage iiic	NA	NA	NA	0.51983584131327	0	Years	14.48.0	nationwide children s hospital	21	ov	11	false	2013	NA	NA	NA	NA	NA	61	bilateral	NA	tcga-24-1423	f64ebc7f-0e5a-42b4-af57-6cdb90d24f90	NA	16	-22281	NA	0	190	NA	NA	NA	NA	NA	NA	NA	NA	NA
TCGA.24.1424	Yes	female	67	NA	NA	NA	g3	NA	NA	NA	stage iiic	NA	NA	NA	0.500683994528044	0	Years	14.48.0	nationwide children s hospital	21	ov	11	false	2013	NA	NA	NA	NA	NA	67	bilateral	NA	tcga-24-1424	c3e443b9-5dc5-4793-91e3-534f21485268	NA	16	-24545	NA	0	183	NA	NA	NA	NA	NA	NA	NA	NA	NA
TCGA.24.1425	Yes	female	45	NA	NA	NA	g3	NA	NA	NA	stage iiic	NA	NA	NA	0.495212038303694	0	Years	15.44.0	nationwide children s hospital	21	ov	11	false	2013	NA	NA	NA	NA	NA	45	bilateral	NA	tcga-24-1425	b120b701-c194-43d7-a491-3206fac38ec1	NA	12	-16763	NA	0	181	NA	NA	NA	NA	NA	NA	NA	NA	NA
TCGA.24.1426	Yes	female	43	NA	NA	NA	g3	NA	NA	NA	stage iiic	NA	NA	NA	0.445964432284542	0	Years	14.48.0	nationwide children s hospital	21	ov	11	false	2013	NA	NA	NA	NA	NA	43	bilateral	NA	tcga-24-1426	c8acee1b-6854-409b-86ab-bf69dbe22ab6	NA	16	-15948	NA	0	163	NA	NA	NA	NA	NA	NA	NA	NA	NA
TCGA.24.1427	Yes	female	58	NA	NA	NA	g3	NA	NA	NA	stage iiic	NA	NA	NA	0.399452804377565	0	Years	14.48.0	nationwide children s hospital	21	ov	11	false	2013	NA	NA	NA	NA	NA	58	bilateral	NA	tcga-24-1427	02d9aa2e-b16a-48ea-a420-5daed9fd51a6	NA	15	-21423	NA	0	146	NA	NA	NA	NA	NA	NA	NA	NA	NA
TCGA.24.1428	Yes	female	50	NA	NA	NA	g3	NA	NA	NA	stage iiic	NA	NA	NA	1.44459644322845	0	Years	14.48.0	nationwide children s hospital	21	ov	11	false	2013	NA	NA	NA	NA	NA	50	left	NA	tcga-24-1428	9c744ff8-1cde-4176-b6d7-0ab62bf42620	NA	16	-18306	NA	0	528	NA	NA	NA	NA	NA	NA	NA	NA	NA
TCGA.24.1430	Yes	female	68	NA	NA	NA	g3	NA	NA	NA	stage iiic	NA	NA	NA	2.35841313269494	1	Years	14.48.0	nationwide children s hospital	21	ov	11	false	2013	NA	NA	NA	NA	NA	68	bilateral	NA	tcga-24-1430	3018efe7-13a1-47ae-a726-8fc967c73841	NA	12	-24939	862	0	862	NA	NA	NA	NA	NA	NA	NA	NA	NA
TCGA.24.1431	Yes	female	67	NA	NA	NA	g3	NA	NA	NA	stage iiic	NA	NA	NA	1.59507523939808	1	Years	14.48.0	nationwide children s hospital	21	ov	11	false	2013	NA	NA	NA	NA	NA	67	bilateral	NA	tcga-24-1431	384170fc-e8be-426a-a54e-bf1ca61f2986	NA	12	-24757	583	0	583	NA	NA	NA	NA	NA	NA	NA	NA	NA
TCGA.24.1434	Yes	female	59	NA	NA	NA	g3	NA	NA	NA	stage iiic	NA	NA	NA	1.55403556771546	1	Years	14.48.0	nationwide children s hospital	21	ov	11	false	2013	NA	NA	NA	NA	NA	59	bilateral	NA	tcga-24-1434	5503b3a1-7d03-41b2-9ec8-e478c5414d67	NA	12	-21809	568	0	568	NA	NA	NA	NA	NA	NA	NA	NA	NA
TCGA.24.1435	Yes	female	57	NA	NA	NA	g3	NA	NA	NA	stage iiic	NA	NA	NA	3.62243502051984	1	Years	14.48.0	nationwide children s hospital	21	ov	11	false	2013	NA	NA	NA	NA	NA	57	bilateral	NA	tcga-24-1435	49d2c0cf-a3f3-4519-a755-0a5f769df2ea	NA	12	-21107	1324	0	1324	NA	NA	NA	NA	NA	NA	NA	NA	NA
TCGA.24.1436	Yes	female	57	NA	NA	NA	g3	NA	NA	NA	stage iiic	NA	NA	NA	0.711354309165527	1	Years	14.48.0	nationwide children s hospital	21	ov	11	false	2013	NA	NA	NA	NA	NA	57	right	NA	tcga-24-1436	6e84e89d-4f35-43b8-b47d-b1343b8c1ab9	NA	12	-20881	260	0	260	NA	NA	NA	NA	NA	NA	NA	NA	NA
TCGA.24.1463	Yes	female	70	not hispanic or latino	NA	NA	g3	NA	NA	NA	stage iiic	NA	NA	NA	6.06839945280438	1	Years	14.48.0	nationwide children s hospital	21	ov	11	false	2013	NA	NA	NA	NA	NA	70	bilateral	NA	tcga-24-1463	171f7917-69eb-4a3f-9cc0-0e1dffd412c1	NA	16	-25733	2218	0	2218	NA	NA	NA	tcga-24-1463-d26019	f8497cc1-74f7-4707-81d7-cd60360edb9b	NA	16	1733	1600
TCGA.24.1464	Yes	female	70	NA	NA	NA	g3	NA	NA	NA	stage iiic	NA	NA	NA	1.03693570451436	1	Years	14.48.0	nationwide children s hospital	21	ov	11	false	2013	NA	NA	NA	NA	NA	70	left	NA	tcga-24-1464	4160e048-f0b0-40f5-805b-e277a5893a3b	NA	23	-25874	379	0	379	NA	NA	NA	NA	NA	NA	NA	NA	NA
TCGA.24.1466	Yes	female	74	NA	NA	NA	g3	NA	NA	NA	stage iiic	NA	NA	NA	3.75649794801642	1	Years	14.48.0	nationwide children s hospital	21	ov	11	false	2013	NA	NA	NA	NA	NA	74	bilateral	NA	tcga-24-1466	098acb76-0bf5-44e5-bcae-f919cf5fa5e5	NA	17	-27307	1373	0	1373	NA	NA	NA	NA	NA	NA	NA	NA	NA
TCGA.24.1467	Yes	female	51	NA	NA	NA	g3	NA	NA	NA	stage iiic	NA	NA	NA	8.82079343365253	1	Years	14.48.0	nationwide children s hospital	21	ov	11	false	2013	NA	NA	NA	NA	NA	51	right	NA	tcga-24-1467	34f545ab-d420-4dd2-8db4-3159896efd23	NA	16	-18652	3224	0	3224	NA	NA	NA	tcga-24-1467-d26049	27368d0d-fbd6-44f4-b65c-ac5ae2b8380a	NA	16	2531	2476
TCGA.24.1469	Yes	female	71	NA	NA	NA	g3	NA	NA	NA	stage iiic	NA	NA	NA	0.757865937072503	0	Years	15.44.0	nationwide children s hospital	21	ov	11	false	2013	NA	NA	NA	NA	NA	71	right	NA	tcga-24-1469	cd6e5d3d-1c86-40dd-9cb3-b2e2075dec56	NA	13	-25937	NA	0	277	NA	NA	NA	NA	NA	NA	NA	NA	NA
TCGA.24.1470	Yes	female	54	NA	NA	NA	g3	NA	NA	NA	stage iiib	NA	NA	NA	0.284541723666211	0	Years	15.44.0	nationwide children s hospital	21	ov	11	false	2013	NA	NA	NA	NA	NA	54	bilateral	NA	tcga-24-1470	a3898640-0d85-441d-a000-b5b8ff857399	NA	12	-20007	NA	0	104	NA	NA	NA	NA	NA	NA	NA	NA	NA
TCGA.24.1471	Yes	female	60	NA	NA	NA	g3	NA	NA	NA	stage iiic	NA	NA	NA	0.0984952120383037	0	Years	15.44.0	nationwide children s hospital	21	ov	11	false	2013	NA	NA	NA	NA	NA	60	left	NA	tcga-24-1471	ceb19678-b453-4529-b6cb-d02f9cb101b4	NA	13	-22081	NA	0	36	NA	NA	NA	NA	NA	NA	NA	NA	NA
TCGA.24.1474	Yes	female	57	NA	NA	NA	g3	NA	NA	NA	stage iiic	NA	NA	NA	1.84678522571819	1	Years	15.44.0	nationwide children s hospital	21	ov	11	false	2013	NA	NA	NA	NA	NA	57	left	NA	tcga-24-1474	d7b3156d-672a-4a55-868d-9ca6a09fcb0f	NA	13	-20902	675	0	675	NA	NA	NA	NA	NA	NA	NA	NA	NA
TCGA.24.1544	Yes	female	71	NA	NA	NA	g3	NA	NA	NA	stage iiic	NA	NA	NA	2.24350205198358	1	Years	17.41.0	nationwide children s hospital	21	ov	11	false	2013	NA	NA	NA	NA	NA	71	bilateral	NA	tcga-24-1544	21f6bf91-dfc6-4a59-8b76-88a0f95c7b47	NA	2	-26140	820	0	820	NA	NA	NA	NA	NA	NA	NA	NA	NA
TCGA.24.1545	Yes	female	69	NA	NA	NA	g3	NA	NA	NA	stage iiic	NA	NA	NA	4.77428180574555	1	Years	17.41.0	nationwide children s hospital	21	ov	11	false	2013	NA	NA	NA	NA	NA	69	bilateral	NA	tcga-24-1545	f2ec64f5-a414-4c34-99c7-d59bc4e831e0	NA	2	-25460	1745	0	1745	NA	NA	NA	NA	NA	NA	NA	NA	NA
TCGA.24.1546	Yes	female	46	NA	NA	NA	g3	NA	NA	NA	stage iiic	NA	NA	NA	5.34883720930233	1	Years	17.41.0	nationwide children s hospital	21	ov	11	false	2013	NA	NA	NA	NA	NA	46	bilateral	NA	tcga-24-1546	9e7d3dea-5d81-4f10-819c-1c2a68ddd150	NA	2	-17129	1955	0	1955	NA	NA	NA	NA	NA	NA	NA	NA	NA
TCGA.24.1548	Yes	female	57	NA	NA	NA	g3	NA	NA	NA	stage iiic	NA	NA	NA	1.34883720930233	1	Years	17.41.0	nationwide children s hospital	21	ov	11	false	2013	NA	NA	NA	NA	NA	57	bilateral	NA	tcga-24-1548	66c92b9e-de3c-4d1a-bb69-46ffbc6caf33	NA	2	-20944	493	0	493	NA	NA	NA	tcga-24-1548-d26111	1d635a63-88f6-4118-aede-37e239476d22	NA	29	123	6
TCGA.24.1549	Yes	female	58	NA	NA	NA	g3	NA	NA	NA	stage iiib	NA	NA	NA	4.70861833105335	1	Years	15.44.0	nationwide children s hospital	21	ov	11	false	2013	NA	NA	NA	NA	NA	58	bilateral	NA	tcga-24-1549	3b81ec7c-0934-4649-9231-9919dd26dd15	NA	12	-21431	1721	0	1721	NA	NA	NA	tcga-24-1549-d26123	50c23ce7-dc88-463e-b3d3-46f14ecb21d9	NA	12	NA	NA
TCGA.24.1550	Yes	female	49	NA	NA	NA	g3	NA	NA	NA	stage iiic	NA	NA	NA	3.4172366621067	1	Years	15.44.0	nationwide children s hospital	21	ov	11	false	2013	NA	NA	NA	NA	NA	49	left	NA	tcga-24-1550	1858b58f-fdf4-413c-9c29-96ae85b88a74	NA	13	-18048	1249	0	1249	NA	NA	NA	NA	NA	NA	NA	NA	NA
TCGA.24.1551	Yes	female	53	NA	NA	NA	g3	NA	NA	NA	stage iiic	NA	NA	NA	4.32010943912449	1	Years	15.44.0	nationwide children s hospital	21	ov	11	false	2013	NA	NA	NA	NA	NA	53	bilateral	NA	tcga-24-1551	499a9b57-ee1a-4012-bbab-c6ad955b5e0a	NA	13	-19661	1579	0	1579	NA	NA	NA	NA	NA	NA	NA	NA	NA
TCGA.24.1552	Yes	female	77	NA	NA	NA	g3	NA	NA	NA	stage iiic	NA	NA	NA	3.44459644322845	1	Years	15.44.0	nationwide children s hospital	21	ov	11	false	2013	NA	NA	NA	NA	NA	77	left	NA	tcga-24-1552	62379be5-13f0-474b-94d3-6f944ec4ee96	NA	13	-28129	1259	0	1259	NA	NA	NA	NA	NA	NA	NA	NA	NA
TCGA.24.1553	Yes	female	53	NA	NA	NA	g3	NA	NA	NA	stage iiib	NA	NA	NA	4.83447332421341	1	Years	15.44.0	nationwide children s hospital	21	ov	11	false	2013	NA	NA	NA	NA	NA	53	bilateral	NA	tcga-24-1553	08c64000-d320-4e4d-974b-da503d48890c	NA	13	-19393	1767	0	1767	NA	NA	NA	tcga-24-1553-d26167	0786542b-f7dd-4a39-96a6-561bf1c5f560	NA	13	1691	1659
TCGA.24.1555	Yes	female	50	NA	NA	NA	g3	NA	NA	NA	stage iiic	NA	NA	NA	7.36525307797538	1	Years	15.44.0	nationwide children s hospital	21	ov	11	false	2013	NA	NA	NA	NA	NA	50	bilateral	NA	tcga-24-1555	5d36676e-4140-44b5-aa0e-b2af092b7dc0	NA	13	-18403	2692	0	2692	NA	NA	NA	tcga-24-1555-d26181	50740da7-ca0d-45d3-b7ca-7fe04e0bfc2d	NA	13	NA	2635
TCGA.24.1556	Yes	female	50	NA	NA	NA	g3	NA	NA	NA	stage iib	NA	NA	NA	5.87688098495212	1	Years	17.41.0	nationwide children s hospital	21	ov	11	false	2013	NA	NA	NA	NA	NA	50	left	NA	tcga-24-1556	7592a659-7175-486f-a16e-24a4b4365a36	NA	2	-18516	2148	0	2148	NA	NA	NA	NA	NA	NA	NA	NA	NA
TCGA.24.1557	Yes	female	49	NA	NA	NA	g3	NA	NA	NA	stage iiic	NA	NA	NA	3.3187414500684	1	Years	17.41.0	nationwide children s hospital	21	ov	11	false	2013	NA	NA	NA	NA	NA	49	bilateral	NA	tcga-24-1557	7dcc809b-e33a-4453-b92a-c00786f48cb0	NA	2	-17943	1213	0	1213	NA	NA	NA	tcga-24-1557-d26204	522480c7-725f-40d4-86d9-911d47a79860	NA	28	798	754
TCGA.24.1558	Yes	female	73	NA	NA	NA	g3	NA	NA	NA	stage iiic	NA	NA	NA	1.62517099863201	1	Years	17.41.0	nationwide children s hospital	21	ov	11	false	2013	NA	NA	NA	NA	NA	73	bilateral	NA	tcga-24-1558	ba68f2cf-9271-41fd-9655-1fac7681f588	NA	2	-27004	594	0	594	NA	NA	NA	NA	NA	NA	NA	NA	NA
TCGA.24.1560	Yes	female	51	NA	NA	NA	g4	NA	NA	NA	stage iiic	NA	NA	NA	3.66894664842681	1	Years	17.41.0	nationwide children s hospital	21	ov	11	false	2013	NA	NA	NA	NA	NA	51	left	NA	tcga-24-1560	afd92922-b8dc-48bd-a9c0-bc8d95855eb7	NA	2	-18670	1341	0	1341	NA	NA	NA	tcga-24-1560-d26231	bfb5f291-5d88-41ff-b188-cd65f7d75f9d	NA	27	901	757
TCGA.24.1562	Yes	female	67	NA	NA	NA	g3	NA	NA	NA	stage iiic	NA	NA	NA	3.78659370725034	1	Years	15.44.0	nationwide children s hospital	21	ov	11	false	2013	NA	NA	NA	NA	NA	67	bilateral	NA	tcga-24-1562	4c18d9cf-4af4-4a86-8b1c-f78795fbbd7e	NA	13	-24747	1384	0	1384	NA	NA	NA	NA	NA	NA	NA	NA	NA
TCGA.24.1563	Yes	female	66	NA	NA	NA	g3	NA	NA	NA	stage iiic	NA	NA	NA	3.96990424076607	1	Years	15.44.0	nationwide children s hospital	21	ov	11	false	2013	NA	NA	NA	NA	NA	66	left	NA	tcga-24-1563	52386f66-2877-4c75-894e-5c1dc03e6ef4	NA	13	-24274	1451	0	1451	NA	NA	NA	tcga-24-1563-d26258	1e096777-3bc5-41f1-94f2-87440512f7e0	NA	13	1181	1087
TCGA.24.1564	Yes	female	67	NA	NA	NA	g3	NA	NA	NA	stage iiic	NA	NA	NA	2.15321477428181	1	Years	15.44.0	nationwide children s hospital	21	ov	11	false	2013	NA	NA	NA	NA	NA	67	bilateral	NA	tcga-24-1564	d77ef9cf-f8e6-4ee9-8d4f-1106885f6b06	NA	13	-24667	787	0	787	NA	NA	NA	tcga-24-1564-d26270	a5908269-249e-4154-b6c3-3255d80efacf	NA	13	624	589
TCGA.24.1565	Yes	female	74	NA	NA	NA	g3	NA	NA	NA	stage iiic	NA	NA	NA	0.853625170998632	1	Years	15.44.0	nationwide children s hospital	21	ov	11	false	2013	NA	NA	NA	NA	NA	74	bilateral	NA	tcga-24-1565	cf1e86ec-4bcb-403c-831b-d67bddef14eb	NA	13	-27048	312	0	312	NA	NA	NA	NA	NA	NA	NA	NA	NA
TCGA.24.1567	Yes	female	54	NA	NA	NA	g3	NA	NA	NA	stage iiib	NA	NA	NA	1.43365253077975	1	Years	17.41.0	nationwide children s hospital	21	ov	11	false	2013	NA	NA	NA	NA	NA	54	bilateral	NA	tcga-24-1567	2cb50c2d-e749-4172-b101-d975507435c5	NA	2	-19843	524	0	524	NA	NA	NA	NA	NA	NA	NA	NA	NA
TCGA.24.1603	Yes	female	53	NA	NA	NA	g3	NA	NA	NA	stage iiib	NA	NA	NA	7.50205198358413	1	Years	15.44.0	nationwide children s hospital	21	ov	11	false	2013	NA	NA	NA	NA	NA	53	bilateral	NA	tcga-24-1603	19427350-619b-4b9c-a3ba-37f667bb2843	NA	13	-19681	2742	0	2742	NA	NA	NA	tcga-24-1603-d26294	040db0b8-aff7-4a23-91e1-26379fb0e44c	NA	13	2191	2010
TCGA.24.1604	Yes	female	66	NA	NA	NA	g3	NA	NA	NA	stage iiic	NA	NA	NA	7.3515731874145	1	Years	15.44.0	nationwide children s hospital	21	ov	11	false	2013	NA	NA	NA	NA	NA	66	bilateral	NA	tcga-24-1604	65435f50-a35d-49e3-a36e-b95d9e274ca0	NA	13	-24471	2687	0	2687	NA	NA	NA	NA	NA	NA	NA	NA	NA
TCGA.24.1614	Yes	female	57	NA	NA	NA	g3	NA	NA	NA	stage iiic	NA	NA	NA	4.0218878248974	1	Years	15.44.0	nationwide children s hospital	21	ov	11	false	2013	NA	NA	NA	NA	NA	57	right	NA	tcga-24-1614	d3164236-c14a-4230-b527-ecd1a3992f02	NA	13	-20993	1470	0	1470	NA	NA	NA	NA	NA	NA	NA	NA	NA
TCGA.24.1616	Yes	female	56	NA	NA	NA	g3	NA	NA	NA	stage iiic	NA	NA	NA	3.18194254445964	1	Years	15.44.0	nationwide children s hospital	21	ov	11	false	2013	NA	NA	NA	NA	NA	56	bilateral	NA	tcga-24-1616	5d7027f5-60a0-47ab-a79d-667c9acc0e54	NA	13	-20785	1163	0	1163	NA	NA	NA	NA	NA	NA	NA	NA	NA
TCGA.24.1842	Yes	female	49	NA	NA	NA	g3	NA	NA	NA	stage iiic	NA	NA	NA	0.692202462380301	0	Years	19.39.0	nationwide children s hospital	21	ov	11	false	2013	NA	NA	NA	NA	NA	49	bilateral	NA	tcga-24-1842	09c77947-a333-4392-b18d-a6c1f08764a1	NA	2	-18227	NA	0	253	NA	NA	NA	NA	NA	NA	NA	NA	NA
TCGA.24.1843	Yes	female	66	NA	NA	NA	g3	NA	NA	NA	stage iiic	NA	NA	NA	0.290013679890561	0	Years	19.39.0	nationwide children s hospital	21	ov	11	false	2013	NA	NA	NA	NA	NA	66	right	NA	tcga-24-1843	9ec86cbd-8c74-4697-90da-529ab91ab835	NA	2	-24469	NA	0	106	NA	NA	NA	NA	NA	NA	NA	NA	NA
TCGA.24.1844	Yes	female	64	NA	NA	NA	g3	NA	NA	NA	stage iiic	NA	NA	NA	0.309165526675787	0	Years	19.39.0	nationwide children s hospital	21	ov	11	false	2013	NA	NA	NA	NA	NA	64	bilateral	NA	tcga-24-1844	a36a4440-15ef-4837-904b-380a964d16f1	NA	2	-23542	NA	0	113	NA	NA	NA	NA	NA	NA	NA	NA	NA
TCGA.24.1845	Yes	female	42	NA	NA	NA	g3	NA	NA	NA	stage iiic	NA	NA	NA	0.317373461012312	0	Years	19.39.0	nationwide children s hospital	21	ov	11	false	2013	NA	NA	NA	NA	NA	42	bilateral	NA	tcga-24-1845	a782352e-c4bb-4c3e-ba82-456a47c3689a	NA	2	-15599	NA	0	116	NA	NA	NA	NA	NA	NA	NA	NA	NA
TCGA.24.1846	Yes	female	45	NA	NA	NA	g3	NA	NA	NA	stage iiic	NA	NA	NA	0.363885088919289	0	Years	19.39.0	nationwide children s hospital	21	ov	11	false	2013	NA	NA	NA	NA	NA	45	bilateral	NA	tcga-24-1846	67f526f1-def5-43b4-bc89-154baae190fc	NA	2	-16533	NA	0	133	NA	NA	NA	NA	NA	NA	NA	NA	NA
TCGA.24.1847	Yes	female	45	NA	NA	NA	g3	NA	NA	NA	stage iv	NA	NA	NA	0.93844049247606	0	Years	18.44.0	nationwide children s hospital	21	ov	11	false	2013	NA	NA	NA	NA	NA	45	bilateral	NA	tcga-24-1847	21966708-4e66-4211-add0-f1515b09e362	NA	2	-16529	NA	0	343	NA	NA	NA	NA	NA	NA	NA	NA	NA
TCGA.24.1849	Yes	female	80	NA	NA	NA	g3	NA	NA	NA	stage iiic	NA	NA	NA	0.478796169630643	0	Years	19.39.0	nationwide children s hospital	21	ov	11	false	2013	NA	NA	NA	NA	NA	80	bilateral	NA	tcga-24-1849	94efd4f9-69b0-4efa-8a0c-61106e898fdd	NA	2	-29555	NA	0	175	NA	NA	NA	NA	NA	NA	NA	NA	NA
TCGA.24.1850	Yes	female	72	NA	NA	NA	g3	NA	NA	NA	stage iiic	NA	NA	NA	0.456908344733242	0	Years	19.39.0	nationwide children s hospital	21	ov	11	false	2013	NA	NA	NA	NA	NA	72	bilateral	NA	tcga-24-1850	b6b607cd-67b8-4c04-a212-a4e8c0743f05	NA	2	-26369	NA	0	167	NA	NA	NA	NA	NA	NA	NA	NA	NA
TCGA.24.1920	Yes	female	74	NA	NA	NA	g3	NA	NA	NA	stage iiic	NA	NA	NA	0.815321477428181	0	Years	21.35.0	nationwide children s hospital	21	ov	11	false	2013	NA	NA	NA	NA	NA	74	right	NA	tcga-24-1920	97efb80d-4f46-4aef-b95e-20d260de01b2	NA	3	-27042	NA	0	298	NA	NA	NA	NA	NA	NA	NA	NA	NA
TCGA.24.1923	Yes	female	51	NA	NA	NA	g3	NA	NA	NA	stage iiic	NA	NA	NA	1.88508891928865	1	Years	21.35.0	nationwide children s hospital	21	ov	11	false	2013	NA	NA	NA	NA	NA	51	bilateral	NA	tcga-24-1923	8449955f-42d9-46f6-919a-5cc5d59e6284	NA	19	-18628	689	0	689	NA	NA	NA	NA	NA	NA	NA	NA	NA
TCGA.24.1924	Yes	female	65	NA	NA	NA	g3	NA	NA	NA	stage iiic	NA	NA	NA	2.51436388508892	1	Years	21.35.0	nationwide children s hospital	21	ov	11	false	2013	NA	NA	NA	NA	NA	65	bilateral	NA	tcga-24-1924	26558703-a659-43f2-86cb-0695989bc14e	NA	26	-23801	919	0	919	NA	NA	NA	NA	NA	NA	NA	NA	NA
TCGA.24.1927	Yes	female	59	NA	NA	NA	g3	NA	NA	NA	stage iiic	NA	NA	NA	1.36525307797538	1	Years	21.35.0	nationwide children s hospital	21	ov	11	false	2013	NA	NA	NA	NA	NA	59	bilateral	NA	tcga-24-1927	8c47ae58-91c7-4247-b420-50f31f5eb00d	NA	1	-21719	499	0	499	NA	NA	NA	NA	NA	NA	NA	NA	NA
TCGA.24.1928	Yes	female	77	NA	NA	NA	g3	NA	NA	NA	stage iiic	NA	NA	NA	0.919288645690834	1	Years	21.35.0	nationwide children s hospital	21	ov	11	false	2013	NA	NA	NA	NA	NA	77	bilateral	NA	tcga-24-1928	b45c543a-40d9-423a-a7fa-98e4b325b487	NA	15	-28125	336	0	336	NA	NA	NA	NA	NA	NA	NA	NA	NA
TCGA.24.1930	Yes	female	53	NA	NA	NA	g3	NA	NA	NA	stage iiic	NA	NA	NA	6.74965800273598	1	Years	21.35.0	nationwide children s hospital	21	ov	11	false	2013	NA	NA	NA	NA	NA	53	bilateral	NA	tcga-24-1930	62efb5ae-43dc-4a4c-a898-6cd9c6dba027	NA	5	-19387	2467	0	2467	NA	NA	NA	tcga-24-1930-d26420	02605ba7-d542-46e5-bcfe-98776bd33895	NA	5	1389	1330
TCGA.24.2019	Yes	female	46	NA	NA	NA	g3	NA	NA	NA	stage iiic	NA	NA	NA	0.404924760601915	0	Years	22.40.0	nationwide children s hospital	21	ov	11	false	2013	NA	NA	NA	NA	NA	46	bilateral	NA	tcga-24-2019	bbad2efe-e9c7-4f8f-924b-ebbbe4c181d4	NA	16	-17009	NA	0	148	NA	NA	NA	NA	NA	NA	NA	NA	NA
TCGA.24.2020	Yes	female	67	NA	NA	NA	g3	NA	NA	NA	stage iiic	NA	NA	NA	12.6484268125855	1	Years	21.35.0	nationwide children s hospital	21	ov	11	false	2013	NA	NA	NA	NA	NA	67	bilateral	NA	tcga-24-2020	e20ea417-7296-4da8-9fdb-71cd1f45153a	NA	1	-24682	4623	0	4623	NA	NA	NA	NA	NA	NA	NA	NA	NA
TCGA.24.2023	Yes	female	54	NA	NA	NA	g3	NA	NA	NA	stage iiia	NA	NA	NA	3.73187414500684	1	Years	21.35.0	nationwide children s hospital	21	ov	11	false	2013	NA	NA	NA	NA	NA	54	bilateral	NA	tcga-24-2023	5201ee13-2aed-4641-9169-4d5ee07a23da	NA	16	-19900	1364	0	1364	NA	NA	NA	NA	NA	NA	NA	NA	NA
TCGA.24.2024	Yes	female	72	NA	NA	NA	g3	NA	NA	NA	stage iiic	NA	NA	NA	4.83994528043776	1	Years	22.40.0	nationwide children s hospital	21	ov	11	false	2013	NA	NA	NA	NA	NA	72	bilateral	NA	tcga-24-2024	0a48873a-092a-4b25-822b-b0b3c18c08a8	NA	26	-26475	1769	0	1769	NA	NA	NA	NA	NA	NA	NA	NA	NA
TCGA.24.2026	Yes	female	79	NA	NA	NA	g3	NA	NA	NA	stage iiic	NA	NA	NA	2.89740082079343	1	Years	21.35.0	nationwide children s hospital	21	ov	11	false	2013	NA	NA	NA	NA	NA	79	bilateral	NA	tcga-24-2026	2517ca7a-6057-4c19-b7e1-f6d078e9881a	NA	15	-29050	1059	0	1059	NA	NA	NA	NA	NA	NA	NA	NA	NA
TCGA.24.2027	Yes	female	51	NA	NA	NA	g3	NA	NA	NA	stage iv	NA	NA	NA	9.12722298221614	1	Years	21.35.0	nationwide children s hospital	21	ov	11	false	2013	NA	NA	NA	NA	NA	51	bilateral	NA	tcga-24-2027	219f54ef-4235-482d-b799-f2fa9930105c	NA	15	-18835	3336	0	3336	NA	NA	NA	tcga-24-2027-d26470	4629f733-986c-4921-836a-29f1968e7f2c	NA	15	2590	2576
TCGA.24.2029	Yes	female	75	NA	NA	NA	g3	NA	NA	NA	stage iiic	NA	NA	NA	1.20109439124487	1	Years	21.35.0	nationwide children s hospital	21	ov	11	false	2013	NA	NA	NA	NA	NA	75	bilateral	NA	tcga-24-2029	bbbf1184-1e19-479a-b31f-daa692d52e02	NA	15	-27526	439	0	439	NA	NA	NA	NA	NA	NA	NA	NA	NA
TCGA.24.2030	Yes	female	87	NA	NA	NA	g3	NA	NA	NA	stage iiic	NA	NA	NA	4.65389876880985	1	Years	22.40.0	nationwide children s hospital	21	ov	11	false	2013	NA	NA	NA	NA	NA	87	left	NA	tcga-24-2030	d2ccefea-c1d6-465f-97b1-e51e29c5f1f8	NA	3	-31899	1701	0	1641	NA	NA	NA	NA	NA	NA	NA	NA	NA
TCGA.24.2033	Yes	female	87	NA	NA	NA	g3	NA	NA	NA	stage iiic	NA	NA	NA	1.53761969904241	1	Years	22.40.0	nationwide children s hospital	21	ov	11	false	2013	NA	NA	NA	NA	NA	87	bilateral	NA	tcga-24-2033	872d2922-7292-4681-adb7-d3b267eccbe7	NA	15	-31976	562	0	562	NA	NA	NA	NA	NA	NA	NA	NA	NA
TCGA.24.2035	Yes	female	65	NA	NA	NA	g3	NA	NA	NA	stage iiic	NA	NA	NA	2.34473324213406	1	Years	22.40.0	nationwide children s hospital	21	ov	11	false	2013	NA	NA	NA	NA	NA	65	left	NA	tcga-24-2035	062982f8-9f49-425a-99e9-008af5ed9040	NA	29	-23854	857	0	857	NA	NA	NA	NA	NA	NA	NA	NA	NA
TCGA.24.2036	Yes	female	50	NA	NA	NA	g3	NA	NA	NA	stage iiia	NA	NA	NA	5.32694938440492	1	Years	22.40.0	nationwide children s hospital	21	ov	11	false	2013	NA	NA	NA	NA	NA	50	NA	NA	tcga-24-2036	c9226204-cb61-40b8-8a94-a7e71c14ea3a	NA	19	-18582	1947	0	1947	NA	NA	NA	tcga-24-2036-d26515	0d178a19-0839-48c5-92bb-9d47ac316742	NA	19	NA	1064
TCGA.24.2038	Yes	female	68	NA	NA	NA	gb	NA	NA	NA	stage iiia	NA	NA	NA	3.70177838577291	1	Years	22.40.0	nationwide children s hospital	21	ov	11	false	2013	NA	NA	NA	NA	NA	68	right	NA	tcga-24-2038	17181157-c9e2-4bd6-8653-f5dce56f9053	NA	19	-24957	1353	0	1353	NA	NA	NA	NA	NA	NA	NA	NA	NA
TCGA.24.2254	Yes	female	66	NA	NA	NA	g3	NA	NA	NA	stage iiic	NA	NA	NA	4.74965800273598	1	Years	22.40.0	nationwide children s hospital	21	ov	11	false	2013	NA	NA	NA	NA	NA	66	bilateral	NA	tcga-24-2254	9af2248a-d86a-4277-93b4-8eba5a39bd3c	NA	19	-24406	1736	0	1736	NA	NA	NA	NA	NA	NA	NA	NA	NA
TCGA.24.2260	Yes	female	74	NA	NA	NA	g3	NA	NA	NA	stage iiib	NA	NA	NA	3.00957592339261	1	Years	22.40.0	nationwide children s hospital	21	ov	11	false	2013	NA	NA	NA	NA	NA	74	bilateral	NA	tcga-24-2260	f2ce00e4-0d4f-4faa-bee1-ddf1b306e97b	NA	26	-27111	1100	0	1100	NA	NA	NA	NA	NA	NA	NA	NA	NA
TCGA.24.2261	Yes	female	76	NA	NA	NA	g3	NA	NA	NA	stage iiic	NA	NA	NA	0.0656634746922025	1	Years	22.40.0	nationwide children s hospital	21	ov	11	false	2013	NA	NA	NA	NA	NA	76	left	NA	tcga-24-2261	eec69ea9-ceb8-456a-aff4-41fb8a261e36	NA	15	-27896	24	0	24	NA	NA	NA	NA	NA	NA	NA	NA	NA
TCGA.24.2262	Yes	female	57	NA	NA	NA	g3	NA	NA	NA	stage iiic	NA	NA	NA	0.0300957592339261	1	Years	24.38.0	nationwide children s hospital	21	ov	11	false	2013	NA	NA	NA	NA	NA	57	right	NA	tcga-24-2262	1d0225b5-f515-4197-bba7-3dc17e502b88	NA	15	-20861	11	0	11	NA	NA	NA	NA	NA	NA	NA	NA	NA
TCGA.24.2267	Yes	female	58	NA	NA	NA	g3	NA	NA	NA	stage iib	NA	NA	NA	3.9562243502052	1	Years	24.38.0	nationwide children s hospital	21	ov	11	false	2013	NA	NA	NA	NA	NA	58	bilateral	NA	tcga-24-2267	99a61986-7b23-46b5-99a4-efba6bad3766	NA	16	-21293	1446	0	1446	NA	NA	NA	tcga-24-2267-d26554	6bb395af-f4f7-4d4d-9e89-b91f4208e217	NA	16	1332	1172
TCGA.24.2271	Yes	female	55	NA	NA	NA	g3	NA	NA	NA	stage iiic	NA	NA	NA	2.63201094391245	1	Years	24.38.0	nationwide children s hospital	21	ov	11	false	2013	NA	NA	NA	NA	NA	55	bilateral	NA	tcga-24-2271	a8c4a333-6b67-44c8-9000-516f8ccea788	NA	5	-20399	962	0	962	NA	NA	NA	NA	NA	NA	NA	NA	NA
TCGA.24.2280	Yes	female	74	NA	NA	NA	g3	NA	NA	NA	stage iiic	NA	NA	NA	5.86320109439125	0	Years	24.38.0	nationwide children s hospital	21	ov	11	false	2013	NA	NA	NA	NA	NA	74	bilateral	NA	tcga-24-2280	97ad0360-3be4-401a-a94c-7f2800a1b519	NA	5	-27356	NA	0	2143	NA	NA	NA	NA	NA	NA	NA	NA	NA
TCGA.24.2281	Yes	female	68	NA	NA	NA	g3	NA	NA	NA	stage iia	NA	NA	NA	3.70998632010944	0	Years	24.38.0	nationwide children s hospital	21	ov	11	false	2013	NA	NA	NA	NA	NA	68	bilateral	NA	tcga-24-2281	59b3fbfe-0b7c-41e5-b756-ee7e23730df5	NA	5	-25019	NA	0	1356	NA	NA	NA	NA	NA	NA	NA	NA	NA
TCGA.24.2288	Yes	female	70	NA	NA	NA	g3	NA	NA	NA	stage iiic	NA	NA	NA	0.0683994528043776	1	Years	24.38.0	nationwide children s hospital	21	ov	11	false	2013	NA	NA	NA	NA	NA	70	bilateral	NA	tcga-24-2288	28ed2d42-5b4c-4bca-b2b2-6b2a6d3c42cf	NA	19	-25831	25	0	25	NA	NA	NA	NA	NA	NA	NA	NA	NA
TCGA.24.2289	Yes	female	68	NA	NA	NA	g3	NA	NA	NA	stage iv	NA	NA	NA	5.60601915184678	1	Years	24.38.0	nationwide children s hospital	21	ov	11	false	2013	NA	NA	NA	NA	NA	68	bilateral	NA	tcga-24-2289	b867e933-e3e3-4491-9bb6-b18c48d6f173	NA	16	-25191	2049	0	2049	NA	NA	NA	NA	NA	NA	NA	NA	NA
TCGA.24.2290	Yes	female	56	NA	NA	NA	g3	NA	NA	NA	stage iiic	NA	NA	NA	3.01504787961696	1	Years	24.38.0	nationwide children s hospital	21	ov	11	false	2013	NA	NA	NA	NA	NA	56	NA	NA	tcga-24-2290	2b14123b-8fcd-402c-9399-4e7c47f20252	NA	19	-20529	1102	0	1102	NA	NA	NA	tcga-24-2290-d26593	9886b603-9d94-4810-9353-3667147b2718	NA	19	823	727
TCGA.24.2293	Yes	female	47	NA	NA	NA	g3	NA	NA	NA	NA	NA	NA	NA	1.3844049247606	1	Years	24.38.0	nationwide children s hospital	21	ov	11	false	2013	NA	NA	NA	NA	NA	47	right	NA	tcga-24-2293	bdd792e7-d75f-4aa3-b38e-f0708e112075	NA	26	-17235	506	0	506	NA	NA	NA	NA	NA	NA	NA	NA	NA
TCGA.24.2295	Yes	female	69	NA	NA	NA	g3	NA	NA	NA	stage iiic	NA	NA	NA	2.75512995896033	1	Years	24.38.0	nationwide children s hospital	21	ov	11	false	2013	NA	NA	NA	NA	NA	69	right	NA	tcga-24-2295	7bd1851f-7e2e-4dbc-9f0e-7cb2863371e1	NA	5	-25415	1007	0	1007	NA	NA	NA	NA	NA	NA	NA	NA	NA
TCGA.24.2297	Yes	female	56	NA	NA	NA	g3	NA	NA	NA	stage iiic	NA	NA	NA	4.6484268125855	1	Years	24.38.0	nationwide children s hospital	21	ov	11	false	2013	NA	NA	NA	NA	NA	56	bilateral	NA	tcga-24-2297	2ab32e11-80d6-4ed0-a42e-da612219bbdd	NA	26	-20487	1699	0	1699	NA	NA	NA	NA	NA	NA	NA	NA	NA
TCGA.24.2298	Yes	female	55	NA	NA	NA	g3	NA	NA	NA	stage iiic	NA	NA	NA	4.43228454172367	1	Years	24.38.0	nationwide children s hospital	21	ov	11	false	2013	NA	NA	NA	NA	NA	55	bilateral	NA	tcga-24-2298	7e4e7914-ec23-4c55-98d6-3c5eecffa8e4	NA	16	-20453	1620	0	1620	NA	NA	NA	NA	NA	NA	NA	NA	NA
TCGA.25.1312	Yes	female	69	not hispanic or latino	NA	NA	g3	NA	NA	NA	stage iv	NA	NA	NA	0.0848153214774282	1	Years	13.45.0	nationwide children s hospital	21	ov	11	false	2013	NA	NA	NA	NA	NA	69	left	NA	tcga-25-1312	66face4a-f35c-4364-90e5-8f28e6372606	NA	27	-25537	31	0	31	NA	NA	NA	NA	NA	NA	NA	NA	NA
TCGA.25.1313	Yes	female	62	not hispanic or latino	NA	NA	g3	NA	NA	NA	stage iv	NA	NA	NA	2.24076607387141	1	Years	13.45.0	nationwide children s hospital	21	ov	11	false	2013	NA	NA	NA	NA	NA	62	bilateral	NA	tcga-25-1313	d73a0a33-e4e8-44bd-9580-2038ab06583a	NA	27	-22982	819	0	819	NA	NA	NA	NA	NA	NA	NA	NA	NA
TCGA.25.1314	Yes	female	42	not hispanic or latino	NA	NA	g3	NA	NA	NA	stage iv	NA	NA	NA	2.66210670314637	1	Years	13.45.0	nationwide children s hospital	21	ov	11	false	2013	NA	NA	NA	NA	NA	42	bilateral	NA	tcga-25-1314	0b2ea4b7-98bb-4190-b682-2c75b447c90a	NA	27	-15462	1003	0	973	NA	NA	NA	NA	NA	NA	NA	NA	NA
TCGA.25.1315	Yes	female	50	not hispanic or latino	NA	NA	g3	NA	NA	NA	stage iiic	NA	NA	NA	4.33105335157319	1	Years	13.45.0	nationwide children s hospital	21	ov	11	false	2013	NA	NA	NA	NA	NA	50	bilateral	NA	tcga-25-1315	635f5335-b008-428e-b005-615776a6643f	NA	27	-18263	1583	0	1553	NA	NA	NA	NA	NA	NA	NA	NA	NA
TCGA.25.1316	Yes	female	55	not hispanic or latino	NA	NA	g3	NA	NA	NA	stage iiic	NA	NA	NA	3.49931600547196	1	Years	13.45.0	nationwide children s hospital	21	ov	11	false	2013	NA	NA	NA	NA	NA	55	right	NA	tcga-25-1316	58427bce-6b81-4083-aeda-25f59e292bbc	NA	27	-20331	1279	0	1126	NA	NA	NA	NA	NA	NA	NA	NA	NA
TCGA.25.1317	Yes	female	66	not hispanic or latino	NA	NA	g3	NA	NA	NA	stage iiic	NA	NA	NA	0.186046511627907	1	Years	13.45.0	nationwide children s hospital	21	ov	11	false	2013	NA	NA	NA	NA	NA	66	bilateral	NA	tcga-25-1317	78777a80-cc6c-46c9-a14a-837ac7943719	NA	27	-24199	68	0	31	NA	NA	NA	NA	NA	NA	NA	NA	NA
TCGA.25.1318	Yes	female	54	not hispanic or latino	NA	NA	g3	NA	NA	NA	stage iiic	NA	NA	NA	2.91108071135431	1	Years	13.45.0	nationwide children s hospital	21	ov	11	false	2013	NA	NA	NA	NA	NA	54	bilateral	NA	tcga-25-1318	13319c20-02f6-4b5f-b24f-3d8f4084094c	NA	27	-19755	1064	0	1064	NA	NA	NA	NA	NA	NA	NA	NA	NA
TCGA.25.1319	Yes	female	73	not hispanic or latino	NA	NA	g3	NA	NA	NA	stage iiic	NA	NA	NA	5.40902872777018	1	Years	13.45.0	nationwide children s hospital	21	ov	11	false	2013	NA	NA	NA	NA	NA	73	bilateral	NA	tcga-25-1319	914d8613-3c25-4a10-be50-28b42f4d3a5d	NA	27	-26786	1977	0	1977	NA	NA	NA	NA	NA	NA	NA	NA	NA
TCGA.25.1320	Yes	female	65	not hispanic or latino	NA	NA	g3	NA	NA	NA	stage iiic	NA	NA	NA	3.15731874145007	1	Years	13.45.0	nationwide children s hospital	21	ov	11	false	2013	NA	NA	NA	NA	NA	65	bilateral	NA	tcga-25-1320	46395c3d-5e51-477f-946e-e58b87cc7baa	NA	27	-24018	1154	0	1124	NA	NA	NA	NA	NA	NA	NA	NA	NA
TCGA.25.1321	Yes	female	65	not hispanic or latino	NA	NA	g3	NA	NA	NA	stage iiic	NA	NA	NA	2.82626538987688	1	Years	13.45.0	nationwide children s hospital	21	ov	11	false	2013	NA	NA	NA	NA	NA	65	bilateral	NA	tcga-25-1321	6ad8bc89-d8e9-48c2-bc25-c8e51f972b4d	NA	27	-23987	1033	0	1033	NA	NA	NA	NA	NA	NA	NA	NA	NA
TCGA.25.1322	Yes	female	62	not hispanic or latino	NA	NA	g3	NA	NA	NA	stage iv	NA	NA	NA	0.248974008207934	1	Years	13.45.0	nationwide children s hospital	21	ov	11	false	2013	NA	NA	NA	NA	NA	62	bilateral	NA	tcga-25-1322	b520aae5-65a6-4b27-bc2a-10b02c7b1aeb	NA	27	-22645	91	0	91	NA	NA	NA	NA	NA	NA	NA	NA	NA
TCGA.25.1323	Yes	female	72	not hispanic or latino	NA	NA	g3	NA	NA	NA	stage iiic	NA	NA	NA	1.08071135430917	1	Years	13.45.0	nationwide children s hospital	21	ov	11	false	2013	NA	NA	NA	NA	NA	72	bilateral	NA	tcga-25-1323	2ee36d9d-128b-4761-aa1a-a637da106f3d	NA	27	-26602	395	0	365	NA	NA	NA	NA	NA	NA	NA	NA	NA
TCGA.25.1324	Yes	female	74	not hispanic or latino	NA	NA	g3	NA	NA	NA	stage iiic	NA	NA	NA	2.83173734610123	1	Years	13.45.0	nationwide children s hospital	21	ov	11	false	2013	NA	NA	NA	NA	NA	74	bilateral	NA	tcga-25-1324	c73244fd-d486-439f-a94f-fb0bd4e9ac8f	NA	27	-27090	1035	0	1035	NA	NA	NA	NA	NA	NA	NA	NA	NA
TCGA.25.1325	Yes	female	77	not hispanic or latino	NA	NA	g3	NA	NA	NA	stage iv	NA	NA	NA	2.6703146374829	1	Years	13.45.0	nationwide children s hospital	21	ov	11	false	2013	NA	NA	NA	NA	NA	77	left	NA	tcga-25-1325	9471bc5e-18da-4356-bb0f-c78edd35ff99	NA	27	-28183	976	0	976	NA	NA	NA	NA	NA	NA	NA	NA	NA
TCGA.25.1326	Yes	female	61	not hispanic or latino	NA	NA	g3	NA	NA	NA	stage iiic	NA	NA	NA	2.5827633378933	1	Years	13.45.0	nationwide children s hospital	21	ov	11	false	2013	NA	NA	NA	NA	NA	61	bilateral	NA	tcga-25-1326	07a859fc-6f78-4905-9035-90e2403dbe8d	NA	27	-22339	1248	0	944	NA	NA	NA	NA	NA	NA	NA	NA	NA
TCGA.25.1328	Yes	female	38	not hispanic or latino	NA	NA	g3	NA	NA	NA	stage iiic	NA	NA	NA	5.49658002735978	1	Years	13.45.0	nationwide children s hospital	21	ov	11	false	2013	NA	NA	NA	NA	NA	38	bilateral	NA	tcga-25-1328	79fd602b-3e8e-4353-aa78-4f5f170b607d	NA	27	-13910	2009	0	1979	NA	NA	NA	NA	NA	NA	NA	NA	NA
TCGA.25.1329	Yes	female	76	not hispanic or latino	NA	NA	g3	NA	NA	NA	stage iiic	NA	NA	NA	0.246238030095759	1	Years	13.45.0	nationwide children s hospital	21	ov	11	false	2013	NA	NA	NA	NA	NA	76	bilateral	NA	tcga-25-1329	955c80be-53df-4565-9303-a7abf96a2f81	NA	27	-28093	457	0	90	NA	NA	NA	NA	NA	NA	NA	NA	NA
TCGA.25.1623	Yes	female	71	not hispanic or latino	NA	NA	g3	NA	NA	NA	stage iv	NA	NA	NA	1.54582763337893	1	Years	17.41.0	nationwide children s hospital	21	ov	11	false	2013	NA	NA	NA	NA	NA	71	bilateral	NA	tcga-25-1623	808eb134-9c7d-43bb-b86c-2f3259193954	NA	2	-26059	565	0	565	NA	NA	NA	NA	NA	NA	NA	NA	NA
TCGA.25.1625	Yes	female	66	not hispanic or latino	NA	NA	g3	NA	NA	NA	stage iiic	NA	NA	NA	2.29822161422709	1	Years	17.41.0	nationwide children s hospital	21	ov	11	false	2013	NA	NA	NA	NA	NA	66	bilateral	NA	tcga-25-1625	88d61634-913c-435a-8d25-e019c8dab7da	NA	2	-24297	840	0	548	NA	NA	NA	NA	NA	NA	NA	NA	NA
TCGA.25.1626	Yes	female	65	not hispanic or latino	NA	NA	g3	NA	NA	NA	stage iiic	NA	NA	NA	1.41450068399453	1	Years	17.41.0	nationwide children s hospital	21	ov	11	false	2013	NA	NA	NA	NA	NA	65	right	NA	tcga-25-1626	662d77d1-1a43-427a-813b-e11edd30868e	NA	2	-23932	517	0	480	NA	NA	NA	NA	NA	NA	NA	NA	NA
TCGA.25.1627	Yes	female	73	not hispanic or latino	NA	NA	g3	NA	NA	NA	stage iiic	NA	NA	NA	1.07797537619699	1	Years	17.41.0	nationwide children s hospital	21	ov	11	false	2013	NA	NA	NA	NA	NA	73	bilateral	NA	tcga-25-1627	cbe3309e-9b7b-4f62-87b5-0f5ed4218ada	NA	2	-26784	394	0	11	NA	NA	NA	NA	NA	NA	NA	NA	NA
TCGA.25.1628	Yes	female	67	not hispanic or latino	NA	NA	g3	NA	NA	NA	stage iiic	NA	NA	NA	1.71272229822161	1	Years	17.41.0	nationwide children s hospital	21	ov	11	false	2013	NA	NA	NA	NA	NA	67	NA	NA	tcga-25-1628	3f917550-89a6-404b-94df-938c99121411	NA	2	-24488	626	0	626	NA	NA	NA	NA	NA	NA	NA	NA	NA
TCGA.25.1630	Yes	female	73	not hispanic or latino	NA	NA	g3	NA	NA	NA	stage iiic	NA	NA	NA	0.65389876880985	1	Years	17.41.0	nationwide children s hospital	21	ov	11	false	2013	NA	NA	NA	NA	NA	73	bilateral	NA	tcga-25-1630	263e85e2-7b6f-453f-8fd0-e5ea1409fece	NA	2	-27005	1162	0	239	NA	NA	NA	NA	NA	NA	NA	NA	NA
TCGA.25.1631	Yes	female	73	not hispanic or latino	NA	NA	g3	NA	NA	NA	stage iiic	NA	NA	NA	0.0246238030095759	1	Years	17.41.0	nationwide children s hospital	21	ov	11	false	2013	NA	NA	NA	NA	NA	73	bilateral	NA	tcga-25-1631	6a1be87b-c4e0-4fd4-b050-50a245b22038	NA	2	-26687	9	0	9	NA	NA	NA	NA	NA	NA	NA	NA	NA
TCGA.25.1632	Yes	female	68	not hispanic or latino	NA	NA	g3	NA	NA	NA	stage iv	NA	NA	NA	4.92202462380301	1	Years	17.41.0	nationwide children s hospital	21	ov	11	false	2013	NA	NA	NA	NA	NA	68	bilateral	NA	tcga-25-1632	c435627c-159d-4a6d-a819-30abac24bf4d	NA	2	-24992	1799	0	1732	NA	NA	NA	NA	NA	NA	NA	NA	NA
TCGA.25.1633	Yes	female	64	not hispanic or latino	NA	NA	g3	NA	NA	NA	stage iiic	NA	NA	NA	5.17373461012312	1	Years	17.41.0	nationwide children s hospital	21	ov	11	false	2013	NA	NA	NA	NA	NA	64	bilateral	NA	tcga-25-1633	20336269-5a5b-4ba7-8fe8-665a1f9af738	NA	2	-23407	1891	0	1843	NA	NA	NA	NA	NA	NA	NA	NA	NA
TCGA.25.1634	Yes	female	75	not hispanic or latino	NA	NA	g3	NA	NA	NA	stage iiic	NA	NA	NA	2.98495212038304	1	Years	17.41.0	nationwide children s hospital	21	ov	11	false	2013	NA	NA	NA	NA	NA	75	bilateral	NA	tcga-25-1634	15556b28-c6bd-455a-87b6-4b7b3e33d0e4	NA	2	-27749	1091	0	1081	NA	NA	NA	NA	NA	NA	NA	NA	NA
TCGA.25.1635	Yes	female	71	not hispanic or latino	NA	NA	g3	NA	NA	NA	stage iiic	NA	NA	NA	4.33105335157319	1	Years	17.41.0	nationwide children s hospital	21	ov	11	false	2013	NA	NA	NA	NA	NA	71	bilateral	NA	tcga-25-1635	bc2591b0-65d7-48c3-a5cc-783f67b65869	NA	2	-26199	1583	0	1558	NA	NA	NA	NA	NA	NA	NA	NA	NA
TCGA.25.1870	Yes	female	59	not hispanic or latino	NA	NA	g3	NA	NA	NA	stage iiic	NA	NA	NA	1.2421340629275	1	Years	21.35.0	nationwide children s hospital	21	ov	11	false	2013	NA	NA	NA	NA	NA	59	bilateral	NA	tcga-25-1870	15f1a992-0724-4d76-a71a-702ac7753a41	NA	2	-21550	454	0	454	NA	NA	NA	NA	NA	NA	NA	NA	NA
TCGA.25.1871	Yes	female	70	not hispanic or latino	NA	NA	g3	NA	NA	NA	stage iiic	NA	NA	NA	2.07934336525308	1	Years	21.35.0	nationwide children s hospital	21	ov	11	false	2013	NA	NA	NA	NA	NA	70	bilateral	NA	tcga-25-1871	ff844242-7559-4b07-b09e-69ea40e5ac6b	NA	2	-25626	760	0	760	NA	NA	NA	NA	NA	NA	NA	NA	NA
TCGA.25.1877	Yes	female	81	not hispanic or latino	NA	NA	g3	NA	NA	NA	stage iiic	NA	NA	NA	1.99726402188782	1	Years	21.35.0	nationwide children s hospital	21	ov	11	false	2013	NA	NA	NA	NA	NA	81	left	NA	tcga-25-1877	077079c3-6877-467b-b9cc-5c650aae4f07	NA	2	-29614	730	0	549	NA	NA	NA	NA	NA	NA	NA	NA	NA
TCGA.25.1878	Yes	female	60	not hispanic or latino	NA	NA	g3	NA	NA	NA	stage iiic	NA	NA	NA	7.07797537619699	1	Years	21.35.0	nationwide children s hospital	21	ov	11	false	2013	NA	NA	NA	NA	NA	60	bilateral	NA	tcga-25-1878	9bdbaccf-b43b-4ec3-8b9b-dff65215eb00	NA	2	-22034	2587	0	2587	NA	NA	NA	NA	NA	NA	NA	NA	NA
TCGA.25.2042	Yes	female	60	not hispanic or latino	NA	NA	g3	NA	NA	NA	stage iiic	NA	NA	NA	1.08344733242134	1	Years	24.38.0	nationwide children s hospital	21	ov	11	false	2013	NA	NA	NA	NA	NA	60	bilateral	NA	tcga-25-2042	818dc159-aba4-46bc-a4ed-68ee0f8c4461	NA	20	-22126	396	0	396	NA	NA	NA	NA	NA	NA	NA	NA	NA
TCGA.25.2390	Yes	female	80	NA	NA	NA	NA	NA	NA	NA	NA	NA	NA	NA	NA	NA	Years	24.38.0	nationwide children s hospital	21	ov	11	false	2013	NA	NA	NA	NA	NA	80	NA	NA	tcga-25-2390	01abf2cf-541c-4610-8ce8-318016db6e59	NA	5	-29256	NA	0	NA	NA	NA	NA	NA	NA	NA	NA	NA	NA
TCGA.25.2391	Yes	female	57	not hispanic or latino	NA	NA	g3	NA	NA	NA	stage iiic	NA	NA	NA	4.08207934336525	1	Years	24.38.0	nationwide children s hospital	21	ov	11	false	2013	NA	NA	NA	NA	NA	57	bilateral	NA	tcga-25-2391	f5033d52-ec36-4e67-88d8-b6d898b81b2f	NA	5	-20938	1492	0	1492	NA	NA	NA	NA	NA	NA	NA	NA	NA
TCGA.25.2392	Yes	female	75	not hispanic or latino	NA	NA	g3	NA	NA	NA	stage iv	NA	NA	NA	0.0848153214774282	1	Years	24.38.0	nationwide children s hospital	21	ov	11	false	2013	NA	NA	NA	NA	NA	75	bilateral	NA	tcga-25-2392	7413c891-f74e-456f-bc70-69c83fb53c70	NA	5	-27666	31	0	31	NA	NA	NA	NA	NA	NA	NA	NA	NA
TCGA.25.2393	Yes	female	81	not hispanic or latino	NA	NA	g3	NA	NA	NA	stage iiic	NA	NA	NA	3.16552667578659	1	Years	24.38.0	nationwide children s hospital	21	ov	11	false	2013	NA	NA	NA	NA	NA	81	left	NA	tcga-25-2393	b4b49027-7815-4813-9769-a3fe3a26a37a	NA	5	-29584	1157	0	1157	NA	NA	NA	NA	NA	NA	NA	NA	NA
TCGA.25.2396	Yes	female	71	not hispanic or latino	NA	NA	g3	NA	NA	NA	stage iiic	NA	NA	NA	0.251709986320109	1	Years	24.38.0	nationwide children s hospital	21	ov	11	false	2013	NA	NA	NA	NA	NA	71	bilateral	NA	tcga-25-2396	6264e699-d40b-4ebc-b443-0a0edcb220dc	NA	5	-26144	92	0	92	NA	NA	NA	NA	NA	NA	NA	NA	NA
TCGA.25.2397	Yes	female	59	not hispanic or latino	NA	NA	g3	NA	NA	NA	stage iv	NA	NA	NA	0.998632010943912	1	Years	24.38.0	nationwide children s hospital	21	ov	11	false	2013	NA	NA	NA	NA	NA	59	bilateral	NA	tcga-25-2397	4c099644-047c-42a3-8187-bfcbfe6662e4	NA	5	-21581	365	0	365	NA	NA	NA	NA	NA	NA	NA	NA	NA
TCGA.25.2398	Yes	female	71	not hispanic or latino	NA	NA	g3	NA	NA	NA	stage iiic	NA	NA	NA	3.74555403556772	1	Years	24.38.0	nationwide children s hospital	21	ov	11	false	2013	NA	NA	NA	NA	NA	71	bilateral	NA	tcga-25-2398	fd4740db-76a8-4362-be71-7b609479bb67	NA	5	-26266	1369	0	1369	NA	NA	NA	NA	NA	NA	NA	NA	NA
TCGA.25.2399	Yes	female	80	not hispanic or latino	NA	NA	g3	NA	NA	NA	stage iiic	NA	NA	NA	1.66347469220246	1	Years	24.38.0	nationwide children s hospital	21	ov	11	false	2013	NA	NA	NA	NA	NA	80	bilateral	NA	tcga-25-2399	ad2b1a0a-153f-483d-b228-5763eba3f6cc	NA	5	-29373	608	0	608	NA	NA	NA	NA	NA	NA	NA	NA	NA
TCGA.25.2400	Yes	female	76	not hispanic or latino	NA	NA	g3	NA	NA	NA	stage iiic	NA	NA	NA	3.49658002735978	1	Years	24.38.0	nationwide children s hospital	21	ov	11	false	2013	NA	NA	NA	NA	NA	76	bilateral	NA	tcga-25-2400	5c127332-5ca0-45f1-a5ac-4876ad94e491	NA	5	-27789	1278	0	1278	NA	NA	NA	NA	NA	NA	NA	NA	NA
TCGA.25.2401	Yes	female	64	not hispanic or latino	NA	NA	g3	NA	NA	NA	stage iiic	NA	NA	NA	0.246238030095759	1	Years	24.38.0	nationwide children s hospital	21	ov	11	false	2013	NA	NA	NA	NA	NA	64	bilateral	NA	tcga-25-2401	3bc8a74f-49bd-46b6-a3a4-68ca838e83c6	NA	5	-23711	90	0	90	NA	NA	NA	NA	NA	NA	NA	NA	NA
TCGA.25.2404	Yes	female	38	not hispanic or latino	NA	NA	g3	NA	NA	NA	stage iiic	NA	NA	NA	2.41313269493844	1	Years	24.38.0	nationwide children s hospital	21	ov	11	false	2013	NA	NA	NA	NA	NA	38	bilateral	NA	tcga-25-2404	22178c3c-6b04-46d8-8041-dc83fa195029	NA	5	-14184	882	0	882	NA	NA	NA	NA	NA	NA	NA	NA	NA
TCGA.25.2408	Yes	female	37	not hispanic or latino	NA	NA	g2	NA	NA	NA	stage iv	NA	NA	NA	2.57729138166895	1	Years	24.38.0	nationwide children s hospital	21	ov	11	false	2013	NA	NA	NA	NA	NA	37	bilateral	NA	tcga-25-2408	fdd4adb8-9295-480a-9352-305b5eb51187	NA	5	-13606	942	0	942	NA	NA	NA	NA	NA	NA	NA	NA	NA
TCGA.25.2409	Yes	female	71	not hispanic or latino	NA	NA	g3	NA	NA	NA	stage iv	NA	NA	NA	2.24350205198358	1	Years	24.38.0	nationwide children s hospital	21	ov	11	false	2013	NA	NA	NA	NA	NA	71	bilateral	NA	tcga-25-2409	dce71741-ccbe-40b7-a0b8-2048d07187a4	NA	5	-26267	820	0	820	NA	NA	NA	NA	NA	NA	NA	NA	NA
TCGA.29.1688	Yes	female	39	NA	NA	NA	g2	NA	NA	NA	stage iiic	NA	NA	NA	6.56361149110807	1	Years	18.44.0	nationwide children s hospital	21	ov	11	false	2013	NA	NA	NA	NA	NA	39	bilateral	NA	tcga-29-1688	05019013-7ea5-4905-ac79-901146ba2ee2	NA	2	-14574	2399	0	2399	NA	NA	NA	tcga-29-1688-d27134	a72dc90d-76a7-464f-a6b5-1e6e5248cb0e	NA	16	NA	1706
TCGA.29.1690	Yes	female	66	NA	NA	NA	g2	NA	NA	NA	stage iiic	NA	NA	NA	3.96169630642955	1	Years	18.44.0	nationwide children s hospital	21	ov	11	false	2013	NA	NA	NA	NA	NA	66	bilateral	NA	tcga-29-1690	6b06281b-d3a9-440e-a86c-ee7db003352a	NA	2	-24318	1448	0	1360	NA	NA	NA	NA	NA	NA	NA	NA	NA
TCGA.29.1691	Yes	female	51	NA	NA	NA	g2	NA	NA	NA	stage iiic	NA	NA	NA	4.0218878248974	1	Years	18.44.0	nationwide children s hospital	21	ov	11	false	2013	NA	NA	NA	NA	NA	51	bilateral	NA	tcga-29-1691	b4225c44-b9b6-46c5-aabf-7b0d9a9fe20b	NA	2	-18664	1470	0	1435	NA	NA	NA	NA	NA	NA	NA	NA	NA
TCGA.29.1693	Yes	female	72	NA	NA	NA	g3	NA	NA	NA	stage iiic	NA	NA	NA	8.46785225718194	0	Years	18.44.0	nationwide children s hospital	21	ov	11	false	2013	NA	NA	NA	NA	NA	72	left	NA	tcga-29-1693	6fb71a0c-bc50-48c8-acfa-db94be1e151a	NA	2	-26300	NA	0	3095	NA	NA	NA	tcga-29-1693-d27184	914a0b3d-a2b8-4daf-878e-bb64c869e520	NA	24	2238	2231
TCGA.29.1694	Yes	female	45	NA	NA	NA	gx	NA	NA	NA	stage iiic	NA	NA	NA	3.24760601915185	1	Years	18.44.0	nationwide children s hospital	21	ov	11	false	2013	NA	NA	NA	NA	NA	45	bilateral	NA	tcga-29-1694	1db60f09-7f5a-4f21-8003-06a6abc781db	NA	2	-16522	1187	0	1172	NA	NA	NA	NA	NA	NA	NA	NA	NA
TCGA.29.1695	Yes	female	62	NA	NA	NA	g2	NA	NA	NA	stage iiic	NA	NA	NA	0.0656634746922025	1	Years	18.44.0	nationwide children s hospital	21	ov	11	false	2013	NA	NA	NA	NA	NA	62	left	NA	tcga-29-1695	33d36b64-4688-40a7-9a4f-7cd3d4cc683d	NA	2	-22894	1229	0	24	NA	NA	NA	NA	NA	NA	NA	NA	NA
TCGA.29.1696	Yes	female	43	NA	NA	NA	g2	NA	NA	NA	stage iiic	NA	NA	NA	2.82352941176471	1	Years	18.44.0	nationwide children s hospital	21	ov	11	false	2013	NA	NA	NA	NA	NA	43	right	NA	tcga-29-1696	8a98a6e6-b763-4824-858b-fd2738e6c9a3	NA	2	-15818	1032	0	1025	NA	NA	NA	NA	NA	NA	NA	NA	NA
TCGA.29.1697	Yes	female	62	NA	NA	NA	g3	NA	NA	NA	stage iiic	NA	NA	NA	2.593707250342	1	Years	18.44.0	nationwide children s hospital	21	ov	11	false	2013	NA	NA	NA	NA	NA	62	bilateral	NA	tcga-29-1697	42ebd30b-175e-4ece-a806-e55cb7e40e96	NA	2	-22933	948	0	948	NA	NA	NA	NA	NA	NA	NA	NA	NA
TCGA.29.1698	Yes	female	53	NA	NA	NA	g3	NA	NA	NA	stage iiic	NA	NA	NA	5.68262653898769	0	Years	18.44.0	nationwide children s hospital	21	ov	11	false	2013	NA	NA	NA	NA	NA	53	bilateral	NA	tcga-29-1698	18d21132-a795-4551-83ba-66483de423a2	NA	2	-19611	NA	0	2077	NA	NA	NA	tcga-29-1698-d27237	649ad6e9-fc1e-4d4b-a6f7-c658c687eaf9	NA	9	2027	1985
TCGA.29.1699	Yes	female	57	NA	NA	NA	g3	NA	NA	NA	stage iiic	NA	NA	NA	0.0437756497948016	1	Years	18.44.0	nationwide children s hospital	21	ov	11	false	2013	NA	NA	NA	NA	NA	57	bilateral	NA	tcga-29-1699	fe0e3851-d8cb-4533-9536-b4826cd25f87	NA	2	-21130	1106	0	16	NA	NA	NA	NA	NA	NA	NA	NA	NA
TCGA.29.1701	Yes	female	56	NA	NA	NA	g3	NA	NA	NA	stage iiic	NA	NA	NA	1.40902872777018	1	Years	18.44.0	nationwide children s hospital	21	ov	11	false	2013	NA	NA	NA	NA	NA	56	bilateral	NA	tcga-29-1701	86b513ba-df09-485d-92d4-fb9e888f7350	NA	2	-20736	515	0	514	NA	NA	NA	NA	NA	NA	NA	NA	NA
TCGA.29.1702	Yes	female	84	NA	NA	NA	g3	NA	NA	NA	stage iiic	NA	NA	NA	1.99179206566347	1	Years	18.44.0	nationwide children s hospital	21	ov	11	false	2013	NA	NA	NA	NA	NA	84	right	NA	tcga-29-1702	0e1598d8-cbe5-4113-95f1-4bcda061239b	NA	2	-30910	728	0	567	NA	NA	NA	NA	NA	NA	NA	NA	NA
TCGA.29.1703	Yes	female	56	NA	NA	NA	g2	NA	NA	NA	stage iiic	NA	NA	NA	4.96580027359781	1	Years	18.44.0	nationwide children s hospital	21	ov	11	false	2013	NA	NA	NA	NA	NA	56	bilateral	NA	tcga-29-1703	b3511675-fd68-4745-8020-e290ca0fd115	NA	2	-20622	1815	0	1815	NA	NA	NA	tcga-29-1703-d27265	7f78908a-4b31-41ff-9268-b209ed2e6c93	NA	26	469	337
TCGA.29.1705	Yes	female	47	NA	NA	NA	g2	NA	NA	NA	stage iiic	NA	NA	NA	1.51846785225718	1	Years	18.44.0	nationwide children s hospital	21	ov	11	false	2013	NA	NA	NA	NA	NA	47	bilateral	NA	tcga-29-1705	f9c835db-2ab6-4bf5-826f-48723493c0ec	NA	2	-17530	555	0	555	NA	NA	NA	NA	NA	NA	NA	NA	NA
TCGA.29.1707	Yes	female	41	NA	NA	NA	g3	NA	NA	NA	stage iic	NA	NA	NA	3.49110807113543	0	Years	18.44.0	nationwide children s hospital	21	ov	11	false	2013	NA	NA	NA	NA	NA	41	left	NA	tcga-29-1707	7fd6ab8a-201e-431d-a886-6ab553b6ca36	NA	2	-15017	NA	0	1276	NA	NA	NA	NA	NA	NA	NA	NA	NA
TCGA.29.1710	Yes	female	54	NA	NA	NA	g2	NA	NA	NA	stage iiic	NA	NA	NA	2.60191518467852	1	Years	18.44.0	nationwide children s hospital	21	ov	11	false	2013	NA	NA	NA	NA	NA	54	bilateral	NA	tcga-29-1710	4261267c-7042-4c6e-83ed-12fb401003fc	NA	2	-19968	951	0	889	NA	NA	NA	tcga-29-1710-d27303	d6f9fb02-9165-45de-bb0e-4af029666a8c	NA	15	853	780
TCGA.29.1711	Yes	female	45	NA	NA	NA	g2	NA	NA	NA	stage iiic	NA	NA	NA	2.88098495212038	0	Years	18.44.0	nationwide children s hospital	21	ov	11	false	2013	NA	NA	NA	NA	NA	45	bilateral	NA	tcga-29-1711	f58e49fc-9641-4b46-be4c-766445ec70a3	NA	2	-16485	NA	0	1053	NA	NA	NA	NA	NA	NA	NA	NA	NA
TCGA.29.1761	Yes	female	80	NA	NA	NA	g3	NA	NA	NA	stage iiic	NA	NA	NA	1.44459644322845	1	Years	18.44.0	nationwide children s hospital	21	ov	11	false	2013	NA	NA	NA	NA	NA	80	bilateral	NA	tcga-29-1761	374ea8df-ecc4-44b0-b519-33efa5078018	NA	2	-29337	528	0	517	NA	NA	NA	NA	NA	NA	NA	NA	NA
TCGA.29.1762	Yes	female	59	NA	NA	NA	g2	NA	NA	NA	stage iv	NA	NA	NA	7.20656634746922	1	Years	18.44.0	nationwide children s hospital	21	ov	11	false	2013	NA	NA	NA	NA	NA	59	bilateral	NA	tcga-29-1762	5495b18a-10ec-427b-83b8-03ef4b587b13	NA	2	-21879	2634	0	2606	NA	NA	NA	NA	NA	NA	NA	NA	NA
TCGA.29.1763	Yes	female	43	NA	NA	NA	g2	NA	NA	NA	stage iic	NA	NA	NA	5.55677154582763	0	Years	18.44.0	nationwide children s hospital	21	ov	11	false	2013	NA	NA	NA	NA	NA	43	bilateral	NA	tcga-29-1763	242da7d0-8c6a-4395-9a0d-aa36e7c25ce6	NA	2	-16021	NA	0	2031	NA	NA	NA	tcga-29-1763-d27335	0fddbda9-cca7-4024-8e3a-f946b424ef6d	NA	7	2161	2048
TCGA.29.1764	Yes	female	49	NA	NA	NA	g2	NA	NA	NA	stage iiic	NA	NA	NA	5.23666210670315	0	Years	18.44.0	nationwide children s hospital	21	ov	11	false	2013	NA	NA	NA	NA	NA	49	bilateral	NA	tcga-29-1764	c70228cc-79c0-4c00-8926-6671c1474701	NA	2	-18011	NA	0	1914	NA	NA	NA	tcga-29-1764-d27348	3b9a01d6-eba5-46dd-9f01-cca971cfa936	NA	21	1973	1816
TCGA.29.1766	Yes	female	74	NA	NA	NA	g2	NA	NA	NA	stage iiic	NA	NA	NA	3.27770177838577	1	Years	18.44.0	nationwide children s hospital	21	ov	11	false	2013	NA	NA	NA	NA	NA	74	right	NA	tcga-29-1766	01ea6354-137b-47f3-9021-a01a382b1147	NA	2	-27359	1198	0	1189	NA	NA	NA	NA	NA	NA	NA	NA	NA
TCGA.29.1768	Yes	female	50	NA	NA	NA	g3	NA	NA	NA	stage iv	NA	NA	NA	2.6046511627907	1	Years	18.44.0	nationwide children s hospital	21	ov	11	false	2013	NA	NA	NA	NA	NA	50	bilateral	NA	tcga-29-1768	838693d5-1ae0-4d75-834b-e1b89b96b0ed	NA	2	-18395	952	0	950	NA	NA	NA	NA	NA	NA	NA	NA	NA
TCGA.29.1769	Yes	female	40	NA	NA	NA	g3	NA	NA	NA	stage iiic	NA	NA	NA	1.9124487004104	0	Years	19.39.0	nationwide children s hospital	21	ov	11	false	2013	NA	NA	NA	NA	NA	40	bilateral	NA	tcga-29-1769	94769f2c-b6fd-48ec-af34-b41165340b7c	NA	2	-14753	NA	0	699	NA	NA	NA	NA	NA	NA	NA	NA	NA
TCGA.29.1770	Yes	female	54	NA	NA	NA	g2	NA	NA	NA	stage iiic	NA	NA	NA	2.02735978112175	0	Years	18.44.0	nationwide children s hospital	21	ov	11	false	2013	NA	NA	NA	NA	NA	54	bilateral	NA	tcga-29-1770	5abb6d80-fc39-49a4-8db5-3db24543feb6	NA	2	-20014	NA	0	741	NA	NA	NA	NA	NA	NA	NA	NA	NA
TCGA.29.1771	Yes	female	76	NA	NA	NA	g2	NA	NA	NA	stage iiic	NA	NA	NA	1.87414500683995	0	Years	18.44.0	nationwide children s hospital	21	ov	11	false	2013	NA	NA	NA	NA	NA	76	bilateral	NA	tcga-29-1771	7b042fb2-8f53-4fb1-8a44-40cd2128b279	NA	2	-28093	NA	0	685	NA	NA	NA	NA	NA	NA	NA	NA	NA
TCGA.29.1774	Yes	female	82	not hispanic or latino	NA	NA	g3	NA	NA	NA	stage iiic	NA	NA	NA	1.4391244870041	0	Years	19.39.0	nationwide children s hospital	21	ov	11	false	2013	NA	NA	NA	NA	NA	82	bilateral	NA	tcga-29-1774	d3dd5e69-9752-4b50-9b1f-814afbc2c3dd	NA	2	-29991	NA	0	526	NA	NA	NA	NA	NA	NA	NA	NA	NA
TCGA.29.1775	Yes	female	51	NA	NA	NA	g2	NA	NA	NA	stage iiic	NA	NA	NA	1.02872777017784	0	Years	19.39.0	nationwide children s hospital	21	ov	11	false	2013	NA	NA	NA	NA	NA	51	bilateral	NA	tcga-29-1775	a4a3fca9-723a-47f5-a49d-b3acb71c04a7	NA	2	-18943	NA	0	376	NA	NA	NA	NA	NA	NA	NA	NA	NA
TCGA.29.1776	Yes	female	63	NA	NA	NA	g3	NA	NA	NA	stage iiic	NA	NA	NA	0.984952120383037	0	Years	19.39.0	nationwide children s hospital	21	ov	11	false	2013	NA	NA	NA	NA	NA	63	bilateral	NA	tcga-29-1776	7472b3ba-9b15-4d97-8708-a2dd82ca0f45	NA	2	-23016	NA	0	360	NA	NA	NA	NA	NA	NA	NA	NA	NA
TCGA.29.1777	Yes	female	47	NA	NA	NA	g2	NA	NA	NA	stage iiic	NA	NA	NA	1.02325581395349	0	Years	19.39.0	nationwide children s hospital	21	ov	11	false	2013	NA	NA	NA	NA	NA	47	bilateral	NA	tcga-29-1777	5ced5b58-fab4-4bcd-b706-d6e49ce0cfc5	NA	2	-17355	NA	0	374	NA	NA	NA	NA	NA	NA	NA	NA	NA
TCGA.29.1778	Yes	female	77	NA	NA	NA	g3	NA	NA	NA	stage iiic	NA	NA	NA	1.2421340629275	0	Years	19.39.0	nationwide children s hospital	21	ov	11	false	2013	NA	NA	NA	NA	NA	77	right	NA	tcga-29-1778	44e840c9-ea54-4dba-9b2a-264ef1f2c304	NA	2	-28146	NA	0	454	NA	NA	NA	NA	NA	NA	NA	NA	NA
TCGA.29.1781	Yes	female	69	NA	NA	NA	g3	NA	NA	NA	stage iiic	NA	NA	NA	0.694938440492476	0	Years	18.44.0	nationwide children s hospital	21	ov	11	false	2013	NA	NA	NA	NA	NA	69	bilateral	NA	tcga-29-1781	f6ebf3a7-31c6-4f4c-9a0b-74cf35bfedf6	NA	2	-25404	NA	0	254	NA	NA	NA	NA	NA	NA	NA	NA	NA
TCGA.29.1783	Yes	female	58	NA	NA	NA	g3	NA	NA	NA	stage iiic	NA	NA	NA	0.599179206566347	0	Years	18.44.0	nationwide children s hospital	21	ov	11	false	2013	NA	NA	NA	NA	NA	58	right	NA	tcga-29-1783	460616ec-f66f-483b-88c1-757edd86261d	NA	2	-21284	NA	0	219	NA	NA	NA	NA	NA	NA	NA	NA	NA
TCGA.29.1784	Yes	female	55	NA	NA	NA	g3	NA	NA	NA	stage iiic	NA	NA	NA	0.445964432284542	0	Years	18.44.0	nationwide children s hospital	21	ov	11	false	2013	NA	NA	NA	NA	NA	55	right	NA	tcga-29-1784	23d32627-9fd2-4312-bcda-ee7409e3983f	NA	2	-20209	NA	0	163	NA	NA	NA	NA	NA	NA	NA	NA	NA
TCGA.29.1785	Yes	female	55	NA	NA	NA	g3	NA	NA	NA	stage iiic	NA	NA	NA	3.02051983584131	1	Years	18.44.0	nationwide children s hospital	21	ov	11	false	2013	NA	NA	NA	NA	NA	55	right	NA	tcga-29-1785	1aea3c25-d2bc-4ff5-bc27-32e939944e9d	NA	2	-20417	1104	0	1053	NA	NA	NA	NA	NA	NA	NA	NA	NA
TCGA.29.2414	Yes	female	75	NA	NA	NA	g2	NA	NA	NA	stage iiic	NA	NA	NA	7.17099863201094	1	Years	24.38.0	nationwide children s hospital	21	ov	11	false	2013	NA	NA	NA	NA	NA	75	left	NA	tcga-29-2414	a2319490-b85d-4219-a1b0-fa1ec432d5c8	NA	9	-27417	2621	0	2621	NA	NA	NA	NA	NA	NA	NA	NA	NA
TCGA.29.2425	Yes	female	60	NA	NA	NA	g2	NA	NA	NA	stage iiic	NA	NA	NA	5.40902872777018	0	Years	24.38.0	nationwide children s hospital	21	ov	11	false	2013	NA	NA	NA	NA	NA	60	NA	NA	tcga-29-2425	40635bf3-d8ba-4833-b623-547e55e5d07e	NA	9	-22089	NA	0	1977	NA	NA	NA	NA	NA	NA	NA	NA	NA
TCGA.29.2427	Yes	female	60	NA	NA	NA	g3	NA	NA	NA	stage iiic	NA	NA	NA	5.19835841313269	0	Years	24.38.0	nationwide children s hospital	21	ov	11	false	2013	NA	NA	NA	NA	NA	60	left	NA	tcga-29-2427	6f25001a-f890-4fd0-a994-e62a9ea5c6f3	NA	8	-21940	NA	0	1900	NA	NA	NA	NA	NA	NA	NA	NA	NA
TCGA.29.2428	Yes	female	58	NA	NA	NA	g3	NA	NA	NA	stage iiic	NA	NA	NA	3.75376196990424	0	Years	24.38.0	nationwide children s hospital	21	ov	11	false	2013	NA	NA	NA	NA	NA	58	left	NA	tcga-29-2428	b0585c7a-7205-4dac-9d54-6da89674accb	NA	8	-21391	NA	0	1372	NA	NA	NA	NA	NA	NA	NA	NA	NA
TCGA.29.2429	Yes	female	79	NA	NA	NA	g3	NA	NA	NA	stage iiic	NA	NA	NA	1.15184678522572	1	Years	40.27.0	nationwide children s hospital	21	ov	11	false	2013	NA	NA	NA	NA	NA	79	right	NA	tcga-29-2429	4309ca23-1cf9-40a2-a01c-ccee90f958b2	NA	4	-29156	421	0	148	NA	NA	NA	NA	NA	NA	NA	NA	NA
TCGA.29.2431	Yes	female	59	NA	NA	NA	g2	NA	NA	NA	stage iiic	NA	NA	NA	3.51573187414501	0	Years	40.27.0	nationwide children s hospital	21	ov	11	false	2013	NA	NA	NA	NA	NA	59	bilateral	NA	tcga-29-2431	996313ef-11e7-459d-ba5f-ac1a4d0de513	NA	4	-21832	NA	0	1285	NA	NA	NA	NA	NA	NA	NA	NA	NA
TCGA.29.2432	Yes	female	61	NA	NA	NA	g3	NA	NA	NA	stage iiic	NA	NA	NA	1.78659370725034	1	Years	40.27.0	nationwide children s hospital	21	ov	11	false	2013	NA	NA	NA	NA	NA	61	bilateral	NA	tcga-29-2432	0e6c9433-289c-4744-a0c1-47ec67774047	NA	4	-22605	653	0	360	NA	NA	NA	NA	NA	NA	NA	NA	NA
TCGA.29.2433	Yes	female	61	NA	NA	NA	g3	NA	NA	NA	stage iiic	NA	NA	NA	1.69630642954856	0	Years	40.27.0	nationwide children s hospital	21	ov	11	false	2013	NA	NA	NA	NA	NA	61	bilateral	NA	tcga-29-2433	fd806e1d-b5ea-4556-9b12-5254fd9f00a2	NA	4	-22315	NA	0	620	NA	NA	NA	NA	NA	NA	NA	NA	NA
TCGA.29.2434	Yes	female	52	hispanic or latino	NA	NA	g3	NA	NA	NA	stage iiic	NA	NA	NA	0.954856361149111	0	Years	40.27.0	nationwide children s hospital	21	ov	11	false	2013	NA	NA	NA	NA	NA	52	left	NA	tcga-29-2434	cb090048-9af1-489d-9ebe-7efaa3dc4e85	NA	7	-18996	NA	0	349	NA	NA	NA	NA	NA	NA	NA	NA	NA
TCGA.29.2435	Yes	female	78	NA	NA	NA	g3	NA	NA	NA	stage iv	NA	NA	NA	0.0930232558139535	0	Years	40.27.0	nationwide children s hospital	21	ov	11	false	2013	NA	NA	NA	NA	NA	78	left	NA	tcga-29-2435	8fa35df3-f544-4c47-bdd1-e4d6fc6662be	NA	7	-28779	NA	0	34	NA	NA	NA	NA	NA	NA	NA	NA	NA
TCGA.29.2436	Yes	female	36	NA	NA	NA	g2	NA	NA	NA	stage iiic	NA	NA	NA	0.812585499316005	0	Years	40.27.0	nationwide children s hospital	21	ov	11	false	2013	NA	NA	NA	NA	NA	36	bilateral	NA	tcga-29-2436	295231ab-477b-4077-a368-db34f867102c	NA	7	-13345	NA	0	297	NA	NA	NA	NA	NA	NA	NA	NA	NA
TCGA.30.1714	Yes	female	68	not hispanic or latino	NA	NA	g3	NA	NA	NA	stage iv	NA	NA	NA	3.16826265389877	1	Years	18.44.0	nationwide children s hospital	21	ov	11	false	2013	NA	NA	NA	NA	NA	68	bilateral	NA	tcga-30-1714	09820a33-80b1-42d0-8366-a0ddaf94b122	NA	2	-25031	1158	0	1158	NA	NA	NA	tcga-30-1714-d27528	e1b0dbd2-3f76-4035-bd5a-4d21fb2d5ead	NA	23	990	973
TCGA.30.1718	Yes	female	44	not hispanic or latino	NA	NA	g3	NA	NA	NA	stage iiic	NA	NA	NA	4.32010943912449	1	Years	18.44.0	nationwide children s hospital	21	ov	11	false	2013	NA	NA	NA	NA	NA	44	bilateral	NA	tcga-30-1718	ad2939e6-b8b8-475a-90e2-6a369c3d3167	NA	2	-16400	1579	0	1579	NA	NA	NA	NA	NA	NA	NA	NA	NA
TCGA.30.1853	Yes	female	58	not hispanic or latino	NA	NA	g3	NA	NA	NA	stage iiic	NA	NA	NA	3.01778385772914	1	Years	21.35.0	nationwide children s hospital	21	ov	11	false	2013	NA	NA	NA	NA	NA	58	bilateral	NA	tcga-30-1853	5d603bba-62e6-48fb-b8fc-401109abcaee	NA	2	-21403	1103	0	1103	NA	NA	NA	NA	NA	NA	NA	NA	NA
TCGA.30.1855	Yes	female	61	not hispanic or latino	NA	NA	g3	NA	NA	NA	stage iiic	NA	NA	NA	0.205198358413133	1	Years	19.39.0	nationwide children s hospital	21	ov	11	false	2013	NA	NA	NA	NA	NA	61	NA	NA	tcga-30-1855	7d1e9451-7a6a-4086-af7f-3ed57505daf0	NA	2	-22393	75	0	75	NA	NA	NA	NA	NA	NA	NA	NA	NA
TCGA.30.1856	Yes	female	56	not hispanic or latino	NA	NA	g3	NA	NA	NA	stage iiic	NA	NA	NA	1.30506155950752	1	Years	19.39.0	nationwide children s hospital	21	ov	11	false	2013	NA	NA	NA	NA	NA	56	bilateral	NA	tcga-30-1856	91a6f311-c758-4e40-9abb-cc0f6584b9c9	NA	2	-20626	477	0	477	NA	NA	NA	tcga-30-1856-d27562	4f34558c-9912-4486-8df5-f0a6fcc95fb1	NA	23	NA	229
TCGA.30.1857	Yes	female	64	not hispanic or latino	NA	NA	g3	NA	NA	NA	stage iv	NA	NA	NA	0.0218878248974008	1	Years	19.39.0	nationwide children s hospital	21	ov	11	false	2013	NA	NA	NA	NA	NA	64	right	NA	tcga-30-1857	45baebac-32ae-4093-9eba-488b95c1a58d	NA	2	-23689	8	0	8	NA	NA	NA	NA	NA	NA	NA	NA	NA
TCGA.30.1859	Yes	female	56	not hispanic or latino	NA	NA	g3	NA	NA	NA	NA	NA	NA	NA	4	1	Years	21.35.0	nationwide children s hospital	21	ov	11	false	2013	NA	NA	NA	NA	NA	56	bilateral	NA	tcga-30-1859	dac8d825-dd47-47ed-a426-0ee75feb76f3	NA	2	-20498	1462	0	1462	NA	NA	NA	tcga-30-1859-d27576	bb4f183e-5f3e-46f4-9694-2a4f046344e2	NA	21	1379	1334
TCGA.30.1860	Yes	female	58	hispanic or latino	NA	NA	g3	NA	NA	NA	stage iiic	NA	NA	NA	3.73734610123119	1	Years	21.35.0	nationwide children s hospital	21	ov	11	false	2013	NA	NA	NA	NA	NA	58	bilateral	NA	tcga-30-1860	563853a2-9ac2-48be-adf3-1e547ee2b274	NA	2	-21406	1366	0	1366	NA	NA	NA	NA	NA	NA	NA	NA	NA
TCGA.30.1861	Yes	female	74	not hispanic or latino	NA	NA	g3	NA	NA	NA	stage iiic	NA	NA	NA	2.89466484268126	1	Years	21.35.0	nationwide children s hospital	21	ov	11	false	2013	NA	NA	NA	NA	NA	74	bilateral	NA	tcga-30-1861	0724f800-e873-45d0-bc56-809d0ec4f6e9	NA	2	-27103	1058	0	1058	NA	NA	NA	NA	NA	NA	NA	NA	NA
TCGA.30.1862	Yes	female	65	not hispanic or latino	NA	NA	g2	NA	NA	NA	stage iv	NA	NA	NA	0.506155950752394	1	Years	21.35.0	nationwide children s hospital	21	ov	11	false	2013	NA	NA	NA	NA	NA	65	NA	NA	tcga-30-1862	58f5a54e-de50-4cca-afa1-cc331d8b3479	NA	2	-23895	185	0	185	NA	NA	NA	NA	NA	NA	NA	NA	NA
TCGA.30.1866	Yes	female	61	not hispanic or latino	NA	NA	g2	NA	NA	NA	stage iv	NA	NA	NA	3.04787961696306	1	Years	21.35.0	nationwide children s hospital	21	ov	11	false	2013	NA	NA	NA	NA	NA	61	bilateral	NA	tcga-30-1866	cbc7f427-5f7b-4267-ad56-055d8880a4cc	NA	2	-22562	1114	0	1114	NA	NA	NA	NA	NA	NA	NA	NA	NA
TCGA.30.1867	Yes	female	46	NA	NA	NA	gx	NA	NA	NA	stage iv	NA	NA	NA	0.0984952120383037	1	Years	21.35.0	nationwide children s hospital	21	ov	11	false	2013	NA	NA	NA	NA	NA	46	NA	NA	tcga-30-1867	f9824a6e-7a97-445c-8846-df8d8cddedaa	NA	2	-17159	36	0	36	NA	NA	NA	NA	NA	NA	NA	NA	NA
TCGA.30.1869	Yes	female	50	not hispanic or latino	NA	NA	g3	NA	NA	NA	stage iv	NA	NA	NA	4.27633378932969	1	Years	21.35.0	nationwide children s hospital	21	ov	11	false	2013	NA	NA	NA	NA	NA	50	bilateral	NA	tcga-30-1869	84f5876d-82b0-45ff-8f3d-a10653683454	NA	2	-18397	1563	0	1563	NA	NA	NA	tcga-30-1869-d27617	140f7ef0-28fe-4f59-83ca-87f440debd96	NA	21	1534	1510
TCGA.30.1880	Yes	female	56	not hispanic or latino	NA	NA	g3	NA	NA	NA	stage iiic	NA	NA	NA	4.7906976744186	1	Years	21.35.0	nationwide children s hospital	21	ov	11	false	2013	NA	NA	NA	NA	NA	56	bilateral	NA	tcga-30-1880	bc873b2a-35b7-4365-a2cc-e6a83063556e	NA	2	-20525	1751	0	1751	NA	NA	NA	tcga-30-1880-d27630	c3c91988-c02c-4a0a-a97d-2a9642af6acd	NA	28	1722	1660
TCGA.30.1887	Yes	female	67	not hispanic or latino	NA	NA	g2	NA	NA	NA	stage iiic	NA	NA	NA	2.01915184678523	1	Years	21.35.0	nationwide children s hospital	21	ov	11	false	2013	NA	NA	NA	NA	NA	67	bilateral	NA	tcga-30-1887	f7e01929-733b-420a-ab2b-051dd4a992e5	NA	2	-24495	738	0	738	NA	NA	NA	NA	NA	NA	NA	NA	NA
TCGA.30.1891	Yes	female	61	not hispanic or latino	NA	NA	g2	NA	NA	NA	stage iiic	NA	NA	NA	2.50068399452804	1	Years	21.35.0	nationwide children s hospital	21	ov	11	false	2013	NA	NA	NA	NA	NA	61	bilateral	NA	tcga-30-1891	4a2ca7b8-729d-4fab-a6f3-a5d1e5d1f4f3	NA	2	-22344	914	0	914	NA	NA	NA	tcga-30-1891-d27650	cd524283-81d7-4569-8af9-8bae2aa59655	NA	21	890	701
TCGA.30.1892	Yes	female	52	not hispanic or latino	NA	NA	g3	NA	NA	NA	stage iiic	NA	NA	NA	4.06019151846785	1	Years	21.35.0	nationwide children s hospital	21	ov	11	false	2013	NA	NA	NA	NA	NA	52	left	NA	tcga-30-1892	a09f0626-002a-48fd-8b2d-c66b8285cf23	NA	2	-19255	1484	0	1484	NA	NA	NA	tcga-30-1892-d27664	7a5870a1-c1e0-40f5-bbd4-40f24bf5b58c	NA	28	1384	1265
TCGA.31.1944	Yes	female	47	not hispanic or latino	NA	NA	g3	NA	NA	NA	stage iiic	NA	NA	NA	3.79206566347469	0	Years	21.35.0	nationwide children s hospital	21	ov	11	false	2013	NA	NA	NA	NA	NA	47	bilateral	NA	tcga-31-1944	6fee41dc-b8a9-4347-8085-b7e05f813ad0	NA	19	-17207	NA	0	1386	NA	NA	NA	NA	NA	NA	NA	NA	NA
TCGA.31.1946	Yes	female	30	NA	NA	NA	g3	NA	NA	NA	stage iiic	NA	NA	NA	2.51162790697674	0	Years	21.35.0	nationwide children s hospital	21	ov	11	false	2013	NA	NA	NA	NA	NA	30	bilateral	NA	tcga-31-1946	da274941-3edd-420b-9262-bbd959923c67	NA	20	-11145	NA	0	918	NA	NA	NA	NA	NA	NA	NA	NA	NA
TCGA.31.1950	Yes	female	76	not hispanic or latino	NA	NA	g2	NA	NA	NA	stage iiic	NA	NA	NA	1.56224350205198	0	Years	21.35.0	nationwide children s hospital	21	ov	11	false	2013	NA	NA	NA	NA	NA	76	bilateral	NA	tcga-31-1950	4ca9c0e8-75a7-4665-9d88-6dd2bb44b1e1	NA	19	-28099	NA	0	571	NA	NA	NA	NA	NA	NA	NA	NA	NA
TCGA.31.1951	Yes	female	58	not hispanic or latino	NA	NA	g3	NA	NA	NA	stage iiic	NA	NA	NA	1.8686730506156	0	Years	21.35.0	nationwide children s hospital	21	ov	11	false	2013	NA	NA	NA	NA	NA	58	left	NA	tcga-31-1951	b0839f46-8c82-4619-be3d-c857a1759463	NA	4	-21352	NA	0	683	NA	NA	NA	NA	NA	NA	NA	NA	NA
TCGA.31.1953	Yes	female	52	not hispanic or latino	NA	NA	g3	NA	NA	NA	stage iiic	NA	NA	NA	0.558139534883721	0	Years	21.35.0	nationwide children s hospital	21	ov	11	false	2013	NA	NA	NA	NA	NA	52	bilateral	NA	tcga-31-1953	61feee94-3ac9-42fe-aaa3-dc6a3efe563c	NA	20	-19063	NA	0	204	NA	NA	NA	NA	NA	NA	NA	NA	NA
TCGA.31.1955	Yes	female	43	not hispanic or latino	NA	NA	g3	NA	NA	NA	stage iiic	NA	NA	NA	3.53761969904241	0	Years	21.35.0	nationwide children s hospital	21	ov	11	false	2013	NA	NA	NA	NA	NA	43	bilateral	NA	tcga-31-1955	cce34351-1700-405b-818f-a598f63a33e8	NA	19	-15925	NA	0	1293	NA	NA	NA	NA	NA	NA	NA	NA	NA
TCGA.31.1956	Yes	female	60	not hispanic or latino	NA	NA	g3	NA	NA	NA	stage iiib	NA	NA	NA	3.66894664842681	0	Years	21.35.0	nationwide children s hospital	21	ov	11	false	2013	NA	NA	NA	NA	NA	60	left	NA	tcga-31-1956	e1158102-06f2-47bb-9fe0-49b57f070755	NA	19	-22100	NA	0	1341	NA	NA	NA	NA	NA	NA	NA	NA	NA
TCGA.31.1959	Yes	female	49	not hispanic or latino	NA	NA	g2	NA	NA	NA	stage iv	NA	NA	NA	0.180574555403557	0	Years	21.35.0	nationwide children s hospital	21	ov	11	false	2013	NA	NA	NA	NA	NA	49	bilateral	NA	tcga-31-1959	186d40cd-624c-4016-a497-b30c892d393c	NA	20	-18247	NA	0	66	NA	NA	NA	NA	NA	NA	NA	NA	NA
TCGA.36.1568	Yes	female	52	NA	NA	NA	g3	NA	NA	NA	stage iiic	NA	NA	NA	2.39124487004104	0	Years	17.41.0	nationwide children s hospital	21	ov	11	false	2013	NA	NA	NA	NA	NA	52	bilateral	NA	tcga-36-1568	de548bdd-14ca-486b-bd16-a6fbdd5b50d2	NA	2	-19311	NA	0	874	NA	NA	NA	NA	NA	NA	NA	NA	NA
TCGA.36.1569	Yes	female	52	NA	NA	NA	g3	NA	NA	NA	stage iiic	NA	NA	NA	2.41860465116279	0	Years	17.41.0	nationwide children s hospital	21	ov	11	false	2013	NA	NA	NA	NA	NA	52	bilateral	NA	tcga-36-1569	7d82ce56-32eb-4107-aa5c-c568764805c9	NA	2	-19151	NA	0	884	NA	NA	NA	NA	NA	NA	NA	NA	NA
TCGA.36.1570	Yes	female	49	NA	NA	NA	g3	NA	NA	NA	stage iiic	NA	NA	NA	1.79206566347469	0	Years	17.41.0	nationwide children s hospital	21	ov	11	false	2013	NA	NA	NA	NA	NA	49	bilateral	NA	tcga-36-1570	0f530b3e-5b6d-4892-9ebd-9138d76fdca7	NA	2	-17955	NA	0	655	NA	NA	NA	NA	NA	NA	NA	NA	NA
TCGA.36.1571	Yes	female	53	NA	NA	NA	g3	NA	NA	NA	stage iiib	NA	NA	NA	1.9015047879617	1	Years	17.41.0	nationwide children s hospital	21	ov	11	false	2013	NA	NA	NA	NA	NA	53	bilateral	NA	tcga-36-1571	12581634-eebb-4841-8498-71dc9d78c546	NA	2	-19608	695	0	695	NA	NA	NA	NA	NA	NA	NA	NA	NA
TCGA.36.1574	Yes	female	48	NA	NA	NA	g3	NA	NA	NA	stage iiic	NA	NA	NA	1.87688098495212	0	Years	17.41.0	nationwide children s hospital	21	ov	11	false	2013	NA	NA	NA	NA	NA	48	bilateral	NA	tcga-36-1574	eeb9d147-608d-4692-8adf-2f601d23a8ff	NA	2	-17847	NA	0	686	NA	NA	NA	NA	NA	NA	NA	NA	NA
TCGA.36.1575	Yes	female	83	NA	NA	NA	g3	NA	NA	NA	stage iiib	NA	NA	NA	0.711354309165527	0	Years	17.41.0	nationwide children s hospital	21	ov	11	false	2013	NA	NA	NA	NA	NA	83	NA	NA	tcga-36-1575	6ea9877f-eb8d-4ee9-af4c-32a78474d9a6	NA	2	-30591	NA	0	260	NA	NA	NA	NA	NA	NA	NA	NA	NA
TCGA.36.1576	Yes	female	76	NA	NA	NA	g3	NA	NA	NA	stage iiic	NA	NA	NA	2.50068399452804	0	Years	17.41.0	nationwide children s hospital	21	ov	11	false	2013	NA	NA	NA	NA	NA	76	NA	NA	tcga-36-1576	3445c524-5a37-40b6-8614-956d76eed939	NA	2	-27778	NA	0	914	NA	NA	NA	NA	NA	NA	NA	NA	NA
TCGA.36.1577	Yes	female	43	NA	NA	NA	g2	NA	NA	NA	stage iic	NA	NA	NA	2.14227086183311	0	Years	17.41.0	nationwide children s hospital	21	ov	11	false	2013	NA	NA	NA	NA	NA	43	bilateral	NA	tcga-36-1577	e294b940-2828-499c-be24-47ef6c2e9035	NA	2	-15803	NA	0	783	NA	NA	NA	NA	NA	NA	NA	NA	NA
TCGA.36.1578	Yes	female	63	not hispanic or latino	NA	NA	g3	NA	NA	NA	stage iv	NA	NA	NA	2.31737346101231	0	Years	17.41.0	nationwide children s hospital	21	ov	11	false	2013	NA	NA	NA	NA	NA	63	NA	NA	tcga-36-1578	f65f2e78-c001-4ef3-ae88-3e4f83c7aceb	NA	2	-23329	NA	0	847	NA	NA	NA	NA	NA	NA	NA	NA	NA
TCGA.36.1580	Yes	female	82	NA	NA	NA	g3	NA	NA	NA	stage iiic	NA	NA	NA	2.01641586867305	1	Years	17.41.0	nationwide children s hospital	21	ov	11	false	2013	NA	NA	NA	NA	NA	82	NA	NA	tcga-36-1580	533f5ff9-466c-4cdb-9c46-b841c2626775	NA	2	-29991	737	0	737	NA	NA	NA	NA	NA	NA	NA	NA	NA
TCGA.36.1581	Yes	female	63	NA	NA	NA	g3	NA	NA	NA	stage iic	NA	NA	NA	2.0547195622435	0	Years	17.41.0	nationwide children s hospital	21	ov	11	false	2013	NA	NA	NA	NA	NA	63	left	NA	tcga-36-1581	ef5e85cf-2d82-4d52-a02c-fed5c76e4cec	NA	2	-23272	NA	0	751	NA	NA	NA	NA	NA	NA	NA	NA	NA
TCGA.36.2529	Yes	female	71	NA	NA	NA	g3	NA	NA	NA	stage iiic	NA	NA	NA	2.91655266757866	0	Years	40.27.0	nationwide children s hospital	21	ov	11	false	2013	NA	NA	NA	NA	NA	71	bilateral	NA	tcga-36-2529	20ac688c-04c1-45a6-823a-6b523002ce92	NA	17	-26091	NA	0	1066	NA	NA	NA	NA	NA	NA	NA	NA	NA
TCGA.36.2530	Yes	female	38	not hispanic or latino	NA	NA	g3	NA	NA	NA	stage iiic	NA	NA	NA	2.7469220246238	0	Years	40.27.0	nationwide children s hospital	21	ov	11	false	2013	NA	NA	NA	NA	NA	38	bilateral	NA	tcga-36-2530	92a1a8f3-54f2-4983-bb14-dcb73658d897	NA	17	-13885	NA	0	1004	NA	NA	NA	NA	NA	NA	NA	NA	NA
TCGA.36.2532	Yes	female	61	NA	NA	NA	g3	NA	NA	NA	stage iiic	NA	NA	NA	2.45417236662107	0	Years	40.27.0	nationwide children s hospital	21	ov	11	false	2013	NA	NA	NA	NA	NA	61	bilateral	NA	tcga-36-2532	04abcf51-c52a-4e74-a5f4-4bc4fb444902	NA	17	-22333	NA	0	897	NA	NA	NA	NA	NA	NA	NA	NA	NA
TCGA.36.2533	Yes	female	55	NA	NA	NA	g3	NA	NA	NA	stage iiic	NA	NA	NA	0	NA	Years	40.27.0	nationwide children s hospital	21	ov	11	false	2013	NA	NA	NA	NA	NA	55	right	NA	tcga-36-2533	f7dece2a-d12c-4363-b8c3-2683c32d8271	NA	14	-20187	NA	0	0	NA	NA	NA	NA	NA	NA	NA	NA	NA
TCGA.36.2534	Yes	female	72	NA	NA	NA	g3	NA	NA	NA	stage iiic	NA	NA	NA	2.47879616963064	0	Years	40.27.0	nationwide children s hospital	21	ov	11	false	2013	NA	NA	NA	NA	NA	72	right	NA	tcga-36-2534	e08a619d-8a55-435d-8c41-a77a112ed889	NA	18	-26621	NA	0	906	NA	NA	NA	NA	NA	NA	NA	NA	NA
TCGA.36.2537	Yes	female	39	NA	NA	NA	g3	NA	NA	NA	stage iiic	NA	NA	NA	2.15595075239398	0	Years	40.27.0	nationwide children s hospital	21	ov	11	false	2013	NA	NA	NA	NA	NA	39	bilateral	NA	tcga-36-2537	5075cdc1-1b7c-4e25-98ea-fb568bd35f2d	NA	18	-14594	NA	0	788	NA	NA	NA	NA	NA	NA	NA	NA	NA
TCGA.36.2538	Yes	female	37	NA	NA	NA	g3	NA	NA	NA	stage iiib	NA	NA	NA	2.0875512995896	0	Years	40.27.0	nationwide children s hospital	21	ov	11	false	2013	NA	NA	NA	NA	NA	37	right	NA	tcga-36-2538	3ea880f4-7a78-4cb7-bfe4-54b3c30a812e	NA	18	-13681	NA	0	763	NA	NA	NA	NA	NA	NA	NA	NA	NA
TCGA.36.2540	Yes	female	26	not hispanic or latino	NA	NA	g1	NA	NA	NA	stage iiic	NA	NA	NA	1.98084815321477	0	Years	40.27.0	nationwide children s hospital	21	ov	11	false	2013	NA	NA	NA	NA	NA	26	bilateral	NA	tcga-36-2540	30c7efdd-5a86-4418-a33c-a5d27fe56e42	NA	18	-9760	NA	0	724	NA	NA	NA	NA	NA	NA	NA	NA	NA
TCGA.36.2542	Yes	female	59	not hispanic or latino	NA	NA	g3	NA	NA	NA	stage iiib	NA	NA	NA	1.79753761969904	0	Years	40.27.0	nationwide children s hospital	21	ov	11	false	2013	NA	NA	NA	NA	NA	59	bilateral	NA	tcga-36-2542	7aadc24b-3de2-478f-b9e5-aca44424f514	NA	18	-21902	NA	0	657	NA	NA	NA	NA	NA	NA	NA	NA	NA
TCGA.36.2543	Yes	female	85	NA	NA	NA	g3	NA	NA	NA	stage iiic	NA	NA	NA	0.186046511627907	1	Years	40.27.0	nationwide children s hospital	21	ov	11	false	2013	NA	NA	NA	NA	NA	85	bilateral	NA	tcga-36-2543	73b63d07-0c1d-4bf2-bf11-b183e090e200	NA	18	-31210	68	0	68	NA	NA	NA	NA	NA	NA	NA	NA	NA
TCGA.36.2544	Yes	female	58	NA	NA	NA	g3	NA	NA	NA	stage iiic	NA	NA	NA	1.74555403556772	0	Years	40.27.0	nationwide children s hospital	21	ov	11	false	2013	NA	NA	NA	NA	NA	58	bilateral	NA	tcga-36-2544	da56dfbe-35ae-4bd7-9a11-d9bbb02b1833	NA	18	-21383	NA	0	638	NA	NA	NA	NA	NA	NA	NA	NA	NA
TCGA.36.2545	Yes	female	42	NA	NA	NA	g3	NA	NA	NA	stage iiia	NA	NA	NA	1.52393980848153	0	Years	40.27.0	nationwide children s hospital	21	ov	11	false	2013	NA	NA	NA	NA	NA	42	bilateral	NA	tcga-36-2545	f3cd0ca3-8e5d-481b-b28c-619a4123dcd0	NA	18	-15444	NA	0	557	NA	NA	NA	NA	NA	NA	NA	NA	NA
TCGA.36.2547	Yes	female	64	NA	NA	NA	g3	NA	NA	NA	stage iiic	NA	NA	NA	1.70725034199726	0	Years	40.27.0	nationwide children s hospital	21	ov	11	false	2013	NA	NA	NA	NA	NA	64	left	NA	tcga-36-2547	5e447cbc-9bc9-4e1a-9b43-06cf619e5aa9	NA	18	-23706	NA	0	624	NA	NA	NA	NA	NA	NA	NA	NA	NA
TCGA.36.2548	Yes	female	57	NA	NA	NA	g3	NA	NA	NA	stage iiic	NA	NA	NA	1.17920656634747	0	Years	40.27.0	nationwide children s hospital	21	ov	11	false	2013	NA	NA	NA	NA	NA	57	right	NA	tcga-36-2548	3250e604-d12a-4922-aaca-6f0cae095842	NA	18	-20897	NA	0	431	NA	NA	NA	NA	NA	NA	NA	NA	NA
TCGA.36.2549	Yes	female	54	NA	NA	NA	g3	NA	NA	NA	stage iic	NA	NA	NA	0.503419972640219	0	Years	40.27.0	nationwide children s hospital	21	ov	11	false	2013	NA	NA	NA	NA	NA	54	bilateral	NA	tcga-36-2549	9815ab87-454d-4dfc-8b3d-4b35af32d764	NA	18	-20075	NA	0	184	NA	NA	NA	NA	NA	NA	NA	NA	NA
TCGA.36.2551	Yes	female	57	not hispanic or latino	NA	NA	g3	NA	NA	NA	stage iiic	NA	NA	NA	1.34336525307798	0	Years	40.27.0	nationwide children s hospital	21	ov	11	false	2013	NA	NA	NA	NA	NA	57	bilateral	NA	tcga-36-2551	9f096022-e3ec-4f63-8c52-03ef24c018f3	NA	18	-21045	NA	0	491	NA	NA	NA	NA	NA	NA	NA	NA	NA
TCGA.36.2552	Yes	female	64	NA	NA	NA	g3	NA	NA	NA	stage iic	NA	NA	NA	0.954856361149111	0	Years	40.27.0	nationwide children s hospital	21	ov	11	false	2013	NA	NA	NA	NA	NA	64	bilateral	NA	tcga-36-2552	2d8b42fb-b12c-454e-a5a5-22c91913386f	NA	18	-23379	NA	0	349	NA	NA	NA	NA	NA	NA	NA	NA	NA
TCGA.42.2582	Yes	female	49	not hispanic or latino	NA	NA	g3	NA	NA	NA	stage iiic	NA	NA	NA	1.19015047879617	0	Years	40.27.0	nationwide children s hospital	21	ov	11	false	2013	NA	NA	NA	NA	NA	49	bilateral	NA	tcga-42-2582	7922df77-f09a-488c-a1be-58646ceb9b3e	NA	3	-17960	NA	0	435	NA	NA	NA	NA	NA	NA	NA	NA	NA
TCGA.42.2587	Yes	female	75	not hispanic or latino	NA	NA	g3	NA	NA	NA	stage iiic	NA	NA	NA	0.755129958960328	0	Years	40.27.0	nationwide children s hospital	21	ov	11	false	2013	NA	NA	NA	NA	NA	75	bilateral	NA	tcga-42-2587	eef62876-7d17-496a-8971-2c7008d77014	NA	3	-27509	NA	0	276	NA	NA	NA	NA	NA	NA	NA	NA	NA
TCGA.42.2588	Yes	female	61	not hispanic or latino	NA	NA	g3	NA	NA	NA	stage iv	NA	NA	NA	0.785225718194254	0	Years	40.27.0	nationwide children s hospital	21	ov	11	false	2013	NA	NA	NA	NA	NA	61	bilateral	NA	tcga-42-2588	654d02ab-05b4-4863-99d9-04d087ff91b4	NA	3	-22377	NA	0	287	NA	NA	NA	tcga-42-2588-d28833	d04a7679-dc92-4c44-8f30-ad96ecf65f2c	NA	26	819	735
TCGA.42.2589	Yes	female	54	not hispanic or latino	NA	NA	g3	NA	NA	NA	stage iiic	NA	NA	NA	0.629274965800274	0	Years	40.27.0	nationwide children s hospital	21	ov	11	false	2013	NA	NA	NA	NA	NA	54	bilateral	NA	tcga-42-2589	dfb7dc5d-92f4-4a3a-9667-db38efcc9fdb	NA	3	-19852	NA	0	230	NA	NA	NA	NA	NA	NA	NA	NA	NA
TCGA.42.2590	Yes	female	57	not hispanic or latino	NA	NA	g2	NA	NA	NA	stage iv	NA	NA	NA	0.621067031463748	0	Years	40.27.0	nationwide children s hospital	21	ov	11	false	2013	NA	NA	NA	NA	NA	57	bilateral	NA	tcga-42-2590	2724109f-7d5a-402c-a915-741e43c6f7f9	NA	3	-20964	NA	0	227	NA	NA	NA	NA	NA	NA	NA	NA	NA
TCGA.42.2591	Yes	female	51	not hispanic or latino	NA	NA	gx	NA	NA	NA	stage iiic	NA	NA	NA	0.634746922024624	0	Years	40.27.0	nationwide children s hospital	21	ov	11	false	2013	NA	NA	NA	NA	NA	51	bilateral	NA	tcga-42-2591	0750ebcc-348a-4ea9-9dd2-6274d5e6eeaa	NA	3	-18654	NA	0	232	NA	NA	NA	NA	NA	NA	NA	NA	NA
TCGA.42.2593	Yes	female	67	not hispanic or latino	NA	NA	g3	NA	NA	NA	stage iiic	NA	NA	NA	0.12311901504788	1	Years	40.27.0	nationwide children s hospital	21	ov	11	false	2013	NA	NA	NA	NA	NA	67	bilateral	NA	tcga-42-2593	3db7ecdd-315f-4475-a375-f6044a4b0070	NA	19	-24822	45	0	NA	NA	NA	NA	NA	NA	NA	NA	NA	NA
TCGA.57.1582	Yes	female	50	NA	NA	NA	g3	NA	NA	NA	stage iiic	NA	NA	NA	2	1	Years	17.41.0	nationwide children s hospital	21	ov	11	false	2013	NA	NA	NA	NA	NA	50	left	NA	tcga-57-1582	4ea50685-3b63-440a-b037-597ef2529e7d	NA	2	NA	731	0	731	NA	NA	NA	NA	NA	NA	NA	NA	NA
TCGA.57.1583	Yes	female	57	NA	NA	NA	g3	NA	NA	NA	stage iiic	NA	NA	NA	0.946648426812586	1	Years	17.41.0	nationwide children s hospital	21	ov	11	false	2013	NA	NA	NA	NA	NA	57	left	NA	tcga-57-1583	76cc2d21-eebc-4f09-9bc7-dbf7af0aafa8	NA	2	-21154	346	0	346	NA	NA	NA	NA	NA	NA	NA	NA	NA
TCGA.57.1584	Yes	female	47	not hispanic or latino	NA	NA	g3	NA	NA	NA	stage iiic	NA	NA	NA	1.75923392612859	0	Years	17.41.0	nationwide children s hospital	21	ov	11	false	2013	NA	NA	NA	NA	NA	47	bilateral	NA	tcga-57-1584	ed21615c-0de3-421c-9e8d-8996026c4431	NA	2	-17257	NA	0	643	NA	NA	NA	NA	NA	NA	NA	NA	NA
TCGA.57.1585	Yes	female	57	not hispanic or latino	NA	NA	g3	NA	NA	NA	stage iiic	NA	NA	NA	0.14500683994528	1	Years	17.41.0	nationwide children s hospital	21	ov	11	false	2013	NA	NA	NA	NA	NA	57	bilateral	NA	tcga-57-1585	5ed14506-f69a-4da8-9965-72d3270b9f72	NA	2	-20850	53	0	53	NA	NA	NA	NA	NA	NA	NA	NA	NA
TCGA.57.1586	Yes	female	66	not hispanic or latino	NA	NA	g3	NA	NA	NA	stage iiic	NA	NA	NA	1.85772913816689	0	Years	18.44.0	nationwide children s hospital	21	ov	11	false	2013	NA	NA	NA	NA	NA	66	bilateral	NA	tcga-57-1586	48e66676-dbed-48a4-9a7f-a6d247b15c17	NA	2	-24317	NA	0	679	NA	NA	NA	NA	NA	NA	NA	NA	NA
TCGA.57.1992	Yes	female	62	not hispanic or latino	NA	NA	g3	NA	NA	NA	stage ic	NA	NA	NA	2.41039671682627	0	Years	21.35.0	nationwide children s hospital	21	ov	11	false	2013	NA	NA	NA	NA	NA	62	left	NA	tcga-57-1992	419a486f-7fa5-4fbd-9e98-2f8f4c6d5081	NA	4	NA	NA	0	881	NA	NA	NA	NA	NA	NA	NA	NA	NA
TCGA.57.1993	Yes	female	56	not hispanic or latino	NA	NA	g3	NA	NA	NA	stage iiic	NA	NA	NA	2.08481532147743	0	Years	21.35.0	nationwide children s hospital	21	ov	11	false	2013	NA	NA	NA	NA	NA	56	bilateral	NA	tcga-57-1993	15fc17cd-d073-4f81-a4a2-2db3cb9d7069	NA	7	-20485	NA	0	762	NA	NA	NA	NA	NA	NA	NA	NA	NA
TCGA.57.1994	Yes	female	63	NA	NA	NA	NA	NA	NA	NA	NA	NA	NA	NA	2.08207934336525	0	Years	21.35.0	nationwide children s hospital	21	ov	11	false	2013	NA	NA	NA	NA	NA	63	NA	NA	tcga-57-1994	602e2934-223a-44db-8c33-06eb05d72f94	NA	10	-23061	NA	0	761	NA	NA	NA	NA	NA	NA	NA	NA	NA
TCGA.59.2348	Yes	female	59	not hispanic or latino	NA	NA	g3	NA	NA	NA	stage iiic	NA	NA	NA	14.9931600547196	0	Years	24.38.0	nationwide children s hospital	21	ov	11	false	2013	NA	NA	NA	NA	NA	59	bilateral	NA	tcga-59-2348	20cf00ea-d7da-42bb-bce7-f005f0b952eb	NA	29	NA	NA	0	5480	NA	NA	NA	NA	NA	NA	NA	NA	NA
TCGA.59.2349	Yes	female	71	NA	NA	NA	g3	NA	NA	NA	stage ia	NA	NA	NA	6.66757865937072	1	Years	24.38.0	nationwide children s hospital	21	ov	11	false	2013	NA	NA	NA	NA	NA	71	left	NA	tcga-59-2349	2222b629-02ab-4ead-997f-09d91c6f7cf4	NA	29	NA	2437	0	NA	NA	NA	NA	NA	NA	NA	NA	NA	NA
TCGA.59.2350	Yes	female	44	NA	NA	NA	g3	NA	NA	NA	stage iv	NA	NA	NA	1.85772913816689	1	Years	24.38.0	nationwide children s hospital	21	ov	11	false	2013	NA	NA	NA	NA	NA	44	bilateral	NA	tcga-59-2350	e978a457-92ff-4eab-b759-ec6e74d973e8	NA	29	NA	679	0	NA	NA	NA	NA	NA	NA	NA	NA	NA	NA
TCGA.59.2351	Yes	female	51	not hispanic or latino	NA	NA	g3	NA	NA	NA	stage iiic	NA	NA	NA	9.66347469220246	0	Years	24.38.0	nationwide children s hospital	21	ov	11	false	2013	NA	NA	NA	NA	NA	51	bilateral	NA	tcga-59-2351	16829472-5666-4fba-9bf9-360ec1689aa0	NA	29	NA	NA	0	3532	NA	NA	NA	NA	NA	NA	NA	NA	NA
TCGA.59.2352	Yes	female	78	not hispanic or latino	NA	NA	g3	NA	NA	NA	stage iiic	NA	NA	NA	0.782489740082079	1	Years	24.38.0	nationwide children s hospital	21	ov	11	false	2013	NA	NA	NA	NA	NA	78	right	NA	tcga-59-2352	758e6b52-062e-4ca0-84d1-ea38477414ac	NA	29	NA	286	0	NA	NA	NA	NA	NA	NA	NA	NA	NA	NA
TCGA.59.2354	Yes	female	64	not hispanic or latino	NA	NA	g3	NA	NA	NA	stage iiic	NA	NA	NA	2.86183310533516	1	Years	24.38.0	nationwide children s hospital	21	ov	11	false	2013	NA	NA	NA	NA	NA	64	left	NA	tcga-59-2354	d7925dfc-18ce-46ab-a47b-9d06eacc96d0	NA	29	NA	1046	0	NA	NA	NA	NA	NA	NA	NA	NA	NA	NA
TCGA.59.2355	Yes	female	58	not hispanic or latino	NA	NA	g3	NA	NA	NA	stage iv	NA	NA	NA	0.177838577291382	1	Years	24.38.0	nationwide children s hospital	21	ov	11	false	2013	NA	NA	NA	NA	NA	58	right	NA	tcga-59-2355	708eec28-2348-4e15-b98c-8c6f9d057b1e	NA	29	NA	65	0	NA	NA	NA	NA	NA	NA	NA	NA	NA	NA
TCGA.59.2363	Yes	female	40	not hispanic or latino	NA	NA	g3	NA	NA	NA	stage iiia	NA	NA	NA	0.448700410396717	0	Years	24.38.0	nationwide children s hospital	21	ov	11	false	2013	NA	NA	NA	NA	NA	40	bilateral	NA	tcga-59-2363	f4d95c8e-fb84-46ca-acc0-827015cc9d0a	NA	12	NA	NA	0	164	NA	NA	NA	NA	NA	NA	NA	NA	NA
TCGA.59.2372	Yes	female	74	not hispanic or latino	NA	NA	g2	NA	NA	NA	stage iiic	NA	NA	NA	3.72640218878249	1	Years	40.27.0	nationwide children s hospital	21	ov	11	false	2013	NA	NA	NA	NA	NA	74	bilateral	NA	tcga-59-2372	5d8abed4-62b3-4e17-a8ce-9f6028e97103	NA	12	NA	1362	0	NA	NA	NA	NA	NA	NA	NA	NA	NA	NA
TCGA.61.1721	Yes	female	38	not hispanic or latino	NA	NA	g1	NA	NA	NA	stage iv	NA	NA	NA	0.924760601915185	0	Years	21.35.0	nationwide children s hospital	21	ov	11	false	2013	NA	NA	NA	NA	NA	38	bilateral	NA	tcga-61-1721	1c0318d9-0472-4840-add4-46bb9f914a30	NA	2	-13894	NA	0	338	NA	NA	NA	NA	NA	NA	NA	NA	NA
TCGA.61.1722	Yes	female	89	NA	NA	NA	g3	NA	NA	NA	stage ib	NA	NA	NA	0.6703146374829	0	Years	19.39.0	nationwide children s hospital	21	ov	11	false	2013	NA	NA	NA	NA	NA	89	bilateral	NA	tcga-61-1722	47feba88-1ec9-4904-b0e2-3718f294badb	NA	2	-32853	NA	0	245	NA	NA	NA	NA	NA	NA	NA	NA	NA
TCGA.61.1724	Yes	female	47	not hispanic or latino	NA	NA	g3	NA	NA	NA	stage iiic	NA	NA	NA	1.74281805745554	1	Years	21.35.0	nationwide children s hospital	21	ov	11	false	2013	NA	NA	NA	NA	NA	47	bilateral	NA	tcga-61-1724	2ae65a06-df0f-4de1-a536-537cae0cc260	NA	2	-17168	637	0	637	NA	NA	NA	NA	NA	NA	NA	NA	NA
TCGA.61.1725	Yes	female	40	not hispanic or latino	NA	NA	g3	NA	NA	NA	stage iiic	NA	NA	NA	2.61285909712722	0	Years	19.39.0	nationwide children s hospital	21	ov	11	false	2013	NA	NA	NA	NA	NA	40	bilateral	NA	tcga-61-1725	a6eb0cd0-fe57-41b0-8593-776208684293	NA	2	-14782	NA	0	955	NA	NA	NA	NA	NA	NA	NA	NA	NA
TCGA.61.1727	Yes	female	74	not hispanic or latino	NA	NA	g3	NA	NA	NA	stage ic	NA	NA	NA	1.54309165526676	0	Years	19.39.0	nationwide children s hospital	21	ov	11	false	2013	NA	NA	NA	NA	NA	74	right	NA	tcga-61-1727	99407c1d-40b5-4ded-ba29-1e40dfd65be4	NA	2	-27202	NA	0	564	NA	NA	NA	NA	NA	NA	NA	NA	NA
TCGA.61.1728	Yes	female	59	not hispanic or latino	NA	NA	g3	NA	NA	NA	stage iv	NA	NA	NA	2.32010943912449	0	Years	21.35.0	nationwide children s hospital	21	ov	11	false	2013	NA	NA	NA	NA	NA	59	bilateral	NA	tcga-61-1728	07fbdb3c-8337-4319-8255-f2363f8a031e	NA	2	-21582	NA	0	848	NA	NA	NA	NA	NA	NA	NA	NA	NA
TCGA.61.1730	Yes	female	78	NA	NA	NA	g3	NA	NA	NA	stage ic	NA	NA	NA	0.361149110807114	1	Years	19.39.0	nationwide children s hospital	21	ov	11	false	2013	NA	NA	NA	NA	NA	78	left	NA	tcga-61-1730	107bd8af-13e6-4c6a-9bdc-83c08eaaff90	NA	2	-28507	132	0	132	NA	NA	NA	NA	NA	NA	NA	NA	NA
TCGA.61.1733	Yes	female	71	NA	NA	NA	g3	NA	NA	NA	stage iiic	NA	NA	NA	2.64295485636115	0	Years	19.39.0	nationwide children s hospital	21	ov	11	false	2013	NA	NA	NA	NA	NA	71	bilateral	NA	tcga-61-1733	04ecaf38-0232-4dcd-9242-308a22cc1331	NA	2	-26180	NA	0	966	NA	NA	NA	NA	NA	NA	NA	NA	NA
TCGA.61.1734	Yes	female	52	not hispanic or latino	NA	NA	g3	NA	NA	NA	stage ic	NA	NA	NA	2.36935704514364	0	Years	22.40.0	nationwide children s hospital	21	ov	11	false	2013	NA	NA	NA	NA	NA	52	bilateral	NA	tcga-61-1734	b5e64bdb-24f1-400d-aaf7-8fda8ab6fd3c	NA	2	-19026	NA	0	866	NA	NA	NA	NA	NA	NA	NA	NA	NA
TCGA.61.1736	Yes	female	45	not hispanic or latino	NA	NA	g3	NA	NA	NA	stage iiic	NA	NA	NA	4.06019151846785	1	Years	22.40.0	nationwide children s hospital	21	ov	11	false	2013	NA	NA	NA	NA	NA	45	bilateral	NA	tcga-61-1736	0a2d29de-869a-4dc8-ad11-6ee0d0a3a895	NA	2	-16612	1484	0	1484	NA	NA	NA	NA	NA	NA	NA	NA	NA
TCGA.61.1737	Yes	female	42	not hispanic or latino	NA	NA	g3	NA	NA	NA	stage iv	NA	NA	NA	3.73187414500684	0	Years	19.39.0	nationwide children s hospital	21	ov	11	false	2013	NA	NA	NA	NA	NA	42	bilateral	NA	tcga-61-1737	0aa020cb-69d2-4235-a609-c279a133d8bb	NA	2	-15514	NA	0	1364	NA	NA	NA	NA	NA	NA	NA	NA	NA
TCGA.61.1738	Yes	female	60	NA	NA	NA	g3	NA	NA	NA	stage iiic	NA	NA	NA	2.97948016415869	1	Years	19.39.0	nationwide children s hospital	21	ov	11	false	2013	NA	NA	NA	NA	NA	60	right	NA	tcga-61-1738	72c40fba-f502-489b-ad87-843f52655894	NA	2	-21965	1089	0	1089	NA	NA	NA	NA	NA	NA	NA	NA	NA
TCGA.61.1740	Yes	female	71	not hispanic or latino	NA	NA	g3	NA	NA	NA	stage iiic	NA	NA	NA	0.202462380300958	1	Years	19.39.0	nationwide children s hospital	21	ov	11	false	2013	NA	NA	NA	NA	NA	71	right	NA	tcga-61-1740	005a6517-2e5a-4ea3-ab36-531522723607	NA	2	-26168	74	0	74	NA	NA	NA	NA	NA	NA	NA	NA	NA
TCGA.61.1741	Yes	female	76	not hispanic or latino	NA	NA	g3	NA	NA	NA	stage iiib	NA	NA	NA	2.80164158686731	1	Years	19.39.0	nationwide children s hospital	21	ov	11	false	2013	NA	NA	NA	NA	NA	76	bilateral	NA	tcga-61-1741	16ced1b8-64d5-4498-82df-4d37bfe5b310	NA	2	-27762	1024	0	1024	NA	NA	NA	NA	NA	NA	NA	NA	NA
TCGA.61.1743	Yes	female	53	not hispanic or latino	NA	NA	g2	NA	NA	NA	stage iic	NA	NA	NA	3.63611491108071	1	Years	21.35.0	nationwide children s hospital	21	ov	11	false	2013	NA	NA	NA	NA	NA	53	bilateral	NA	tcga-61-1743	a3e26259-732b-49fb-bc95-2f0ec7a0494e	NA	2	-19365	1329	0	1329	NA	NA	NA	NA	NA	NA	NA	NA	NA
TCGA.61.1895	Yes	female	52	not hispanic or latino	NA	NA	g3	NA	NA	NA	stage iiib	NA	NA	NA	0.117647058823529	0	Years	19.39.0	nationwide children s hospital	21	ov	11	false	2013	NA	NA	NA	NA	NA	52	bilateral	NA	tcga-61-1895	0dd95368-0713-45f0-84f4-c91af9cbba74	NA	1	-19060	NA	0	43	NA	NA	NA	NA	NA	NA	NA	NA	NA
TCGA.61.1899	Yes	female	81	NA	NA	NA	g3	NA	NA	NA	stage iiic	NA	NA	NA	0.700410396716826	0	Years	19.39.0	nationwide children s hospital	21	ov	11	false	2013	NA	NA	NA	NA	NA	81	left	NA	tcga-61-1899	35b1bb47-b32b-4acd-8e5e-fe6bd56c0289	NA	1	-29692	NA	0	256	NA	NA	NA	NA	NA	NA	NA	NA	NA
TCGA.61.1900	Yes	female	51	not hispanic or latino	NA	NA	g3	NA	NA	NA	stage iiib	NA	NA	NA	0.481532147742818	0	Years	19.39.0	nationwide children s hospital	21	ov	11	false	2013	NA	NA	NA	NA	NA	51	bilateral	NA	tcga-61-1900	ef653772-e5d2-46ec-8610-f81d75d7353c	NA	1	-18963	NA	0	176	NA	NA	NA	NA	NA	NA	NA	NA	NA
TCGA.61.1901	Yes	female	65	not hispanic or latino	NA	NA	g3	NA	NA	NA	stage iv	NA	NA	NA	0.949384404924761	1	Years	19.39.0	nationwide children s hospital	21	ov	11	false	2013	NA	NA	NA	NA	NA	65	bilateral	NA	tcga-61-1901	7a75d318-b301-4f77-a97f-4d6784d27216	NA	1	-24042	347	0	347	NA	NA	NA	NA	NA	NA	NA	NA	NA
TCGA.61.1903	Yes	female	55	NA	NA	NA	g3	NA	NA	NA	stage ib	NA	NA	NA	1.08344733242134	0	Years	19.39.0	nationwide children s hospital	21	ov	11	false	2013	NA	NA	NA	NA	NA	55	bilateral	NA	tcga-61-1903	b3df9c0a-420c-4cc2-a3e0-56df1ed7e997	NA	1	-20380	NA	0	396	NA	NA	NA	NA	NA	NA	NA	NA	NA
TCGA.61.1904	Yes	female	60	not hispanic or latino	NA	NA	g3	NA	NA	NA	stage iiic	NA	NA	NA	0.755129958960328	0	Years	19.39.0	nationwide children s hospital	21	ov	11	false	2013	NA	NA	NA	NA	NA	60	bilateral	NA	tcga-61-1904	2cdd5154-ee5c-4d67-b2eb-947dfaa56be2	NA	1	-22009	NA	0	276	NA	NA	NA	NA	NA	NA	NA	NA	NA
TCGA.61.1906	Yes	female	55	not hispanic or latino	NA	NA	g3	NA	NA	NA	stage iiic	NA	NA	NA	2.83994528043776	1	Years	19.39.0	nationwide children s hospital	21	ov	11	false	2013	NA	NA	NA	NA	NA	55	bilateral	NA	tcga-61-1906	f553e953-6464-421f-8933-26ca82cb79d3	NA	1	-20377	1038	0	1038	NA	NA	NA	NA	NA	NA	NA	NA	NA
TCGA.61.1907	Yes	female	63	not hispanic or latino	NA	NA	g3	NA	NA	NA	stage iiic	NA	NA	NA	2.6046511627907	0	Years	19.39.0	nationwide children s hospital	21	ov	11	false	2013	NA	NA	NA	NA	NA	63	bilateral	NA	tcga-61-1907	7ab3765f-910a-41c9-86cc-08534d2a4e4b	NA	1	-23204	NA	0	952	NA	NA	NA	NA	NA	NA	NA	NA	NA
TCGA.61.1910	Yes	female	56	not hispanic or latino	NA	NA	g3	NA	NA	NA	stage iic	NA	NA	NA	3.08071135430917	0	Years	19.39.0	nationwide children s hospital	21	ov	11	false	2013	NA	NA	NA	NA	NA	56	bilateral	NA	tcga-61-1910	75f2d97a-b96c-403f-8055-5c5c8083e856	NA	1	-20779	NA	0	1126	NA	NA	NA	NA	NA	NA	NA	NA	NA
TCGA.61.1911	Yes	female	55	not hispanic or latino	NA	NA	g3	NA	NA	NA	stage iia	NA	NA	NA	3.53488372093023	0	Years	19.39.0	nationwide children s hospital	21	ov	11	false	2013	NA	NA	NA	NA	NA	55	left	NA	tcga-61-1911	93095c36-2263-438f-a619-a4a4d6ae13c7	NA	1	-20144	NA	0	1292	NA	NA	NA	NA	NA	NA	NA	NA	NA
TCGA.61.1913	Yes	female	48	not hispanic or latino	NA	NA	g3	NA	NA	NA	stage iiib	NA	NA	NA	4.07113543091655	0	Years	19.39.0	nationwide children s hospital	21	ov	11	false	2013	NA	NA	NA	NA	NA	48	right	NA	tcga-61-1913	8516d4f2-0b98-4847-99c6-4d7269fa4af2	NA	1	-17574	NA	0	1488	NA	NA	NA	NA	NA	NA	NA	NA	NA
TCGA.61.1914	Yes	female	65	NA	NA	NA	g3	NA	NA	NA	stage iiic	NA	NA	NA	4.70861833105335	0	Years	19.39.0	nationwide children s hospital	21	ov	11	false	2013	NA	NA	NA	NA	NA	65	bilateral	NA	tcga-61-1914	8e1b8811-1eb2-4337-852c-c19eaa0ee418	NA	1	-23850	NA	0	1721	NA	NA	NA	NA	NA	NA	NA	NA	NA
TCGA.61.1915	Yes	female	50	NA	NA	NA	g3	NA	NA	NA	stage iic	NA	NA	NA	5.63611491108071	0	Years	19.39.0	nationwide children s hospital	21	ov	11	false	2013	NA	NA	NA	NA	NA	50	bilateral	NA	tcga-61-1915	0adadf17-c4b6-48b0-a326-21450de3e144	NA	1	-18424	NA	0	2060	NA	NA	NA	NA	NA	NA	NA	NA	NA
TCGA.61.1917	Yes	female	60	not hispanic or latino	NA	NA	g3	NA	NA	NA	stage iiib	NA	NA	NA	3.61422708618331	1	Years	21.35.0	nationwide children s hospital	21	ov	11	false	2013	NA	NA	NA	NA	NA	60	bilateral	NA	tcga-61-1917	87cdf9a8-0579-4d3e-b4df-0f8eef63d7f4	NA	30	-21972	1321	0	1321	NA	NA	NA	NA	NA	NA	NA	NA	NA
TCGA.61.1918	Yes	female	45	not hispanic or latino	NA	NA	g3	NA	NA	NA	stage iv	NA	NA	NA	1.31053351573187	1	Years	21.35.0	nationwide children s hospital	21	ov	11	false	2013	NA	NA	NA	NA	NA	45	bilateral	NA	tcga-61-1918	3491d67a-4f83-4f67-8085-bbb9fe942be5	NA	30	-16689	479	0	479	NA	NA	NA	NA	NA	NA	NA	NA	NA
TCGA.61.1919	Yes	female	58	not hispanic or latino	NA	NA	g2	NA	NA	NA	stage iiic	NA	NA	NA	3.17647058823529	1	Years	21.35.0	nationwide children s hospital	21	ov	11	false	2013	NA	NA	NA	NA	NA	58	bilateral	NA	tcga-61-1919	ce871097-a6e9-4139-897e-642ee24ee123	NA	30	-21199	1161	0	1161	NA	NA	NA	NA	NA	NA	NA	NA	NA
TCGA.61.1995	Yes	female	43	not hispanic or latino	NA	NA	g3	NA	NA	NA	stage iiic	NA	NA	NA	0.164158686730506	0	Years	22.40.0	nationwide children s hospital	21	ov	11	false	2013	NA	NA	NA	NA	NA	43	bilateral	NA	tcga-61-1995	931738a7-4b5b-46dc-b69f-72600862d8af	NA	8	-16016	NA	0	60	NA	NA	NA	NA	NA	NA	NA	NA	NA
TCGA.61.1998	Yes	female	48	not hispanic or latino	NA	NA	g3	NA	NA	NA	stage iiic	NA	NA	NA	0.459644322845417	0	Years	22.40.0	nationwide children s hospital	21	ov	11	false	2013	NA	NA	NA	NA	NA	48	bilateral	NA	tcga-61-1998	565d06a1-3640-4274-8fb3-8cad7e578876	NA	8	-17855	NA	0	168	NA	NA	NA	NA	NA	NA	NA	NA	NA
TCGA.61.2000	Yes	female	67	not hispanic or latino	NA	NA	g3	NA	NA	NA	stage iiic	NA	NA	NA	1.20656634746922	0	Years	22.40.0	nationwide children s hospital	21	ov	11	false	2013	NA	NA	NA	NA	NA	67	bilateral	NA	tcga-61-2000	29949b65-2913-4c86-bbd7-b85c5df6f15e	NA	8	-24723	NA	0	441	NA	NA	NA	NA	NA	NA	NA	NA	NA
TCGA.61.2002	Yes	female	46	not hispanic or latino	NA	NA	g3	NA	NA	NA	stage iiic	NA	NA	NA	1.49658002735978	0	Years	22.40.0	nationwide children s hospital	21	ov	11	false	2013	NA	NA	NA	NA	NA	46	bilateral	NA	tcga-61-2002	85bb4987-51e7-40fe-ad59-2aa56754eca9	NA	8	-17115	NA	0	547	NA	NA	NA	NA	NA	NA	NA	NA	NA
TCGA.61.2003	Yes	female	53	not hispanic or latino	NA	NA	g2	NA	NA	NA	stage iiic	NA	NA	NA	0.331053351573187	0	Years	22.40.0	nationwide children s hospital	21	ov	11	false	2013	NA	NA	NA	NA	NA	53	bilateral	NA	tcga-61-2003	33dc48d8-2e01-482b-944c-ac10da727ec9	NA	8	-19605	NA	0	121	NA	NA	NA	NA	NA	NA	NA	NA	NA
TCGA.61.2008	Yes	female	40	not hispanic or latino	NA	NA	g2	NA	NA	NA	stage iic	NA	NA	NA	2.54719562243502	0	Years	22.40.0	nationwide children s hospital	21	ov	11	false	2013	NA	NA	NA	NA	NA	40	bilateral	NA	tcga-61-2008	3ac45a71-c463-4f0f-b030-58c475a34418	NA	8	-14791	NA	0	931	NA	NA	NA	NA	NA	NA	NA	NA	NA
TCGA.61.2009	Yes	female	65	not hispanic or latino	NA	NA	g3	NA	NA	NA	stage iiic	NA	NA	NA	3.31600547195622	0	Years	22.40.0	nationwide children s hospital	21	ov	11	false	2013	NA	NA	NA	NA	NA	65	bilateral	NA	tcga-61-2009	ae914f23-87b9-4169-a7f7-a3483078c902	NA	8	-23772	NA	0	1212	NA	NA	NA	NA	NA	NA	NA	NA	NA
TCGA.61.2012	Yes	female	81	not hispanic or latino	NA	NA	g2	NA	NA	NA	stage iic	NA	NA	NA	2.5499316005472	0	Years	22.40.0	nationwide children s hospital	21	ov	11	false	2013	NA	NA	NA	NA	NA	81	left	NA	tcga-61-2012	20c6be4d-7baf-4ea0-93e2-a5212f2e9b9c	NA	8	-29830	NA	0	932	NA	NA	NA	NA	NA	NA	NA	NA	NA
TCGA.61.2016	Yes	female	51	not hispanic or latino	NA	NA	g3	NA	NA	NA	stage iiic	NA	NA	NA	0.0984952120383037	1	Years	22.40.0	nationwide children s hospital	21	ov	11	false	2013	NA	NA	NA	NA	NA	51	bilateral	NA	tcga-61-2016	512de609-757b-42be-8b30-c414f71af422	NA	8	-18788	36	0	36	NA	NA	NA	NA	NA	NA	NA	NA	NA
TCGA.61.2017	Yes	female	64	NA	NA	NA	g1	NA	NA	NA	stage iiic	NA	NA	NA	3.82489740082079	0	Years	22.40.0	nationwide children s hospital	21	ov	11	false	2013	NA	NA	NA	NA	NA	64	bilateral	NA	tcga-61-2017	f0ca8205-0754-4bd8-a6a8-31901040c5e7	NA	8	-23508	NA	0	1398	NA	NA	NA	NA	NA	NA	NA	NA	NA
TCGA.61.2018	Yes	female	62	not hispanic or latino	NA	NA	g3	NA	NA	NA	stage ic	NA	NA	NA	3.77838577291382	0	Years	22.40.0	nationwide children s hospital	21	ov	11	false	2013	NA	NA	NA	NA	NA	62	bilateral	NA	tcga-61-2018	13d6c31a-6899-4119-a5c2-90adcb5bd20c	NA	8	-22929	NA	0	1381	NA	NA	NA	NA	NA	NA	NA	NA	NA
TCGA.61.2087	Yes	female	49	not hispanic or latino	NA	NA	g3	NA	NA	NA	stage ic	NA	NA	NA	0.399452804377565	0	Years	22.40.0	nationwide children s hospital	21	ov	11	false	2013	NA	NA	NA	NA	NA	49	left	NA	tcga-61-2087	be03bfec-5bb6-4cab-9dd2-bee590bd45f1	NA	8	-18182	NA	0	146	NA	NA	NA	NA	NA	NA	NA	NA	NA
TCGA.61.2088	Yes	female	51	not hispanic or latino	NA	NA	g3	NA	NA	NA	stage iiic	NA	NA	NA	0.39671682626539	0	Years	22.40.0	nationwide children s hospital	21	ov	11	false	2013	NA	NA	NA	NA	NA	51	bilateral	NA	tcga-61-2088	242943fe-1fa0-4a12-8f7e-9c6c4af1194d	NA	7	-18769	NA	0	145	NA	NA	NA	NA	NA	NA	NA	NA	NA
TCGA.61.2092	Yes	female	57	NA	NA	NA	g3	NA	NA	NA	stage iiic	NA	NA	NA	4.30369357045144	0	Years	22.40.0	nationwide children s hospital	21	ov	11	false	2013	NA	NA	NA	NA	NA	57	bilateral	NA	tcga-61-2092	c183d3fb-2eee-44f8-890e-b9bf907141e6	NA	8	-21071	NA	0	1573	NA	NA	NA	NA	NA	NA	NA	NA	NA
TCGA.61.2094	Yes	female	63	not hispanic or latino	NA	NA	g3	NA	NA	NA	stage iiic	NA	NA	NA	5.96990424076607	0	Years	22.40.0	nationwide children s hospital	21	ov	11	false	2013	NA	NA	NA	NA	NA	63	bilateral	NA	tcga-61-2094	b31d85cc-d2e2-4bd1-9986-d6bbe30e657f	NA	8	-23272	NA	0	2182	NA	NA	NA	NA	NA	NA	NA	NA	NA
TCGA.61.2095	Yes	female	54	not hispanic or latino	NA	NA	g2	NA	NA	NA	stage iiic	NA	NA	NA	5.12995896032832	1	Years	22.40.0	nationwide children s hospital	21	ov	11	false	2013	NA	NA	NA	NA	NA	54	bilateral	NA	tcga-61-2095	778ce436-a825-4689-81c1-b7c965404163	NA	7	-19797	1875	0	1875	NA	NA	NA	NA	NA	NA	NA	NA	NA
TCGA.61.2096	Yes	female	56	NA	NA	NA	g2	NA	NA	NA	stage ic	NA	NA	NA	4.85909712722298	0	Years	22.40.0	nationwide children s hospital	21	ov	11	false	2013	NA	NA	NA	NA	NA	56	right	NA	tcga-61-2096	6beaa1cb-a9f1-4127-898c-7aff2273788e	NA	7	-20662	NA	0	1776	NA	NA	NA	tcga-61-2096-d28408	4c55795f-5c4d-4e31-8f40-261d3e5b4ebd	NA	7	2010	1723
TCGA.61.2097	Yes	female	71	NA	NA	NA	g2	NA	NA	NA	stage iic	NA	NA	NA	5.04514363885089	0	Years	22.40.0	nationwide children s hospital	21	ov	11	false	2013	NA	NA	NA	NA	NA	71	bilateral	NA	tcga-61-2097	47681e4b-01e8-4779-b966-ce57aff4b712	NA	7	-25961	NA	0	1844	NA	NA	NA	NA	NA	NA	NA	NA	NA
TCGA.61.2098	Yes	female	62	NA	NA	NA	g2	NA	NA	NA	stage iiic	NA	NA	NA	5.4500683994528	0	Years	22.40.0	nationwide children s hospital	21	ov	11	false	2013	NA	NA	NA	NA	NA	62	bilateral	NA	tcga-61-2098	eb7c3b35-7a5e-4621-b31f-9775c51f9a23	NA	8	-22876	NA	0	1992	NA	NA	NA	NA	NA	NA	NA	NA	NA
TCGA.61.2101	Yes	female	55	not hispanic or latino	NA	NA	g2	NA	NA	NA	stage iiic	NA	NA	NA	4.61833105335157	1	Years	22.40.0	nationwide children s hospital	21	ov	11	false	2013	NA	NA	NA	NA	NA	55	bilateral	NA	tcga-61-2101	5d1a54fe-e0df-4c17-b623-b649a136dc82	NA	7	-20287	1688	0	1688	NA	NA	NA	tcga-61-2101-d28432	bb3e3e24-b6db-4a5c-ae01-b27ab1c1628c	NA	7	NA	1218
TCGA.61.2102	Yes	female	74	NA	NA	NA	g3	NA	NA	NA	stage iiic	NA	NA	NA	0.538987688098495	1	Years	22.40.0	nationwide children s hospital	21	ov	11	false	2013	NA	NA	NA	NA	NA	74	right	NA	tcga-61-2102	7a08efd0-f984-430e-a8eb-1881047214b6	NA	7	-27255	197	0	197	NA	NA	NA	NA	NA	NA	NA	NA	NA
TCGA.61.2104	Yes	female	53	NA	NA	NA	g2	NA	NA	NA	stage iic	NA	NA	NA	6.39398084815322	0	Years	22.40.0	nationwide children s hospital	21	ov	11	false	2013	NA	NA	NA	NA	NA	53	bilateral	NA	tcga-61-2104	05263959-c4f5-4540-b6d2-d8c8a128861f	NA	7	-19432	NA	0	2337	NA	NA	NA	NA	NA	NA	NA	NA	NA
TCGA.61.2109	Yes	female	40	not hispanic or latino	NA	NA	g3	NA	NA	NA	stage iiic	NA	NA	NA	1.72093023255814	1	Years	22.40.0	nationwide children s hospital	21	ov	11	false	2013	NA	NA	NA	NA	NA	40	bilateral	NA	tcga-61-2109	dc5a6ce7-01e5-408d-812e-e3e0ddc1cde5	NA	7	-14899	629	0	629	NA	NA	NA	NA	NA	NA	NA	NA	NA
TCGA.61.2110	Yes	female	56	not hispanic or latino	NA	NA	NA	NA	NA	NA	stage iiic	NA	NA	NA	3.70451436388509	1	Years	22.40.0	nationwide children s hospital	21	ov	11	false	2013	NA	NA	NA	NA	NA	56	bilateral	NA	tcga-61-2110	88180134-710f-46ea-9b06-5e5d860d6d9f	NA	4	-20718	1354	0	1354	NA	NA	NA	NA	NA	NA	NA	NA	NA
TCGA.61.2111	Yes	female	61	not hispanic or latino	NA	NA	g3	NA	NA	NA	stage iv	NA	NA	NA	10.4623803009576	0	Years	22.40.0	nationwide children s hospital	21	ov	11	false	2013	NA	NA	NA	NA	NA	61	left	NA	tcga-61-2111	91a17d40-c8cb-4cce-b306-966382a8fe4a	NA	7	-22517	NA	0	3824	NA	NA	NA	tcga-61-2111-d28477	82428555-0922-4f7b-a9ca-780dd852553d	NA	7	NA	NA
TCGA.61.2113	Yes	female	53	not hispanic or latino	NA	NA	g3	NA	NA	NA	stage iic	NA	NA	NA	1.84952120383037	1	Years	22.40.0	nationwide children s hospital	21	ov	11	false	2013	NA	NA	NA	NA	NA	53	right	NA	tcga-61-2113	71faa2c1-0d5b-4dcc-bdf9-f2405f29907c	NA	7	-19722	676	0	676	NA	NA	NA	NA	NA	NA	NA	NA	NA
TCGA.61.2610	Yes	female	61	NA	NA	NA	g3	NA	NA	NA	stage iiic	NA	NA	NA	4.32010943912449	1	Years	40.27.0	nationwide children s hospital	21	ov	11	false	2013	NA	NA	NA	NA	NA	61	left	NA	tcga-61-2610	1098441d-fb10-4590-a302-0a7cc2332798	NA	7	-22481	1579	0	1579	NA	NA	NA	NA	NA	NA	NA	NA	NA
TCGA.61.2611	Yes	female	40	NA	NA	NA	g3	NA	NA	NA	stage iiic	NA	NA	NA	1.32147742818057	1	Years	40.27.0	nationwide children s hospital	21	ov	11	false	2013	NA	NA	NA	NA	NA	40	bilateral	NA	tcga-61-2611	499645bd-e33e-4f89-8526-50460e8bb884	NA	7	-14781	483	0	483	NA	NA	NA	NA	NA	NA	NA	NA	NA
TCGA.61.2612	Yes	female	63	NA	NA	NA	g3	NA	NA	NA	stage iiic	NA	NA	NA	0.528043775649795	1	Years	40.27.0	nationwide children s hospital	21	ov	11	false	2013	NA	NA	NA	NA	NA	63	bilateral	NA	tcga-61-2612	c040df8a-9d6d-43bd-911a-17a7b4e1ec74	NA	7	-23074	193	0	193	NA	NA	NA	NA	NA	NA	NA	NA	NA
TCGA.61.2613	Yes	female	73	NA	NA	NA	g3	NA	NA	NA	stage iiic	NA	NA	NA	2.58549931600547	1	Years	40.27.0	nationwide children s hospital	21	ov	11	false	2013	NA	NA	NA	NA	NA	73	bilateral	NA	tcga-61-2613	c88502e9-0bc6-47c3-adc4-d98b63c7797b	NA	7	-26779	945	0	945	NA	NA	NA	NA	NA	NA	NA	NA	NA
TCGA.61.2614	Yes	female	71	NA	NA	NA	g3	NA	NA	NA	stage iiic	NA	NA	NA	0.714090287277702	1	Years	40.27.0	nationwide children s hospital	21	ov	11	false	2013	NA	NA	NA	NA	NA	71	bilateral	NA	tcga-61-2614	09643c0d-efdb-46b4-94df-018bd6134a88	NA	7	-26142	261	0	261	NA	NA	NA	NA	NA	NA	NA	NA	NA
TCGA.72.4231	Yes				NA	NA	NA	NA	NA	NA	NA	NA	NA	NA	NA	NA	Years	44.4.0	international genomics consortium	15	ov	12	NA	2010							NA		tcga-72-4231	NA		NA								NA	NA	NA	NA	NA	NA
TCGA.72.4232	Yes				NA	NA	NA	NA	NA	NA	NA	NA	NA	NA	NA	NA	Years	44.4.0	international genomics consortium	15	ov	12	NA	2010							NA		tcga-72-4232	NA		NA								NA	NA	NA	NA	NA	NA
TCGA.72.4233	Yes				NA	NA	NA	NA	NA	NA	NA	NA	NA	NA	NA	NA	Years	44.4.0	international genomics consortium	15	ov	12	NA	2010							NA		tcga-72-4233	NA		NA								NA	NA	NA	NA	NA	NA
TCGA.72.4234	Yes				NA	NA	NA	NA	NA	NA	NA	NA	NA	NA	NA	NA	Years	44.4.0	international genomics consortium	15	ov	12	NA	2010							NA		tcga-72-4234	NA		NA								NA	NA	NA	NA	NA	NA
TCGA.72.4235	Yes				NA	NA	NA	NA	NA	NA	NA	NA	NA	NA	NA	NA	Years	44.4.0	international genomics consortium	15	ov	12	NA	2010							NA		tcga-72-4235	NA		NA								NA	NA	NA	NA	NA	NA
TCGA.72.4236	Yes				NA	NA	NA	NA	NA	NA	NA	NA	NA	NA	NA	NA	Years	44.4.0	international genomics consortium	15	ov	12	NA	2010							NA		tcga-72-4236	NA		NA								NA	NA	NA	NA	NA	NA
TCGA.72.4237	Yes				NA	NA	NA	NA	NA	NA	NA	NA	NA	NA	NA	NA	Years	44.4.0	international genomics consortium	15	ov	12	NA	2010							NA		tcga-72-4237	NA		NA								NA	NA	NA	NA	NA	NA
TCGA.72.4238	Yes				NA	NA	NA	NA	NA	NA	NA	NA	NA	NA	NA	NA	Years	44.4.0	international genomics consortium	15	ov	12	NA	2010							NA		tcga-72-4238	NA		NA								NA	NA	NA	NA	NA	NA
TCGA.72.4240	Yes				NA	NA	NA	NA	NA	NA	NA	NA	NA	NA	NA	NA	Years	44.4.0	international genomics consortium	15	ov	12	NA	2010							NA		tcga-72-4240	NA		NA								NA	NA	NA	NA	NA	NA
TCGA.72.4241	Yes				NA	NA	NA	NA	NA	NA	NA	NA	NA	NA	NA	NA	Years	44.4.0	international genomics consortium	15	ov	12	NA	2010							NA		tcga-72-4241	NA		NA								NA	NA	NA	NA	NA	NA
[truncated: 614 more columns]
