# Supplementary material for: Genomic alterations underlie a pan-cancer metabolic shift associated with tumour hypoxia
Source: Genome Biol. 2016 Jun 29;17:140. doi: 10.1186/s13059-016-0999-8 (PMC4926297; doi:10.1186/s13059-016-0999-8)
Supplement: Additional file 3: — iDOS R package and associated R scripts used in this study. (ZIP (379183 kb) [file 13059_2016_999_MOESM3_ESM.zip › AdditionalFile3/TCGA/2014_01_15/UCEC/tumour/clinical.txt]

	Tumour	sex	age	race	size	node	grade	T	N	M	stage	t.rfs	e.rfs	t.rfs.unit	t.os	e.os	t.os.unit	admin.batchnumber	admin.bcr	admin.dayofdccupload	admin.diseasecode	admin.monthofdccupload	admin.patientwithdrawal.withdrawn	admin.yearofdccupload	patient.ageatinitialpathologicdiagnosis	patient.alnposihc	patient.alnposlightmicro	patient.bcrpatientbarcode	patient.bcrpatientuuid	patient.birthcontrolpillhistoryusagecategory	patient.clinicalcqcf.anatomicneoplasmsubdivision	patient.clinicalcqcf.consentordeathstatus	patient.clinicalcqcf.country	patient.clinicalcqcf.daystoconsent	patient.clinicalcqcf.daystodeath	patient.clinicalcqcf.diagnosissubtype	patient.clinicalcqcf.histologicaltype	patient.clinicalcqcf.historyofneoadjuvanttreatment	patient.clinicalcqcf.normaltissueanatomicsite	patient.clinicalcqcf.normaltissueproximity	patient.clinicalcqcf.otheranatomicsite	patient.clinicalcqcf.otherdiagnosis	patient.clinicalcqcf.priordx	patient.clinicalcqcf.tumorfocality	patient.clinicalcqcf.tumortype	patient.colorectalcancer	patient.dayofformcompletion	patient.daystobirth	patient.daystodeath
TCGA.A5.A0G1	Yes	female	67	not hispanic or latino	NA	NA	g3	NA	NA	NA	stage ia	8.89466484268126	NA	Years	8.89466484268126	1	Years	92.43.0	nationwide children s hospital	2	ucec	1	false	2014	67	0	0	tcga-a5-a0g1	53707bb3-426a-43cb-830f-3eeed930295f	NA	NA	consented	NA	19	NA	NA	uterine serous endometrial adenocarcinoma	no	NA	NA	NA	NA	NA	NA	primary	NA	7	-24477	3251
TCGA.A5.A0G2	Yes	female	57	not hispanic or latino	NA	NA	g3	NA	NA	NA	stage iiib	11.0889192886457	NA	Years	11.0889192886457	0	Years	59.43.0	nationwide children s hospital	2	ucec	1	false	2014	57	0	0	tcga-a5-a0g2	4abbd258-0f0c-4428-901d-625d47ad363a	NA	NA	consented	NA	6	NA	NA	uterine serous endometrial adenocarcinoma	no	NA	NA	NA	NA	NA	NA	primary	NA	16	-20953	NA
TCGA.A5.A0G3	Yes	female	61	NA	NA	NA	g3	NA	NA	NA	stage iiic2	2.17510259917921	NA	Years	2.95212038303694	0	Years	59.43.0	nationwide children s hospital	2	ucec	1	false	2014	61	2	0	tcga-a5-a0g3	8432401d-799f-4f2f-b536-e79e1e8be064	NA	NA	consented	NA	33	NA	NA	uterine serous endometrial adenocarcinoma	no	NA	NA	NA	NA	NA	NA	primary	NA	10	-22420	NA
TCGA.A5.A0G5	Yes	female	73	NA	NA	NA	g3	NA	NA	NA	stage ib	2.16142270861833	NA	Years	2.16142270861833	0	Years	59.43.0	nationwide children s hospital	2	ucec	1	false	2014	73	0	0	tcga-a5-a0g5	4806d9a6-e65d-4a82-b422-1b287980a0c6	NA	NA	consented	NA	34	NA	NA	uterine serous endometrial adenocarcinoma	no	NA	NA	NA	NA	NA	NA	primary	NA	13	-26827	NA
TCGA.A5.A0G9	Yes	female	79	NA	NA	NA	g3	NA	NA	NA	stage ib	5.9233926128591	NA	Years	5.9233926128591	0	Years	59.43.0	nationwide children s hospital	2	ucec	1	false	2014	79	0	0	tcga-a5-a0g9	45d58088-d3f4-4eb0-b75c-bcb98c0981dc	NA	NA	consented	NA	24	NA	NA	endometrioid endometrial adenocarcinoma (grade 3)	no	NA	NA	NA	NA	NA	NA	primary	NA	10	-29121	NA
TCGA.A5.A0GA	Yes	female	67	not hispanic or latino	NA	NA	g3	NA	NA	NA	stage iiic2	1.48563611491108	NA	Years	1.48563611491108	1	Years	59.43.0	nationwide children s hospital	2	ucec	1	false	2014	67	0	3	tcga-a5-a0ga	71fed998-8fac-4e6b-b38a-22c83e05e958	NA	NA	consented	NA	17	NA	NA	endometrioid endometrial adenocarcinoma (grade 3)	no	NA	NA	NA	NA	NA	NA	primary	NA	13	-24658	543
TCGA.A5.A0GB	Yes	female	65	NA	NA	NA	g3	NA	NA	NA	stage ib	0.752393980848153	NA	Years	0.752393980848153	0	Years	59.43.0	nationwide children s hospital	2	ucec	1	false	2014	65	0	0	tcga-a5-a0gb	2f4458b6-3caf-4e33-890e-a04722badd1b	NA	NA	consented	NA	28	NA	NA	endometrioid endometrial adenocarcinoma (grade 3)	no	NA	NA	NA	NA	NA	NA	primary	NA	10	-23883	NA
TCGA.A5.A0GD	Yes	female	75	NA	NA	NA	g2	NA	NA	NA	stage ia	0.265389876880985	NA	Years	0.265389876880985	0	Years	59.43.0	nationwide children s hospital	2	ucec	1	false	2014	75	0	0	tcga-a5-a0gd	1486a031-b74d-4976-8b0b-4569e6978f49	NA	NA	consented	NA	7	NA	NA	endometrioid endometrial adenocarcinoma (grade 1 or 2)	no	NA	NA	NA	NA	NA	NA	primary	NA	16	-27399	NA
TCGA.A5.A0GE	Yes	female	38	not hispanic or latino	NA	NA	g2	NA	NA	NA	stage ia	7.43365253077975	NA	Years	7.43365253077975	0	Years	59.43.0	nationwide children s hospital	2	ucec	1	false	2014	38	0	0	tcga-a5-a0ge	a587e62e-430e-4f1b-82b7-6fbe856fdaf1	NA	NA	consented	NA	0	NA	NA	endometrioid endometrial adenocarcinoma (grade 1 or 2)	no	NA	NA	NA	NA	NA	NA	primary	NA	10	-14170	NA
TCGA.A5.A0GG	Yes	female	76	not hispanic or latino	NA	NA	g1	NA	NA	NA	stage ia	6.88372093023256	NA	Years	6.88372093023256	0	Years	92.43.0	nationwide children s hospital	2	ucec	1	false	2014	76	0	0	tcga-a5-a0gg	a8614c49-c7f1-4de9-bd2f-4764b094d604	NA	NA	consented	NA	98	NA	NA	endometrioid endometrial adenocarcinoma (grade 1 or 2)	no	NA	NA	NA	NA	NA	NA	primary	NA	7	-27809	NA
TCGA.A5.A0GH	Yes	female	57	not hispanic or latino	NA	NA	g3	NA	NA	NA	stage ia	4.5718194254446	NA	Years	4.5718194254446	0	Years	59.43.0	nationwide children s hospital	2	ucec	1	false	2014	57	0	0	tcga-a5-a0gh	32e33897-29c8-48f2-b833-98f37204e0e7	NA	NA	consented	NA	8	NA	NA	endometrioid endometrial adenocarcinoma (grade 3)	no	NA	NA	NA	NA	NA	NA	primary	NA	13	-21090	NA
TCGA.A5.A0GI	Yes	female	63	not hispanic or latino	NA	NA	g2	NA	NA	NA	stage ia	4.78796169630643	NA	Years	4.78796169630643	0	Years	59.43.0	nationwide children s hospital	2	ucec	1	false	2014	63	0	0	tcga-a5-a0gi	3b21b47e-a15c-4b10-9702-62a14afdfb8c	NA	NA	consented	NA	19	NA	NA	endometrioid endometrial adenocarcinoma (grade 1 or 2)	no	NA	NA	NA	NA	NA	NA	primary	NA	15	-23194	NA
TCGA.A5.A0GJ	Yes	female	44	not hispanic or latino	NA	NA	g2	NA	NA	NA	stage ia	0.0328317373461012	NA	Years	3.95896032831737	0	Years	59.43.0	nationwide children s hospital	2	ucec	1	false	2014	44	0	0	tcga-a5-a0gj	94817e78-78f5-4556-9394-610df65605e2	NA	NA	consented	NA	11	NA	NA	endometrioid endometrial adenocarcinoma (grade 1 or 2)	no	NA	NA	NA	NA	NA	NA	primary	NA	17	-16421	NA
TCGA.A5.A0GM	Yes	female	53	not hispanic or latino	NA	NA	g1	NA	NA	NA	stage ia	3.96169630642955	NA	Years	3.96169630642955	0	Years	59.43.0	nationwide children s hospital	2	ucec	1	false	2014	53	0	0	tcga-a5-a0gm	976bb47a-d999-4e24-ad08-452fea73c846	NA	NA	consented	NA	26	NA	NA	endometrioid endometrial adenocarcinoma (grade 1 or 2)	no	NA	NA	NA	NA	NA	NA	primary	NA	15	-19452	NA
TCGA.A5.A0GN	Yes	female	65	not hispanic or latino	NA	NA	g1	NA	NA	NA	stage ib	4.04103967168263	NA	Years	4.04103967168263	0	Years	59.43.0	nationwide children s hospital	2	ucec	1	false	2014	65	0	0	tcga-a5-a0gn	a2a2dbda-d10c-49c4-86a8-61baf6160cda	NA	NA	consented	NA	25	NA	NA	endometrioid endometrial adenocarcinoma (grade 1 or 2)	no	NA	NA	NA	NA	NA	NA	primary	NA	13	-24019	NA
TCGA.A5.A0GP	Yes	female	58	not hispanic or latino	NA	NA	g1	NA	NA	NA	stage ia	2.97400820793434	NA	Years	2.97400820793434	0	Years	59.43.0	nationwide children s hospital	2	ucec	1	false	2014	58	0	0	tcga-a5-a0gp	0547cdfa-c488-4da0-9bb5-4cc63a637179	NA	NA	consented	NA	42	NA	NA	endometrioid endometrial adenocarcinoma (grade 1 or 2)	no	NA	NA	NA	NA	NA	NA	primary	NA	10	-21364	NA
TCGA.A5.A0GQ	Yes	female	76	not hispanic or latino	NA	NA	g1	NA	NA	NA	stage ib	3.19288645690834	NA	Years	3.19288645690834	0	Years	92.43.0	nationwide children s hospital	2	ucec	1	false	2014	76	0	0	tcga-a5-a0gq	c8d672ed-9910-4f80-b222-38c833f55850	NA	NA	consented	NA	42	NA	NA	endometrioid endometrial adenocarcinoma (grade 1 or 2)	no	NA	NA	NA	NA	NA	NA	primary	NA	7	-28078	NA
TCGA.A5.A0GR	Yes	female	69	not hispanic or latino	NA	NA	g2	NA	NA	NA	stage ia	2.13406292749658	NA	Years	2.13406292749658	0	Years	92.43.0	nationwide children s hospital	2	ucec	1	false	2014	69	0	0	tcga-a5-a0gr	82c51af5-4ba2-48fe-b5e2-a0f1c9d68f34	NA	NA	consented	NA	27	NA	NA	endometrioid endometrial adenocarcinoma (grade 1 or 2)	no	NA	NA	NA	NA	NA	NA	primary	NA	7	-25352	NA
TCGA.A5.A0GU	Yes	female	58	NA	NA	NA	g1	NA	NA	NA	stage ia	1.35430916552668	NA	Years	1.35430916552668	0	Years	59.43.0	nationwide children s hospital	2	ucec	1	false	2014	58	0	0	tcga-a5-a0gu	adc22472-e31d-419f-aeae-cb01b9423343	NA	NA	consented	NA	21	NA	NA	endometrioid endometrial adenocarcinoma (grade 1 or 2)	no	NA	NA	NA	NA	NA	NA	primary	NA	10	-21192	NA
TCGA.A5.A0GV	Yes	female	67	not hispanic or latino	NA	NA	g1	NA	NA	NA	stage ia	0.831737346101231	NA	Years	1.32694938440492	0	Years	59.43.0	nationwide children s hospital	2	ucec	1	false	2014	67	0	0	tcga-a5-a0gv	5e3b981e-73fe-4cc9-8c89-b420e8e2f426	NA	NA	consented	NA	17	NA	NA	endometrioid endometrial adenocarcinoma (grade 1 or 2)	no	NA	NA	NA	NA	NA	NA	primary	NA	10	-24540	NA
TCGA.A5.A0GW	Yes	female	46	not hispanic or latino	NA	NA	g3	NA	NA	NA	stage ia	1.05335157318741	NA	Years	1.05335157318741	0	Years	59.43.0	nationwide children s hospital	2	ucec	1	false	2014	46	0	0	tcga-a5-a0gw	5b6b9d0f-787c-4ae9-afd4-de7ce6c57a42	NA	NA	consented	NA	35	NA	NA	endometrioid endometrial adenocarcinoma (grade 3)	no	NA	NA	NA	NA	NA	NA	primary	NA	27	-17092	NA
TCGA.A5.A0GX	Yes	female	53	NA	NA	NA	g2	NA	NA	NA	stage ia	2.52804377564979	NA	Years	2.52804377564979	0	Years	59.43.0	nationwide children s hospital	2	ucec	1	false	2014	53	0	0	tcga-a5-a0gx	553f0ccd-4e6f-4ae2-9b39-97529eb3d826	NA	NA	consented	NA	121	NA	NA	endometrioid endometrial adenocarcinoma (grade 1 or 2)	no	NA	NA	NA	NA	NA	NA	primary	NA	13	-19625	NA
TCGA.A5.A0R6	Yes	female	64	NA	NA	NA	g3	NA	NA	NA	stage iiic1	1.00957592339261	NA	Years	1.00957592339261	0	Years	73.44.0	nationwide children s hospital	2	ucec	1	false	2014	64	0	0	tcga-a5-a0r6	39609d3c-f5d3-4bc4-b356-1403c6dd1cb5	NA	NA	consented	NA	41	NA	NA	uterine serous endometrial adenocarcinoma	no	NA	NA	NA	NA	NA	NA	primary	NA	27	-23449	NA
TCGA.A5.A0R7	Yes	female	55	not hispanic or latino	NA	NA	g2	NA	NA	NA	stage ia	0.109439124487004	NA	Years	0.109439124487004	0	Years	73.44.0	nationwide children s hospital	2	ucec	1	false	2014	55	0	0	tcga-a5-a0r7	02b25675-094d-4098-96da-51d121380fec	NA	NA	consented	NA	263	NA	NA	endometrioid endometrial adenocarcinoma (grade 1 or 2)	no	NA	NA	NA	NA	NA	NA	primary	NA	15	-20250	NA
TCGA.A5.A0R8	Yes	female	81	not hispanic or latino	NA	NA	g2	NA	NA	NA	stage ib	0.114911080711354	NA	Years	0.341997264021888	0	Years	73.44.0	nationwide children s hospital	2	ucec	1	false	2014	81	0	0	tcga-a5-a0r8	06d16b6b-9ca6-4cec-a785-f27aa4323cec	NA	NA	consented	NA	21	NA	NA	endometrioid endometrial adenocarcinoma (grade 1 or 2)	no	NA	NA	NA	NA	NA	NA	primary	NA	17	-29777	NA
TCGA.A5.A0R9	Yes	female	51	not hispanic or latino	NA	NA	g2	NA	NA	NA	stage ia	0.80437756497948	NA	Years	0.80437756497948	0	Years	73.44.0	nationwide children s hospital	2	ucec	1	false	2014	51	0	0	tcga-a5-a0r9	284174fd-1320-4617-9e99-75bd75df9bf3	NA	NA	consented	NA	0	NA	NA	endometrioid endometrial adenocarcinoma (grade 1 or 2)	no	NA	NA	NA	NA	NA	NA	primary	NA	7	-18981	NA
TCGA.A5.A0RA	Yes	female	68	not hispanic or latino	NA	NA	g2	NA	NA	NA	stage ib	1.51846785225718	NA	Years	1.51846785225718	0	Years	73.44.0	nationwide children s hospital	2	ucec	1	false	2014	68	0	0	tcga-a5-a0ra	afd710b8-d172-4ac4-9973-e969db1ed231	NA	NA	consented	NA	20	NA	NA	endometrioid endometrial adenocarcinoma (grade 1 or 2)	no	NA	NA	NA	NA	NA	NA	primary	NA	15	-25060	NA
TCGA.A5.A0VO	Yes	female	64	not hispanic or latino	NA	NA	g2	NA	NA	NA	stage ib	0.350205198358413	NA	Years	0.350205198358413	0	Years	75.41.0	nationwide children s hospital	2	ucec	1	false	2014	64	0	0	tcga-a5-a0vo	0648f046-2206-4b97-9b6e-419c2e325b6d	NA	NA	consented	NA	56	NA	NA	endometrioid endometrial adenocarcinoma (grade 1 or 2)	no	NA	NA	NA	NA	NA	NA	primary	NA	6	-23546	NA
TCGA.A5.A0VP	Yes	female	74	not hispanic or latino	NA	NA	g3	NA	NA	NA	stage ia	2.53625170998632	NA	Years	2.53625170998632	0	Years	73.44.0	nationwide children s hospital	2	ucec	1	false	2014	74	0	0	tcga-a5-a0vp	2db0fb62-64ce-457c-9e22-dd05ef59f684	NA	NA	consented	NA	773	NA	NA	endometrioid endometrial adenocarcinoma (grade 3)	no	NA	NA	NA	NA	NA	NA	primary	NA	15	-27335	NA
TCGA.A5.A0VQ	Yes	female	62	hispanic or latino	NA	NA	g3	NA	NA	NA	stage ia	0.484268125854993	NA	Years	0.484268125854993	0	Years	73.44.0	nationwide children s hospital	2	ucec	1	false	2014	62	0	0	tcga-a5-a0vq	23489245-48d7-4f19-8a42-e23b1181412b	NA	NA	consented	NA	27	NA	NA	endometrioid endometrial adenocarcinoma (grade 3)	no	NA	NA	NA	NA	NA	NA	primary	NA	15	-22995	NA
TCGA.A5.A1OF	Yes	female	47	hispanic or latino	NA	NA	high grade	NA	NA	NA	stage ia	0.6593707250342	0	Years	0.6593707250342	0	Years	121.43.0	nationwide children s hospital	2	ucec	1	false	2014	47	0	0	tcga-a5-a1of	286c112d-7b73-40a1-b23c-99911388fdef	NA	NA	consented	united states	30	NA	NA	mixed serous and endometrioid	no	NA	NA	NA	NA	NA	NA	primary	NA	1	-17308	NA
TCGA.A5.A1OG	Yes	female	65	not hispanic or latino	NA	NA	g3	NA	NA	NA	stage iiic2	0.92202462380301	1	Years	0.952120383036936	0	Years	121.43.0	nationwide children s hospital	2	ucec	1	false	2014	65	0	4	tcga-a5-a1og	5c3f826c-b447-457d-a90e-715bad3c7118	NA	NA	consented	united states	19	NA	NA	uterine serous endometrial adenocarcinoma	no	NA	NA	NA	NA	NA	NA	primary	NA	1	-23956	NA
TCGA.A5.A1OH	Yes	female	86	NA	NA	NA	g3	NA	NA	NA	stage iiia	1.47195622435021	NA	Years	1.47195622435021	0	Years	228.20.0	nationwide children s hospital	2	ucec	1	false	2014	86	0	0	tcga-a5-a1oh	9bce44a2-dcee-4d1a-a522-c2bcb9a8e025	former user	NA	consented	united states	159	NA	NA	uterine serous endometrial adenocarcinoma	no	NA	NA	NA	NA	NA	NA	primary	no	3	-31451	NA
TCGA.A5.A1OJ	Yes	female	31	not hispanic or latino	NA	NA	g2	NA	NA	NA	stage ia	0.79890560875513	0	Years	0.79890560875513	0	Years	121.43.0	nationwide children s hospital	2	ucec	1	false	2014	31	0	0	tcga-a5-a1oj	0f361166-2b7d-4ef5-9f8f-ee2488548a0b	NA	NA	consented	united states	55	NA	NA	endometrioid endometrial adenocarcinoma (grade 1 or 2)	no	NA	NA	NA	NA	NA	NA	primary	NA	1	-11634	NA
TCGA.A5.A1OK	Yes	female	63	not hispanic or latino	NA	NA	g3	NA	NA	NA	stage iiia	0.66484268125855	0	Years	0.66484268125855	0	Years	125.36.0	nationwide children s hospital	2	ucec	1	false	2014	63	0	0	tcga-a5-a1ok	2fe46394-cfc5-44bb-81a9-e438a0126f5b	NA	NA	consented	united states	23	NA	NA	endometrioid endometrial adenocarcinoma (grade 3)	no	NA	NA	NA	NA	NA	NA	primary	NA	1	-23179	NA
TCGA.A5.A2K2	Yes	female	77	not hispanic or latino	NA	NA	g3	NA	NA	NA	stage ia	7.57318741450068	0	Years	7.57318741450068	0	Years	178.37.0	nationwide children s hospital	2	ucec	1	false	2014	77	0	0	tcga-a5-a2k2	840ff11f-f991-4e1b-861b-98d236d573d3	NA	NA	consented	united states	20	NA	NA	uterine serous endometrial adenocarcinoma	no	NA	NA	NA	NA	NA	NA	primary	NA	4	-28456	NA
TCGA.A5.A2K3	Yes	female	68	not hispanic or latino	NA	NA	g3	NA	NA	NA	stage ia	3.85499316005472	0	Years	3.85499316005472	0	Years	168.36.0	nationwide children s hospital	2	ucec	1	false	2014	68	0	0	tcga-a5-a2k3	c3096984-bd11-44a0-8ee0-47f07ad04d81	NA	NA	consented	united states	28	NA	NA	uterine serous endometrial adenocarcinoma	no	NA	NA	NA	NA	NA	NA	primary	NA	4	-24907	NA
TCGA.A5.A2K4	Yes	female	69	NA	NA	NA	g3	NA	NA	NA	stage iiia	1.44459644322845	1	Years	2.38303693570451	1	Years	178.37.0	nationwide children s hospital	2	ucec	1	false	2014	69	0	0	tcga-a5-a2k4	c4f8f33f-a07c-4dfb-be24-c52d577bd640	NA	NA	consented	united states	0	NA	NA	uterine serous endometrial adenocarcinoma	no	NA	NA	NA	NA	NA	NA	primary	NA	6	-25269	871
TCGA.A5.A2K5	Yes	female	76	not hispanic or latino	NA	NA	g3	NA	NA	NA	stage ia	0.440492476060192	0	Years	0.440492476060192	0	Years	168.36.0	nationwide children s hospital	2	ucec	1	false	2014	76	0	0	tcga-a5-a2k5	cf77afe9-3785-45d4-ba2a-61c9cb706225	NA	NA	consented	united states	43	NA	NA	endometrioid endometrial adenocarcinoma (grade 3)	no	NA	NA	NA	NA	NA	NA	primary	NA	4	-28057	NA
TCGA.A5.A2K7	Yes	female	41	hispanic or latino	NA	NA	g3	NA	NA	NA	stage ii	0.426812585499316	0	Years	0.426812585499316	0	Years	168.36.0	nationwide children s hospital	2	ucec	1	false	2014	41	0	0	tcga-a5-a2k7	f42868c0-ff59-438b-90a7-489aea678de9	NA	NA	consented	united states	25	NA	NA	endometrioid endometrial adenocarcinoma (grade 3)	no	NA	NA	NA	NA	NA	NA	primary	NA	19	-14980	NA
TCGA.A5.A3LO	Yes	female	64	not hispanic or latino	NA	NA	g3	NA	NA	NA	stage ib	0.610123119015048	0	Years	0.610123119015048	0	Years	228.20.0	nationwide children s hospital	2	ucec	1	false	2014	64	0	0	tcga-a5-a3lo	2a2bc155-ca7c-48b2-bb77-ccfd6313710a	NA	NA	consented	united states	20	NA	NA	endometrioid endometrial adenocarcinoma (grade 3)	no	NA	NA	NA	NA	NA	NA	primary	NA	15	-23401	NA
TCGA.A5.A3LP	Yes	female	74	not hispanic or latino	NA	NA	g3	NA	NA	NA	stage ib	0.629274965800274	0	Years	0.629274965800274	0	Years	228.20.0	nationwide children s hospital	2	ucec	1	false	2014	74	0	0	tcga-a5-a3lp	9becf65d-01f2-4e84-a256-106002e22526	NA	NA	consented	united states	47	NA	NA	uterine serous endometrial adenocarcinoma	no	NA	NA	NA	NA	NA	NA	primary	NA	15	-27131	NA
TCGA.AJ.A23M	Yes	female	61	NA	NA	NA	g3	NA	NA	NA	stage ii	0.0848153214774282	NA	Years	0.0848153214774282	0	Years	137.40.0	nationwide children s hospital	2	ucec	1	false	2014	61	NA	NA	tcga-aj-a23m	d39df936-4bc6-404d-9e1d-f6416cc5a34c	NA	NA	consented	united states	31	NA	NA	uterine serous endometrial adenocarcinoma	no	NA	NA	NA	NA	NA	NA	primary	NA	14	-22429	NA
TCGA.AJ.A23N	Yes	female	70	NA	NA	NA	g3	NA	NA	NA	stage iiia	0.0902872777017784	NA	Years	0.0902872777017784	0	Years	228.20.0	nationwide children s hospital	2	ucec	1	false	2014	70	NA	NA	tcga-aj-a23n	5d39e9a2-1073-4db2-b02e-db05d59563a7	NA	NA	consented	united states	33	NA	NA	uterine serous endometrial adenocarcinoma	no	NA	NA	NA	NA	NA	NA	primary	no	4	-25772	NA
TCGA.AJ.A23O	Yes	female	69	not hispanic or latino	NA	NA	g3	NA	NA	NA	stage ib	0.164158686730506	0	Years	0.164158686730506	0	Years	137.40.0	nationwide children s hospital	2	ucec	1	false	2014	69	NA	0	tcga-aj-a23o	70b4b353-10d4-49d0-bcc1-855616d8c8cc	NA	NA	consented	united states	60	NA	NA	endometrioid endometrial adenocarcinoma (grade 3)	no	NA	NA	NA	NA	NA	NA	primary	NA	14	-25446	NA
TCGA.AJ.A2QK	Yes	female	65	hispanic or latino	NA	NA	g3	NA	NA	NA	stage ia	0.0328317373461012	NA	Years	0.0328317373461012	0	Years	178.37.0	nationwide children s hospital	2	ucec	1	false	2014	65	NA	0	tcga-aj-a2qk	de5abe44-6d9d-4797-a57a-5adfd71383f0	NA	NA	consented	united states	12	NA	NA	endometrioid endometrial adenocarcinoma (grade 3)	no	NA	NA	NA	NA	NA	NA	primary	NA	18	-23953	NA
TCGA.AJ.A2QL	Yes	female	60	not hispanic or latino	NA	NA	g3	NA	NA	NA	stage iiic1	0.13406292749658	NA	Years	0.13406292749658	0	Years	178.37.0	nationwide children s hospital	2	ucec	1	false	2014	60	0	0	tcga-aj-a2ql	9002fc6c-26de-4b8f-8985-a4814cd3daf7	NA	NA	consented	united states	49	NA	NA	endometrioid endometrial adenocarcinoma (grade 3)	no	NA	distal (>2cm)	NA	NA	NA	NA	primary	NA	18	-22056	NA
TCGA.AJ.A2QM	Yes	female	67	not hispanic or latino	NA	NA	g3	NA	NA	NA	stage ii	0.0848153214774282	NA	Years	0.0848153214774282	0	Years	178.37.0	nationwide children s hospital	2	ucec	1	false	2014	67	0	0	tcga-aj-a2qm	d9f4a2c1-ac6d-48c6-95fe-ffbc2fa08268	NA	NA	consented	united states	31	NA	NA	uterine serous endometrial adenocarcinoma	no	NA	NA	NA	NA	NA	NA	primary	NA	18	-24776	NA
TCGA.AJ.A2QN	Yes	female	60	NA	NA	NA	g3	NA	NA	NA	stage ii	0.166894664842681	NA	Years	0.166894664842681	0	Years	178.37.0	nationwide children s hospital	2	ucec	1	false	2014	60	NA	0	tcga-aj-a2qn	e00f6dc5-bc8b-472d-bac3-c7823364f01e	NA	NA	consented	united states	61	NA	NA	endometrioid endometrial adenocarcinoma (grade 3)	no	NA	NA	NA	NA	NA	NA	primary	NA	18	-21914	NA
TCGA.AJ.A2QO	Yes	female	85	NA	NA	NA	g3	NA	NA	NA	stage ib	0.248974008207934	NA	Years	0.248974008207934	0	Years	178.37.0	nationwide children s hospital	2	ucec	1	false	2014	85	NA	0	tcga-aj-a2qo	dcf1beb9-bce4-4f4c-98dd-1226d8e0c125	NA	NA	consented	united states	91	NA	NA	endometrioid endometrial adenocarcinoma (grade 3)	no	NA	NA	NA	NA	NA	NA	primary	NA	18	-31227	NA
TCGA.AJ.A3BD	Yes	female	57	not hispanic or latino	NA	NA	g3	NA	NA	NA	stage iiic2	0.0410396716826265	NA	Years	0.0410396716826265	0	Years	186.34.0	nationwide children s hospital	2	ucec	1	false	2014	57	0	2	tcga-aj-a3bd	ab68cd1b-5075-4b30-a829-d6d0f95871cb	NA	NA	consented	united states	15	NA	NA	uterine serous endometrial adenocarcinoma	no	NA	NA	NA	NA	NA	NA	primary	NA	3	-21000	NA
TCGA.AJ.A3BF	Yes	female	65	not hispanic or latino	NA	NA	g3	NA	NA	NA	stage iiic2	0.0930232558139535	NA	Years	0.0930232558139535	0	Years	201.30.0	nationwide children s hospital	2	ucec	1	false	2014	65	0	6	tcga-aj-a3bf	40287cdc-19dd-4370-a6a0-f324960e1148	NA	NA	consented	united states	34	NA	NA	uterine serous endometrial adenocarcinoma	no	endometrial	distal (>2cm)	NA	NA	NA	NA	primary	NA	3	-23891	NA
TCGA.AJ.A3BG	Yes	female	65	not hispanic or latino	NA	NA	g3	NA	NA	NA	stage ia	0.0848153214774282	NA	Years	0.0848153214774282	0	Years	186.34.0	nationwide children s hospital	2	ucec	1	false	2014	65	0	0	tcga-aj-a3bg	77ed36ad-222f-4693-8668-0ecf9073d6e8	NA	NA	consented	united states	31	NA	NA	mixed serous and endometrioid	no	endometrial	distal (>2cm)	NA	NA	NA	NA	primary	NA	3	-23860	NA
TCGA.AJ.A3BH	Yes	female	82	not hispanic or latino	NA	NA	g3	NA	NA	NA	stage ib	NA	NA	Years	NA	0	Years	186.34.0	nationwide children s hospital	2	ucec	1	false	2014	82	NA	NA	tcga-aj-a3bh	a7d07151-5fc8-4c2a-a1cd-e7c7a2a9a7a7	NA	NA	consented	united states	NA	NA	NA	endometrioid endometrial adenocarcinoma (grade 3)	no	NA	NA	NA	NA	NA	NA	primary	NA	3	NA	NA
TCGA.AJ.A3BI	Yes	female	67	not hispanic or latino	NA	NA	g3	NA	NA	NA	stage ia	0.166894664842681	NA	Years	0.166894664842681	0	Years	201.30.0	nationwide children s hospital	2	ucec	1	false	2014	67	NA	0	tcga-aj-a3bi	525fb4fc-2167-4506-b4fa-fb896bf64cd0	NA	NA	consented	united states	61	NA	NA	endometrioid endometrial adenocarcinoma (grade 3)	no	NA	distal (>2cm)	NA	NA	NA	NA	primary	NA	3	-24623	NA
TCGA.AJ.A3BK	Yes	female	68	not hispanic or latino	NA	NA	g3	NA	NA	NA	stage ic	0.13953488372093	NA	Years	0.13953488372093	0	Years	186.34.0	nationwide children s hospital	2	ucec	1	false	2014	68	NA	NA	tcga-aj-a3bk	503e6c30-1b62-4f85-bcb4-e34c009894ab	NA	NA	consented	united states	51	NA	NA	endometrioid endometrial adenocarcinoma (grade 3)	no	NA	NA	NA	NA	NA	NA	primary	NA	3	-24927	NA
TCGA.AJ.A3EJ	Yes	female	74	not hispanic or latino	NA	NA	g3	NA	NA	NA	stage iiic2	0.136798905608755	NA	Years	0.136798905608755	1	Years	186.34.0	nationwide children s hospital	2	ucec	1	false	2014	74	NA	2	tcga-aj-a3ej	672de064-3378-4004-a3ea-f79885e10d78	NA	NA	consented	united states	45	NA	NA	mixed serous and endometrioid	no	NA	NA	NA	NA	NA	NA	primary	NA	15	-27301	50
TCGA.AJ.A3EK	Yes	female	53	hispanic or latino	NA	NA	g3	NA	NA	NA	stage ia	0.175102599179207	NA	Years	0.175102599179207	0	Years	186.34.0	nationwide children s hospital	2	ucec	1	false	2014	53	NA	0	tcga-aj-a3ek	14db56ef-ec5e-4775-a229-5d83e58e027c	NA	NA	consented	united states	64	NA	NA	endometrioid endometrial adenocarcinoma (grade 3)	no	NA	distal (>2cm)	NA	NA	NA	NA	primary	NA	15	-19601	NA
TCGA.AJ.A3EL	Yes	female	47	NA	NA	NA	g3	NA	NA	NA	stage ia	0.177838577291382	NA	Years	0.177838577291382	0	Years	201.30.0	nationwide children s hospital	2	ucec	1	false	2014	47	NA	0	tcga-aj-a3el	23e1d96e-6175-4145-8267-8f0a88f54c4d	NA	NA	consented	united states	65	NA	NA	endometrioid endometrial adenocarcinoma (grade 3)	no	NA	distal (>2cm)	NA	NA	NA	NA	primary	NA	15	-17442	NA
TCGA.AJ.A3EM	Yes	female	70	NA	NA	NA	g3	NA	NA	NA	stage ib	0.136798905608755	NA	Years	0.136798905608755	0	Years	201.30.0	nationwide children s hospital	2	ucec	1	false	2014	70	NA	0	tcga-aj-a3em	c856e031-bbd0-431f-b44f-b3ad9b39af7b	NA	NA	consented	united states	51	NA	NA	endometrioid endometrial adenocarcinoma (grade 3)	no	NA	distal (>2cm)	NA	NA	NA	NA	primary	NA	15	-25567	NA
TCGA.AJ.A3I9	Yes	female	52	not hispanic or latino	NA	NA	g3	NA	NA	NA	stage ii	0.106703146374829	NA	Years	0.106703146374829	0	Years	228.20.0	nationwide children s hospital	2	ucec	1	false	2014	52	0	0	tcga-aj-a3i9	e5d64754-15e8-494e-b7f7-25cf2819fe4c	NA	NA	consented	united states	39	NA	NA	endometrioid endometrial adenocarcinoma (grade 3)	no	NA	NA	NA	NA	NA	NA	primary	NA	13	-19145	NA
TCGA.AJ.A3IA	Yes	female	77	not hispanic or latino	NA	NA	g3	NA	NA	NA	stage ib	0.0766073871409029	NA	Years	0.0766073871409029	0	Years	201.30.0	nationwide children s hospital	2	ucec	1	false	2014	77	0	0	tcga-aj-a3ia	8a0a58a0-5c12-4366-af43-4fd25f8ff454	NA	NA	consented	united states	28	NA	NA	uterine serous endometrial adenocarcinoma	no	NA	NA	NA	NA	NA	NA	primary	NA	13	-28458	NA
TCGA.AJ.A3NC	Yes	female	63	NA	NA	NA	g3	NA	NA	NA	stage ia	0.574555403556772	NA	Years	0.574555403556772	0	Years	228.20.0	nationwide children s hospital	2	ucec	1	false	2014	63	NA	NA	tcga-aj-a3nc	c8fb94dd-c535-48f4-9419-aac2bf47bbb4	NA	NA	consented	united states	210	NA	NA	endometrioid endometrial adenocarcinoma (grade 3)	no	endometrial	distal (>2cm)	NA	NA	NA	NA	primary	NA	17	-23345	NA
TCGA.AJ.A3NE	Yes	female	46	not hispanic or latino	NA	NA	g3	NA	NA	NA	stage ia	0.213406292749658	NA	Years	0.213406292749658	0	Years	228.20.0	nationwide children s hospital	2	ucec	1	false	2014	46	NA	0	tcga-aj-a3ne	1dcf33e9-4c9b-4b2b-914e-15e6be5dcd07	NA	NA	consented	united states	78	NA	NA	endometrioid endometrial adenocarcinoma (grade 3)	no	endometrial	distal (>2cm)	NA	NA	NA	NA	primary	NA	17	-16953	NA
TCGA.AJ.A3NF	Yes	female	60	not hispanic or latino	NA	NA	g3	NA	NA	NA	stage iiic	0.112175102599179	NA	Years	0.112175102599179	0	Years	228.20.0	nationwide children s hospital	2	ucec	1	false	2014	60	0	0	tcga-aj-a3nf	9fcbef9e-2cca-4033-b574-daab2a42198b	NA	NA	consented	united states	41	NA	NA	uterine serous endometrial adenocarcinoma	no	NA	distal (>2cm)	NA	NA	NA	NA	primary	NA	17	-22218	NA
TCGA.AJ.A3NG	Yes	female	83	not hispanic or latino	NA	NA	g3	NA	NA	NA	stage ii	0.142270861833105	NA	Years	0.142270861833105	0	Years	228.20.0	nationwide children s hospital	2	ucec	1	false	2014	83	NA	0	tcga-aj-a3ng	1addcd66-79ab-4976-9679-37f0f31ba1df	NA	NA	consented	united states	52	NA	NA	mixed serous and endometrioid	no	NA	distal (>2cm)	NA	NA	NA	NA	primary	NA	17	-30346	NA
TCGA.AJ.A3NH	Yes	female	90	not hispanic or latino	NA	NA	g3	NA	NA	NA	stage ib	0.0629274965800274	NA	Years	0.0629274965800274	0	Years	228.20.0	nationwide children s hospital	2	ucec	1	false	2014	90	NA	NA	tcga-aj-a3nh	7186180a-688a-4fcc-9a67-166eff032e4b	NA	NA	consented	united states	23	NA	NA	uterine serous endometrial adenocarcinoma	no	NA	distal (>2cm)	NA	NA	NA	NA	primary	NA	17	-32872	NA
TCGA.AJ.A3OJ	Yes	female	54	not hispanic or latino	NA	NA	g3	NA	NA	NA	stage ii	0.161422708618331	NA	Years	0.161422708618331	0	Years	228.20.0	nationwide children s hospital	2	ucec	1	false	2014	54	NA	0	tcga-aj-a3oj	76f98002-e8df-4dfa-926e-8bb2d5114966	NA	NA	consented	united states	59	NA	NA	endometrioid endometrial adenocarcinoma (grade 3)	no	NA	NA	NA	NA	NA	NA	primary	NA	19	-19815	NA
TCGA.AJ.A3OK	Yes	female	73	NA	NA	NA	g3	NA	NA	NA	stage ia	0.388508891928865	NA	Years	0.388508891928865	0	Years	228.20.0	nationwide children s hospital	2	ucec	1	false	2014	73	NA	0	tcga-aj-a3ok	12df24c6-1229-4777-ad90-7dd66259b65f	NA	NA	consented	united states	142	NA	NA	uterine serous endometrial adenocarcinoma	no	NA	NA	NA	NA	NA	NA	primary	NA	19	-26843	NA
TCGA.AJ.A3OL	Yes	female	55	not hispanic or latino	NA	NA	g3	NA	NA	NA	stage iiia	0.155950752393981	NA	Years	0.155950752393981	0	Years	228.20.0	nationwide children s hospital	2	ucec	1	false	2014	55	NA	0	tcga-aj-a3ol	7f91a0c5-d639-48ea-b3f7-b6f385e047ed	NA	NA	consented	united states	57	NA	NA	endometrioid endometrial adenocarcinoma (grade 3)	no	NA	NA	NA	NA	NA	NA	primary	NA	19	-20119	NA
TCGA.AJ.A3QS	Yes	female	57	not hispanic or latino	NA	NA	g3	NA	NA	NA	stage iiia	0.153214774281806	NA	Years	0.153214774281806	0	Years	228.20.0	nationwide children s hospital	2	ucec	1	false	2014	57	NA	0	tcga-aj-a3qs	69fc74bc-e961-40e2-9169-d7b51658eb10	NA	NA	consented	united states	46	NA	NA	uterine serous endometrial adenocarcinoma	no	NA	NA	NA	NA	NA	NA	primary	no	28	-21152	NA
TCGA.AJ.A3TW	Yes	female	78	not hispanic or latino	NA	NA	g3	NA	NA	NA	stage ib	0.13953488372093	NA	Years	0.13953488372093	0	Years	228.20.0	nationwide children s hospital	2	ucec	1	false	2014	78	NA	0	tcga-aj-a3tw	9ee944ef-4293-4228-b750-cc34ab388eb3	NA	NA	consented	united states	51	NA	NA	uterine serous endometrial adenocarcinoma	no	NA	NA	NA	NA	NA	NA	primary	no	6	-28550	NA
TCGA.AJ.A4ZG	Yes	female	53	not hispanic or latino	NA	NA	g3	NA	NA	NA	stage ivb	0.0766073871409029	NA	Years	0.0766073871409029	0	Years	289.17.0	nationwide children s hospital	2	ucec	1	false	2014	53	NA	NA	tcga-aj-a4zg	fae3dbd7-1c4e-45c0-8187-c09892279565	NA	NA	consented	united states	28	NA	NA	serous endometrial adenocarcinoma	no	NA	distal (>2cm)	NA	NA	NA	NA	primary	no	15	-19491	NA
TCGA.AP.A051	Yes	female	69	NA	NA	NA	g3	NA	NA	NA	stage ia	6.96306429548564	NA	Years	6.96306429548564	0	Years	49.42.0	nationwide children s hospital	2	ucec	1	false	2014	69	0	0	tcga-ap-a051	b045f24b-f822-4df9-9ffa-47308edcec8c	NA	NA	consented	NA	17	NA	NA	endometrioid endometrial adenocarcinoma (grade 3)	no	NA	NA	NA	NA	NA	NA	primary	NA	23	-25268	NA
TCGA.AP.A052	Yes	female	59	NA	NA	NA	g3	NA	NA	NA	stage ivb	1.07523939808482	NA	Years	1.83036935704514	1	Years	49.42.0	nationwide children s hospital	2	ucec	1	false	2014	59	0	0	tcga-ap-a052	bd4284a7-260d-48b3-9b48-a1c578c30d27	NA	NA	consented	NA	32	NA	NA	uterine serous endometrial adenocarcinoma	no	NA	NA	NA	NA	NA	NA	primary	NA	23	-21721	669
TCGA.AP.A053	Yes	female	90	not hispanic or latino	NA	NA	g3	NA	NA	NA	stage ia	0.495212038303694	NA	Years	0.495212038303694	0	Years	49.42.0	nationwide children s hospital	2	ucec	1	false	2014	90	0	0	tcga-ap-a053	af37d8f0-fea0-47f6-be0a-2fb55a5da5c4	NA	NA	consented	NA	42	NA	NA	endometrioid endometrial adenocarcinoma (grade 3)	no	NA	NA	NA	NA	NA	NA	primary	NA	1	-32872	NA
TCGA.AP.A054	Yes	female	64	not hispanic or latino	NA	NA	g3	NA	NA	NA	stage iiic1	1.54856361149111	NA	Years	1.93980848153215	1	Years	59.43.0	nationwide children s hospital	2	ucec	1	false	2014	64	0	0	tcga-ap-a054	d77e4dbc-b239-4742-8cb7-efd427010d13	NA	NA	consented	NA	20	NA	NA	endometrioid endometrial adenocarcinoma (grade 3)	no	NA	NA	NA	NA	NA	NA	primary	NA	23	-23404	709
TCGA.AP.A056	Yes	female	64	NA	NA	NA	g3	NA	NA	NA	stage ii	5.54309165526676	NA	Years	5.54309165526676	0	Years	49.42.0	nationwide children s hospital	2	ucec	1	false	2014	64	0	0	tcga-ap-a056	585a1f31-3804-43ca-81e9-4e571fe03642	NA	NA	consented	NA	14	NA	NA	endometrioid endometrial adenocarcinoma (grade 3)	no	NA	NA	NA	NA	NA	NA	primary	NA	23	-23706	NA
TCGA.AP.A059	Yes	female	69	not hispanic or latino	NA	NA	g3	NA	NA	NA	stage ia	0.683994528043776	NA	Years	0.683994528043776	0	Years	92.43.0	nationwide children s hospital	2	ucec	1	false	2014	69	0	0	tcga-ap-a059	4549bff6-6886-4102-a1de-02691b664c52	NA	NA	consented	NA	25	NA	NA	endometrioid endometrial adenocarcinoma (grade 3)	no	NA	NA	NA	NA	NA	NA	primary	NA	1	-25311	NA
TCGA.AP.A05A	Yes	female	81	NA	NA	NA	g3	NA	NA	NA	stage ii	3.27770177838577	NA	Years	3.27770177838577	0	Years	49.42.0	nationwide children s hospital	2	ucec	1	false	2014	81	0	0	tcga-ap-a05a	c350b53b-3c27-4b9e-8b57-d7b6a1205a1f	NA	NA	consented	NA	36	NA	NA	uterine serous endometrial adenocarcinoma	no	NA	NA	NA	NA	NA	NA	primary	NA	23	-29914	NA
TCGA.AP.A05D	Yes	female	67	NA	NA	NA	g3	NA	NA	NA	stage iiic2	3.73187414500684	NA	Years	3.73187414500684	0	Years	49.42.0	nationwide children s hospital	2	ucec	1	false	2014	67	0	1	tcga-ap-a05d	f7e06a10-74ca-4f52-a944-b3f22c016998	NA	NA	consented	NA	33	NA	NA	uterine serous endometrial adenocarcinoma	no	NA	NA	NA	NA	NA	NA	primary	NA	1	-24596	NA
TCGA.AP.A05H	Yes	female	75	NA	NA	NA	g3	NA	NA	NA	stage ib	2.27359781121751	NA	Years	2.27359781121751	0	Years	49.42.0	nationwide children s hospital	2	ucec	1	false	2014	75	0	0	tcga-ap-a05h	fe5f4822-37a3-4f9e-8d33-8b9f36bf6895	NA	NA	consented	NA	16	NA	NA	uterine serous endometrial adenocarcinoma	no	NA	NA	NA	NA	NA	NA	primary	NA	23	-27744	NA
TCGA.AP.A05J	Yes	female	66	NA	NA	NA	g3	NA	NA	NA	stage ii	1.74829001367989	NA	Years	1.74829001367989	0	Years	49.42.0	nationwide children s hospital	2	ucec	1	false	2014	66	0	0	tcga-ap-a05j	38f9fe64-de79-498c-b3ca-1c83af0ed72a	NA	NA	consented	NA	20	NA	NA	uterine serous endometrial adenocarcinoma	no	NA	NA	NA	NA	NA	NA	primary	NA	23	-24119	NA
TCGA.AP.A05N	Yes	female	58	NA	NA	NA	g1	NA	NA	NA	stage ia	0.65389876880985	NA	Years	0.65389876880985	0	Years	49.42.0	nationwide children s hospital	2	ucec	1	false	2014	58	0	0	tcga-ap-a05n	08b11e0e-5b8e-45ea-9b6b-30e3185b03d7	NA	NA	consented	NA	18	NA	NA	endometrioid endometrial adenocarcinoma (grade 1 or 2)	no	NA	NA	NA	NA	NA	NA	primary	NA	23	-21254	NA
TCGA.AP.A05O	Yes	female	68	NA	NA	NA	g3	NA	NA	NA	stage ib	0.930232558139535	NA	Years	1.01504787961696	0	Years	92.43.0	nationwide children s hospital	2	ucec	1	false	2014	68	0	0	tcga-ap-a05o	49431740-7ed1-4c67-8d66-730629825895	NA	NA	consented	NA	20	NA	NA	endometrioid endometrial adenocarcinoma (grade 3)	no	NA	NA	NA	NA	NA	NA	primary	NA	1	-24977	NA
TCGA.AP.A05P	Yes	female	54	not hispanic or latino	NA	NA	g1	NA	NA	NA	stage ia	0.711354309165527	NA	Years	0.711354309165527	0	Years	59.43.0	nationwide children s hospital	2	ucec	1	false	2014	54	0	0	tcga-ap-a05p	3cb83517-78a4-47b8-8b1e-57e765dbdd2e	NA	NA	consented	NA	15	NA	NA	endometrioid endometrial adenocarcinoma (grade 1 or 2)	no	NA	NA	NA	NA	NA	NA	primary	NA	23	-20016	NA
TCGA.AP.A0L8	Yes	female	70	NA	NA	NA	g3	NA	NA	NA	stage iiic2	3.97264021887825	NA	Years	4.06019151846785	1	Years	59.43.0	nationwide children s hospital	2	ucec	1	false	2014	70	0	1	tcga-ap-a0l8	9aa8c2b4-db32-4899-bf0c-d578cb175e90	NA	NA	consented	NA	67	NA	NA	uterine serous endometrial adenocarcinoma	no	NA	NA	NA	NA	NA	NA	primary	NA	23	-25733	1484
TCGA.AP.A0L9	Yes	female	71	NA	NA	NA	g3	NA	NA	NA	stage ia	9.41997264021888	NA	Years	9.41997264021888	0	Years	59.43.0	nationwide children s hospital	2	ucec	1	false	2014	71	0	0	tcga-ap-a0l9	7b9947d5-e86b-4006-8890-ea5209584a88	NA	NA	consented	NA	7	NA	NA	uterine serous endometrial adenocarcinoma	no	NA	NA	NA	NA	NA	NA	primary	NA	23	-26185	NA
TCGA.AP.A0LD	Yes	female	63	NA	NA	NA	g3	NA	NA	NA	stage ib	7.95075239398085	NA	Years	7.95075239398085	0	Years	59.43.0	nationwide children s hospital	2	ucec	1	false	2014	63	0	0	tcga-ap-a0ld	1200c8b7-a058-4c01-bbe2-04ec09a65245	NA	NA	consented	NA	24	NA	NA	endometrioid endometrial adenocarcinoma (grade 3)	no	NA	NA	NA	NA	NA	NA	primary	NA	23	-23216	NA
TCGA.AP.A0LE	Yes	female	57	NA	NA	NA	g3	NA	NA	NA	stage ia	8.16963064295486	NA	Years	8.16963064295486	0	Years	73.44.0	nationwide children s hospital	2	ucec	1	false	2014	57	0	0	tcga-ap-a0le	dcff8659-ecca-4798-80a3-dd6e7642ba2b	NA	NA	consented	NA	20	NA	NA	endometrioid endometrial adenocarcinoma (grade 3)	no	NA	NA	NA	NA	NA	NA	primary	NA	23	-20967	NA
TCGA.AP.A0LF	Yes	female	82	not hispanic or latino	NA	NA	g3	NA	NA	NA	stage ivb	0.281805745554036	NA	Years	0.281805745554036	0	Years	92.43.0	nationwide children s hospital	2	ucec	1	false	2014	82	0	0	tcga-ap-a0lf	748e38b1-2ead-4a0a-8881-d640617b856b	NA	NA	consented	NA	20	NA	NA	endometrioid endometrial adenocarcinoma (grade 3)	no	NA	NA	NA	NA	NA	NA	primary	NA	1	-30027	NA
TCGA.AP.A0LG	Yes	female	54	NA	NA	NA	g3	NA	NA	NA	stage ia	5.25581395348837	NA	Years	5.25581395348837	0	Years	59.43.0	nationwide children s hospital	2	ucec	1	false	2014	54	0	0	tcga-ap-a0lg	cca5717d-226d-4390-a99b-c7aed6d9d70e	NA	NA	consented	NA	31	NA	NA	endometrioid endometrial adenocarcinoma (grade 3)	no	NA	NA	NA	NA	NA	NA	primary	NA	23	-20046	NA
TCGA.AP.A0LH	Yes	female	60	not hispanic or latino	NA	NA	g3	NA	NA	NA	stage ia	0.823529411764706	NA	Years	3.02599179206566	1	Years	59.43.0	nationwide children s hospital	2	ucec	1	false	2014	60	0	0	tcga-ap-a0lh	7dce4215-01f6-43e9-9378-9e22c26c23a2	NA	NA	consented	NA	12	NA	NA	mixed serous and endometrioid	no	NA	NA	NA	NA	NA	NA	primary	NA	23	-22169	1106
TCGA.AP.A0LI	Yes	female	67	NA	NA	NA	g3	NA	NA	NA	stage iiic2	7.11901504787962	NA	Years	7.11901504787962	0	Years	59.43.0	nationwide children s hospital	2	ucec	1	false	2014	67	0	2	tcga-ap-a0li	e1e8dc66-467c-48a5-be56-3db4f665b9f1	NA	NA	consented	NA	62	NA	NA	uterine serous endometrial adenocarcinoma	no	NA	NA	NA	NA	NA	NA	primary	NA	23	-24572	NA
TCGA.AP.A0LJ	Yes	female	42	NA	NA	NA	g1	NA	NA	NA	stage ia	2.64021887824897	NA	Years	2.64021887824897	0	Years	59.43.0	nationwide children s hospital	2	ucec	1	false	2014	42	0	0	tcga-ap-a0lj	b4a520ae-f259-48c8-823e-c10b9b8a133a	NA	NA	consented	NA	27	NA	NA	endometrioid endometrial adenocarcinoma (grade 1 or 2)	no	NA	NA	NA	NA	NA	NA	primary	NA	23	-15577	NA
TCGA.AP.A0LL	Yes	female	56	NA	NA	NA	g1	NA	NA	NA	stage ia	2.16142270861833	NA	Years	5.85772913816689	0	Years	73.44.0	nationwide children s hospital	2	ucec	1	false	2014	56	0	0	tcga-ap-a0ll	d17668c4-5d66-4e16-8b70-b54616581aae	NA	NA	consented	NA	10	NA	NA	endometrioid endometrial adenocarcinoma (grade 1 or 2)	no	NA	NA	NA	NA	NA	NA	primary	NA	23	-20699	NA
TCGA.AP.A0LM	Yes	female	33	NA	NA	NA	g3	NA	NA	NA	stage iiic2	2.25718194254446	NA	Years	2.25718194254446	0	Years	92.43.0	nationwide children s hospital	2	ucec	1	false	2014	33	0	1	tcga-ap-a0lm	43e228ae-c890-444f-afbd-49385562e33a	NA	NA	consented	NA	40	NA	NA	endometrioid endometrial adenocarcinoma (grade 3)	no	NA	NA	NA	NA	NA	NA	primary	NA	1	-12309	NA
TCGA.AP.A0LN	Yes	female	56	NA	NA	NA	g1	NA	NA	NA	stage ia	5.4500683994528	NA	Years	5.4500683994528	0	Years	59.43.0	nationwide children s hospital	2	ucec	1	false	2014	56	0	0	tcga-ap-a0ln	60fcf50a-8598-475d-8dd0-6b3044661233	NA	NA	consented	NA	18	NA	NA	endometrioid endometrial adenocarcinoma (grade 1 or 2)	no	NA	NA	NA	NA	NA	NA	primary	NA	23	-20704	NA
TCGA.AP.A0LO	Yes	female	45	not hispanic or latino	NA	NA	g2	NA	NA	NA	stage ia	1.41176470588235	NA	Years	2.7797537619699	1	Years	59.43.0	nationwide children s hospital	2	ucec	1	false	2014	45	0	0	tcga-ap-a0lo	a081da6f-51f3-4555-a6b8-736f8c6cda39	NA	NA	consented	NA	17	NA	NA	endometrioid endometrial adenocarcinoma (grade 1 or 2)	no	NA	NA	NA	NA	NA	NA	primary	NA	23	-16492	1016
TCGA.AP.A0LP	Yes	female	76	NA	NA	NA	g1	NA	NA	NA	stage ia	5.12995896032832	NA	Years	5.12995896032832	0	Years	73.44.0	nationwide children s hospital	2	ucec	1	false	2014	76	0	0	tcga-ap-a0lp	efae3940-d3cc-4988-bdb4-fa05d977aff5	NA	NA	consented	NA	22	NA	NA	endometrioid endometrial adenocarcinoma (grade 1 or 2)	no	NA	NA	NA	NA	NA	NA	primary	NA	23	-27897	NA
TCGA.AP.A0LQ	Yes	female	59	NA	NA	NA	g2	NA	NA	NA	stage ia	5.21477428180575	NA	Years	5.21477428180575	0	Years	73.44.0	nationwide children s hospital	2	ucec	1	false	2014	59	0	0	tcga-ap-a0lq	252500d2-86a3-4090-a57f-1e8c3d44c573	NA	NA	consented	NA	16	NA	NA	endometrioid endometrial adenocarcinoma (grade 1 or 2)	no	NA	NA	NA	NA	NA	NA	primary	NA	23	-21628	NA
TCGA.AP.A0LS	Yes	female	63	NA	NA	NA	g2	NA	NA	NA	stage ia	4.56361149110807	0	Years	4.56361149110807	0	Years	121.43.0	nationwide children s hospital	2	ucec	1	false	2014	63	0	0	tcga-ap-a0ls	c5a797d3-82ae-49dc-b2fe-0da64da271a2	NA	NA	consented	NA	7	NA	NA	endometrioid endometrial adenocarcinoma (grade 1 or 2)	no	NA	NA	NA	NA	NA	NA	primary	NA	22	-23126	NA
TCGA.AP.A0LT	Yes	female	57	NA	NA	NA	g2	NA	NA	NA	stage ii	3.2421340629275	NA	Years	3.2421340629275	0	Years	59.43.0	nationwide children s hospital	2	ucec	1	false	2014	57	0	0	tcga-ap-a0lt	43714e9a-e9c4-4206-af92-1d00d2a8ae35	NA	NA	consented	NA	17	NA	NA	endometrioid endometrial adenocarcinoma (grade 1 or 2)	no	NA	NA	NA	NA	NA	NA	primary	NA	23	-21106	NA
TCGA.AP.A0LV	Yes	female	39	NA	NA	NA	g1	NA	NA	NA	stage ia	1.05335157318741	NA	Years	1.05335157318741	0	Years	59.43.0	nationwide children s hospital	2	ucec	1	false	2014	39	0	0	tcga-ap-a0lv	5dfdfcfc-72cc-4e33-aa3f-0d744eb94330	NA	NA	consented	NA	10	NA	NA	endometrioid endometrial adenocarcinoma (grade 1 or 2)	no	NA	NA	NA	NA	NA	NA	primary	NA	23	-14556	NA
TCGA.AP.A1DH	Yes	female	62	NA	NA	NA	g3	NA	NA	NA	stage ia	4.96853625170999	0	Years	4.96853625170999	0	Years	104.43.0	nationwide children s hospital	2	ucec	1	false	2014	62	0	0	tcga-ap-a1dh	07d1aef3-31c7-4c44-a078-16a9eb096d58	NA	NA	consented	NA	10	NA	NA	endometrioid endometrial adenocarcinoma (grade 3)	no	NA	NA	NA	NA	NA	NA	primary	NA	9	-22652	NA
TCGA.AP.A1DK	Yes	female	53	NA	NA	NA	g3	NA	NA	NA	stage ia	4.51436388508892	0	Years	4.51436388508892	0	Years	104.43.0	nationwide children s hospital	2	ucec	1	false	2014	53	0	0	tcga-ap-a1dk	51de7e94-e2fa-420b-9aa2-3637d17fc6ea	NA	NA	consented	NA	12	NA	NA	endometrioid endometrial adenocarcinoma (grade 3)	no	NA	NA	NA	NA	NA	NA	primary	NA	9	-19509	NA
TCGA.AP.A1DM	Yes	female	60	NA	NA	NA	g1	NA	NA	NA	stage ia	3.63611491108071	0	Years	3.63611491108071	0	Years	104.43.0	nationwide children s hospital	2	ucec	1	false	2014	60	0	0	tcga-ap-a1dm	ca7f9d8b-2abc-4606-bf95-4c42791b38bd	NA	NA	consented	NA	69	NA	NA	endometrioid endometrial adenocarcinoma (grade 1 or 2)	no	NA	NA	NA	NA	NA	NA	primary	NA	9	-22239	NA
TCGA.AP.A1DO	Yes	female	62	not hispanic or latino	NA	NA	g2	NA	NA	NA	stage ia	2.6046511627907	0	Years	2.6046511627907	0	Years	104.36.0	nationwide children s hospital	29	ucec	8	false	2013	62	0	0	tcga-ap-a1do	3348a7aa-f5c3-4fba-9968-68da5cedfd7e	NA	NA	consented	NA	31	NA	NA	endometrioid endometrial adenocarcinoma (grade 1 or 2)	no	NA	NA	NA	NA	NA	NA	primary	NA	9	-22787	NA
TCGA.AP.A1DP	Yes	female	70	NA	NA	NA	g2	NA	NA	NA	stage ia	2.27086183310533	1	Years	2.95759233926129	1	Years	104.43.0	nationwide children s hospital	2	ucec	1	false	2014	70	0	0	tcga-ap-a1dp	a93c47a9-65b5-4785-af4f-a2078db4514e	NA	NA	consented	NA	20	NA	NA	endometrioid endometrial adenocarcinoma (grade 1 or 2)	no	NA	NA	NA	NA	NA	NA	primary	NA	9	-25601	1081
TCGA.AP.A1DQ	Yes	female	76	NA	NA	NA	high grade	NA	NA	NA	stage iiic1	2.47332421340629	1	Years	3.23939808481532	0	Years	104.43.0	nationwide children s hospital	2	ucec	1	false	2014	76	0	0	tcga-ap-a1dq	ad0806a5-df9e-48ea-bc8b-d4a3c9ea7ea0	NA	NA	consented	NA	9	NA	NA	uterine serous endometrial adenocarcinoma	no	NA	NA	NA	NA	NA	NA	primary	NA	9	-27815	NA
TCGA.AP.A1DR	Yes	female	59	NA	NA	NA	g2	NA	NA	NA	stage iiic1	3.09439124487004	0	Years	3.09439124487004	0	Years	104.43.0	nationwide children s hospital	2	ucec	1	false	2014	59	0	0	tcga-ap-a1dr	0f064588-2d7e-439a-90a6-dfa17bb8af15	NA	NA	consented	NA	14	NA	NA	endometrioid endometrial adenocarcinoma (grade 1 or 2)	no	NA	NA	NA	NA	NA	NA	primary	NA	9	-21904	NA
TCGA.AP.A1DV	Yes	female	59	not hispanic or latino	NA	NA	g3	NA	NA	NA	stage ii	0.558139534883721	0	Years	0.558139534883721	0	Years	104.43.0	nationwide children s hospital	2	ucec	1	false	2014	59	0	0	tcga-ap-a1dv	1b685c46-57b3-4052-b5b9-1f704809bf04	NA	NA	consented	NA	41	NA	NA	endometrioid endometrial adenocarcinoma (grade 3)	no	NA	NA	NA	NA	NA	NA	primary	NA	9	-21901	NA
TCGA.AP.A1E0	Yes	female	40	NA	NA	NA	g2	NA	NA	NA	stage iiic2	1.890560875513	0	Years	1.890560875513	0	Years	104.43.0	nationwide children s hospital	2	ucec	1	false	2014	40	0	1	tcga-ap-a1e0	84b96f93-6273-4101-a259-9602000ae491	NA	NA	consented	NA	42	NA	NA	endometrioid endometrial adenocarcinoma (grade 1 or 2)	no	NA	NA	NA	NA	NA	NA	primary	NA	9	-14653	NA
TCGA.AP.A1E1	Yes	female	74	NA	NA	NA	g2	NA	NA	NA	stage ia	0.867305061559507	0	Years	0.867305061559507	0	Years	104.43.0	nationwide children s hospital	2	ucec	1	false	2014	74	0	0	tcga-ap-a1e1	2b85b84f-e680-4b5c-93ea-3c71567227e8	NA	NA	consented	NA	9	NA	NA	endometrioid endometrial adenocarcinoma (grade 1 or 2)	no	NA	NA	NA	NA	NA	NA	primary	NA	9	-27072	NA
TCGA.AP.A1E3	Yes	female	45	NA	NA	NA	g3	NA	NA	NA	stage iiic1	1.43091655266758	0	Years	1.43091655266758	0	Years	104.43.0	nationwide children s hospital	2	ucec	1	false	2014	45	0	0	tcga-ap-a1e3	44ac7093-a733-4c55-a964-0ba9ec141d2d	NA	NA	consented	NA	19	NA	NA	endometrioid endometrial adenocarcinoma (grade 3)	no	NA	NA	NA	NA	NA	NA	primary	NA	9	-16544	NA
TCGA.AP.A1E4	Yes	female	54	NA	NA	NA	g2	NA	NA	NA	stage ib	0.432284541723666	1	Years	0.730506155950752	0	Years	104.43.0	nationwide children s hospital	2	ucec	1	false	2014	54	0	0	tcga-ap-a1e4	0b2eb188-dd23-4dbf-91bb-02e3c81a69bc	NA	NA	consented	NA	27	NA	NA	endometrioid endometrial adenocarcinoma (grade 1 or 2)	no	NA	NA	NA	NA	NA	NA	primary	NA	9	-19814	NA
TCGA.AP.A3K1	Yes	female	56	not hispanic or latino	NA	NA	high grade	NA	NA	NA	stage ivb	1.51846785225718	NA	Years	1.51846785225718	0	Years	201.30.0	nationwide children s hospital	2	ucec	1	false	2014	56	0	12	tcga-ap-a3k1	211b2c52-1ad8-4d33-af0b-69ec1a56c821	NA	NA	consented	united states	29	NA	NA	uterine serous endometrial adenocarcinoma	no	NA	NA	NA	NA	NA	NA	primary	NA	16	-20594	NA
TCGA.AP.A5FX	Yes	female	68	NA	NA	NA	g3	NA	NA	NA	stage iiic1	2.80711354309166	NA	Years	2.80711354309166	0	Years	289.17.0	nationwide children s hospital	2	ucec	1	false	2014	68	0	0	tcga-ap-a5fx	a633d316-59a4-45ae-8bf8-135cfbd27656	never used	NA	consented	united states	23	NA	NA	mixed serous and endometrioid	no	NA	NA	NA	NA	NA	NA	primary	no	26	-25062	NA
TCGA.AW.A1PO	Yes	female	66	not hispanic or latino	NA	NA	g3	NA	NA	NA	stage iiia	0.0465116279069767	NA	Years	0.0465116279069767	0	Years	137.40.0	nationwide children s hospital	2	ucec	1	false	2014	66	0	0	tcga-aw-a1po	4cb4dd07-0ce5-4de7-a0bd-546183949efe	NA	NA	consented	russia	0	NA	NA	endometrioid endometrial adenocarcinoma (grade 3)	no	NA	NA	NA	NA	NA	NA	primary	NA	5	-24225	NA
TCGA.AX.A05S	Yes	female	81	not hispanic or latino	NA	NA	g3	NA	NA	NA	stage iiic	0.92202462380301	NA	Years	1.12995896032832	1	Years	49.42.0	nationwide children s hospital	2	ucec	1	false	2014	81	NA	0	tcga-ax-a05s	3a4a6aff-4720-41fc-a114-85f38610ebb1	NA	NA	consented	united states	56	NA	NA	endometrioid endometrial adenocarcinoma (grade 3)	no	NA	NA	NA	NA	NA	NA	primary	NA	23	-29928	413
TCGA.AX.A05T	Yes	female	82	NA	NA	NA	g1	NA	NA	NA	stage ib	1.64979480164159	NA	Years	1.64979480164159	0	Years	49.42.0	nationwide children s hospital	2	ucec	1	false	2014	82	NA	0	tcga-ax-a05t	0119eab6-00e7-4346-aa52-cbbeeba3621d	NA	NA	consented	united states	-1	NA	NA	endometrioid endometrial adenocarcinoma (grade 1 or 2)	no	NA	NA	NA	NA	NA	NA	primary	NA	23	-30136	NA
TCGA.AX.A05U	Yes	female	56	not hispanic or latino	NA	NA	g1	NA	NA	NA	stage ib	2.46785225718194	NA	Years	2.46785225718194	0	Years	49.42.0	nationwide children s hospital	2	ucec	1	false	2014	56	NA	0	tcga-ax-a05u	e56c6abc-b36c-4667-a347-0a541ce4791d	NA	NA	consented	NA	65	NA	NA	endometrioid endometrial adenocarcinoma (grade 1 or 2)	no	NA	NA	NA	NA	NA	NA	primary	NA	23	-20533	NA
TCGA.AX.A05W	Yes	female	60	not hispanic or latino	NA	NA	g1	NA	NA	NA	stage iib	5.68536251709986	NA	Years	5.68536251709986	0	Years	49.42.0	nationwide children s hospital	2	ucec	1	false	2014	60	NA	0	tcga-ax-a05w	87e44856-eb9a-475f-96b1-047b7f77b0da	NA	NA	consented	NA	27	NA	NA	endometrioid endometrial adenocarcinoma (grade 1 or 2)	no	NA	NA	NA	NA	NA	NA	primary	NA	23	-22200	NA
TCGA.AX.A05Y	Yes	female	57	not hispanic or latino	NA	NA	g1	NA	NA	NA	stage ib	0.528043775649795	NA	Years	5.99452804377565	0	Years	49.42.0	nationwide children s hospital	2	ucec	1	false	2014	57	NA	0	tcga-ax-a05y	cbe0bd4a-02b7-43e7-b08e-2b0f13560eaf	NA	NA	consented	NA	66	NA	NA	endometrioid endometrial adenocarcinoma (grade 1 or 2)	no	NA	NA	NA	NA	NA	NA	primary	NA	23	-20904	NA
TCGA.AX.A05Z	Yes	female	37	hispanic or latino	NA	NA	g2	NA	NA	NA	stage iiia	3.86593707250342	NA	Years	3.86593707250342	0	Years	49.42.0	nationwide children s hospital	2	ucec	1	false	2014	37	NA	0	tcga-ax-a05z	bf632368-8ce7-4b4b-8842-d1b1801e62ef	NA	NA	consented	NA	20	NA	NA	endometrioid endometrial adenocarcinoma (grade 1 or 2)	no	NA	NA	NA	NA	NA	NA	primary	NA	24	-13529	NA
TCGA.AX.A060	Yes	female	77	not hispanic or latino	NA	NA	g3	NA	NA	NA	stage ic	2.94117647058824	NA	Years	2.94117647058824	0	Years	49.42.0	nationwide children s hospital	2	ucec	1	false	2014	77	NA	0	tcga-ax-a060	d1b615f4-50c9-497b-8a69-8de78aa17e09	NA	NA	consented	NA	102	NA	NA	endometrioid endometrial adenocarcinoma (grade 3)	no	NA	NA	NA	NA	NA	NA	primary	NA	24	-28472	NA
TCGA.AX.A062	Yes	female	53	NA	NA	NA	g1	NA	NA	NA	stage ib	3.82489740082079	NA	Years	3.82489740082079	0	Years	49.42.0	nationwide children s hospital	2	ucec	1	false	2014	53	NA	0	tcga-ax-a062	4af65655-a3bd-4252-9b2f-2b2c4394f95c	NA	NA	consented	NA	7	NA	NA	endometrioid endometrial adenocarcinoma (grade 1 or 2)	no	NA	NA	NA	NA	NA	NA	primary	NA	24	-19643	NA
TCGA.AX.A063	Yes	female	63	not hispanic or latino	NA	NA	g2	NA	NA	NA	stage ib	5.53761969904241	NA	Years	5.53761969904241	0	Years	49.42.0	nationwide children s hospital	2	ucec	1	false	2014	63	NA	0	tcga-ax-a063	e8909bdf-460c-4291-8e9b-7be12f343eae	NA	NA	consented	NA	28	NA	NA	endometrioid endometrial adenocarcinoma (grade 1 or 2)	no	NA	NA	NA	NA	NA	NA	primary	NA	24	-23045	NA
TCGA.AX.A064	Yes	female	81	NA	NA	NA	g2	NA	NA	NA	stage iia	2.91108071135431	NA	Years	2.91108071135431	0	Years	49.42.0	nationwide children s hospital	2	ucec	1	false	2014	81	NA	0	tcga-ax-a064	633e6994-3e8b-4c0b-9b79-06cf4ab6f9bc	NA	NA	consented	NA	12	NA	NA	endometrioid endometrial adenocarcinoma (grade 1 or 2)	no	NA	NA	NA	NA	NA	NA	primary	NA	29	-29625	NA
TCGA.AX.A06B	Yes	female	72	not hispanic or latino	NA	NA	g3	NA	NA	NA	stage iia	4.48426812585499	NA	Years	4.48426812585499	0	Years	49.42.0	nationwide children s hospital	2	ucec	1	false	2014	72	NA	NA	tcga-ax-a06b	95e6d327-9ab7-45de-9527-f5634b3995c3	NA	NA	consented	united states	20	NA	NA	endometrioid endometrial adenocarcinoma (grade 3)	no	NA	NA	NA	NA	NA	NA	primary	NA	25	-26348	NA
TCGA.AX.A06D	Yes	female	82	NA	NA	NA	g2	NA	NA	NA	stage iiia	0.692202462380301	NA	Years	1.02051983584131	1	Years	92.43.0	nationwide children s hospital	2	ucec	1	false	2014	82	NA	0	tcga-ax-a06d	905291b0-f077-48f7-9c14-5cfa9d8a3e6e	NA	NA	consented	united states	16	NA	NA	endometrioid endometrial adenocarcinoma (grade 1 or 2)	no	NA	NA	NA	NA	NA	NA	primary	NA	13	-30023	373
TCGA.AX.A06F	Yes	female	59	not hispanic or latino	NA	NA	g3	NA	NA	NA	stage iva	4.25170998632011	NA	Years	4.25170998632011	0	Years	49.42.0	nationwide children s hospital	2	ucec	1	false	2014	59	NA	0	tcga-ax-a06f	f17e446a-c145-45be-8335-a856acb0b9b8	NA	NA	consented	NA	18	NA	NA	endometrioid endometrial adenocarcinoma (grade 3)	no	NA	NA	NA	NA	NA	NA	primary	NA	25	-21624	NA
TCGA.AX.A06H	Yes	female	60	not hispanic or latino	NA	NA	g1	NA	NA	NA	stage iiia	2.27906976744186	0	Years	2.27906976744186	0	Years	92.43.0	nationwide children s hospital	2	ucec	1	false	2014	60	NA	0	tcga-ax-a06h	e5d74e47-b63f-410a-8b7a-c9aacc9aa337	NA	NA	consented	united states	28	NA	NA	endometrioid endometrial adenocarcinoma (grade 1 or 2)	no	NA	NA	NA	NA	NA	NA	primary	NA	17	-22270	NA
TCGA.AX.A06J	Yes	female	71	not hispanic or latino	NA	NA	g3	NA	NA	NA	stage ib	2.49794801641587	NA	Years	2.49794801641587	0	Years	49.42.0	nationwide children s hospital	2	ucec	1	false	2014	71	NA	0	tcga-ax-a06j	b6819b52-6f01-4011-9bd3-a1a00397e0c9	NA	NA	consented	NA	1	NA	NA	endometrioid endometrial adenocarcinoma (grade 3)	no	NA	NA	NA	NA	NA	NA	primary	NA	26	-25999	NA
TCGA.AX.A06L	Yes	female	63	NA	NA	NA	g1	NA	NA	NA	stage ib	4.04651162790698	NA	Years	4.04651162790698	0	Years	92.43.0	nationwide children s hospital	2	ucec	1	false	2014	63	NA	0	tcga-ax-a06l	f4a7f2ff-be76-48d3-9f59-9223db33680e	NA	NA	consented	united states	7	NA	NA	endometrioid endometrial adenocarcinoma (grade 1 or 2)	no	NA	NA	NA	NA	NA	NA	primary	NA	17	-23294	NA
TCGA.AX.A0IS	Yes	female	52	not hispanic or latino	NA	NA	g2	NA	NA	NA	stage ic	1.22571819425445	NA	Years	2.91381668946648	0	Years	81.41.0	nationwide children s hospital	2	ucec	1	false	2014	52	NA	0	tcga-ax-a0is	2e5cf721-90b1-4470-b430-f055a1297c7f	NA	NA	consented	NA	-730	NA	NA	endometrioid endometrial adenocarcinoma (grade 1 or 2)	no	NA	NA	NA	NA	NA	NA	primary	NA	17	-19173	NA
TCGA.AX.A0IU	Yes	female	79	not hispanic or latino	NA	NA	g3	NA	NA	NA	stage iiic	2.37482900136799	NA	Years	2.37482900136799	0	Years	73.44.0	nationwide children s hospital	2	ucec	1	false	2014	79	NA	1	tcga-ax-a0iu	7e64ea6c-a3db-48eb-91be-131361510a92	NA	NA	consented	NA	-1	NA	NA	uterine serous endometrial adenocarcinoma	no	NA	NA	NA	NA	NA	NA	primary	NA	23	-29062	NA
TCGA.AX.A0IW	Yes	female	67	not hispanic or latino	NA	NA	g3	NA	NA	NA	stage iiia	3.14090287277702	NA	Years	3.14090287277702	0	Years	59.43.0	nationwide children s hospital	2	ucec	1	false	2014	67	NA	0	tcga-ax-a0iw	db21fccf-40cb-4235-a34d-336a03b8c8f4	NA	NA	consented	NA	20	NA	NA	uterine serous endometrial adenocarcinoma	no	NA	NA	NA	NA	NA	NA	primary	NA	23	-24488	NA
TCGA.AX.A0IZ	Yes	female	53	not hispanic or latino	NA	NA	g3	NA	NA	NA	stage ib	3.64705882352941	NA	Years	3.64705882352941	0	Years	92.43.0	nationwide children s hospital	2	ucec	1	false	2014	53	NA	0	tcga-ax-a0iz	11285dc5-8742-477a-8692-af1b6e2c1434	NA	NA	consented	united states	11	NA	NA	endometrioid endometrial adenocarcinoma (grade 3)	no	NA	NA	NA	NA	NA	NA	primary	NA	18	-19364	NA
TCGA.AX.A0J0	Yes	female	47	not hispanic or latino	NA	NA	g2	NA	NA	NA	stage ib	3.33515731874145	NA	Years	3.33515731874145	0	Years	75.41.0	nationwide children s hospital	2	ucec	1	false	2014	47	NA	0	tcga-ax-a0j0	1c7b41fc-daa7-4a6e-b553-aff73e8ebac6	NA	NA	consented	NA	13	NA	NA	endometrioid endometrial adenocarcinoma (grade 1 or 2)	no	NA	NA	NA	NA	NA	NA	primary	NA	23	-17466	NA
TCGA.AX.A0J1	Yes	female	80	not hispanic or latino	NA	NA	g2	NA	NA	NA	stage ib	5.48290013679891	NA	Years	5.48290013679891	0	Years	59.43.0	nationwide children s hospital	2	ucec	1	false	2014	80	NA	0	tcga-ax-a0j1	ec7a9d74-8b3f-4747-8926-1739a016ab2b	NA	NA	consented	NA	40	NA	NA	endometrioid endometrial adenocarcinoma (grade 1 or 2)	no	NA	NA	NA	NA	NA	NA	primary	NA	23	-29500	NA
TCGA.AX.A1C4	Yes	female	52	not hispanic or latino	NA	NA	g2	NA	NA	NA	stage ib	1.10533515731874	NA	Years	1.10533515731874	0	Years	104.43.0	nationwide children s hospital	2	ucec	1	false	2014	52	NA	0	tcga-ax-a1c4	40ce24c6-b331-4be2-baf9-2fa7dc855f9b	NA	NA	consented	NA	127	NA	NA	endometrioid endometrial adenocarcinoma (grade 1 or 2)	no	NA	NA	NA	NA	NA	NA	primary	NA	12	-19208	NA
TCGA.AX.A1C5	Yes	female	47	not hispanic or latino	NA	NA	g3	NA	NA	NA	stage iiic	1.59781121751026	NA	Years	1.59781121751026	0	Years	104.43.0	nationwide children s hospital	2	ucec	1	false	2014	47	NA	1	tcga-ax-a1c5	caebdce0-f954-471a-ac63-5daaa2e76d97	NA	NA	consented	NA	18	NA	NA	endometrioid endometrial adenocarcinoma (grade 3)	no	NA	NA	NA	NA	NA	NA	primary	NA	12	-17382	NA
TCGA.AX.A1C7	Yes	female	77	not hispanic or latino	NA	NA	g3	NA	NA	NA	stage ib	1.06703146374829	NA	Years	1.40902872777018	0	Years	104.43.0	nationwide children s hospital	2	ucec	1	false	2014	77	NA	0	tcga-ax-a1c7	755d7ab7-4563-408a-9135-f852048af975	NA	NA	consented	NA	28	NA	NA	uterine serous endometrial adenocarcinoma	no	NA	NA	NA	NA	NA	NA	primary	NA	11	-28198	NA
TCGA.AX.A1C8	Yes	female	77	not hispanic or latino	NA	NA	g3	NA	NA	NA	stage iiic	1.12722298221614	NA	Years	1.12722298221614	0	Years	104.43.0	nationwide children s hospital	2	ucec	1	false	2014	77	NA	0	tcga-ax-a1c8	bad34c92-1e64-4187-a0b4-061105fd13ba	NA	NA	consented	NA	13	NA	NA	uterine serous endometrial adenocarcinoma	no	NA	NA	NA	NA	NA	NA	primary	NA	11	-28451	NA
TCGA.AX.A1C9	Yes	female	73	not hispanic or latino	NA	NA	g2	NA	NA	NA	stage ib	1.26949384404925	NA	Years	1.26949384404925	0	Years	104.43.0	nationwide children s hospital	2	ucec	1	false	2014	73	NA	0	tcga-ax-a1c9	2714af93-e200-4b4a-9df8-7d837b37489f	NA	NA	consented	NA	14	NA	NA	endometrioid endometrial adenocarcinoma (grade 1 or 2)	no	NA	NA	NA	NA	NA	NA	primary	NA	10	-26902	NA
TCGA.AX.A1CA	Yes	female	70	not hispanic or latino	NA	NA	g3	NA	NA	NA	stage ib	1.68809849521204	NA	Years	1.68809849521204	0	Years	104.43.0	nationwide children s hospital	2	ucec	1	false	2014	70	NA	0	tcga-ax-a1ca	3ede5dff-8cf5-43e8-bf4b-e8ad75bf68ee	NA	NA	consented	NA	56	NA	NA	uterine serous endometrial adenocarcinoma	no	NA	NA	NA	NA	NA	NA	primary	NA	11	-25817	NA
TCGA.AX.A1CC	Yes	female	65	not hispanic or latino	NA	NA	g3	NA	NA	NA	stage ic	1.03419972640219	NA	Years	1.03419972640219	0	Years	104.43.0	nationwide children s hospital	2	ucec	1	false	2014	65	NA	0	tcga-ax-a1cc	bc02493a-0296-4329-939a-bf91a4d0c16a	NA	NA	consented	NA	14	NA	NA	uterine serous endometrial adenocarcinoma	no	NA	NA	NA	NA	NA	NA	primary	NA	11	-23795	NA
TCGA.AX.A1CE	Yes	female	60	not hispanic or latino	NA	NA	g3	NA	NA	NA	stage ib	1.66894664842681	NA	Years	1.66894664842681	0	Years	104.43.0	nationwide children s hospital	2	ucec	1	false	2014	60	NA	0	tcga-ax-a1ce	4db38349-28d2-4af5-a12f-3d861937b0e0	NA	NA	consented	NA	-9	NA	NA	endometrioid endometrial adenocarcinoma (grade 3)	no	NA	NA	NA	NA	NA	NA	primary	NA	11	-21969	NA
TCGA.AX.A1CF	Yes	female	69	not hispanic or latino	NA	NA	g3	NA	NA	NA	stage ivb	2.39398084815321	NA	Years	6.39398084815322	0	Years	104.43.0	nationwide children s hospital	2	ucec	1	false	2014	69	NA	0	tcga-ax-a1cf	20dcf91a-0529-4e96-99a2-362a41fbe4a4	NA	NA	consented	NA	24	NA	NA	endometrioid endometrial adenocarcinoma (grade 3)	no	other	distal (>2cm)	NA	NA	NA	NA	primary	NA	10	-25300	NA
TCGA.AX.A1CI	Yes	female	61	not hispanic or latino	NA	NA	g1	NA	NA	NA	stage ib	6.03830369357045	NA	Years	6.03830369357045	0	Years	104.43.0	nationwide children s hospital	2	ucec	1	false	2014	61	NA	0	tcga-ax-a1ci	fba80122-d8b2-4d8d-a032-9767e8160f9f	NA	NA	consented	NA	2	NA	NA	endometrioid endometrial adenocarcinoma (grade 1 or 2)	no	other	distal (>2cm)	NA	NA	NA	NA	primary	NA	10	-22582	NA
TCGA.AX.A1CJ	Yes	female	59	not hispanic or latino	NA	NA	g2	NA	NA	NA	stage ic	4.50068399452804	NA	Years	4.50068399452804	0	Years	104.43.0	nationwide children s hospital	2	ucec	1	false	2014	59	NA	NA	tcga-ax-a1cj	abaf757b-f79f-40bd-96e3-e2c0f63061f0	NA	NA	consented	NA	22	NA	NA	endometrioid endometrial adenocarcinoma (grade 1 or 2)	no	other	distal (>2cm)	NA	NA	NA	NA	primary	NA	10	-21655	NA
TCGA.AX.A1CK	Yes	female	58	not hispanic or latino	NA	NA	g2	NA	NA	NA	stage ib	5.61422708618331	NA	Years	5.61422708618331	0	Years	104.43.0	nationwide children s hospital	2	ucec	1	false	2014	58	NA	0	tcga-ax-a1ck	45effb44-0b5f-4081-a202-d85969c72f2b	NA	NA	consented	NA	16	NA	NA	endometrioid endometrial adenocarcinoma (grade 1 or 2)	no	other	distal (>2cm)	NA	NA	NA	NA	primary	NA	10	-21200	NA
TCGA.AX.A1CN	Yes	female	54	not hispanic or latino	NA	NA	g3	NA	NA	NA	stage iib	2.09028727770178	NA	Years	2.09028727770178	0	Years	104.43.0	nationwide children s hospital	2	ucec	1	false	2014	54	NA	0	tcga-ax-a1cn	d70b3c6e-04da-4abc-a832-a461e4cfcc94	NA	NA	consented	NA	16	NA	NA	endometrioid endometrial adenocarcinoma (grade 3)	no	NA	NA	NA	NA	NA	NA	primary	NA	10	-19860	NA
TCGA.AX.A1CP	Yes	female	84	not hispanic or latino	NA	NA	g3	NA	NA	NA	stage ia	1.97537619699042	NA	Years	3.02872777017784	0	Years	104.43.0	nationwide children s hospital	2	ucec	1	false	2014	84	NA	0	tcga-ax-a1cp	e297551c-a662-4677-b00d-0d9be232adca	NA	NA	consented	NA	8	NA	NA	uterine serous endometrial adenocarcinoma	no	NA	NA	NA	NA	NA	NA	primary	NA	12	-30737	NA
TCGA.AX.A1CR	Yes	female	70	not hispanic or latino	NA	NA	g3	NA	NA	NA	stage iib	0.92202462380301	0	Years	0.92202462380301	0	Years	104.43.0	nationwide children s hospital	2	ucec	1	false	2014	70	NA	NA	tcga-ax-a1cr	3abaa1b6-7513-40e0-b79c-b968e788e932	NA	NA	consented	united states	50	NA	NA	mixed serous and endometrioid	no	NA	NA	NA	NA	NA	NA	primary	NA	12	-25812	NA
TCGA.AX.A2H2	Yes	female	86	not hispanic or latino	NA	NA	g3	NA	NA	NA	stage iia	0.39671682626539	NA	Years	0.39671682626539	1	Years	168.36.0	nationwide children s hospital	2	ucec	1	false	2014	86	NA	NA	tcga-ax-a2h2	e4510c66-a60b-4b09-a4e8-74ec5b26a3a5	NA	NA	consented	united states	29	NA	NA	uterine serous endometrial adenocarcinoma	no	NA	distal (>2cm)	NA	NA	NA	NA	primary	NA	28	-31523	145
TCGA.AX.A2H4	Yes	female	66	not hispanic or latino	NA	NA	g3	NA	NA	NA	stage iiia	2.50341997264022	NA	Years	2.50341997264022	1	Years	178.37.0	nationwide children s hospital	2	ucec	1	false	2014	66	NA	NA	tcga-ax-a2h4	afa79b18-2ac6-4179-9c8c-5fa4d1d09a7e	NA	NA	consented	united states	36	NA	NA	uterine serous endometrial adenocarcinoma	no	NA	distal (>2cm)	NA	NA	NA	NA	primary	NA	28	-24234	915
TCGA.AX.A2H5	Yes	female	67	not hispanic or latino	NA	NA	g3	NA	NA	NA	stage iiic	5.92886456908345	NA	Years	5.92886456908345	0	Years	156.38.0	nationwide children s hospital	2	ucec	1	false	2014	67	NA	NA	tcga-ax-a2h5	c88e3901-f3ee-436a-ba80-143c8eab7d69	NA	NA	consented	united states	29	NA	NA	uterine serous endometrial adenocarcinoma	no	NA	distal (>2cm)	NA	NA	NA	NA	primary	NA	28	-24757	NA
TCGA.AX.A2H7	Yes	female	87	not hispanic or latino	NA	NA	g3	NA	NA	NA	stage ic	2.7906976744186	NA	Years	2.7906976744186	0	Years	178.37.0	nationwide children s hospital	2	ucec	1	false	2014	87	NA	NA	tcga-ax-a2h7	a1780432-860e-4bff-9b66-a1e25c0076fe	NA	NA	consented	united states	-8	NA	NA	endometrioid endometrial adenocarcinoma (grade 3)	no	NA	distal (>2cm)	NA	NA	NA	NA	primary	NA	28	-32099	NA
TCGA.AX.A2H8	Yes	female	64	not hispanic or latino	NA	NA	g3	NA	NA	NA	stage ib	5.09165526675787	NA	Years	5.09165526675787	0	Years	156.38.0	nationwide children s hospital	2	ucec	1	false	2014	64	NA	NA	tcga-ax-a2h8	da0474b3-48ab-4398-ae4b-f15e27e99b2d	NA	NA	consented	united states	56	NA	NA	endometrioid endometrial adenocarcinoma (grade 3)	no	NA	distal (>2cm)	NA	NA	NA	NA	primary	NA	31	-23448	NA
TCGA.AX.A2HA	Yes	female	35	NA	NA	NA	g3	NA	NA	NA	stage ib	5.71819425444596	NA	Years	5.71819425444596	0	Years	178.37.0	nationwide children s hospital	2	ucec	1	false	2014	35	NA	NA	tcga-ax-a2ha	9d84dff8-6c19-4881-93c6-56c98a3049b5	NA	NA	consented	united states	62	NA	NA	endometrioid endometrial adenocarcinoma (grade 3)	no	NA	distal (>2cm)	NA	NA	NA	NA	primary	NA	31	-13142	NA
TCGA.AX.A2HC	Yes	female	53	not hispanic or latino	NA	NA	g3	NA	NA	NA	stage iiic	2.7797537619699	NA	Years	2.7797537619699	0	Years	156.38.0	nationwide children s hospital	2	ucec	1	false	2014	53	NA	NA	tcga-ax-a2hc	53e8e07e-18f9-4c9b-9783-a5b67ceddcf7	NA	NA	consented	united states	72	NA	NA	endometrioid endometrial adenocarcinoma (grade 3)	no	NA	distal (>2cm)	NA	NA	NA	NA	primary	NA	1	-19484	NA
TCGA.AX.A2HD	Yes	female	69	not hispanic or latino	NA	NA	g3	NA	NA	NA	stage iiia	3.37072503419973	NA	Years	3.37072503419973	0	Years	156.38.0	nationwide children s hospital	2	ucec	1	false	2014	69	NA	NA	tcga-ax-a2hd	a8def1a0-a136-47f4-9ad9-60ebcf9b726b	NA	NA	consented	united states	22	NA	NA	endometrioid endometrial adenocarcinoma (grade 3)	no	NA	distal (>2cm)	NA	NA	NA	NA	primary	NA	26	-25499	NA
TCGA.AX.A2HF	Yes	female	67	not hispanic or latino	NA	NA	g3	NA	NA	NA	stage ib	1.33789329685363	NA	Years	1.33789329685363	0	Years	156.38.0	nationwide children s hospital	2	ucec	1	false	2014	67	NA	NA	tcga-ax-a2hf	7a077812-f6ee-4820-a084-1a52c7ef062c	NA	NA	consented	united states	27	NA	NA	uterine serous endometrial adenocarcinoma	no	NA	NA	NA	NA	NA	NA	primary	NA	31	-24689	NA
TCGA.AX.A2HG	Yes	female	56	hispanic or latino	NA	NA	g3	NA	NA	NA	stage ic	1.80574555403557	NA	Years	1.80574555403557	0	Years	156.38.0	nationwide children s hospital	2	ucec	1	false	2014	56	NA	NA	tcga-ax-a2hg	7a2cf5ce-8317-4fff-946e-b9937afab815	NA	NA	consented	united states	32	NA	NA	endometrioid endometrial adenocarcinoma (grade 3)	no	NA	NA	NA	NA	NA	NA	primary	NA	31	-20771	NA
TCGA.AX.A2HH	Yes	female	60	not hispanic or latino	NA	NA	g3	NA	NA	NA	stage ia	1.47469220246238	NA	Years	1.47469220246238	0	Years	156.38.0	nationwide children s hospital	2	ucec	1	false	2014	60	NA	NA	tcga-ax-a2hh	52fef8a9-6860-48bd-b992-a56ccad1243c	NA	NA	consented	united states	55	NA	NA	endometrioid endometrial adenocarcinoma (grade 3)	no	NA	NA	NA	NA	NA	NA	primary	NA	31	-21924	NA
TCGA.AX.A2HJ	Yes	female	35	not hispanic or latino	NA	NA	g3	NA	NA	NA	stage ic	2.27359781121751	NA	Years	2.27359781121751	0	Years	156.38.0	nationwide children s hospital	2	ucec	1	false	2014	35	NA	NA	tcga-ax-a2hj	32398808-c46a-41bf-a0a8-e08723b40ea2	NA	NA	consented	united states	246	NA	NA	endometrioid endometrial adenocarcinoma (grade 3)	no	NA	NA	NA	NA	NA	NA	primary	NA	31	-13112	NA
TCGA.AX.A2HK	Yes	female	77	NA	NA	NA	g3	NA	NA	NA	stage iiic	0.246238030095759	NA	Years	0.246238030095759	1	Years	156.38.0	nationwide children s hospital	2	ucec	1	false	2014	77	NA	NA	tcga-ax-a2hk	6fa99ae9-1d72-455e-938e-0ec0d240f5a3	NA	NA	consented	united states	-20	NA	NA	endometrioid endometrial adenocarcinoma (grade 3)	no	NA	NA	NA	NA	NA	NA	primary	NA	31	-28316	90
TCGA.AX.A2IN	Yes	female	63	NA	NA	NA	g3	NA	NA	NA	stage ic	2.58823529411765	NA	Years	2.58823529411765	1	Years	168.36.0	nationwide children s hospital	2	ucec	1	false	2014	63	NA	NA	tcga-ax-a2in	fe79ebe1-cd0a-4ce2-a86d-637c28354ed9	NA	NA	consented	united states	18	NA	NA	endometrioid endometrial adenocarcinoma (grade 3)	no	NA	NA	NA	NA	NA	NA	primary	NA	27	-23275	946
TCGA.AX.A2IO	Yes	female	83	NA	NA	NA	g3	NA	NA	NA	stage iia	3.21751025991792	NA	Years	3.21751025991792	0	Years	168.36.0	nationwide children s hospital	2	ucec	1	false	2014	83	NA	NA	tcga-ax-a2io	8a235d4d-5ee1-4d6b-839e-e71cadcd8c39	NA	NA	consented	united states	-1	NA	NA	uterine serous endometrial adenocarcinoma	no	NA	NA	NA	NA	NA	NA	primary	NA	1	-30539	NA
TCGA.AX.A3FS	Yes	female	82	not hispanic or latino	NA	NA	g3	NA	NA	NA	stage ia	0.0191518467852257	NA	Years	0.0191518467852257	0	Years	228.20.0	nationwide children s hospital	2	ucec	1	false	2014	82	NA	NA	tcga-ax-a3fs	8c6b9b54-58eb-4d5f-b8a9-8007163db457	NA	NA	consented	united states	-1	NA	NA	endometrioid endometrial adenocarcinoma (grade 3)	no	NA	NA	NA	NA	NA	NA	primary	NA	3	-30101	NA
TCGA.AX.A3FT	Yes	female	64	not hispanic or latino	NA	NA	g3	NA	NA	NA	stage ib	0.00820793433652531	NA	Years	0.00820793433652531	0	Years	228.20.0	nationwide children s hospital	2	ucec	1	false	2014	64	NA	NA	tcga-ax-a3ft	8b4cf993-1e16-4009-a37f-a629528b7d7e	NA	NA	consented	united states	0	NA	NA	endometrioid endometrial adenocarcinoma (grade 3)	no	NA	NA	NA	NA	NA	NA	primary	NA	6	-23542	NA
TCGA.AX.A3FW	Yes	female	66	not hispanic or latino	NA	NA	g3	NA	NA	NA	stage ib	0.027359781121751	NA	Years	0.027359781121751	0	Years	228.20.0	nationwide children s hospital	2	ucec	1	false	2014	66	NA	NA	tcga-ax-a3fw	3052065a-b8b1-48d3-971d-9d605292249c	NA	NA	consented	united states	-11	NA	NA	endometrioid endometrial adenocarcinoma (grade 3)	no	NA	NA	NA	NA	NA	NA	primary	NA	3	-24419	NA
TCGA.AX.A3FX	Yes	female	69	not hispanic or latino	NA	NA	g3	NA	NA	NA	stage iib	0.0109439124487004	NA	Years	0.0109439124487004	0	Years	228.20.0	nationwide children s hospital	2	ucec	1	false	2014	69	NA	NA	tcga-ax-a3fx	6f45a2e9-1ca5-438c-b06f-1cd8eb845465	NA	NA	consented	united states	0	NA	NA	endometrioid endometrial adenocarcinoma (grade 3)	no	NA	NA	NA	NA	NA	NA	primary	NA	3	-25260	NA
TCGA.AX.A3FZ	Yes	female	33	not hispanic or latino	NA	NA	g3	NA	NA	NA	stage iiib	0.0164158686730506	NA	Years	0.0164158686730506	0	Years	228.20.0	nationwide children s hospital	2	ucec	1	false	2014	33	NA	NA	tcga-ax-a3fz	5262d82d-fc43-41f4-9b23-c9ac6f237ff0	NA	NA	consented	united states	0	NA	NA	endometrioid endometrial adenocarcinoma (grade 3)	no	NA	NA	NA	NA	NA	NA	primary	NA	3	-12331	NA
TCGA.AX.A3G1	Yes	female	84	not hispanic or latino	NA	NA	g3	NA	NA	NA	stage ic	1.70725034199726	NA	Years	1.70725034199726	1	Years	228.20.0	nationwide children s hospital	2	ucec	1	false	2014	84	NA	NA	tcga-ax-a3g1	9cc1b44a-ac26-408d-b12b-084e982ccadf	NA	NA	consented	united states	-12	NA	NA	endometrioid endometrial adenocarcinoma (grade 3)	no	NA	NA	NA	NA	NA	NA	primary	NA	3	-31036	624
TCGA.AX.A3G3	Yes	female	58	NA	NA	NA	g3	NA	NA	NA	stage iiia	0.0027359781121751	NA	Years	0.0027359781121751	0	Years	201.30.0	nationwide children s hospital	2	ucec	1	false	2014	58	NA	NA	tcga-ax-a3g3	16745dfb-8b28-4f5d-9ef1-2aa31ccb7293	NA	NA	consented	united states	-51	NA	NA	uterine serous endometrial adenocarcinoma	no	NA	NA	NA	NA	NA	NA	primary	NA	2	-21308	NA
TCGA.AX.A3G4	Yes	female	60	not hispanic or latino	NA	NA	g3	NA	NA	NA	stage iiic	0.0109439124487004	NA	Years	0.0109439124487004	0	Years	201.30.0	nationwide children s hospital	2	ucec	1	false	2014	60	NA	NA	tcga-ax-a3g4	83f2cd11-0dd7-47a6-b4b3-8212faac94bb	NA	NA	consented	united states	0	NA	NA	uterine serous endometrial adenocarcinoma	no	NA	NA	NA	NA	NA	NA	primary	NA	6	-22098	NA
TCGA.AX.A3G6	Yes	female	67	not hispanic or latino	NA	NA	g2	NA	NA	NA	stage ia	0	NA	Years	0	0	Years	201.30.0	nationwide children s hospital	2	ucec	1	false	2014	67	NA	NA	tcga-ax-a3g6	e31db89c-15ac-45a4-9788-afb339b0f3bc	NA	NA	consented	united states	-22	NA	NA	uterine serous endometrial adenocarcinoma	no	NA	NA	NA	NA	NA	NA	primary	NA	6	-24681	NA
TCGA.AX.A3G7	Yes	female	71	not hispanic or latino	NA	NA	g3	NA	NA	NA	stage ivb	0.0191518467852257	NA	Years	0.0191518467852257	0	Years	201.30.0	nationwide children s hospital	2	ucec	1	false	2014	71	NA	NA	tcga-ax-a3g7	71ed7d6d-8c44-4d37-a04a-7a78df21e514	NA	NA	consented	united states	-13	NA	NA	uterine serous endometrial adenocarcinoma	no	NA	NA	NA	NA	NA	NA	primary	NA	7	-26186	NA
TCGA.AX.A3G8	Yes	female	76	NA	NA	NA	g3	NA	NA	NA	stage ia	0.0984952120383037	NA	Years	0.0984952120383037	0	Years	228.20.0	nationwide children s hospital	2	ucec	1	false	2014	76	NA	NA	tcga-ax-a3g8	6d3fdb58-fdc0-4937-ad38-3a455225ea51	NA	NA	consented	united states	12	NA	NA	endometrioid endometrial adenocarcinoma (grade 3)	no	NA	NA	NA	NA	NA	NA	primary	NA	7	-27899	NA
TCGA.AX.A3G9	Yes	female	63	not hispanic or latino	NA	NA	g3	NA	NA	NA	stage iiic	0.694938440492476	NA	Years	0.694938440492476	0	Years	228.20.0	nationwide children s hospital	2	ucec	1	false	2014	63	NA	NA	tcga-ax-a3g9	f7527b5e-5330-49ea-82ce-f6f2cdccbadc	NA	NA	consented	united states	-2	NA	NA	endometrioid endometrial adenocarcinoma (grade 3)	no	NA	NA	NA	NA	NA	NA	primary	NA	7	-23361	NA
TCGA.AX.A3GB	Yes	female	73	not hispanic or latino	NA	NA	g3	NA	NA	NA	stage ib	1.20383036935705	NA	Years	1.20383036935705	0	Years	228.20.0	nationwide children s hospital	2	ucec	1	false	2014	73	NA	NA	tcga-ax-a3gb	aa3ad7c0-37cf-4337-945e-cefeee801bbb	NA	NA	consented	united states	-7	NA	NA	endometrioid endometrial adenocarcinoma (grade 3)	no	NA	NA	NA	NA	NA	NA	primary	NA	7	-26724	NA
TCGA.AX.A3GI	Yes	female	66	not hispanic or latino	NA	NA	g3	NA	NA	NA	stage iiic	0.0109439124487004	NA	Years	0.0109439124487004	0	Years	201.30.0	nationwide children s hospital	2	ucec	1	false	2014	66	NA	NA	tcga-ax-a3gi	e4787c7b-40e7-483c-98c0-38da03e26b56	NA	NA	consented	united states	-20	NA	NA	uterine serous endometrial adenocarcinoma	no	NA	NA	NA	NA	NA	NA	primary	NA	7	-24388	NA
TCGA.B5.A0JN	Yes	female	84	NA	NA	NA	g3	NA	NA	NA	stage ivb	5.65800273597811	NA	Years	5.65800273597811	0	Years	73.44.0	nationwide children s hospital	2	ucec	1	false	2014	84	0	0	tcga-b5-a0jn	b60f22ac-a659-4f33-b01d-820e86a9a5c9	NA	NA	consented	united states	2068	NA	NA	uterine serous endometrial adenocarcinoma	no	NA	NA	NA	NA	NA	NA	primary	NA	23	-30932	NA
TCGA.B5.A0JR	Yes	female	73	NA	NA	NA	g3	NA	NA	NA	stage ib	4.00820793433653	0	Years	4.00820793433653	0	Years	59.43.0	nationwide children s hospital	2	ucec	1	false	2014	73	0	0	tcga-b5-a0jr	a766d113-bc3f-4448-a4e5-f391fb0c0e22	NA	NA	consented	united states	1255	NA	NA	endometrioid endometrial adenocarcinoma (grade 3)	no	NA	NA	NA	NA	NA	NA	primary	NA	7	-26813	NA
TCGA.B5.A0JS	Yes	female	54	NA	NA	NA	g1	NA	NA	NA	stage ia	3.3953488372093	0	Years	3.3953488372093	0	Years	73.44.0	nationwide children s hospital	2	ucec	1	false	2014	54	0	0	tcga-b5-a0js	0da7bbd4-ed8d-474b-b494-cb93c5fa811e	NA	NA	consented	united states	1059	NA	NA	endometrioid endometrial adenocarcinoma (grade 1 or 2)	no	NA	NA	NA	NA	NA	NA	primary	NA	8	-19995	NA
TCGA.B5.A0JT	Yes	female	63	NA	NA	NA	g1	NA	NA	NA	stage iiia	3.58960328317373	0	Years	3.58960328317373	0	Years	92.43.0	nationwide children s hospital	2	ucec	1	false	2014	63	NA	NA	tcga-b5-a0jt	d5f2bae1-7cd1-49bf-ae41-12d2aa44408e	NA	NA	consented	united states	1018	NA	NA	endometrioid endometrial adenocarcinoma (grade 1 or 2)	no	NA	NA	NA	NA	NA	NA	primary	NA	25	-23041	NA
TCGA.B5.A0JU	Yes	female	57	NA	NA	NA	g2	NA	NA	NA	stage ib	4.05745554035568	NA	Years	4.05745554035568	0	Years	121.43.0	nationwide children s hospital	2	ucec	1	false	2014	57	NA	NA	tcga-b5-a0ju	65ef7168-69c6-4910-a141-d7558d0027c9	NA	NA	consented	united states	912	NA	NA	endometrioid endometrial adenocarcinoma (grade 1 or 2)	no	NA	NA	NA	NA	NA	NA	primary	NA	5	-21159	NA
TCGA.B5.A0JV	Yes	female	63	NA	NA	NA	g2	NA	NA	NA	stage ia	1.90971272229822	1	Years	3.07797537619699	0	Years	73.44.0	nationwide children s hospital	2	ucec	1	false	2014	63	0	0	tcga-b5-a0jv	233e947a-d5e2-48e5-a8ce-5da1abb20681	NA	NA	consented	united states	852	NA	NA	endometrioid endometrial adenocarcinoma (grade 1 or 2)	no	NA	NA	NA	NA	NA	NA	primary	NA	10	-23295	NA
TCGA.B5.A0JX	Yes	female	62	NA	NA	NA	g3	NA	NA	NA	stage ib	3.72093023255814	NA	Years	3.72093023255814	0	Years	125.36.0	nationwide children s hospital	2	ucec	1	false	2014	62	NA	NA	tcga-b5-a0jx	586d7b3f-67a8-4a22-862f-cf50de3c1598	NA	NA	consented	united states	747	NA	NA	endometrioid endometrial adenocarcinoma (grade 3)	no	NA	NA	NA	NA	NA	NA	primary	NA	5	-22834	NA
TCGA.B5.A0JY	Yes	female	50	NA	NA	NA	g3	NA	NA	NA	stage iiic1	2.24623803009576	0	Years	2.24623803009576	0	Years	73.44.0	nationwide children s hospital	2	ucec	1	false	2014	50	NA	NA	tcga-b5-a0jy	61935424-44d0-4211-81c1-c925e436eac5	NA	NA	consented	united states	426	NA	NA	endometrioid endometrial adenocarcinoma (grade 3)	no	NA	NA	NA	NA	NA	NA	primary	NA	4	-18474	NA
TCGA.B5.A0JZ	Yes	female	60	NA	NA	NA	g3	NA	NA	NA	stage iiic1	0.974008207934337	1	Years	1.88508891928865	0	Years	59.43.0	nationwide children s hospital	2	ucec	1	false	2014	60	NA	NA	tcga-b5-a0jz	d129ebb4-db21-4342-8d9b-318a67aefa56	NA	NA	consented	united states	507	NA	NA	endometrioid endometrial adenocarcinoma (grade 3)	no	NA	NA	NA	NA	NA	NA	primary	NA	5	-22105	NA
TCGA.B5.A0K0	Yes	female	48	NA	NA	NA	g1	NA	NA	NA	stage ia	1.85772913816689	0	Years	1.85772913816689	0	Years	59.43.0	nationwide children s hospital	2	ucec	1	false	2014	48	NA	NA	tcga-b5-a0k0	29c8f468-5ac1-4d6c-8376-e36e6d246926	NA	NA	consented	united states	497	NA	NA	endometrioid endometrial adenocarcinoma (grade 1 or 2)	no	NA	NA	NA	NA	NA	NA	primary	NA	5	-17809	NA
TCGA.B5.A0K1	Yes	female	69	NA	NA	NA	g1	NA	NA	NA	stage ia	2.04103967168263	0	Years	2.04103967168263	0	Years	59.43.0	nationwide children s hospital	2	ucec	1	false	2014	69	NA	NA	tcga-b5-a0k1	40a3ed98-3892-449c-b07e-7b7612bd997e	NA	NA	consented	united states	536	NA	NA	endometrioid endometrial adenocarcinoma (grade 1 or 2)	no	NA	NA	NA	NA	NA	NA	primary	NA	5	-25295	NA
TCGA.B5.A0K2	Yes	female	54	NA	NA	NA	g1	NA	NA	NA	stage iiia	1.86593707250342	0	Years	1.86593707250342	0	Years	73.44.0	nationwide children s hospital	2	ucec	1	false	2014	54	NA	NA	tcga-b5-a0k2	a8079ea5-c37b-4f77-aca0-b043bf420675	NA	NA	consented	united states	431	NA	NA	endometrioid endometrial adenocarcinoma (grade 1 or 2)	no	NA	NA	NA	NA	NA	NA	primary	NA	5	-20080	NA
TCGA.B5.A0K3	Yes	female	62	NA	NA	NA	g3	NA	NA	NA	stage ia	0.662106703146375	1	Years	1.91518467852257	0	Years	59.43.0	nationwide children s hospital	2	ucec	1	false	2014	62	NA	NA	tcga-b5-a0k3	79ecc142-8f6e-4260-a7ce-c8e2a6212c35	NA	NA	consented	united states	392	NA	NA	endometrioid endometrial adenocarcinoma (grade 3)	no	NA	NA	NA	NA	NA	NA	primary	NA	5	-22677	NA
TCGA.B5.A0K4	Yes	female	51	NA	NA	NA	g2	NA	NA	NA	stage ib	1.2749658002736	0	Years	1.2749658002736	0	Years	59.43.0	nationwide children s hospital	2	ucec	1	false	2014	51	NA	NA	tcga-b5-a0k4	a8f38e37-978b-4435-b676-e8d4c34da909	NA	NA	consented	united states	144	NA	NA	endometrioid endometrial adenocarcinoma (grade 1 or 2)	no	NA	NA	NA	NA	NA	NA	primary	NA	5	-18628	NA
TCGA.B5.A0K6	Yes	female	58	NA	NA	NA	g1	NA	NA	NA	stage ia	1.16552667578659	0	Years	1.16552667578659	0	Years	59.43.0	nationwide children s hospital	2	ucec	1	false	2014	58	NA	NA	tcga-b5-a0k6	5cba9441-6812-49c0-a0f6-7928ed4e5b81	NA	NA	consented	united states	395	NA	NA	endometrioid endometrial adenocarcinoma (grade 1 or 2)	no	NA	NA	NA	NA	NA	NA	primary	NA	19	-21519	NA
TCGA.B5.A0K7	Yes	female	64	NA	NA	NA	g1	NA	NA	NA	stage ia	0.878248974008208	1	Years	1.01778385772914	0	Years	73.44.0	nationwide children s hospital	2	ucec	1	false	2014	64	NA	NA	tcga-b5-a0k7	2f0640bc-598c-4714-9e9b-7e0f2ca4567f	NA	NA	consented	united states	-360	NA	NA	endometrioid endometrial adenocarcinoma (grade 1 or 2)	no	NA	NA	NA	NA	NA	NA	primary	NA	20	-23437	NA
TCGA.B5.A0K8	Yes	female	71	NA	NA	NA	g3	NA	NA	NA	stage ib	1.48290013679891	NA	Years	1.48290013679891	0	Years	125.36.0	nationwide children s hospital	2	ucec	1	false	2014	71	NA	NA	tcga-b5-a0k8	24118b8f-59fe-482a-aed3-7b1bde1571b7	NA	NA	consented	united states	67	NA	NA	uterine serous endometrial adenocarcinoma	no	NA	NA	NA	NA	NA	NA	primary	NA	5	-25992	NA
TCGA.B5.A0K9	Yes	female	88	NA	NA	NA	g1	NA	NA	NA	stage ii	0.454172366621067	0	Years	0.454172366621067	0	Years	73.44.0	nationwide children s hospital	2	ucec	1	false	2014	88	NA	NA	tcga-b5-a0k9	4485cc98-5d58-4eb4-8325-7d1a617b6461	NA	NA	consented	united states	50	NA	NA	endometrioid endometrial adenocarcinoma (grade 1 or 2)	no	NA	NA	NA	NA	NA	NA	primary	NA	20	-32295	NA
TCGA.B5.A0KB	Yes	female	62	NA	NA	NA	g3	NA	NA	NA	stage ib	0.339261285909713	NA	Years	0.339261285909713	0	Years	121.43.0	nationwide children s hospital	2	ucec	1	false	2014	62	NA	NA	tcga-b5-a0kb	e604f5d4-f2c0-4404-9073-b8dbc8396778	NA	NA	consented	united states	-4	NA	NA	endometrioid endometrial adenocarcinoma (grade 3)	no	NA	NA	NA	NA	NA	NA	primary	NA	5	-22669	NA
TCGA.B5.A11E	Yes	female	53	NA	NA	NA	g3	NA	NA	NA	stage ib	0.725034199726402	0	Years	0.725034199726402	0	Years	81.41.0	nationwide children s hospital	2	ucec	1	false	2014	53	NA	NA	tcga-b5-a11e	38a3ea92-8965-4bda-9dbd-144832975cdd	NA	NA	consented	united states	20	NA	NA	endometrioid endometrial adenocarcinoma (grade 3)	no	NA	NA	NA	NA	NA	NA	primary	NA	22	-19457	NA
TCGA.B5.A11F	Yes	female	55	NA	NA	NA	g2	NA	NA	NA	stage ia	4.40492476060192	1	Years	14.4432284541724	0	Years	81.41.0	nationwide children s hospital	2	ucec	1	false	2014	55	NA	NA	tcga-b5-a11f	3ea53b15-37f0-446e-a130-6bb2dee56865	NA	NA	consented	united states	5279	NA	NA	endometrioid endometrial adenocarcinoma (grade 1 or 2)	no	NA	NA	NA	NA	NA	NA	primary	NA	26	-20171	NA
TCGA.B5.A11G	Yes	female	71	NA	NA	NA	g1	NA	NA	NA	stage ia	8.41586867305062	0	Years	8.41586867305062	0	Years	92.43.0	nationwide children s hospital	2	ucec	1	false	2014	71	NA	NA	tcga-b5-a11g	d2aa7d70-a25f-4a9e-9d52-37e372461824	NA	NA	consented	united states	3076	NA	NA	endometrioid endometrial adenocarcinoma (grade 1 or 2)	no	NA	NA	NA	NA	NA	NA	primary	NA	27	-25995	NA
TCGA.B5.A11H	Yes	female	67	NA	NA	NA	g2	NA	NA	NA	stage iiia	6.33926128590971	0	Years	6.33926128590971	0	Years	92.43.0	nationwide children s hospital	2	ucec	1	false	2014	67	NA	NA	tcga-b5-a11h	dee43082-4aa7-4650-981c-a779e9fe7b55	NA	NA	consented	united states	2317	NA	NA	endometrioid endometrial adenocarcinoma (grade 1 or 2)	no	NA	NA	NA	NA	NA	NA	primary	NA	27	-24555	NA
TCGA.B5.A11I	Yes	female	65	NA	NA	NA	g3	NA	NA	NA	stage ivb	1.9124487004104	1	Years	5.57592339261286	0	Years	81.41.0	nationwide children s hospital	2	ucec	1	false	2014	65	NA	NA	tcga-b5-a11i	f6d136c7-c250-4361-9fed-50f513959a40	NA	NA	consented	united states	1789	NA	NA	endometrioid endometrial adenocarcinoma (grade 3)	no	NA	NA	NA	NA	NA	NA	primary	NA	27	-23856	NA
TCGA.B5.A11J	Yes	female	64	NA	NA	NA	g2	NA	NA	NA	stage ia	3.53214774281806	0	Years	3.53214774281806	0	Years	92.43.0	nationwide children s hospital	2	ucec	1	false	2014	64	NA	NA	tcga-b5-a11j	027b2a29-2fad-4ca8-a7cd-eb913d0205f8	NA	NA	consented	united states	1291	NA	NA	endometrioid endometrial adenocarcinoma (grade 1 or 2)	no	NA	NA	NA	NA	NA	NA	primary	NA	9	-23485	NA
TCGA.B5.A11L	Yes	female	71	NA	NA	NA	g2	NA	NA	NA	stage ic	3.81942544459644	NA	Years	3.81942544459644	0	Years	110.35.0	nationwide children s hospital	2	ucec	1	false	2014	71	0	NA	tcga-b5-a11l	07b24a23-3d9f-4591-800f-8738cc232f9a	NA	NA	consented	united states	1004	NA	NA	endometrioid endometrial adenocarcinoma (grade 1 or 2)	no	NA	NA	NA	NA	NA	NA	primary	NA	9	-26119	NA
TCGA.B5.A11M	Yes	female	43	NA	NA	NA	g1	NA	NA	NA	stage ia	3.05608755129959	0	Years	3.05608755129959	0	Years	92.43.0	nationwide children s hospital	2	ucec	1	false	2014	43	NA	NA	tcga-b5-a11m	fd370e9d-2719-45e0-b8f1-048ed1ee602f	NA	NA	consented	united states	892	NA	NA	endometrioid endometrial adenocarcinoma (grade 1 or 2)	no	NA	NA	NA	NA	NA	NA	primary	NA	10	-16063	NA
TCGA.B5.A11N	Yes	female	69	NA	NA	NA	g1	NA	NA	NA	stage ia	3.13816689466484	0	Years	3.13816689466484	0	Years	92.43.0	nationwide children s hospital	2	ucec	1	false	2014	69	NA	NA	tcga-b5-a11n	ca594f56-9c68-4b7e-84b2-669f1004e3a4	NA	NA	consented	united states	965	NA	NA	endometrioid endometrial adenocarcinoma (grade 1 or 2)	no	NA	NA	NA	NA	NA	NA	primary	NA	10	-25441	NA
TCGA.B5.A11O	Yes	female	62	NA	NA	NA	g1	NA	NA	NA	stage ia	2.82900136798906	0	Years	2.82900136798906	0	Years	92.43.0	nationwide children s hospital	2	ucec	1	false	2014	62	NA	NA	tcga-b5-a11o	a59a79fd-433d-44dc-9601-4c63d599ab28	NA	NA	consented	united states	29	NA	NA	endometrioid endometrial adenocarcinoma (grade 1 or 2)	no	NA	NA	NA	NA	NA	NA	primary	NA	11	-22707	NA
TCGA.B5.A11P	Yes	female	87	NA	NA	NA	g3	NA	NA	NA	stage ib	3.06429548563611	NA	Years	3.06429548563611	0	Years	121.43.0	nationwide children s hospital	2	ucec	1	false	2014	87	NA	NA	tcga-b5-a11p	d1c65e6a-098e-4c10-9183-c303ba66015a	NA	NA	consented	united states	575	NA	NA	endometrioid endometrial adenocarcinoma (grade 3)	no	NA	NA	NA	NA	NA	NA	primary	NA	9	-32047	NA
TCGA.B5.A11Q	Yes	female	64	NA	NA	NA	g1	NA	NA	NA	stage iiia	1.92065663474692	0	Years	1.92065663474692	0	Years	92.43.0	nationwide children s hospital	2	ucec	1	false	2014	64	NA	NA	tcga-b5-a11q	af852215-5a4b-44b4-8e8e-b887dcb3cf8c	NA	NA	consented	united states	20	NA	NA	endometrioid endometrial adenocarcinoma (grade 1 or 2)	no	NA	NA	NA	NA	NA	NA	primary	NA	11	-23538	NA
TCGA.B5.A11R	Yes	female	51	NA	NA	NA	g3	NA	NA	NA	stage ii	2.29001367989056	0	Years	2.29001367989056	0	Years	92.43.0	nationwide children s hospital	2	ucec	1	false	2014	51	NA	NA	tcga-b5-a11r	f04befed-6c81-4676-8715-b8c6a33cb9d1	NA	NA	consented	united states	466	NA	NA	endometrioid endometrial adenocarcinoma (grade 3)	no	NA	NA	NA	NA	NA	NA	primary	NA	22	-18877	NA
TCGA.B5.A11S	Yes	female	63	NA	NA	NA	g2	NA	NA	NA	stage ia	0.109439124487004	1	Years	1.77838577291382	0	Years	92.43.0	nationwide children s hospital	2	ucec	1	false	2014	63	NA	NA	tcga-b5-a11s	cfd096ac-4d0f-4b89-8822-00656bc7f516	NA	NA	consented	united states	446	NA	NA	endometrioid endometrial adenocarcinoma (grade 1 or 2)	no	NA	NA	NA	NA	NA	NA	primary	NA	22	-23085	NA
TCGA.B5.A11U	Yes	female	74	NA	NA	NA	g3	NA	NA	NA	stage ivb	0.741450068399453	0	Years	0.741450068399453	0	Years	92.43.0	nationwide children s hospital	2	ucec	1	false	2014	74	NA	NA	tcga-b5-a11u	0b672aa4-fc13-476f-b61e-5f2c3a615c23	NA	NA	consented	united states	271	NA	NA	endometrioid endometrial adenocarcinoma (grade 3)	no	NA	NA	NA	NA	NA	NA	primary	NA	22	-27160	NA
TCGA.B5.A11V	Yes	female	64	NA	NA	NA	g1	NA	NA	NA	stage ia	0.632010943912449	0	Years	0.632010943912449	0	Years	81.41.0	nationwide children s hospital	2	ucec	1	false	2014	64	NA	NA	tcga-b5-a11v	d3c83c5e-acb1-4cb0-8f56-96341822582f	NA	NA	consented	united states	105	NA	NA	endometrioid endometrial adenocarcinoma (grade 1 or 2)	no	NA	NA	NA	NA	NA	NA	primary	NA	4	-23630	NA
TCGA.B5.A11W	Yes	female	61	NA	NA	NA	g2	NA	NA	NA	stage ib	0.92749658002736	0	Years	0.92749658002736	0	Years	92.43.0	nationwide children s hospital	2	ucec	1	false	2014	61	NA	NA	tcga-b5-a11w	f5bd3902-ff7f-4233-8f74-beef3676af9a	NA	NA	consented	united states	13	NA	NA	endometrioid endometrial adenocarcinoma (grade 1 or 2)	no	NA	NA	NA	NA	NA	NA	primary	NA	4	-22365	NA
TCGA.B5.A11X	Yes	female	66	NA	NA	NA	g3	NA	NA	NA	stage iiic2	1.08344733242134	1	Years	0.92202462380301	0	Years	81.41.0	nationwide children s hospital	2	ucec	1	false	2014	66	NA	NA	tcga-b5-a11x	f70a64a8-3faa-468a-a6f3-4815eb01e5a3	NA	NA	consented	united states	57	NA	NA	endometrioid endometrial adenocarcinoma (grade 3)	no	NA	NA	NA	NA	NA	NA	primary	NA	8	-24217	NA
TCGA.B5.A11Y	Yes	female	59	NA	NA	NA	g1	NA	NA	NA	stage ib	0.861833105335157	0	Years	0.861833105335157	0	Years	81.41.0	nationwide children s hospital	2	ucec	1	false	2014	59	NA	NA	tcga-b5-a11y	c0db966b-1024-4ee3-899a-f12e3c71a42c	NA	NA	consented	united states	34	NA	NA	endometrioid endometrial adenocarcinoma (grade 1 or 2)	no	NA	NA	NA	NA	NA	NA	primary	NA	11	-21860	NA
TCGA.B5.A11Z	Yes	female	61	NA	NA	NA	g1	NA	NA	NA	stage ia	0.796169630642955	0	Years	0.796169630642955	0	Years	81.41.0	nationwide children s hospital	2	ucec	1	false	2014	61	NA	NA	tcga-b5-a11z	cc141997-edab-4aae-a056-0c079eaa7362	NA	NA	consented	united states	31	NA	NA	endometrioid endometrial adenocarcinoma (grade 1 or 2)	no	NA	NA	NA	NA	NA	NA	primary	NA	22	-22505	NA
TCGA.B5.A121	Yes	female	57	NA	NA	NA	g1	NA	NA	NA	stage iiia	0.708618331053352	0	Years	0.708618331053352	0	Years	92.43.0	nationwide children s hospital	2	ucec	1	false	2014	57	NA	NA	tcga-b5-a121	19511f9e-7b0e-4a06-998d-c1837d37c6ec	NA	NA	consented	united states	13	NA	NA	endometrioid endometrial adenocarcinoma (grade 1 or 2)	no	NA	NA	NA	NA	NA	NA	primary	NA	23	-21017	NA
TCGA.B5.A1MR	Yes	female	65	NA	NA	NA	g3	NA	NA	NA	stage iiia	15.5677154582763	0	Years	15.5677154582763	0	Years	121.43.0	nationwide children s hospital	2	ucec	1	false	2014	65	NA	NA	tcga-b5-a1mr	02af18ee-ab8e-4ac3-b22e-dec80c201058	NA	NA	consented	united states	5318	NA	NA	endometrioid endometrial adenocarcinoma (grade 3)	no	NA	NA	NA	NA	NA	NA	primary	NA	19	-24017	NA
TCGA.B5.A1MS	Yes	female	60	NA	NA	NA	g3	NA	NA	NA	stage ic	8.49247606019152	NA	Years	8.49247606019152	1	Years	228.20.0	nationwide children s hospital	2	ucec	1	false	2014	60	NA	NA	tcga-b5-a1ms	b2aa0220-6387-4eea-b6d4-a4fa0f15b2d9	NA	NA	consented	united states	2253	NA	NA	uterine serous endometrial adenocarcinoma	no	endometrial	NA	NA	NA	NA	NA	primary	NA	10	-22068	3104
TCGA.B5.A1MU	Yes	female	79	NA	NA	NA	g3	NA	NA	NA	stage ivb	3.73461012311901	1	Years	4.23255813953488	1	Years	110.35.0	nationwide children s hospital	2	ucec	1	false	2014	79	NA	NA	tcga-b5-a1mu	f5261330-596e-4632-a5a3-8d3a2aa5de38	NA	NA	consented	united states	1437	NA	NA	uterine serous endometrial adenocarcinoma	no	NA	NA	NA	NA	NA	NA	primary	NA	19	-29027	1547
TCGA.B5.A1MV	Yes	female	84	NA	NA	NA	g2	NA	NA	NA	stage ia	1.03967168262654	0	Years	1.03967168262654	0	Years	121.43.0	nationwide children s hospital	2	ucec	1	false	2014	84	NA	NA	tcga-b5-a1mv	0f36c3a2-0ba5-4c43-a3f0-78d125e5d0ac	NA	NA	consented	united states	25	NA	NA	endometrioid endometrial adenocarcinoma (grade 1 or 2)	no	NA	NA	NA	NA	NA	NA	primary	NA	15	-30925	NA
TCGA.B5.A1MW	Yes	female	55	NA	NA	NA	g3	NA	NA	NA	stage ia	0.850889192886457	1	Years	0.601915184678523	0	Years	156.38.0	nationwide children s hospital	2	ucec	1	false	2014	55	NA	NA	tcga-b5-a1mw	e2b48d0d-57ca-400b-8598-55ef132e350e	NA	NA	consented	united states	30	NA	NA	endometrioid endometrial adenocarcinoma (grade 3)	no	NA	NA	NA	NA	NA	NA	primary	NA	16	-20183	NA
TCGA.B5.A1MX	Yes	female	47	NA	NA	NA	g3	NA	NA	NA	stage ib	0.476060191518468	0	Years	0.476060191518468	0	Years	118.39.0	nationwide children s hospital	2	ucec	1	false	2014	47	NA	NA	tcga-b5-a1mx	37bac6ba-be93-42cc-892b-efd0bdb850bd	NA	NA	consented	united states	-35	NA	NA	endometrioid endometrial adenocarcinoma (grade 3)	no	NA	NA	NA	NA	NA	NA	primary	NA	16	-17320	NA
TCGA.B5.A1MY	Yes	female	62	NA	NA	NA	g3	NA	NA	NA	stage iiic2	0.911080711354309	1	Years	0.987688098495212	1	Years	118.39.0	nationwide children s hospital	2	ucec	1	false	2014	62	NA	NA	tcga-b5-a1my	5d2f1a0f-a01b-48c2-b749-1ca710aa2bb4	NA	NA	consented	united states	36	NA	NA	uterine serous endometrial adenocarcinoma	no	NA	NA	NA	NA	NA	NA	primary	NA	17	-22805	361
TCGA.B5.A1MZ	Yes	female	54	NA	NA	NA	g1	NA	NA	NA	stage ia	1.27222982216142	0	Years	1.27222982216142	0	Years	118.39.0	nationwide children s hospital	2	ucec	1	false	2014	54	NA	NA	tcga-b5-a1mz	838fcc2b-48b4-49dd-b8fc-ff27bbd16b17	NA	NA	consented	united states	32	NA	NA	endometrioid endometrial adenocarcinoma (grade 1 or 2)	no	NA	NA	NA	NA	NA	NA	primary	NA	22	-19954	NA
TCGA.B5.A1N2	Yes	female	70	NA	NA	NA	g3	NA	NA	NA	stage iiic1	1.06429548563611	0	Years	1.06429548563611	0	Years	118.39.0	nationwide children s hospital	2	ucec	1	false	2014	70	NA	NA	tcga-b5-a1n2	d79e692c-5053-4484-a180-01a094c5ff45	NA	NA	consented	united states	21	NA	NA	uterine serous endometrial adenocarcinoma	no	NA	NA	NA	NA	NA	NA	primary	NA	22	-25612	NA
TCGA.B5.A3FC	Yes	female	53	not hispanic or latino	NA	NA	g3	NA	NA	NA	stage ii	5.17099863201094	NA	Years	5.17099863201094	0	Years	228.20.0	nationwide children s hospital	2	ucec	1	false	2014	53	NA	NA	tcga-b5-a3fc	ec2040a3-788b-4f2c-a093-c5c4b3dc4b6c	NA	NA	consented	united states	1155	NA	NA	endometrioid endometrial adenocarcinoma (grade 3)	no	NA	NA	NA	NA	NA	NA	primary	NA	23	-19422	NA
TCGA.B5.A3S1	Yes	female	71	NA	NA	NA	g3	NA	NA	NA	stage iiic	0.415868673050616	NA	Years	0.415868673050616	0	Years	228.20.0	nationwide children s hospital	2	ucec	1	false	2014	71	NA	NA	tcga-b5-a3s1	3789ae3f-286b-42f0-a805-320ad69ea1df	NA	NA	consented	united states	44	NA	NA	uterine serous endometrial adenocarcinoma	no	NA	NA	NA	NA	NA	NA	primary	NA	9	-26024	NA
TCGA.BG.A0LW	Yes	female	47	not hispanic or latino	NA	NA	g2	NA	NA	NA	stage ia	0.53077975376197	0	Years	0.53077975376197	0	Years	59.43.0	nationwide children s hospital	2	ucec	1	false	2014	47	0	0	tcga-bg-a0lw	68181bc9-aa8b-44ec-8601-564b30ea0561	NA	NA	consented	NA	13	NA	NA	endometrioid endometrial adenocarcinoma (grade 1 or 2)	no	NA	NA	NA	NA	NA	NA	primary	NA	1	-17369	NA
TCGA.BG.A0LX	Yes	female	57	not hispanic or latino	NA	NA	g2	NA	NA	NA	stage ib	0.689466484268126	0	Years	0.689466484268126	0	Years	59.43.0	nationwide children s hospital	2	ucec	1	false	2014	57	0	0	tcga-bg-a0lx	ac1d3946-fe6c-4bd8-b02c-638799cb0f67	NA	NA	consented	NA	19	NA	NA	endometrioid endometrial adenocarcinoma (grade 1 or 2)	no	NA	NA	NA	NA	NA	NA	primary	NA	1	-20928	NA
TCGA.BG.A0M0	Yes	female	66	not hispanic or latino	NA	NA	g1	NA	NA	NA	stage ia	0.648426812585499	0	Years	0.648426812585499	0	Years	73.44.0	nationwide children s hospital	2	ucec	1	false	2014	66	0	0	tcga-bg-a0m0	8bf0b156-6eb4-45e8-9cbb-0979efbea898	NA	NA	consented	NA	14	NA	NA	endometrioid endometrial adenocarcinoma (grade 1 or 2)	no	NA	NA	NA	NA	NA	NA	primary	NA	1	-24427	NA
TCGA.BG.A0M2	Yes	female	62	not hispanic or latino	NA	NA	g2	NA	NA	NA	stage ib	0.864569083447332	0	Years	0.864569083447332	0	Years	73.44.0	nationwide children s hospital	2	ucec	1	false	2014	62	0	0	tcga-bg-a0m2	9731e0b3-c62d-43cb-8ae7-8f973d69ab19	NA	NA	consented	NA	21	NA	NA	endometrioid endometrial adenocarcinoma (grade 1 or 2)	no	NA	NA	NA	NA	NA	NA	primary	NA	1	-22822	NA
TCGA.BG.A0M3	Yes	female	74	not hispanic or latino	NA	NA	g2	NA	NA	NA	stage ib	2.03009575923393	0	Years	2.03009575923393	0	Years	73.44.0	nationwide children s hospital	2	ucec	1	false	2014	74	0	0	tcga-bg-a0m3	8bdd4e0e-5bec-43f2-b9fa-d6e94a72fe05	NA	NA	consented	NA	8	NA	NA	endometrioid endometrial adenocarcinoma (grade 1 or 2)	no	NA	NA	NA	NA	NA	NA	primary	NA	1	-27183	NA
TCGA.BG.A0M4	Yes	female	60	not hispanic or latino	NA	NA	g3	NA	NA	NA	stage ia	1.31326949384405	0	Years	1.31326949384405	0	Years	73.44.0	nationwide children s hospital	2	ucec	1	false	2014	60	0	0	tcga-bg-a0m4	73e5310d-ba8c-4cbc-aa4f-e06206f898f4	NA	NA	consented	NA	20	NA	NA	endometrioid endometrial adenocarcinoma (grade 3)	no	NA	NA	NA	NA	NA	NA	primary	NA	1	-22089	NA
TCGA.BG.A0M6	Yes	female	73	not hispanic or latino	NA	NA	g3	NA	NA	NA	stage iiic2	0.6593707250342	0	Years	0.6593707250342	0	Years	73.44.0	nationwide children s hospital	2	ucec	1	false	2014	73	0	3	tcga-bg-a0m6	002724fa-7051-49fa-9c58-4bcb7eba4ac6	NA	NA	consented	NA	-8	NA	NA	uterine serous endometrial adenocarcinoma	no	NA	NA	NA	NA	NA	NA	primary	NA	1	-26665	NA
TCGA.BG.A0M7	Yes	female	60	not hispanic or latino	NA	NA	g2	NA	NA	NA	stage iiic1	1.90971272229822	0	Years	1.90971272229822	0	Years	59.43.0	nationwide children s hospital	2	ucec	1	false	2014	60	NA	NA	tcga-bg-a0m7	1d9c2113-ddcb-4440-89c3-cd21cee6d401	NA	NA	consented	NA	7	NA	NA	endometrioid endometrial adenocarcinoma (grade 1 or 2)	no	NA	NA	NA	NA	NA	NA	primary	NA	1	-22095	NA
TCGA.BG.A0M8	Yes	female	50	not hispanic or latino	NA	NA	g3	NA	NA	NA	stage ia	1.88782489740082	0	Years	1.88782489740082	0	Years	73.44.0	nationwide children s hospital	2	ucec	1	false	2014	50	0	0	tcga-bg-a0m8	e055db71-f3da-43d3-a9b2-2f65dfb23d3e	NA	NA	consented	NA	13	NA	NA	endometrioid endometrial adenocarcinoma (grade 3)	no	NA	NA	NA	NA	NA	NA	primary	NA	8	-18308	NA
TCGA.BG.A0M9	Yes	female	73	not hispanic or latino	NA	NA	g2	NA	NA	NA	stage ib	2.09302325581395	0	Years	2.09302325581395	0	Years	73.44.0	nationwide children s hospital	2	ucec	1	false	2014	73	0	0	tcga-bg-a0m9	4fd1cb59-6c50-4355-9d37-a341e1f4fad9	NA	NA	consented	NA	16	NA	NA	endometrioid endometrial adenocarcinoma (grade 1 or 2)	no	NA	NA	NA	NA	NA	NA	primary	NA	8	-26707	NA
TCGA.BG.A0MA	Yes	female	60	not hispanic or latino	NA	NA	g3	NA	NA	NA	stage ib	0.232558139534884	1	Years	0.891928864569083	1	Years	156.38.0	nationwide children s hospital	2	ucec	1	false	2014	60	0	0	tcga-bg-a0ma	f85bc60b-ab07-4b24-820b-6860b198e910	NA	NA	consented	NA	46	NA	NA	endometrioid endometrial adenocarcinoma (grade 3)	no	NA	NA	NA	NA	NA	NA	primary	NA	8	-22035	326
TCGA.BG.A0MC	Yes	female	74	not hispanic or latino	NA	NA	g1	NA	NA	NA	stage ia	2.26265389876881	0	Years	2.26265389876881	0	Years	59.43.0	nationwide children s hospital	2	ucec	1	false	2014	74	0	0	tcga-bg-a0mc	884fd57d-bd8e-40e7-82f6-0ba1c71101a9	NA	NA	consented	NA	0	NA	NA	endometrioid endometrial adenocarcinoma (grade 1 or 2)	no	NA	NA	NA	NA	NA	NA	primary	NA	8	-27135	NA
TCGA.BG.A0MG	Yes	female	73	not hispanic or latino	NA	NA	g1	NA	NA	NA	stage ia	2.45143638850889	0	Years	2.45143638850889	0	Years	73.44.0	nationwide children s hospital	2	ucec	1	false	2014	73	0	0	tcga-bg-a0mg	9cde90c8-2be0-4328-a032-ff1dc19e66fd	NA	NA	consented	NA	40	NA	NA	endometrioid endometrial adenocarcinoma (grade 1 or 2)	NA	NA	NA	NA	NA	NA	NA	primary	NA	8	-26956	NA
TCGA.BG.A0MH	Yes	female	61	NA	NA	NA	g2	NA	NA	NA	stage ic	3.66894664842681	NA	Years	3.66894664842681	0	Years	92.43.0	nationwide children s hospital	2	ucec	1	false	2014	61	NA	NA	tcga-bg-a0mh	bfac45a6-fa01-4edb-9807-6898ea82e80e	NA	NA	consented	NA	25	NA	NA	endometrioid endometrial adenocarcinoma (grade 1 or 2)	no	NA	NA	NA	NA	NA	NA	primary	NA	8	-22474	NA
TCGA.BG.A0MI	Yes	female	83	not hispanic or latino	NA	NA	g2	NA	NA	NA	stage ia	1.95348837209302	0	Years	1.95348837209302	1	Years	59.43.0	nationwide children s hospital	2	ucec	1	false	2014	83	0	0	tcga-bg-a0mi	b8588e0f-aad6-4ded-845e-3cff67a48d8f	NA	NA	consented	NA	-23	NA	NA	endometrioid endometrial adenocarcinoma (grade 1 or 2)	no	NA	NA	NA	NA	NA	NA	primary	NA	8	-30334	714
TCGA.BG.A0MK	Yes	female	52	not hispanic or latino	NA	NA	g3	NA	NA	NA	stage iib	3.60328317373461	NA	Years	3.60328317373461	1	Years	186.34.0	nationwide children s hospital	2	ucec	1	false	2014	52	NA	NA	tcga-bg-a0mk	1f9b1b71-8753-4cd5-a585-708bea8ff1fa	NA	NA	deceased	united states	NA	1317	NA	endometrioid endometrial adenocarcinoma (grade 3)	no	NA	NA	NA	NA	NA	NA	primary	NA	29	-19034	1317
TCGA.BG.A0MO	Yes	female	63	not hispanic or latino	NA	NA	g1	NA	NA	NA	stage ia	2.79343365253078	0	Years	2.79343365253078	0	Years	59.43.0	nationwide children s hospital	2	ucec	1	false	2014	63	NA	NA	tcga-bg-a0mo	734ef97f-807c-480e-8df9-feaf041032d2	NA	NA	consented	NA	13	NA	NA	endometrioid endometrial adenocarcinoma (grade 1 or 2)	no	NA	NA	NA	NA	NA	NA	primary	NA	9	-23287	NA
TCGA.BG.A0MQ	Yes	female	71	not hispanic or latino	NA	NA	g1	NA	NA	NA	stage ia	2.08207934336525	0	Years	2.08207934336525	0	Years	73.44.0	nationwide children s hospital	2	ucec	1	false	2014	71	NA	NA	tcga-bg-a0mq	12d36a1d-9922-4311-bbda-71f32ac2c03b	NA	NA	consented	NA	21	NA	NA	endometrioid endometrial adenocarcinoma (grade 1 or 2)	no	NA	NA	NA	NA	NA	NA	primary	NA	9	-26284	NA
TCGA.BG.A0MS	Yes	female	53	not hispanic or latino	NA	NA	g3	NA	NA	NA	stage iiic1	1.51299589603283	0	Years	1.51299589603283	0	Years	73.44.0	nationwide children s hospital	2	ucec	1	false	2014	53	NA	NA	tcga-bg-a0ms	a798a8cc-4e72-4a8c-9e20-74a14deafd12	NA	NA	consented	NA	6	NA	NA	endometrioid endometrial adenocarcinoma (grade 3)	no	NA	NA	NA	NA	NA	NA	primary	NA	9	-19547	NA
TCGA.BG.A0MT	Yes	female	64	not hispanic or latino	NA	NA	g2	NA	NA	NA	stage ia	1.54582763337893	1	Years	0.656634746922025	0	Years	73.44.0	nationwide children s hospital	2	ucec	1	false	2014	64	NA	NA	tcga-bg-a0mt	082e32c5-7f82-466a-b52d-a3293a8f8e57	NA	NA	consented	NA	14	NA	NA	endometrioid endometrial adenocarcinoma (grade 1 or 2)	no	NA	NA	NA	NA	NA	NA	primary	NA	9	-23574	NA
TCGA.BG.A0MU	Yes	female	78	not hispanic or latino	NA	NA	g1	NA	NA	NA	stage iiia	0.632010943912449	0	Years	0.632010943912449	0	Years	73.44.0	nationwide children s hospital	2	ucec	1	false	2014	78	0	0	tcga-bg-a0mu	a7329910-b1c7-4a18-b28e-8fad79121339	NA	NA	consented	NA	0	NA	NA	endometrioid endometrial adenocarcinoma (grade 1 or 2)	no	NA	NA	NA	NA	NA	NA	primary	NA	9	-28621	NA
TCGA.BG.A0RY	Yes	female	68	not hispanic or latino	NA	NA	g2	NA	NA	NA	stage ib	0.350205198358413	0	Years	0.350205198358413	0	Years	73.44.0	nationwide children s hospital	2	ucec	1	false	2014	68	0	0	tcga-bg-a0ry	f299ad43-bb16-46ce-9617-48cc6c6f29e7	NA	NA	consented	NA	7	NA	NA	endometrioid endometrial adenocarcinoma (grade 1 or 2)	no	NA	NA	NA	NA	NA	NA	primary	NA	9	-24951	NA
TCGA.BG.A0VT	Yes	female	56	not hispanic or latino	NA	NA	g2	NA	NA	NA	stage iiia	0.612859097127223	NA	Years	0.612859097127223	0	Years	81.40.0	nationwide children s hospital	13	ucec	12	false	2013	56	NA	0	tcga-bg-a0vt	cc058b8c-df40-4f9e-88e3-3d1131b22b41	NA	NA	consented	NA	44	NA	NA	endometrioid endometrial adenocarcinoma (grade 1 or 2)	NA	NA	NA	NA	NA	NA	NA	primary	NA	16	-20601	NA
TCGA.BG.A0VV	Yes	female	53	not hispanic or latino	NA	NA	g1	NA	NA	NA	stage ia	0.711354309165527	NA	Years	0.711354309165527	0	Years	92.43.0	nationwide children s hospital	2	ucec	1	false	2014	53	NA	0	tcga-bg-a0vv	6164588a-d03a-46fc-82fb-a32cbaa54cac	NA	NA	consented	NA	-1	NA	NA	endometrioid endometrial adenocarcinoma (grade 1 or 2)	no	NA	NA	NA	NA	NA	NA	primary	NA	16	-19593	NA
TCGA.BG.A0VW	Yes	female	77	not hispanic or latino	NA	NA	g1	NA	NA	NA	stage ia	0.358413132694938	NA	Years	0.358413132694938	0	Years	92.43.0	nationwide children s hospital	2	ucec	1	false	2014	77	NA	0	tcga-bg-a0vw	62d71839-4fba-42e9-9929-8d937f0fe287	NA	NA	consented	NA	13	NA	NA	endometrioid endometrial adenocarcinoma (grade 1 or 2)	no	NA	NA	NA	NA	NA	NA	primary	NA	16	-28383	NA
TCGA.BG.A0VX	Yes	female	58	not hispanic or latino	NA	NA	g1	NA	NA	NA	stage ib	1.3406292749658	NA	Years	1.3406292749658	0	Years	92.43.0	nationwide children s hospital	2	ucec	1	false	2014	58	NA	NA	tcga-bg-a0vx	6c2a0f37-49cd-4fd0-b126-58b35f9121df	NA	NA	consented	NA	20	NA	NA	endometrioid endometrial adenocarcinoma (grade 1 or 2)	no	NA	NA	NA	NA	NA	NA	primary	NA	16	-21424	NA
TCGA.BG.A0VZ	Yes	female	58	not hispanic or latino	NA	NA	g1	NA	NA	NA	stage iiia	2.37482900136799	NA	Years	2.37482900136799	0	Years	75.41.0	nationwide children s hospital	2	ucec	1	false	2014	58	NA	NA	tcga-bg-a0vz	edee2bf5-284c-4d77-823a-d037fe4c4b9e	NA	NA	consented	NA	14	NA	NA	endometrioid endometrial adenocarcinoma (grade 1 or 2)	no	NA	NA	NA	NA	NA	NA	primary	NA	17	-21414	NA
TCGA.BG.A0W1	Yes	female	89	not hispanic or latino	NA	NA	g2	NA	NA	NA	stage ii	2.48153214774282	NA	Years	2.48153214774282	0	Years	75.41.0	nationwide children s hospital	2	ucec	1	false	2014	89	NA	NA	tcga-bg-a0w1	2d750c67-24a2-4b12-b4f2-dbd65f2f27f0	NA	NA	consented	NA	53	NA	NA	endometrioid endometrial adenocarcinoma (grade 1 or 2)	no	NA	NA	NA	NA	NA	NA	primary	NA	18	-32750	NA
TCGA.BG.A0W2	Yes	female	57	NA	NA	NA	g1	NA	NA	NA	stage ia	3.14911080711354	NA	Years	3.14911080711354	0	Years	75.41.0	nationwide children s hospital	2	ucec	1	false	2014	57	NA	NA	tcga-bg-a0w2	f47df5f9-7c60-4b1a-b574-7036245af341	NA	NA	consented	NA	21	NA	NA	endometrioid endometrial adenocarcinoma (grade 1 or 2)	no	NA	NA	NA	NA	NA	NA	primary	NA	18	-20997	NA
TCGA.BG.A0YU	Yes	female	37	not hispanic or latino	NA	NA	g1	NA	NA	NA	stage ia	0.763337893296854	0	Years	0.763337893296854	0	Years	81.41.0	nationwide children s hospital	2	ucec	1	false	2014	37	NA	NA	tcga-bg-a0yu	957ac10a-7365-47b1-bbed-47e5d42fbfdf	NA	NA	consented	NA	131	NA	NA	endometrioid endometrial adenocarcinoma (grade 1 or 2)	no	NA	NA	NA	NA	NA	NA	primary	NA	16	-13643	NA
TCGA.BG.A0YV	Yes	female	67	not hispanic or latino	NA	NA	g3	NA	NA	NA	stage iiia	0.508891928864569	0	Years	0.508891928864569	0	Years	81.41.0	nationwide children s hospital	2	ucec	1	false	2014	67	NA	NA	tcga-bg-a0yv	d8e57746-37a1-482a-a3d3-a11bd00cdc11	NA	NA	consented	NA	40	NA	NA	uterine serous endometrial adenocarcinoma	no	NA	NA	NA	NA	NA	NA	primary	NA	16	-24567	NA
TCGA.BG.A186	Yes	female	61	not hispanic or latino	NA	NA	g2	NA	NA	NA	stage iiia	0.629274965800274	0	Years	0.629274965800274	0	Years	94.42.0	nationwide children s hospital	2	ucec	1	false	2014	61	NA	0	tcga-bg-a186	fe4db898-3a9f-4dff-adcb-7b8c30137350	NA	NA	consented	NA	59	NA	NA	endometrioid endometrial adenocarcinoma (grade 1 or 2)	no	NA	NA	NA	NA	NA	NA	primary	NA	13	-22370	NA
TCGA.BG.A187	Yes	female	65	not hispanic or latino	NA	NA	g2	NA	NA	NA	stage ib	0.632010943912449	0	Years	0.632010943912449	0	Years	94.42.0	nationwide children s hospital	2	ucec	1	false	2014	65	NA	NA	tcga-bg-a187	0f59bb0a-135c-4793-b1a7-5ad5172ed82d	NA	NA	consented	NA	25	NA	NA	endometrioid endometrial adenocarcinoma (grade 1 or 2)	no	NA	NA	NA	NA	NA	NA	primary	NA	16	-24099	NA
TCGA.BG.A18A	Yes	female	74	not hispanic or latino	NA	NA	g1	NA	NA	NA	stage ia	0.689466484268126	0	Years	0.689466484268126	0	Years	94.42.0	nationwide children s hospital	2	ucec	1	false	2014	74	NA	0	tcga-bg-a18a	feb3e930-3638-44b4-ac0f-a5dcb01fed76	NA	NA	consented	NA	40	NA	NA	endometrioid endometrial adenocarcinoma (grade 1 or 2)	no	NA	NA	NA	NA	NA	NA	primary	NA	19	-27086	NA
TCGA.BG.A18B	Yes	female	53	not hispanic or latino	NA	NA	g2	NA	NA	NA	stage i	0.424076607387141	0	Years	0.424076607387141	0	Years	94.42.0	nationwide children s hospital	2	ucec	1	false	2014	53	NA	NA	tcga-bg-a18b	62ae3bb1-8102-4693-aee6-4d8d0d2bc515	NA	NA	consented	NA	26	NA	NA	endometrioid endometrial adenocarcinoma (grade 1 or 2)	no	NA	NA	NA	NA	NA	NA	primary	NA	19	-19549	NA
TCGA.BG.A18C	Yes	female	72	not hispanic or latino	NA	NA	g2	NA	NA	NA	stage ia	0.462380300957592	0	Years	0.462380300957592	0	Years	94.42.0	nationwide children s hospital	2	ucec	1	false	2014	72	NA	0	tcga-bg-a18c	66e305ca-8a16-44f0-b837-85e529b7ad55	NA	NA	consented	NA	23	NA	NA	endometrioid endometrial adenocarcinoma (grade 1 or 2)	no	NA	NA	NA	NA	NA	NA	primary	NA	27	-26601	NA
TCGA.BG.A220	Yes	female	69	not hispanic or latino	NA	NA	g3	NA	NA	NA	stage ia	0.601915184678523	0	Years	0.601915184678523	0	Years	137.40.0	nationwide children s hospital	2	ucec	1	false	2014	69	NA	NA	tcga-bg-a220	41dcafa0-b196-46dd-ab07-58cb747c9ebc	NA	NA	consented	united states	45	NA	NA	endometrioid endometrial adenocarcinoma (grade 3)	no	NA	NA	NA	NA	NA	NA	primary	NA	28	-25346	NA
TCGA.BG.A221	Yes	female	84	not hispanic or latino	NA	NA	g3	NA	NA	NA	stage ib	0.125854993160055	0	Years	0.125854993160055	0	Years	137.40.0	nationwide children s hospital	2	ucec	1	false	2014	84	NA	0	tcga-bg-a221	e7e667be-9b31-4870-9c38-740098f37213	NA	NA	consented	united states	43	NA	NA	endometrioid endometrial adenocarcinoma (grade 3)	no	NA	NA	NA	NA	NA	NA	primary	NA	28	-30960	NA
TCGA.BG.A222	Yes	female	49	not hispanic or latino	NA	NA	g3	NA	NA	NA	stage ia	0.0383036935704514	0	Years	0.0383036935704514	0	Years	137.40.0	nationwide children s hospital	2	ucec	1	false	2014	49	NA	0	tcga-bg-a222	397b2672-d014-4b57-88dd-17e66ff8be4d	NA	NA	consented	united states	6	NA	NA	endometrioid endometrial adenocarcinoma (grade 3)	no	NA	NA	NA	NA	NA	NA	primary	NA	28	-18220	NA
TCGA.BG.A2AD	Yes	female	63	not hispanic or latino	NA	NA	g3	NA	NA	NA	stage iiib	0	NA	Years	0	0	Years	143.37.0	nationwide children s hospital	2	ucec	1	false	2014	63	NA	0	tcga-bg-a2ad	49adc60f-211b-4547-84f6-094257767409	NA	NA	consented	united states	16	NA	NA	endometrioid endometrial adenocarcinoma (grade 3)	no	NA	distal (>2cm)	NA	NA	NA	NA	primary	NA	28	-23063	NA
TCGA.BG.A2AE	Yes	female	57	not hispanic or latino	NA	NA	g3	NA	NA	NA	stage ib	0.0437756497948016	NA	Years	0.0437756497948016	0	Years	143.37.0	nationwide children s hospital	2	ucec	1	false	2014	57	NA	NA	tcga-bg-a2ae	f384eb3f-92ab-4327-87eb-45b5f72a1580	NA	NA	consented	united states	28	NA	NA	endometrioid endometrial adenocarcinoma (grade 3)	no	NA	distal (>2cm)	NA	NA	NA	NA	primary	NA	28	-21069	NA
TCGA.BG.A2L7	Yes	female	68	not hispanic or latino	NA	NA	g3	NA	NA	NA	stage ia	0.484268125854993	NA	Years	0.484268125854993	0	Years	178.37.0	nationwide children s hospital	2	ucec	1	false	2014	68	NA	0	tcga-bg-a2l7	214a09bb-ce52-4055-b036-065e8cb7ac7d	NA	NA	consented	united states	42	NA	NA	endometrioid endometrial adenocarcinoma (grade 3)	no	NA	distal (>2cm)	NA	NA	NA	NA	primary	NA	18	-25091	NA
TCGA.BG.A3EW	Yes	female	62	not hispanic or latino	NA	NA	g3	NA	NA	NA	stage iii	0.0136798905608755	NA	Years	0.0136798905608755	0	Years	228.20.0	nationwide children s hospital	2	ucec	1	false	2014	62	NA	0	tcga-bg-a3ew	a31554af-d77a-4862-8aed-4581fb2bd877	NA	NA	consented	united states	0	NA	NA	endometrioid endometrial adenocarcinoma (grade 3)	no	NA	distal (>2cm)	NA	NA	NA	NA	primary	NA	28	-22705	NA
TCGA.BG.A3PP	Yes	female	82	not hispanic or latino	NA	NA	g3	NA	NA	NA	stage ii	0.566347469220246	NA	Years	0.566347469220246	0	Years	228.20.0	nationwide children s hospital	2	ucec	1	false	2014	82	NA	NA	tcga-bg-a3pp	9f92080f-f6e0-42db-a02b-b3069664f6d0	NA	NA	consented	united states	17	NA	NA	uterine serous endometrial adenocarcinoma	no	other	distal (>2cm)	NA	NA	NA	NA	primary	NA	2	-30226	NA
TCGA.BK.A0C9	Yes	female	57	not hispanic or latino	NA	NA	g1	NA	NA	NA	stage ib	0.790697674418605	NA	Years	0.790697674418605	0	Years	49.28.0	nationwide children s hospital	8	ucec	4	false	2013	57	0	0	tcga-bk-a0c9	92a2cae3-b8ee-4ebb-ac5c-01e58749448f	NA	NA	consented	NA	70	NA	NA	endometrioid endometrial adenocarcinoma (grade 1 or 2)	NA	NA	NA	NA	NA	NA	NA	NA	NA	8	-20876	NA
TCGA.BK.A0CA	Yes	female	61	not hispanic or latino	NA	NA	g3	NA	NA	NA	stage iiic	1.01504787961696	NA	Years	1.01504787961696	0	Years	92.43.0	nationwide children s hospital	2	ucec	1	false	2014	61	NA	29	tcga-bk-a0ca	51bd85e2-2c60-4654-bfcb-83dccef8964b	NA	NA	consented	NA	13	NA	NA	mixed serous and endometrioid	no	NA	NA	NA	NA	NA	NA	primary	NA	8	-22378	NA
TCGA.BK.A0CB	Yes	female	60	not hispanic or latino	NA	NA	g2	NA	NA	NA	stage iiic	0.514363885088919	NA	Years	0.514363885088919	0	Years	73.44.0	nationwide children s hospital	2	ucec	1	false	2014	60	0	2	tcga-bk-a0cb	59e9029a-8ddd-4447-b35a-72bc39f82a30	NA	NA	consented	NA	12	NA	NA	endometrioid endometrial adenocarcinoma (grade 1 or 2)	no	endometrial	NA	NA	NA	NA	NA	primary	NA	8	-21930	NA
TCGA.BK.A0CC	Yes	female	69	hispanic or latino	NA	NA	g3	NA	NA	NA	stage iiic	0.577291381668947	NA	Years	0.577291381668947	0	Years	49.42.0	nationwide children s hospital	2	ucec	1	false	2014	69	0	0	tcga-bk-a0cc	2b865f8c-539f-4cb2-8f08-41709e9511e5	NA	NA	consented	NA	11	NA	NA	uterine serous endometrial adenocarcinoma	no	NA	NA	NA	NA	NA	NA	primary	NA	8	-25479	NA
TCGA.BK.A139	Yes	female	74	not hispanic or latino	NA	NA	g3	NA	NA	NA	stage ib	0.65389876880985	0	Years	0.65389876880985	0	Years	92.43.0	nationwide children s hospital	2	ucec	1	false	2014	74	0	0	tcga-bk-a139	8d9e4917-334b-4c76-aee1-1e22be772db0	NA	NA	consented	NA	33	NA	NA	endometrioid endometrial adenocarcinoma (grade 3)	no	NA	NA	NA	NA	NA	NA	primary	NA	23	-27076	NA
TCGA.BK.A13B	Yes	female	58	not hispanic or latino	NA	NA	g3	NA	NA	NA	stage ib	1.58139534883721	0	Years	1.58139534883721	0	Years	228.20.0	nationwide children s hospital	2	ucec	1	false	2014	58	NA	NA	tcga-bk-a13b	e71b3ce1-41e0-4cfc-9570-367b8c2124c1	NA	NA	consented	NA	36	NA	NA	endometrioid endometrial adenocarcinoma (grade 3)	no	endometrial	distal (>2cm)	NA	NA	NA	NA	primary	NA	1	-21493	NA
TCGA.BK.A13C	Yes	female	47	not hispanic or latino	NA	NA	g2	NA	NA	NA	stage ib	0.552667578659371	0	Years	0.552667578659371	0	Years	92.43.0	nationwide children s hospital	2	ucec	1	false	2014	47	0	0	tcga-bk-a13c	ce73d0aa-bb3d-4aa3-8ed3-e9912cf25d38	NA	NA	consented	NA	19	NA	NA	endometrioid endometrial adenocarcinoma (grade 1 or 2)	no	endometrial	distal (>2cm)	NA	NA	NA	NA	primary	NA	17	-17316	NA
TCGA.BK.A26L	Yes	female	71	not hispanic or latino	NA	NA	g3	NA	NA	NA	stage iiic1	0.637482900136799	0	Years	0.637482900136799	0	Years	143.37.0	nationwide children s hospital	2	ucec	1	false	2014	71	0	0	tcga-bk-a26l	ab7adf74-6e87-4117-9742-54e323348e06	NA	NA	consented	united states	46	NA	NA	uterine serous endometrial adenocarcinoma	no	NA	NA	NA	NA	NA	NA	primary	NA	8	-26002	NA
TCGA.BK.A4ZD	Yes	female	42	not hispanic or latino	NA	NA	g3	NA	NA	NA	stage ia	0.577291381668947	NA	Years	0.577291381668947	0	Years	289.17.0	nationwide children s hospital	2	ucec	1	false	2014	42	NA	0	tcga-bk-a4zd	1c4d225e-e065-4e26-9413-78f54a7e0cf5	NA	NA	consented	united states	55	NA	NA	endometrioid endometrial adenocarcinoma	no	NA	distal (>2cm)	NA	NA	NA	NA	primary	no	28	-15535	NA
TCGA.BK.A56F	Yes	female	75	not hispanic or latino	NA	NA	g1	NA	NA	NA	stage ib	0.547195622435021	NA	Years	0.547195622435021	0	Years	289.17.0	nationwide children s hospital	2	ucec	1	false	2014	75	NA	NA	tcga-bk-a56f	2d166dc0-8890-4b00-ab73-9e2dbb6c530d	NA	NA	consented	united states	49	NA	NA	endometrioid endometrial adenocarcinoma	no	NA	distal (>2cm)	NA	NA	NA	NA	primary	no	2	-27522	NA
TCGA.BS.A0T9	Yes	female	39	not hispanic or latino	NA	NA	g3	NA	NA	NA	stage ivb	1.73187414500684	NA	Years	3.90697674418605	1	Years	94.42.0	nationwide children s hospital	2	ucec	1	false	2014	39	0	0	tcga-bs-a0t9	4eb95566-0e73-4260-853e-f7df650667a0	NA	NA	consented	NA	4	NA	NA	endometrioid endometrial adenocarcinoma (grade 3)	no	NA	NA	NA	NA	NA	NA	primary	NA	19	-14253	1428
TCGA.BS.A0TA	Yes	female	58	hispanic or latino	NA	NA	g3	NA	NA	NA	stage ivb	1.07797537619699	NA	Years	1.95348837209302	0	Years	73.44.0	nationwide children s hospital	2	ucec	1	false	2014	58	0	0	tcga-bs-a0ta	ad3d8420-f562-4cbe-ac82-c968bd4f782d	NA	NA	consented	NA	2	NA	NA	endometrioid endometrial adenocarcinoma (grade 3)	no	NA	NA	NA	NA	NA	NA	primary	NA	19	-21504	NA
TCGA.BS.A0TC	Yes	female	69	not hispanic or latino	NA	NA	g1	NA	NA	NA	stage ib	6.18331053351573	NA	Years	6.18331053351573	0	Years	73.44.0	nationwide children s hospital	2	ucec	1	false	2014	69	0	0	tcga-bs-a0tc	7b7d2d2b-abe6-4f32-add0-3715096995d1	NA	NA	consented	NA	33	NA	NA	endometrioid endometrial adenocarcinoma (grade 1 or 2)	no	NA	NA	NA	NA	NA	NA	primary	NA	19	-25560	NA
TCGA.BS.A0TD	Yes	female	65	not hispanic or latino	NA	NA	g1	NA	NA	NA	stage ib	5.47742818057456	NA	Years	5.47742818057456	0	Years	73.44.0	nationwide children s hospital	2	ucec	1	false	2014	65	0	0	tcga-bs-a0td	ffaa98a0-2b69-46dc-aee5-c5c3f2abbc38	NA	NA	consented	NA	0	NA	NA	endometrioid endometrial adenocarcinoma (grade 1 or 2)	no	NA	NA	NA	NA	NA	NA	primary	NA	19	-23950	NA
TCGA.BS.A0TE	Yes	female	35	not hispanic or latino	NA	NA	g3	NA	NA	NA	stage ivb	0.158686730506156	NA	Years	0.399452804377565	1	Years	73.44.0	nationwide children s hospital	2	ucec	1	false	2014	35	0	0	tcga-bs-a0te	09066fbf-6a1d-46c9-a4c5-c53340c3d1ba	NA	NA	consented	NA	9	NA	NA	endometrioid endometrial adenocarcinoma (grade 3)	no	NA	NA	NA	NA	NA	NA	primary	NA	19	-12982	146
TCGA.BS.A0TG	Yes	female	60	not hispanic or latino	NA	NA	g2	NA	NA	NA	stage iiia	5.56497948016416	NA	Years	5.56497948016416	0	Years	73.44.0	nationwide children s hospital	2	ucec	1	false	2014	60	0	0	tcga-bs-a0tg	13f31bcb-befd-4ed2-adc0-dc9e9ce52b75	NA	NA	consented	NA	12	NA	NA	endometrioid endometrial adenocarcinoma (grade 1 or 2)	no	NA	NA	NA	NA	NA	NA	primary	NA	19	-22043	NA
TCGA.BS.A0TI	Yes	female	64	not hispanic or latino	NA	NA	g3	NA	NA	NA	stage ic	3.94801641586867	NA	Years	3.94801641586867	0	Years	73.44.0	nationwide children s hospital	2	ucec	1	false	2014	64	0	0	tcga-bs-a0ti	df857bc6-fd6a-4713-bef9-6ee1301e5fb1	NA	NA	consented	NA	20	NA	NA	endometrioid endometrial adenocarcinoma (grade 3)	no	NA	NA	NA	NA	NA	NA	primary	NA	19	-23705	NA
TCGA.BS.A0TJ	Yes	female	59	not hispanic or latino	NA	NA	g3	NA	NA	NA	stage ic	4.14227086183311	NA	Years	4.14227086183311	0	Years	73.44.0	nationwide children s hospital	2	ucec	1	false	2014	59	0	0	tcga-bs-a0tj	f74da4c6-4291-46d2-abd4-7d7f6ef03b00	NA	NA	consented	NA	9	NA	NA	endometrioid endometrial adenocarcinoma (grade 3)	no	NA	NA	NA	NA	NA	NA	primary	NA	19	-21663	NA
TCGA.BS.A0U5	Yes	female	76	not hispanic or latino	NA	NA	g1	NA	NA	NA	stage ia	6.03009575923393	0	Years	6.03009575923393	0	Years	75.41.0	nationwide children s hospital	2	ucec	1	false	2014	76	0	0	tcga-bs-a0u5	c306d7e8-5486-41d3-84dd-9311ce3e2069	NA	NA	consented	NA	9	NA	NA	endometrioid endometrial adenocarcinoma (grade 1 or 2)	no	NA	NA	NA	NA	NA	NA	primary	NA	25	-27944	NA
TCGA.BS.A0U7	Yes	female	63	not hispanic or latino	NA	NA	g2	NA	NA	NA	stage ic	2.55540355677155	0	Years	2.55540355677155	1	Years	73.44.0	nationwide children s hospital	2	ucec	1	false	2014	63	0	0	tcga-bs-a0u7	282ddc43-922d-4f1f-80c7-6ba2de23b7bc	NA	NA	consented	NA	6	NA	NA	endometrioid endometrial adenocarcinoma (grade 1 or 2)	no	NA	NA	NA	NA	NA	NA	primary	NA	25	-23166	934
TCGA.BS.A0U8	Yes	female	55	not hispanic or latino	NA	NA	g1	NA	NA	NA	stage iiic	7.12995896032832	0	Years	7.12995896032832	0	Years	73.44.0	nationwide children s hospital	2	ucec	1	false	2014	55	0	0	tcga-bs-a0u8	fb7475df-30cc-4316-b9ac-37cbeeb6ba2b	NA	NA	consented	NA	4	NA	NA	endometrioid endometrial adenocarcinoma (grade 1 or 2)	no	NA	NA	NA	NA	NA	NA	primary	NA	25	-20402	NA
TCGA.BS.A0U9	Yes	female	59	not hispanic or latino	NA	NA	g3	NA	NA	NA	stage iia	4.78522571819425	0	Years	4.78522571819425	0	Years	81.41.0	nationwide children s hospital	2	ucec	1	false	2014	59	0	0	tcga-bs-a0u9	5ffa2ec6-2d94-4b09-8fb9-3591cf38fa4f	NA	NA	consented	NA	15	NA	NA	endometrioid endometrial adenocarcinoma (grade 3)	no	NA	NA	NA	NA	NA	NA	primary	NA	28	-21579	NA
TCGA.BS.A0UA	Yes	female	68	not hispanic or latino	NA	NA	g1	NA	NA	NA	stage ib	1.41997264021888	1	Years	6.94938440492476	0	Years	92.43.0	nationwide children s hospital	2	ucec	1	false	2014	68	0	0	tcga-bs-a0ua	a1a0177d-e670-4f2f-a99d-6f668a2f9e8a	NA	NA	consented	NA	60	NA	NA	endometrioid endometrial adenocarcinoma (grade 1 or 2)	no	NA	NA	NA	NA	NA	NA	primary	NA	25	-24872	NA
TCGA.BS.A0UF	Yes	female	65	not hispanic or latino	NA	NA	g3	NA	NA	NA	stage ib	5.04240766073871	0	Years	5.04240766073871	0	Years	73.44.0	nationwide children s hospital	2	ucec	1	false	2014	65	0	0	tcga-bs-a0uf	f77d7256-2ccf-42a7-9b30-332ac24ca812	NA	NA	consented	NA	7	NA	NA	endometrioid endometrial adenocarcinoma (grade 3)	no	NA	NA	NA	NA	NA	NA	primary	NA	28	-23771	NA
TCGA.BS.A0UJ	Yes	female	68	not hispanic or latino	NA	NA	g1	NA	NA	NA	stage ia	0.0738714090287278	0	Years	0.0738714090287278	0	Years	73.44.0	nationwide children s hospital	2	ucec	1	false	2014	68	0	0	tcga-bs-a0uj	ff82548a-f1bb-4daa-a8f7-b3831b5843ad	NA	NA	consented	NA	16	NA	NA	endometrioid endometrial adenocarcinoma (grade 1 or 2)	no	NA	NA	NA	NA	NA	NA	primary	NA	25	-25148	NA
TCGA.BS.A0UL	Yes	female	54	not hispanic or latino	NA	NA	g1	NA	NA	NA	stage ia	0.0984952120383037	0	Years	0.0984952120383037	0	Years	75.41.0	nationwide children s hospital	2	ucec	1	false	2014	54	0	0	tcga-bs-a0ul	5428c4b2-37c2-4f8c-a474-39fe1aacb26b	NA	NA	consented	NA	17	NA	NA	endometrioid endometrial adenocarcinoma (grade 1 or 2)	no	NA	NA	NA	NA	NA	NA	primary	NA	25	-19981	NA
TCGA.BS.A0UM	Yes	female	64	not hispanic or latino	NA	NA	g1	NA	NA	NA	stage ib	3.9781121751026	1	Years	5.99452804377565	0	Years	73.44.0	nationwide children s hospital	2	ucec	1	false	2014	64	0	0	tcga-bs-a0um	a7c565fc-c711-4b63-9549-4cd74d1f57c2	NA	NA	consented	NA	27	NA	NA	endometrioid endometrial adenocarcinoma (grade 1 or 2)	no	NA	NA	NA	NA	NA	NA	primary	NA	25	-23400	NA
TCGA.BS.A0UT	Yes	female	62	not hispanic or latino	NA	NA	g2	NA	NA	NA	stage iib	1.62790697674419	0	Years	1.62790697674419	0	Years	73.44.0	nationwide children s hospital	2	ucec	1	false	2014	62	0	0	tcga-bs-a0ut	e2b1d0de-5221-44a1-8fad-9708a3cada14	NA	NA	consented	NA	16	NA	NA	endometrioid endometrial adenocarcinoma (grade 1 or 2)	no	NA	NA	NA	NA	NA	NA	primary	NA	25	-22775	NA
TCGA.BS.A0UV	Yes	female	55	not hispanic or latino	NA	NA	g3	NA	NA	NA	stage iiic	0.40766073871409	0	Years	0.40766073871409	0	Years	73.44.0	nationwide children s hospital	2	ucec	1	false	2014	55	0	0	tcga-bs-a0uv	b19425ab-a82f-4c2a-bf58-d1bd30511d74	NA	NA	consented	NA	88	NA	NA	endometrioid endometrial adenocarcinoma (grade 3)	no	NA	NA	NA	NA	NA	NA	primary	NA	28	-20265	NA
TCGA.BS.A0V4	Yes	female	56	not hispanic or latino	NA	NA	g1	NA	NA	NA	stage ib	0.0848153214774282	0	Years	0.0848153214774282	0	Years	121.43.0	nationwide children s hospital	2	ucec	1	false	2014	56	0	0	tcga-bs-a0v4	e3f515f8-a940-40d1-86b0-baed0f410f2c	NA	NA	consented	NA	14	NA	NA	endometrioid endometrial adenocarcinoma (grade 1 or 2)	no	NA	NA	NA	NA	NA	NA	primary	NA	25	-20777	NA
TCGA.BS.A0V6	Yes	female	55	not hispanic or latino	NA	NA	g1	NA	NA	NA	stage ib	4.51436388508892	0	Years	4.51436388508892	0	Years	92.43.0	nationwide children s hospital	2	ucec	1	false	2014	55	0	0	tcga-bs-a0v6	a9b6cd65-f042-4073-9000-4143a2c55373	NA	NA	consented	NA	10	NA	NA	endometrioid endometrial adenocarcinoma (grade 1 or 2)	no	NA	NA	NA	NA	NA	NA	primary	NA	28	-20368	NA
TCGA.BS.A0V7	Yes	female	48	not hispanic or latino	NA	NA	g1	NA	NA	NA	stage ib	3.90971272229822	0	Years	3.90971272229822	0	Years	92.43.0	nationwide children s hospital	2	ucec	1	false	2014	48	0	0	tcga-bs-a0v7	ca858743-1f06-40e3-accf-395d08375b63	NA	NA	consented	NA	12	NA	NA	endometrioid endometrial adenocarcinoma (grade 1 or 2)	no	NA	NA	NA	NA	NA	NA	primary	NA	28	-17809	NA
TCGA.BS.A0V8	Yes	female	68	not hispanic or latino	NA	NA	g2	NA	NA	NA	stage iib	4.12311901504788	0	Years	4.12311901504788	0	Years	92.43.0	nationwide children s hospital	2	ucec	1	false	2014	68	0	0	tcga-bs-a0v8	2b76cc9c-c379-43e4-9c3f-56197a3353be	NA	NA	consented	NA	23	NA	NA	endometrioid endometrial adenocarcinoma (grade 1 or 2)	no	NA	NA	NA	NA	NA	NA	primary	NA	28	-24981	NA
TCGA.BS.A0VI	Yes	female	58	not hispanic or latino	NA	NA	g3	NA	NA	NA	stage iib	4.54445964432285	0	Years	4.54445964432285	0	Years	121.43.0	nationwide children s hospital	2	ucec	1	false	2014	58	0	0	tcga-bs-a0vi	3405c549-7da5-48ee-ba48-177a67bbcc5d	NA	NA	consented	NA	9	NA	NA	endometrioid endometrial adenocarcinoma (grade 3)	no	NA	NA	NA	NA	NA	NA	primary	NA	28	-21198	NA
TCGA.BS.A0WQ	Yes	female	55	not hispanic or latino	NA	NA	g2	NA	NA	NA	stage ia	3.30232558139535	0	Years	3.30232558139535	0	Years	75.41.0	nationwide children s hospital	2	ucec	1	false	2014	55	0	0	tcga-bs-a0wq	e095a927-d985-4fbd-8093-46c1c6ace4de	NA	NA	consented	NA	8	NA	NA	endometrioid endometrial adenocarcinoma (grade 1 or 2)	no	NA	NA	NA	NA	NA	NA	primary	NA	25	-20131	NA
TCGA.D1.A0ZN	Yes	female	60	not hispanic or latino	NA	NA	g1	NA	NA	NA	stage ia	1.22571819425445	1	Years	1.40082079343365	0	Years	92.43.0	nationwide children s hospital	2	ucec	1	false	2014	60	0	0	tcga-d1-a0zn	916ccf0d-02ef-4ccb-824b-6b4294095a08	NA	NA	consented	NA	-1	NA	NA	endometrioid endometrial adenocarcinoma (grade 1 or 2)	no	NA	NA	NA	NA	NA	NA	primary	NA	4	-22025	NA
TCGA.D1.A0ZO	Yes	female	75	not hispanic or latino	NA	NA	g1	NA	NA	NA	stage ib	0.188782489740082	0	Years	0.188782489740082	0	Years	92.43.0	nationwide children s hospital	2	ucec	1	false	2014	75	0	0	tcga-d1-a0zo	b3d635b3-d7ac-4cf8-a318-0a9dd0073e89	NA	NA	consented	NA	13	NA	NA	endometrioid endometrial adenocarcinoma (grade 1 or 2)	no	NA	NA	NA	NA	NA	NA	primary	NA	4	-27481	NA
TCGA.D1.A0ZP	Yes	female	59	not hispanic or latino	NA	NA	g3	NA	NA	NA	stage iva	1.72093023255814	1	Years	1.88782489740082	0	Years	81.41.0	nationwide children s hospital	2	ucec	1	false	2014	59	0	0	tcga-d1-a0zp	ac216bb5-15e4-4462-955e-8a522380690e	NA	NA	consented	NA	-1	NA	NA	uterine serous endometrial adenocarcinoma	no	NA	NA	NA	NA	NA	NA	primary	NA	7	-21580	NA
TCGA.D1.A0ZQ	Yes	female	90	not hispanic or latino	NA	NA	g2	NA	NA	NA	stage ib	0.0218878248974008	0	Years	0.0218878248974008	0	Years	92.43.0	nationwide children s hospital	2	ucec	1	false	2014	90	0	0	tcga-d1-a0zq	38243a33-073a-479b-8cf6-c8847aeb5a48	NA	NA	consented	NA	1	NA	NA	endometrioid endometrial adenocarcinoma (grade 1 or 2)	no	NA	NA	NA	NA	NA	NA	primary	NA	7	-32872	NA
TCGA.D1.A0ZR	Yes	female	57	not hispanic or latino	NA	NA	g2	NA	NA	NA	stage ib	0.0465116279069767	0	Years	0.0465116279069767	0	Years	81.41.0	nationwide children s hospital	2	ucec	1	false	2014	57	0	0	tcga-d1-a0zr	0ce940f2-9eb1-4757-8f8f-147a4f3a1e67	NA	NA	consented	NA	11	NA	NA	endometrioid endometrial adenocarcinoma (grade 1 or 2)	no	NA	NA	NA	NA	NA	NA	primary	NA	8	-21157	NA
TCGA.D1.A0ZS	Yes	female	54	not hispanic or latino	NA	NA	g3	NA	NA	NA	stage ib	0.40218878248974	0	Years	0.40218878248974	0	Years	92.43.0	nationwide children s hospital	2	ucec	1	false	2014	54	0	0	tcga-d1-a0zs	80105773-372e-4552-a10b-5df188b15b16	NA	NA	consented	NA	5	NA	NA	endometrioid endometrial adenocarcinoma (grade 3)	no	NA	NA	NA	NA	NA	NA	primary	NA	8	-19821	NA
TCGA.D1.A0ZU	Yes	female	34	not hispanic or latino	NA	NA	g2	NA	NA	NA	stage ib	1.58139534883721	0	Years	1.58139534883721	0	Years	81.41.0	nationwide children s hospital	2	ucec	1	false	2014	34	0	0	tcga-d1-a0zu	d74bc72e-8103-4aed-8958-5f40953d48eb	NA	NA	consented	NA	6	NA	NA	endometrioid endometrial adenocarcinoma (grade 1 or 2)	no	NA	NA	NA	NA	NA	NA	primary	NA	8	-12458	NA
TCGA.D1.A0ZV	Yes	female	58	not hispanic or latino	NA	NA	g2	NA	NA	NA	stage ib	0.957592339261286	0	Years	0.957592339261286	0	Years	81.41.0	nationwide children s hospital	2	ucec	1	false	2014	58	0	0	tcga-d1-a0zv	0c01c673-e396-47b2-9562-4144d7705ebf	NA	NA	consented	NA	3	NA	NA	endometrioid endometrial adenocarcinoma (grade 1 or 2)	no	NA	NA	NA	NA	NA	NA	primary	NA	8	-21374	NA
TCGA.D1.A0ZZ	Yes	female	80	not hispanic or latino	NA	NA	g3	NA	NA	NA	stage ib	1.03146374829001	0	Years	1.03146374829001	0	Years	81.41.0	nationwide children s hospital	2	ucec	1	false	2014	80	0	0	tcga-d1-a0zz	4d3af3af-24f4-415a-9677-20b0f366a102	NA	NA	consented	NA	1	NA	NA	mixed serous and endometrioid	no	NA	NA	NA	NA	NA	NA	primary	NA	8	-29420	NA
TCGA.D1.A101	Yes	female	60	not hispanic or latino	NA	NA	g2	NA	NA	NA	stage ib	0.14500683994528	0	Years	0.14500683994528	0	Years	81.41.0	nationwide children s hospital	2	ucec	1	false	2014	60	0	0	tcga-d1-a101	9da5ecd0-a287-4e67-84b6-af9077a98009	NA	NA	consented	NA	13	NA	NA	endometrioid endometrial adenocarcinoma (grade 1 or 2)	no	NA	NA	NA	NA	NA	NA	primary	NA	8	-22078	NA
TCGA.D1.A102	Yes	female	49	not hispanic or latino	NA	NA	g2	NA	NA	NA	stage ib	0.117647058823529	0	Years	0.117647058823529	0	Years	81.41.0	nationwide children s hospital	2	ucec	1	false	2014	49	0	0	tcga-d1-a102	f9cf4125-0db3-4b66-b51b-bc2f0240c9ef	NA	NA	consented	NA	3	NA	NA	endometrioid endometrial adenocarcinoma (grade 1 or 2)	no	NA	NA	NA	NA	NA	NA	primary	NA	8	-17991	NA
TCGA.D1.A103	Yes	female	87	not hispanic or latino	NA	NA	g1	NA	NA	NA	stage ib	1.31326949384405	0	Years	1.31326949384405	0	Years	81.41.0	nationwide children s hospital	2	ucec	1	false	2014	87	0	0	tcga-d1-a103	7427f9e8-1140-45fd-9613-78b72b13a7ba	NA	NA	consented	NA	13	NA	NA	endometrioid endometrial adenocarcinoma (grade 1 or 2)	no	NA	NA	NA	NA	NA	NA	primary	NA	8	-31841	NA
TCGA.D1.A15V	Yes	female	68	not hispanic or latino	NA	NA	g3	NA	NA	NA	stage ib	2.7688098495212	0	Years	2.7688098495212	0	Years	92.43.0	nationwide children s hospital	2	ucec	1	false	2014	68	0	0	tcga-d1-a15v	f7010b87-a559-4501-99f9-0fcca1e986e1	NA	NA	consented	NA	3	NA	NA	uterine serous endometrial adenocarcinoma	no	NA	NA	NA	NA	NA	NA	primary	NA	8	-24886	NA
TCGA.D1.A15W	Yes	female	58	not hispanic or latino	NA	NA	g1	NA	NA	NA	stage iiic	2.50341997264022	0	Years	2.50341997264022	0	Years	92.43.0	nationwide children s hospital	2	ucec	1	false	2014	58	0	0	tcga-d1-a15w	d6562acf-6d82-4f08-a779-82cdc5df16f9	NA	NA	consented	NA	16	NA	NA	endometrioid endometrial adenocarcinoma (grade 1 or 2)	no	NA	NA	NA	NA	NA	NA	primary	NA	13	-21545	NA
TCGA.D1.A15X	Yes	female	45	not hispanic or latino	NA	NA	high grade	NA	NA	NA	stage ia	2.48700410396717	0	Years	2.48700410396717	0	Years	92.43.0	nationwide children s hospital	2	ucec	1	false	2014	45	0	0	tcga-d1-a15x	14c03068-8930-472a-9fd1-49c9fd4db47d	NA	NA	consented	NA	14	NA	NA	uterine serous endometrial adenocarcinoma	no	NA	NA	NA	NA	NA	NA	primary	NA	13	-16531	NA
TCGA.D1.A15Z	Yes	female	72	not hispanic or latino	NA	NA	g2	NA	NA	NA	stage ib	0.158686730506156	0	Years	0.158686730506156	1	Years	92.43.0	nationwide children s hospital	2	ucec	1	false	2014	72	0	0	tcga-d1-a15z	c5df9142-27f6-4d97-933e-c79ea9199362	NA	NA	consented	NA	21	NA	NA	endometrioid endometrial adenocarcinoma (grade 1 or 2)	no	NA	NA	NA	NA	NA	NA	primary	NA	13	-26638	58
TCGA.D1.A160	Yes	female	70	not hispanic or latino	NA	NA	g2	NA	NA	NA	stage ib	0.306429548563611	0	Years	0.306429548563611	0	Years	92.43.0	nationwide children s hospital	2	ucec	1	false	2014	70	0	0	tcga-d1-a160	170bbbac-940f-4e1b-b0b8-60fa36d0fa23	NA	NA	consented	NA	33	NA	NA	endometrioid endometrial adenocarcinoma (grade 1 or 2)	no	NA	NA	NA	NA	NA	NA	primary	NA	13	-25672	NA
TCGA.D1.A161	Yes	female	78	not hispanic or latino	NA	NA	g1	NA	NA	NA	stage ic	2.44049247606019	0	Years	2.44049247606019	0	Years	92.43.0	nationwide children s hospital	2	ucec	1	false	2014	78	0	0	tcga-d1-a161	0305db4a-62ee-4ecb-bede-032981298732	NA	NA	consented	NA	11	NA	NA	endometrioid endometrial adenocarcinoma (grade 1 or 2)	no	NA	NA	NA	NA	NA	NA	primary	NA	13	-28694	NA
TCGA.D1.A162	Yes	female	69	not hispanic or latino	NA	NA	g1	NA	NA	NA	stage ib	2.6703146374829	0	Years	2.6703146374829	0	Years	92.43.0	nationwide children s hospital	2	ucec	1	false	2014	69	0	0	tcga-d1-a162	3f96b142-77b6-40a1-8e16-6581b964583b	NA	NA	consented	NA	19	NA	NA	endometrioid endometrial adenocarcinoma (grade 1 or 2)	no	NA	NA	NA	NA	NA	NA	primary	NA	13	-25543	NA
TCGA.D1.A163	Yes	female	50	not hispanic or latino	NA	NA	g2	NA	NA	NA	stage iiic	0.610123119015048	1	Years	2.56634746922025	0	Years	94.42.0	nationwide children s hospital	2	ucec	1	false	2014	50	0	0	tcga-d1-a163	a438dce7-6592-4ea6-a401-57f5a8fe8ba6	NA	NA	consented	NA	11	NA	NA	endometrioid endometrial adenocarcinoma (grade 1 or 2)	no	NA	NA	NA	NA	NA	NA	primary	NA	13	-18604	NA
TCGA.D1.A165	Yes	female	64	not hispanic or latino	NA	NA	g1	NA	NA	NA	stage iiia	0.0547195622435021	0	Years	0.0547195622435021	0	Years	94.42.0	nationwide children s hospital	2	ucec	1	false	2014	64	0	0	tcga-d1-a165	9bc2f33f-3067-4000-bc8a-1c5bb671d101	NA	NA	consented	NA	13	NA	NA	endometrioid endometrial adenocarcinoma (grade 1 or 2)	no	NA	NA	NA	NA	NA	NA	primary	NA	13	-23526	NA
TCGA.D1.A167	Yes	female	70	not hispanic or latino	NA	NA	g2	NA	NA	NA	stage ic	1.3077975376197	0	Years	1.3077975376197	0	Years	94.42.0	nationwide children s hospital	2	ucec	1	false	2014	70	0	0	tcga-d1-a167	3d215e20-9eea-47e0-849e-cff1fee5634d	NA	NA	consented	NA	28	NA	NA	endometrioid endometrial adenocarcinoma (grade 1 or 2)	no	NA	NA	NA	NA	NA	NA	primary	NA	13	-25575	NA
TCGA.D1.A168	Yes	female	67	not hispanic or latino	NA	NA	g3	NA	NA	NA	stage ib	2.49794801641587	0	Years	2.49794801641587	0	Years	94.42.0	nationwide children s hospital	2	ucec	1	false	2014	67	0	0	tcga-d1-a168	41893e97-7e90-4b03-b738-260f288ade4c	NA	NA	consented	NA	9	NA	NA	endometrioid endometrial adenocarcinoma (grade 3)	no	NA	NA	NA	NA	NA	NA	primary	NA	13	-24586	NA
TCGA.D1.A169	Yes	female	63	not hispanic or latino	NA	NA	g2	NA	NA	NA	stage iv	1.41997264021888	1	Years	2.47606019151847	0	Years	94.42.0	nationwide children s hospital	2	ucec	1	false	2014	63	0	0	tcga-d1-a169	9a599f57-0e8d-4e1f-a181-791f5fdeadb7	NA	NA	consented	NA	1	NA	NA	endometrioid endometrial adenocarcinoma (grade 1 or 2)	no	NA	NA	NA	NA	NA	NA	primary	NA	13	-23238	NA
TCGA.D1.A16B	Yes	female	64	not hispanic or latino	NA	NA	g2	NA	NA	NA	stage ic	2.03556771545828	0	Years	2.03556771545828	0	Years	94.42.0	nationwide children s hospital	2	ucec	1	false	2014	64	0	0	tcga-d1-a16b	bca1057a-1e96-404d-8a37-5a8dc1944ee7	NA	NA	consented	NA	2	NA	NA	endometrioid endometrial adenocarcinoma (grade 1 or 2)	no	NA	NA	NA	NA	NA	NA	primary	NA	13	-23450	NA
TCGA.D1.A16D	Yes	female	49	not hispanic or latino	NA	NA	g2	NA	NA	NA	stage ic	2.48426812585499	0	Years	2.48426812585499	0	Years	94.42.0	nationwide children s hospital	2	ucec	1	false	2014	49	0	0	tcga-d1-a16d	5693302a-4548-4c0b-8725-0cb7c67bc4f8	NA	NA	consented	NA	29	NA	NA	endometrioid endometrial adenocarcinoma (grade 1 or 2)	no	NA	NA	NA	NA	NA	NA	primary	NA	13	-17933	NA
TCGA.D1.A16E	Yes	female	73	not hispanic or latino	NA	NA	g1	NA	NA	NA	stage ib	2.48700410396717	0	Years	2.48700410396717	0	Years	94.42.0	nationwide children s hospital	2	ucec	1	false	2014	73	0	0	tcga-d1-a16e	e70465f6-1922-4eb7-b646-8b01ad3ce77b	NA	NA	consented	NA	20	NA	NA	endometrioid endometrial adenocarcinoma (grade 1 or 2)	no	NA	NA	NA	NA	NA	NA	primary	NA	13	-26858	NA
TCGA.D1.A16F	Yes	female	60	not hispanic or latino	NA	NA	g2	NA	NA	NA	stage ib	0.218878248974008	0	Years	0.218878248974008	0	Years	94.42.0	nationwide children s hospital	2	ucec	1	false	2014	60	0	0	tcga-d1-a16f	60c65e5e-57a4-4f15-8b95-30bd2dbd9010	NA	NA	consented	NA	17	NA	NA	endometrioid endometrial adenocarcinoma (grade 1 or 2)	no	NA	NA	NA	NA	NA	NA	primary	NA	13	-22241	NA
TCGA.D1.A16G	Yes	female	74	not hispanic or latino	NA	NA	high grade	NA	NA	NA	stage iv	1.75649794801642	1	Years	2.28180574555404	1	Years	94.42.0	nationwide children s hospital	2	ucec	1	false	2014	74	0	0	tcga-d1-a16g	16e69011-c295-479f-b521-86e66fba498d	NA	NA	consented	NA	17	NA	NA	uterine serous endometrial adenocarcinoma	no	NA	NA	NA	NA	NA	NA	primary	NA	13	-27065	834
TCGA.D1.A16I	Yes	female	62	not hispanic or latino	NA	NA	high grade	NA	NA	NA	stage ic	0.954856361149111	0	Years	0.954856361149111	1	Years	94.42.0	nationwide children s hospital	2	ucec	1	false	2014	62	0	0	tcga-d1-a16i	548ec160-4183-459f-8393-f4b4672a3251	NA	NA	consented	NA	5	NA	NA	uterine serous endometrial adenocarcinoma	no	NA	NA	NA	NA	NA	NA	primary	NA	13	-22836	349
TCGA.D1.A16J	Yes	female	61	not hispanic or latino	NA	NA	g2	NA	NA	NA	stage iib	2.03009575923393	0	Years	2.03009575923393	0	Years	94.42.0	nationwide children s hospital	2	ucec	1	false	2014	61	0	0	tcga-d1-a16j	4db4d048-016a-4186-a519-bfbad237762f	NA	NA	consented	NA	5	NA	NA	endometrioid endometrial adenocarcinoma (grade 1 or 2)	no	NA	NA	NA	NA	NA	NA	primary	NA	13	-22319	NA
TCGA.D1.A16N	Yes	female	51	not hispanic or latino	NA	NA	g3	NA	NA	NA	stage iiia	1.75102599179207	0	Years	1.75102599179207	0	Years	94.42.0	nationwide children s hospital	2	ucec	1	false	2014	51	0	0	tcga-d1-a16n	dbbbddae-d711-40f5-bd10-863735885b1f	NA	NA	consented	NA	10	NA	NA	endometrioid endometrial adenocarcinoma (grade 3)	no	NA	NA	NA	NA	NA	NA	primary	NA	13	-18787	NA
TCGA.D1.A16O	Yes	female	44	not hispanic or latino	NA	NA	g1	NA	NA	NA	stage ib	2.36388508891929	0	Years	2.36388508891929	0	Years	94.42.0	nationwide children s hospital	2	ucec	1	false	2014	44	0	0	tcga-d1-a16o	8f508b78-cdc6-4a3d-b86e-520746d78653	NA	NA	consented	NA	140	NA	NA	endometrioid endometrial adenocarcinoma (grade 1 or 2)	no	NA	NA	NA	NA	NA	NA	primary	NA	13	-16114	NA
TCGA.D1.A16Q	Yes	female	54	not hispanic or latino	NA	NA	g2	NA	NA	NA	stage ii	0.604651162790698	0	Years	0.604651162790698	0	Years	94.42.0	nationwide children s hospital	2	ucec	1	false	2014	54	0	0	tcga-d1-a16q	7f4f3aed-69af-421e-817b-b258dcc0bac5	NA	NA	consented	NA	3	NA	NA	endometrioid endometrial adenocarcinoma (grade 1 or 2)	no	NA	NA	NA	NA	NA	NA	primary	NA	13	-19872	NA
TCGA.D1.A16R	Yes	female	39	not hispanic or latino	NA	NA	g1	NA	NA	NA	stage ia	0.0574555403556772	0	Years	0.0574555403556772	0	Years	94.42.0	nationwide children s hospital	2	ucec	1	false	2014	39	0	0	tcga-d1-a16r	40f43483-b504-4ea7-ad24-40682b10caac	NA	NA	consented	NA	11	NA	NA	endometrioid endometrial adenocarcinoma (grade 1 or 2)	no	NA	NA	NA	NA	NA	NA	primary	NA	13	-14464	NA
TCGA.D1.A16S	Yes	female	70	not hispanic or latino	NA	NA	high grade	NA	NA	NA	stage iiic	0.651162790697674	0	Years	0.651162790697674	0	Years	94.42.0	nationwide children s hospital	2	ucec	1	false	2014	70	0	0	tcga-d1-a16s	0b670df6-c487-4ed6-9b48-ef4b01a1aec3	NA	NA	consented	NA	15	NA	NA	uterine serous endometrial adenocarcinoma	no	NA	NA	NA	NA	NA	NA	primary	NA	13	-25689	NA
TCGA.D1.A16V	Yes	female	78	not hispanic or latino	NA	NA	g3	NA	NA	NA	stage iiic	0.117647058823529	0	Years	0.117647058823529	0	Years	94.42.0	nationwide children s hospital	2	ucec	1	false	2014	78	0	7	tcga-d1-a16v	8b19c8ac-68e6-4dc8-aec9-1556e62ca20f	NA	NA	consented	NA	-3	NA	NA	endometrioid endometrial adenocarcinoma (grade 3)	no	NA	NA	NA	NA	NA	NA	primary	NA	13	-28634	NA
TCGA.D1.A16X	Yes	female	54	not hispanic or latino	NA	NA	g2	NA	NA	NA	stage ib	0.303693570451436	0	Years	0.303693570451436	0	Years	94.42.0	nationwide children s hospital	2	ucec	1	false	2014	54	0	0	tcga-d1-a16x	22618073-4ef0-4c3a-97b9-90ba1caa1d72	NA	NA	consented	NA	8	NA	NA	endometrioid endometrial adenocarcinoma (grade 1 or 2)	no	NA	NA	NA	NA	NA	NA	primary	NA	13	-19798	NA
TCGA.D1.A16Y	Yes	female	56	not hispanic or latino	NA	NA	g1	NA	NA	NA	stage ib	1.45554035567715	0	Years	1.45554035567715	0	Years	94.42.0	nationwide children s hospital	2	ucec	1	false	2014	56	0	0	tcga-d1-a16y	0e9c36fd-2d5d-48da-8364-f8c5edc3d873	NA	NA	consented	NA	8	NA	NA	endometrioid endometrial adenocarcinoma (grade 1 or 2)	no	NA	NA	NA	NA	NA	NA	primary	NA	13	-20454	NA
TCGA.D1.A174	Yes	female	51	not hispanic or latino	NA	NA	g3	NA	NA	NA	stage ia	0.886456908344733	0	Years	0.886456908344733	0	Years	94.42.0	nationwide children s hospital	2	ucec	1	false	2014	51	0	0	tcga-d1-a174	fc7315b0-9f48-4206-b197-2268c0518eb4	NA	NA	consented	NA	9	NA	NA	endometrioid endometrial adenocarcinoma (grade 3)	no	NA	NA	NA	NA	NA	NA	primary	NA	13	-18701	NA
TCGA.D1.A175	Yes	female	48	not hispanic or latino	NA	NA	g3	NA	NA	NA	stage ic	0.552667578659371	0	Years	0.552667578659371	0	Years	94.42.0	nationwide children s hospital	2	ucec	1	false	2014	48	0	0	tcga-d1-a175	f0b3ab10-43f8-48a8-b460-66ceaaf637db	NA	NA	consented	NA	14	NA	NA	endometrioid endometrial adenocarcinoma (grade 3)	no	NA	NA	NA	NA	NA	NA	primary	NA	13	-17802	NA
TCGA.D1.A176	Yes	female	67	not hispanic or latino	NA	NA	g2	NA	NA	NA	stage ib	1.3844049247606	0	Years	1.3844049247606	0	Years	94.42.0	nationwide children s hospital	2	ucec	1	false	2014	67	NA	0	tcga-d1-a176	6d061ca9-ba7e-4b82-ab3c-34e33f244a54	NA	NA	consented	NA	7	NA	NA	endometrioid endometrial adenocarcinoma (grade 1 or 2)	no	NA	NA	NA	NA	NA	NA	primary	NA	14	-24521	NA
TCGA.D1.A177	Yes	female	70	not hispanic or latino	NA	NA	g2	NA	NA	NA	stage ib	0.949384404924761	1	Years	0.949384404924761	0	Years	94.42.0	nationwide children s hospital	2	ucec	1	false	2014	70	NA	0	tcga-d1-a177	e8c58d8b-51d7-4599-af79-469ee6f269db	NA	NA	consented	NA	10	NA	NA	endometrioid endometrial adenocarcinoma (grade 1 or 2)	no	NA	NA	NA	NA	NA	NA	primary	NA	14	-25601	NA
TCGA.D1.A179	Yes	female	76	hispanic or latino	NA	NA	high grade	NA	NA	NA	stage iiic	1.16826265389877	1	Years	0.563611491108071	0	Years	94.42.0	nationwide children s hospital	2	ucec	1	false	2014	76	NA	6	tcga-d1-a179	37d5c1d9-3ff5-44fe-afdc-ff430a0f3510	NA	NA	consented	NA	12	NA	NA	uterine serous endometrial adenocarcinoma	no	NA	NA	NA	NA	NA	NA	primary	NA	14	-28037	NA
TCGA.D1.A17A	Yes	female	59	not hispanic or latino	NA	NA	g3	NA	NA	NA	stage iia	0.0519835841313269	0	Years	0.0519835841313269	0	Years	94.42.0	nationwide children s hospital	2	ucec	1	false	2014	59	NA	0	tcga-d1-a17a	c68dd983-b199-4f53-ac0c-b2d8dd6a7931	NA	NA	consented	NA	14	NA	NA	endometrioid endometrial adenocarcinoma (grade 3)	no	NA	NA	NA	NA	NA	NA	primary	NA	14	-21560	NA
TCGA.D1.A17B	Yes	female	69	not hispanic or latino	NA	NA	g2	NA	NA	NA	stage ib	0.580027359781122	0	Years	0.580027359781122	0	Years	94.42.0	nationwide children s hospital	2	ucec	1	false	2014	69	NA	NA	tcga-d1-a17b	e55dd65a-c75e-4a3c-bb24-8b3af4d65321	NA	NA	consented	NA	157	NA	NA	endometrioid endometrial adenocarcinoma (grade 1 or 2)	no	NA	NA	NA	NA	NA	NA	primary	NA	14	-25504	NA
TCGA.D1.A17C	Yes	female	78	not hispanic or latino	NA	NA	g1	NA	NA	NA	stage ia	0.0027359781121751	0	Years	0.0027359781121751	0	Years	94.42.0	nationwide children s hospital	2	ucec	1	false	2014	78	NA	NA	tcga-d1-a17c	6f4f0cdd-8387-45d0-a9e8-efce6260159d	NA	NA	consented	NA	22	NA	NA	endometrioid endometrial adenocarcinoma (grade 1 or 2)	no	NA	NA	NA	NA	NA	NA	primary	NA	14	-28570	NA
TCGA.D1.A17D	Yes	female	58	not hispanic or latino	NA	NA	g3	NA	NA	NA	stage ib	0.437756497948016	0	Years	0.437756497948016	0	Years	94.42.0	nationwide children s hospital	2	ucec	1	false	2014	58	NA	0	tcga-d1-a17d	7ddeddd1-b2ad-425f-94a2-9c476b959f2a	NA	NA	consented	NA	15	NA	NA	endometrioid endometrial adenocarcinoma (grade 3)	no	NA	NA	NA	NA	NA	NA	primary	NA	14	-21440	NA
TCGA.D1.A17F	Yes	female	68	not hispanic or latino	NA	NA	g2	NA	NA	NA	stage ia	0.106703146374829	0	Years	0.106703146374829	0	Years	94.42.0	nationwide children s hospital	2	ucec	1	false	2014	68	NA	NA	tcga-d1-a17f	129a49d4-edb8-4a1d-aabb-51b9ad5a8dd1	NA	NA	consented	NA	36	NA	NA	endometrioid endometrial adenocarcinoma (grade 1 or 2)	no	NA	NA	NA	NA	NA	NA	primary	NA	14	-25116	NA
TCGA.D1.A17H	Yes	female	61	not hispanic or latino	NA	NA	g1	NA	NA	NA	stage ib	1.2421340629275	0	Years	1.2421340629275	0	Years	94.42.0	nationwide children s hospital	2	ucec	1	false	2014	61	NA	NA	tcga-d1-a17h	6c526c42-2fb2-4dfa-8a3d-5651dd600ac7	NA	NA	consented	NA	11	NA	NA	endometrioid endometrial adenocarcinoma (grade 1 or 2)	no	NA	NA	NA	NA	NA	NA	primary	NA	14	-22388	NA
TCGA.D1.A17K	Yes	female	74	not hispanic or latino	NA	NA	g2	NA	NA	NA	stage ia	2.22982216142271	1	Years	1.17373461012312	0	Years	94.42.0	nationwide children s hospital	2	ucec	1	false	2014	74	NA	NA	tcga-d1-a17k	5c22c8d6-5805-455c-8e1c-e6b8006738e4	NA	NA	consented	NA	22	NA	NA	endometrioid endometrial adenocarcinoma (grade 1 or 2)	no	NA	NA	NA	NA	NA	NA	primary	NA	14	-27282	NA
TCGA.D1.A17L	Yes	female	81	not hispanic or latino	NA	NA	g1	NA	NA	NA	stage ia	1.25581395348837	0	Years	1.25581395348837	0	Years	94.42.0	nationwide children s hospital	2	ucec	1	false	2014	81	NA	NA	tcga-d1-a17l	67ccb182-3021-4621-bffb-6565574dbc58	NA	NA	consented	NA	17	NA	NA	endometrioid endometrial adenocarcinoma (grade 1 or 2)	no	NA	NA	NA	NA	NA	NA	primary	NA	14	-29899	NA
TCGA.D1.A17M	Yes	female	56	not hispanic or latino	NA	NA	g1	NA	NA	NA	stage ii	0.850889192886457	0	Years	0.850889192886457	0	Years	94.42.0	nationwide children s hospital	2	ucec	1	false	2014	56	NA	NA	tcga-d1-a17m	02b2cd50-221f-437c-a1ce-6da1467ec809	NA	NA	consented	NA	11	NA	NA	endometrioid endometrial adenocarcinoma (grade 1 or 2)	no	NA	NA	NA	NA	NA	NA	primary	NA	14	-20684	NA
TCGA.D1.A17N	Yes	female	46	not hispanic or latino	NA	NA	g2	NA	NA	NA	stage ia	0.125854993160055	0	Years	0.125854993160055	0	Years	94.42.0	nationwide children s hospital	2	ucec	1	false	2014	46	NA	NA	tcga-d1-a17n	001e0309-9c50-42b0-9e38-347883ee2cd3	NA	NA	consented	NA	14	NA	NA	endometrioid endometrial adenocarcinoma (grade 1 or 2)	no	NA	NA	NA	NA	NA	NA	primary	NA	14	-17044	NA
TCGA.D1.A17Q	Yes	female	54	not hispanic or latino	NA	NA	g2	NA	NA	NA	stage ia	0.147742818057456	0	Years	0.147742818057456	0	Years	94.42.0	nationwide children s hospital	2	ucec	1	false	2014	54	NA	NA	tcga-d1-a17q	ca8dbbfd-8928-4e25-94c6-b875de631bbd	NA	NA	consented	NA	8	NA	NA	endometrioid endometrial adenocarcinoma (grade 1 or 2)	no	NA	NA	NA	NA	NA	NA	primary	NA	14	-20014	NA
TCGA.D1.A17R	Yes	female	58	not hispanic or latino	NA	NA	g2	NA	NA	NA	stage ia	0.92749658002736	0	Years	0.92749658002736	1	Years	94.42.0	nationwide children s hospital	2	ucec	1	false	2014	58	NA	NA	tcga-d1-a17r	73a0dd38-115d-48fb-b683-04aa5d612f2a	NA	NA	consented	NA	388	NA	NA	endometrioid endometrial adenocarcinoma (grade 1 or 2)	no	NA	NA	NA	NA	NA	NA	primary	NA	14	-21381	339
TCGA.D1.A17S	Yes	female	59	not hispanic or latino	NA	NA	g1	NA	NA	NA	stage ia	0.891928864569083	0	Years	0.891928864569083	0	Years	94.42.0	nationwide children s hospital	2	ucec	1	false	2014	59	NA	NA	tcga-d1-a17s	24434832-46fc-485a-9ff4-2aa95c3d3936	NA	NA	consented	NA	405	NA	NA	endometrioid endometrial adenocarcinoma (grade 1 or 2)	no	NA	NA	NA	NA	NA	NA	primary	NA	14	-21793	NA
TCGA.D1.A17T	Yes	female	67	not hispanic or latino	NA	NA	g2	NA	NA	NA	stage ia	0.191518467852257	0	Years	0.191518467852257	0	Years	94.42.0	nationwide children s hospital	2	ucec	1	false	2014	67	NA	NA	tcga-d1-a17t	efa4c675-e35e-4f48-8d12-a40f30b63ddb	NA	NA	consented	NA	15	NA	NA	endometrioid endometrial adenocarcinoma (grade 1 or 2)	no	NA	NA	NA	NA	NA	NA	primary	NA	14	-24652	NA
TCGA.D1.A17U	Yes	female	53	not hispanic or latino	NA	NA	g2	NA	NA	NA	stage iiic2	1.08344733242134	0	Years	1.08344733242134	0	Years	94.42.0	nationwide children s hospital	2	ucec	1	false	2014	53	NA	4	tcga-d1-a17u	6397c4a1-0a29-4c2c-b8cb-ce73af93dd0b	NA	NA	consented	NA	33	NA	NA	endometrioid endometrial adenocarcinoma (grade 1 or 2)	no	NA	NA	NA	NA	NA	NA	primary	NA	14	-19544	NA
TCGA.D1.A1NS	Yes	female	53	not hispanic or latino	NA	NA	g1	NA	NA	NA	stage ia	0.117647058823529	0	Years	0.117647058823529	0	Years	121.43.0	nationwide children s hospital	2	ucec	1	false	2014	53	NA	NA	tcga-d1-a1ns	a79a4e56-09bf-4691-b7e0-81a9c2620d0f	NA	NA	consented	united states	7	NA	NA	endometrioid endometrial adenocarcinoma (grade 1 or 2)	no	NA	NA	NA	NA	NA	NA	primary	NA	11	-19638	NA
TCGA.D1.A1NU	Yes	female	74	not hispanic or latino	NA	NA	g3	NA	NA	NA	stage ia	0.850889192886457	0	Years	0.850889192886457	0	Years	121.43.0	nationwide children s hospital	2	ucec	1	false	2014	74	0	0	tcga-d1-a1nu	e56491af-718f-4ca1-b3cd-0e5b3154697b	NA	NA	consented	united states	8	NA	NA	uterine serous endometrial adenocarcinoma	no	NA	NA	NA	NA	NA	NA	primary	NA	11	-27272	NA
TCGA.D1.A1NW	Yes	female	72	not hispanic or latino	NA	NA	g3	NA	NA	NA	stage ivb	0.0601915184678523	0	Years	0.0601915184678523	0	Years	125.36.0	nationwide children s hospital	2	ucec	1	false	2014	72	0	2	tcga-d1-a1nw	d7258a64-3ea0-40fc-b3f4-b581a1725fff	NA	NA	consented	united states	1	NA	NA	mixed serous and endometrioid	no	NA	NA	NA	NA	NA	NA	primary	NA	11	-26555	NA
TCGA.D1.A1NX	Yes	female	66	not hispanic or latino	NA	NA	g3	NA	NA	NA	stage iiic	1.30232558139535	1	Years	1.09165526675787	0	Years	143.37.0	nationwide children s hospital	2	ucec	1	false	2014	66	0	13	tcga-d1-a1nx	df01a5ee-e8b5-40b0-8a6a-b6b3faed9df9	NA	NA	consented	united states	1	NA	NA	uterine serous endometrial adenocarcinoma	no	NA	NA	NA	NA	NA	NA	primary	NA	11	-24441	NA
TCGA.D1.A1NY	Yes	female	67	not hispanic or latino	NA	NA	g3	NA	NA	NA	stage ib	1.08344733242134	0	Years	1.08344733242134	0	Years	143.37.0	nationwide children s hospital	2	ucec	1	false	2014	67	0	0	tcga-d1-a1ny	0a9faff7-ec4d-4b5a-aa83-6fa358f72074	NA	NA	consented	united states	7	NA	NA	endometrioid endometrial adenocarcinoma (grade 3)	no	NA	NA	NA	NA	NA	NA	primary	NA	11	-24683	NA
TCGA.D1.A1NZ	Yes	female	60	not hispanic or latino	NA	NA	g1	NA	NA	NA	stage ia	0.0218878248974008	0	Years	0.0218878248974008	0	Years	121.43.0	nationwide children s hospital	2	ucec	1	false	2014	60	NA	NA	tcga-d1-a1nz	e49f545f-3268-4d25-b7a3-4da8e6ab2578	NA	NA	consented	united states	0	NA	NA	endometrioid endometrial adenocarcinoma (grade 1 or 2)	no	NA	NA	NA	NA	NA	NA	primary	NA	11	-22026	NA
TCGA.D1.A1O0	Yes	female	77	not hispanic or latino	NA	NA	g3	NA	NA	NA	stage ia	0.00547195622435021	0	Years	0.00547195622435021	0	Years	156.38.0	nationwide children s hospital	2	ucec	1	false	2014	77	0	0	tcga-d1-a1o0	a98bbe29-8817-4380-a738-3c1bf9f8e0cc	NA	NA	consented	united states	5	NA	NA	endometrioid endometrial adenocarcinoma (grade 3)	no	NA	NA	NA	NA	NA	NA	primary	NA	11	-28162	NA
TCGA.D1.A1O5	Yes	female	61	not hispanic or latino	NA	NA	g1	NA	NA	NA	stage ia	1.03146374829001	0	Years	1.03146374829001	0	Years	121.43.0	nationwide children s hospital	2	ucec	1	false	2014	61	NA	NA	tcga-d1-a1o5	f054a123-322f-444a-9971-53d3df371753	NA	NA	consented	united states	24	NA	NA	endometrioid endometrial adenocarcinoma (grade 1 or 2)	no	NA	NA	NA	NA	NA	NA	primary	NA	11	-22579	NA
TCGA.D1.A1O7	Yes	female	60	not hispanic or latino	NA	NA	g1	NA	NA	NA	stage ia	0.0875512995896033	0	Years	0.0875512995896033	0	Years	121.43.0	nationwide children s hospital	2	ucec	1	false	2014	60	NA	NA	tcga-d1-a1o7	01ed791e-3187-4e24-a5ff-afff0778c152	NA	NA	consented	united states	19	NA	NA	endometrioid endometrial adenocarcinoma (grade 1 or 2)	no	NA	NA	NA	NA	NA	NA	primary	NA	11	-22037	NA
TCGA.D1.A1O8	Yes	female	70	not hispanic or latino	NA	NA	g3	NA	NA	NA	stage iiic	0.328317373461012	0	Years	0.328317373461012	1	Years	121.43.0	nationwide children s hospital	2	ucec	1	false	2014	70	NA	NA	tcga-d1-a1o8	21faf1a4-f6d3-4cc6-a49a-04b8541ef598	NA	NA	consented	united states	26	NA	NA	endometrioid endometrial adenocarcinoma (grade 3)	no	NA	NA	NA	NA	NA	NA	primary	NA	11	-25788	120
TCGA.D1.A2G0	Yes	female	70	not hispanic or latino	NA	NA	g3	NA	NA	NA	stage ib	0.292749658002736	NA	Years	0.292749658002736	0	Years	156.38.0	nationwide children s hospital	2	ucec	1	false	2014	70	0	0	tcga-d1-a2g0	6f661f0d-f08b-486e-8bd7-4306e1593eb9	NA	NA	consented	united states	2	NA	NA	mixed serous and endometrioid	no	NA	NA	NA	NA	NA	NA	primary	NA	2	-25573	NA
TCGA.D1.A2G5	Yes	female	50	not hispanic or latino	NA	NA	g3	NA	NA	NA	stage ib	3.44733242134063	NA	Years	3.44733242134063	0	Years	156.38.0	nationwide children s hospital	2	ucec	1	false	2014	50	0	0	tcga-d1-a2g5	016e515e-7f78-4997-9b97-3628464d9222	NA	NA	consented	united states	7	NA	NA	endometrioid endometrial adenocarcinoma (grade 3)	no	NA	NA	NA	NA	NA	NA	primary	NA	11	-18322	NA
TCGA.D1.A2G6	Yes	female	53	not hispanic or latino	NA	NA	g3	NA	NA	NA	stage iiic	0.705882352941177	NA	Years	0.705882352941177	1	Years	156.38.0	nationwide children s hospital	2	ucec	1	false	2014	53	0	0	tcga-d1-a2g6	46cd8ded-f8a1-4f8c-a4c2-2d5b51c04f18	NA	NA	deceased	united states	NA	258	NA	endometrioid endometrial adenocarcinoma (grade 3)	no	NA	NA	NA	NA	NA	NA	primary	NA	2	-19546	258
TCGA.D1.A2G7	Yes	female	65	not hispanic or latino	NA	NA	g3	NA	NA	NA	stage ib	3.73461012311901	NA	Years	3.73461012311901	0	Years	168.36.0	nationwide children s hospital	2	ucec	1	false	2014	65	0	0	tcga-d1-a2g7	32b5d0e4-a242-44d1-ac20-6e5ca2f35b71	NA	NA	consented	united states	7	NA	NA	uterine serous endometrial adenocarcinoma	no	NA	NA	NA	NA	NA	NA	primary	NA	11	-23913	NA
TCGA.D1.A3DA	Yes	female	77	not hispanic or latino	NA	NA	g3	NA	NA	NA	stage iiic1	0.0218878248974008	NA	Years	0.0218878248974008	0	Years	201.30.0	nationwide children s hospital	2	ucec	1	false	2014	77	NA	NA	tcga-d1-a3da	e17a5fca-616c-4a74-abe7-778539ecdc0b	NA	NA	consented	united states	-1	NA	NA	endometrioid endometrial adenocarcinoma (grade 3)	no	NA	distal (>2cm)	NA	NA	NA	NA	primary	NA	15	-28142	NA
TCGA.D1.A3DG	Yes	female	81	not hispanic or latino	NA	NA	g3	NA	NA	NA	stage ivb	0.355677154582763	NA	Years	0.355677154582763	0	Years	186.34.0	nationwide children s hospital	2	ucec	1	false	2014	81	NA	NA	tcga-d1-a3dg	7890628d-7120-4dbc-85ae-1f895b6660c2	NA	NA	consented	united states	-1	NA	NA	endometrioid endometrial adenocarcinoma (grade 3)	no	NA	NA	NA	NA	NA	NA	primary	NA	15	-29770	NA
TCGA.D1.A3DH	Yes	female	71	not hispanic or latino	NA	NA	g3	NA	NA	NA	stage ia	0.341997264021888	NA	Years	0.341997264021888	0	Years	186.34.0	nationwide children s hospital	2	ucec	1	false	2014	71	NA	NA	tcga-d1-a3dh	7d22ff96-9249-46b3-9cfa-e40dc4ecebd6	NA	NA	consented	united states	-3	NA	NA	endometrioid endometrial adenocarcinoma (grade 3)	no	NA	NA	NA	NA	NA	NA	primary	NA	15	-25935	NA
TCGA.DI.A0WH	Yes	female	64	not hispanic or latino	NA	NA	g3	NA	NA	NA	stage ib	1.10807113543092	0	Years	1.10807113543092	0	Years	94.42.0	nationwide children s hospital	2	ucec	1	false	2014	64	0	0	tcga-di-a0wh	3dab68d3-232c-4b4f-81a4-ca8f72d69a43	NA	NA	consented	united states	41	NA	NA	endometrioid endometrial adenocarcinoma (grade 3)	no	NA	NA	NA	NA	NA	NA	primary	NA	12	-23692	NA
TCGA.DI.A1BU	Yes	female	55	not hispanic or latino	NA	NA	g3	NA	NA	NA	stage iib	2.74965800273598	0	Years	2.74965800273598	0	Years	104.43.0	nationwide children s hospital	2	ucec	1	false	2014	55	0	0	tcga-di-a1bu	53245616-e095-4616-89bb-6062669122da	NA	NA	consented	united states	61	NA	NA	mixed serous and endometrioid	no	NA	NA	NA	NA	NA	NA	primary	NA	13	-20114	NA
TCGA.DI.A1BY	Yes	female	63	not hispanic or latino	NA	NA	g2	NA	NA	NA	stage iib	3.04787961696306	0	Years	3.04787961696306	0	Years	104.43.0	nationwide children s hospital	2	ucec	1	false	2014	63	NA	NA	tcga-di-a1by	e46b6434-ee88-4630-9fc3-441afc431745	NA	NA	consented	united states	155	NA	NA	endometrioid endometrial adenocarcinoma (grade 1 or 2)	no	NA	NA	NA	NA	NA	NA	primary	NA	13	-23113	NA
TCGA.DI.A1C3	Yes	female	38	not hispanic or latino	NA	NA	g2	NA	NA	NA	stage ib	2.0218878248974	0	Years	2.0218878248974	0	Years	104.43.0	nationwide children s hospital	2	ucec	1	false	2014	38	NA	NA	tcga-di-a1c3	3f305a1f-1020-4ebb-82ab-fd132bcaea02	NA	NA	consented	united states	35	NA	NA	endometrioid endometrial adenocarcinoma (grade 1 or 2)	no	NA	NA	NA	NA	NA	NA	primary	NA	12	-13885	NA
TCGA.DI.A1NN	Yes	female	63	not hispanic or latino	NA	NA	g3	NA	NA	NA	stage iiic	2.79616963064295	1	Years	2.58002735978112	0	Years	143.37.0	nationwide children s hospital	2	ucec	1	false	2014	63	0	2	tcga-di-a1nn	944a102f-3475-45aa-9e30-4b92d1449f00	NA	NA	consented	united states	13	NA	NA	uterine serous endometrial adenocarcinoma	no	other	distal (>2cm)	NA	NA	NA	NA	primary	NA	1	-23026	NA
TCGA.DI.A1NO	Yes	female	68	not hispanic or latino	NA	NA	g3	NA	NA	NA	stage iiia	0.779753761969904	0	Years	0.779753761969904	1	Years	137.40.0	nationwide children s hospital	2	ucec	1	false	2014	68	0	0	tcga-di-a1no	d3e93d76-6565-454a-a085-4492024350e9	NA	NA	consented	united states	77	NA	NA	endometrioid endometrial adenocarcinoma (grade 3)	no	NA	distal (>2cm)	NA	NA	NA	NA	primary	NA	1	-24995	285
TCGA.DI.A2QT	Yes	female	51	hispanic or latino	NA	NA	g3	NA	NA	NA	stage iiic	1.03146374829001	NA	Years	1.03146374829001	1	Years	186.34.0	nationwide children s hospital	2	ucec	1	false	2014	51	0	10	tcga-di-a2qt	ee932b34-0114-41dc-b119-210c0ed84bcb	NA	NA	deceased	united states	NA	377	NA	uterine serous endometrial adenocarcinoma	no	NA	NA	NA	NA	NA	NA	primary	NA	26	-18834	377
TCGA.DI.A2QU	Yes	female	67	not hispanic or latino	NA	NA	g3	NA	NA	NA	stage ivb	2.58823529411765	NA	Years	2.58823529411765	1	Years	178.37.0	nationwide children s hospital	2	ucec	1	false	2014	67	0	0	tcga-di-a2qu	e9fa66f5-282c-416a-9dcf-46714ea12fcf	NA	NA	deceased	united states	NA	946	NA	endometrioid endometrial adenocarcinoma (grade 3)	no	NA	distal (>2cm)	NA	NA	NA	NA	primary	NA	26	-24488	946
TCGA.DI.A2QY	Yes	female	64	not hispanic or latino	NA	NA	g3	NA	NA	NA	stage iib	7.65253077975376	NA	Years	7.65253077975376	0	Years	186.34.0	nationwide children s hospital	2	ucec	1	false	2014	64	0	0	tcga-di-a2qy	6524a6d3-a9f0-4a46-ac0b-7beb0cd1b915	NA	NA	consented	united states	2199	NA	NA	uterine serous endometrial adenocarcinoma	no	NA	distal (>2cm)	NA	NA	NA	NA	primary	NA	29	-23398	NA
TCGA.E6.A1LX	Yes	female	40	not hispanic or latino	NA	NA	g3	NA	NA	NA	stage ib	1.9452804377565	0	Years	1.9452804377565	0	Years	121.43.0	nationwide children s hospital	2	ucec	1	false	2014	40	NA	0	tcga-e6-a1lx	435b57e7-5cd4-486a-b3d4-ccb1ef160d52	NA	NA	consented	united states	-18	NA	NA	endometrioid endometrial adenocarcinoma (grade 3)	no	endometrial	distal (>2cm)	NA	NA	NA	NA	primary	NA	7	-14731	NA
TCGA.E6.A1LZ	Yes	female	76	not hispanic or latino	NA	NA	g3	NA	NA	NA	stage ia	3.52667578659371	0	Years	3.52667578659371	0	Years	118.39.0	nationwide children s hospital	2	ucec	1	false	2014	76	NA	0	tcga-e6-a1lz	9205c164-7975-421a-90c3-edfe8def595c	NA	NA	consented	united states	-6	NA	NA	uterine serous endometrial adenocarcinoma	no	other	distal (>2cm)	NA	NA	NA	NA	primary	NA	7	-28053	NA
TCGA.E6.A1M0	Yes	female	56	not hispanic or latino	NA	NA	g3	NA	NA	NA	stage iiic	1.16826265389877	0	Years	1.16826265389877	0	Years	118.39.0	nationwide children s hospital	2	ucec	1	false	2014	56	NA	0	tcga-e6-a1m0	e3dcde4e-5def-4b89-97b4-047b8288919b	NA	NA	consented	united states	-27	NA	NA	endometrioid endometrial adenocarcinoma (grade 3)	no	endometrial	distal (>2cm)	NA	NA	NA	NA	primary	NA	7	-20629	NA
TCGA.E6.A2P8	Yes	female	53	not hispanic or latino	NA	NA	g3	NA	NA	NA	stage iv	0.164158686730506	1	Years	0.196990424076607	1	Years	186.34.0	nationwide children s hospital	2	ucec	1	false	2014	53	NA	0	tcga-e6-a2p8	d213da3a-ff1c-4fbd-8d4e-7f9e6a2318d0	NA	NA	consented	united states	8	NA	NA	mixed serous and endometrioid	no	NA	NA	NA	NA	NA	NA	primary	NA	22	-19448	72
TCGA.E6.A2P9	Yes	female	65	not hispanic or latino	NA	NA	g3	NA	NA	NA	stage ia	0.552667578659371	0	Years	0.552667578659371	0	Years	186.34.0	nationwide children s hospital	2	ucec	1	false	2014	65	NA	0	tcga-e6-a2p9	077bdc90-1bbd-49ec-93a5-729b1ac1ba8d	NA	NA	consented	united states	14	NA	NA	endometrioid endometrial adenocarcinoma (grade 3)	no	NA	NA	NA	NA	NA	NA	primary	NA	21	-24088	NA
TCGA.EC.A1NJ	Yes	female	73	not hispanic or latino	NA	NA	g2	NA	NA	NA	stage ia	0	0	Years	0	0	Years	121.43.0	nationwide children s hospital	2	ucec	1	false	2014	73	NA	NA	tcga-ec-a1nj	b3aa16d6-1677-445d-a8d3-46657d4f8b43	NA	NA	consented	russia	-1	NA	NA	endometrioid endometrial adenocarcinoma (grade 1 or 2)	no	NA	distal (>2cm)	NA	NA	NA	NA	primary	NA	23	-27002	NA
TCGA.EC.A1QX	Yes	female	71	not hispanic or latino	NA	NA	g3	NA	NA	NA	stage ib	0.596443228454172	1	Years	0.180574555403557	0	Years	143.37.0	nationwide children s hospital	2	ucec	1	false	2014	71	NA	NA	tcga-ec-a1qx	f17bb238-2651-48a5-9a47-5077218efe08	NA	NA	consented	ukraine	43	NA	NA	endometrioid endometrial adenocarcinoma (grade 3)	no	NA	distal (>2cm)	NA	NA	NA	NA	primary	NA	3	-26259	NA
TCGA.EC.A24G	Yes	female	57	not hispanic or latino	NA	NA	g3	NA	NA	NA	stage ii	0.125854993160055	0	Years	0.125854993160055	0	Years	143.37.0	nationwide children s hospital	2	ucec	1	false	2014	57	0	0	tcga-ec-a24g	b5c1e511-baf2-45b3-9919-110e8941e3c2	NA	NA	consented	ukraine	35	NA	NA	endometrioid endometrial adenocarcinoma (grade 3)	no	NA	NA	NA	NA	NA	NA	primary	NA	21	-20857	NA
TCGA.EO.A1Y5	Yes	female	63	NA	NA	NA	g3	NA	NA	NA	stage iiic2	0.908344733242134	NA	Years	0.908344733242134	0	Years	137.40.0	nationwide children s hospital	2	ucec	1	false	2014	63	NA	1	tcga-eo-a1y5	5f2f2e7a-8aec-4011-b261-0c5bc68da840	NA	NA	consented	canada	26	NA	NA	uterine serous endometrial adenocarcinoma	no	other	distal (>2cm)	NA	NA	NA	NA	primary	NA	26	-23250	NA
TCGA.EO.A1Y7	Yes	female	65	NA	NA	NA	g3	NA	NA	NA	stage ib	0.66484268125855	NA	Years	0.66484268125855	0	Years	137.40.0	nationwide children s hospital	2	ucec	1	false	2014	65	NA	0	tcga-eo-a1y7	71ed2681-79bb-4ffb-985c-6d3cf18e9168	NA	NA	consented	canada	47	NA	NA	endometrioid endometrial adenocarcinoma (grade 3)	no	other	distal (>2cm)	NA	NA	NA	NA	primary	NA	26	-24085	NA
TCGA.EO.A1Y8	Yes	female	87	NA	NA	NA	g3	NA	NA	NA	stage ia	0.897400820793434	NA	Years	0.897400820793434	0	Years	137.40.0	nationwide children s hospital	2	ucec	1	false	2014	87	NA	NA	tcga-eo-a1y8	de4e13c8-5ad0-46d2-ae54-b9ca22b939d8	NA	NA	consented	canada	43	NA	NA	uterine serous endometrial adenocarcinoma	no	other	distal (>2cm)	NA	NA	NA	NA	primary	NA	26	-31970	NA
TCGA.EO.A22R	Yes	female	56	NA	NA	NA	g3	NA	NA	NA	stage ib	2.6593707250342	NA	Years	2.6593707250342	0	Years	178.37.0	nationwide children s hospital	2	ucec	1	false	2014	56	NA	NA	tcga-eo-a22r	508bf716-46f9-44dc-8e39-09261dfb073e	NA	NA	consented	canada	-15	NA	NA	endometrioid endometrial adenocarcinoma (grade 3)	no	NA	NA	NA	NA	NA	NA	primary	NA	26	-20603	NA
TCGA.EO.A22S	Yes	female	58	NA	NA	NA	g3	NA	NA	NA	stage ib	2.91655266757866	NA	Years	2.91655266757866	0	Years	178.37.0	nationwide children s hospital	2	ucec	1	false	2014	58	NA	0	tcga-eo-a22s	8f2d3495-8ce7-4f6e-a41d-8cfae5750937	NA	NA	consented	canada	-19	NA	NA	endometrioid endometrial adenocarcinoma (grade 3)	no	NA	NA	NA	NA	NA	NA	primary	NA	26	-21328	NA
TCGA.EO.A22T	Yes	female	56	not hispanic or latino	NA	NA	g3	NA	NA	NA	stage ii	2.7469220246238	NA	Years	2.7469220246238	0	Years	178.37.0	nationwide children s hospital	2	ucec	1	false	2014	56	NA	0	tcga-eo-a22t	63170b0e-78cf-45d9-af9d-ce986ac66991	NA	NA	consented	canada	-16	NA	NA	endometrioid endometrial adenocarcinoma (grade 3)	no	NA	NA	NA	NA	NA	NA	primary	NA	26	-20608	NA
TCGA.EO.A22U	Yes	female	83	NA	NA	NA	g3	NA	NA	NA	stage ib	2.25718194254446	NA	Years	2.25718194254446	0	Years	168.36.0	nationwide children s hospital	2	ucec	1	false	2014	83	NA	NA	tcga-eo-a22u	30bc72d5-07b5-48d2-b025-bba9bcf2f09f	NA	NA	consented	canada	-26	NA	NA	endometrioid endometrial adenocarcinoma (grade 3)	no	NA	NA	NA	NA	NA	NA	primary	NA	26	-30557	NA
TCGA.EO.A22X	Yes	female	36	NA	NA	NA	g3	NA	NA	NA	stage iiia	2.68399452804378	NA	Years	2.68399452804378	0	Years	168.36.0	nationwide children s hospital	2	ucec	1	false	2014	36	NA	0	tcga-eo-a22x	10eb7dfa-d43d-479f-8c46-c0424207f958	NA	NA	consented	canada	30	NA	NA	endometrioid endometrial adenocarcinoma (grade 3)	no	NA	NA	NA	NA	NA	NA	primary	NA	26	-13245	NA
TCGA.EO.A22Y	Yes	female	68	NA	NA	NA	g3	NA	NA	NA	stage ia	2.08207934336525	NA	Years	2.08207934336525	0	Years	168.36.0	nationwide children s hospital	2	ucec	1	false	2014	68	NA	NA	tcga-eo-a22y	e6183a43-24b9-4fe1-95c3-4cff67e6c1ed	NA	NA	consented	canada	31	NA	NA	endometrioid endometrial adenocarcinoma (grade 3)	no	NA	NA	NA	NA	NA	NA	primary	NA	26	-25141	NA
TCGA.EO.A2CG	Yes	female	69	not hispanic or latino	NA	NA	g3	NA	NA	NA	stage ia	2.08207934336525	0	Years	2.08207934336525	0	Years	168.36.0	nationwide children s hospital	2	ucec	1	false	2014	69	NA	0	tcga-eo-a2cg	af363cec-bec9-4de3-8cc2-e98b0eed2858	NA	NA	consented	canada	31	NA	NA	uterine serous endometrial adenocarcinoma	no	NA	NA	NA	NA	NA	NA	primary	NA	26	-25294	NA
TCGA.EO.A2CH	Yes	female	73	NA	NA	NA	g3	NA	NA	NA	stage ivb	0.831737346101231	1	Years	1.61422708618331	1	Years	168.36.0	nationwide children s hospital	2	ucec	1	false	2014	73	NA	NA	tcga-eo-a2ch	0cc9a11f-1ac4-431d-8f94-52a3bc02b572	NA	NA	consented	canada	36	NA	NA	uterine serous endometrial adenocarcinoma	no	NA	NA	NA	NA	NA	NA	primary	NA	26	-26966	590
TCGA.EO.A3AS	Yes	female	86	NA	NA	NA	g3	NA	NA	NA	stage ia	2.86183310533516	NA	Years	2.86183310533516	0	Years	186.34.0	nationwide children s hospital	2	ucec	1	false	2014	86	NA	NA	tcga-eo-a3as	2c3e95b5-2c63-43c7-baa2-47ef914b25a8	NA	NA	consented	canada	24	NA	NA	endometrioid endometrial adenocarcinoma (grade 3)	no	NA	NA	NA	NA	NA	NA	primary	NA	1	-31449	NA
TCGA.EO.A3AU	Yes	female	72	NA	NA	NA	g3	NA	NA	NA	stage ii	1.61149110807114	NA	Years	1.61149110807114	0	Years	186.34.0	nationwide children s hospital	2	ucec	1	false	2014	72	NA	0	tcga-eo-a3au	8e225f5f-49c1-4a39-a8b5-41fea6a79819	NA	NA	consented	canada	-1	NA	NA	endometrioid endometrial adenocarcinoma (grade 3)	no	NA	NA	NA	NA	NA	NA	primary	NA	1	-26406	NA
TCGA.EO.A3AY	Yes	female	58	NA	NA	NA	g3	NA	NA	NA	stage ib	1.07250341997264	NA	Years	1.07250341997264	0	Years	186.34.0	nationwide children s hospital	2	ucec	1	false	2014	58	NA	NA	tcga-eo-a3ay	0878e44d-bdc8-4d5f-9bf4-31101f14f797	NA	NA	consented	canada	9	NA	NA	endometrioid endometrial adenocarcinoma (grade 3)	no	NA	NA	NA	NA	NA	NA	primary	NA	1	-21291	NA
TCGA.EY.A1G7	Yes	female	86	not hispanic or latino	NA	NA	g2	NA	NA	NA	stage ii	0.259917920656635	NA	Years	0.517099863201094	1	Years	110.35.0	nationwide children s hospital	2	ucec	1	false	2014	86	NA	NA	tcga-ey-a1g7	6b2e93b9-8271-4205-842e-0b7292b8115a	NA	NA	deceased	united states	NA	189	NA	endometrioid endometrial adenocarcinoma (grade 1 or 2)	no	other	NA	NA	NA	NA	NA	primary	NA	21	-31602	189
TCGA.EY.A1G8	Yes	female	83	not hispanic or latino	NA	NA	g3	NA	NA	NA	stage ib	1.24487004103967	NA	Years	1.24487004103967	1	Years	110.35.0	nationwide children s hospital	2	ucec	1	false	2014	83	NA	NA	tcga-ey-a1g8	db3a4986-55d5-4ecc-be73-59725dce3c33	NA	NA	deceased	united states	NA	455	NA	endometrioid endometrial adenocarcinoma (grade 3)	no	other	NA	NA	NA	NA	NA	primary	NA	21	-30517	455
TCGA.EY.A1GC	Yes	female	62	not hispanic or latino	NA	NA	g3	NA	NA	NA	stage ib	0.377564979480164	0	Years	0.377564979480164	0	Years	110.35.0	nationwide children s hospital	2	ucec	1	false	2014	62	NA	NA	tcga-ey-a1gc	ebc25a41-becb-4395-ae33-483a304b07d8	NA	NA	consented	united states	-2	NA	NA	endometrioid endometrial adenocarcinoma (grade 3)	no	other	NA	NA	NA	NA	NA	primary	NA	2	-22656	NA
TCGA.EY.A1GD	Yes	female	51	not hispanic or latino	NA	NA	g1	NA	NA	NA	stage ia	0.678522571819425	0	Years	0.678522571819425	0	Years	110.35.0	nationwide children s hospital	2	ucec	1	false	2014	51	NA	0	tcga-ey-a1gd	33efe6c6-9159-48e8-b759-fba9ddbde761	NA	NA	consented	united states	-25	NA	NA	endometrioid endometrial adenocarcinoma (grade 1 or 2)	no	other	NA	NA	NA	NA	NA	primary	NA	2	-18638	NA
TCGA.EY.A1GE	Yes	female	67	not hispanic or latino	NA	NA	g1	NA	NA	NA	stage ia	1.51025991792066	0	Years	1.51025991792066	0	Years	110.35.0	nationwide children s hospital	2	ucec	1	false	2014	67	NA	0	tcga-ey-a1ge	a28beb70-d309-45b8-a2ba-40558f3c8f4f	NA	NA	consented	united states	13	NA	NA	endometrioid endometrial adenocarcinoma (grade 1 or 2)	no	other	NA	NA	NA	NA	NA	primary	NA	2	-24667	NA
TCGA.EY.A1GF	Yes	female	75	not hispanic or latino	NA	NA	g2	NA	NA	NA	stage ia	1.45554035567715	0	Years	1.45554035567715	0	Years	110.35.0	nationwide children s hospital	2	ucec	1	false	2014	75	NA	0	tcga-ey-a1gf	615ea37d-6302-4d68-b253-d24efd947c3e	NA	NA	consented	united states	14	NA	NA	endometrioid endometrial adenocarcinoma (grade 1 or 2)	no	other	NA	NA	NA	NA	NA	primary	NA	11	-27450	NA
TCGA.EY.A1GH	Yes	female	70	not hispanic or latino	NA	NA	g2	NA	NA	NA	stage ia	1.44186046511628	0	Years	1.44186046511628	0	Years	110.35.0	nationwide children s hospital	2	ucec	1	false	2014	70	NA	NA	tcga-ey-a1gh	a45a2343-f425-4e62-9049-7782733b6234	NA	NA	consented	united states	8	NA	NA	endometrioid endometrial adenocarcinoma (grade 1 or 2)	no	other	NA	NA	NA	NA	NA	primary	NA	11	-25802	NA
TCGA.EY.A1GI	Yes	female	52	not hispanic or latino	NA	NA	g2	NA	NA	NA	stage ib	1.3844049247606	0	Years	1.3844049247606	0	Years	110.35.0	nationwide children s hospital	2	ucec	1	false	2014	52	NA	NA	tcga-ey-a1gi	16bde24f-61b8-458d-aca3-df4806abbd1b	NA	NA	consented	united states	10	NA	NA	endometrioid endometrial adenocarcinoma (grade 1 or 2)	no	other	NA	NA	NA	NA	NA	primary	NA	18	-19117	NA
TCGA.EY.A1GJ	Yes	female	73	not hispanic or latino	NA	NA	g3	NA	NA	NA	stage ia	1.3953488372093	0	Years	1.3953488372093	0	Years	118.39.0	nationwide children s hospital	2	ucec	1	false	2014	73	NA	0	tcga-ey-a1gj	13b97e99-f6b7-4253-b7e1-230cce2d8747	NA	NA	consented	united states	32	NA	NA	endometrioid endometrial adenocarcinoma (grade 3)	no	other	NA	NA	NA	NA	NA	primary	NA	18	-26715	NA
TCGA.EY.A1GK	Yes	female	74	not hispanic or latino	NA	NA	g3	NA	NA	NA	stage ib	1.37619699042408	0	Years	1.37619699042408	0	Years	110.35.0	nationwide children s hospital	2	ucec	1	false	2014	74	NA	0	tcga-ey-a1gk	972db411-9744-46f0-89c7-efe14135f1b4	NA	NA	consented	united states	23	NA	NA	endometrioid endometrial adenocarcinoma (grade 3)	no	other	NA	NA	NA	NA	NA	primary	NA	18	-27127	NA
TCGA.EY.A1GL	Yes	female	51	NA	NA	NA	g2	NA	NA	NA	stage ii	1.16005471956224	0	Years	1.16005471956224	0	Years	110.35.0	nationwide children s hospital	2	ucec	1	false	2014	51	NA	0	tcga-ey-a1gl	d46d5af5-62ae-43eb-a885-4c078e0c956e	NA	NA	consented	united states	5	NA	NA	endometrioid endometrial adenocarcinoma (grade 1 or 2)	no	other	NA	NA	NA	NA	NA	primary	NA	18	-18761	NA
TCGA.EY.A1GM	Yes	female	60	NA	NA	NA	g3	NA	NA	NA	stage iiia	0.571819425444596	0	Years	0.571819425444596	0	Years	121.43.0	nationwide children s hospital	2	ucec	1	false	2014	60	NA	0	tcga-ey-a1gm	1a094c2b-9fba-4bb1-929d-bb2cdf874bee	NA	NA	consented	united states	21	NA	NA	mixed serous and endometrioid	no	other	NA	NA	NA	NA	NA	primary	NA	18	-22010	NA
TCGA.EY.A1GO	Yes	female	65	not hispanic or latino	NA	NA	g2	NA	NA	NA	stage iiic1	1.41450068399453	1	Years	0.984952120383037	0	Years	121.43.0	nationwide children s hospital	2	ucec	1	false	2014	65	NA	0	tcga-ey-a1go	9370e189-8fb7-4bfa-8ef9-2220f3557188	NA	NA	consented	united states	-4	NA	NA	endometrioid endometrial adenocarcinoma (grade 1 or 2)	no	other	NA	NA	NA	NA	NA	primary	NA	18	-23853	NA
TCGA.EY.A1GP	Yes	female	54	not hispanic or latino	NA	NA	g1	NA	NA	NA	stage ia	0.952120383036936	0	Years	0.952120383036936	0	Years	110.35.0	nationwide children s hospital	2	ucec	1	false	2014	54	NA	NA	tcga-ey-a1gp	75fb484d-cd12-4cf0-a99d-faf27aead118	NA	NA	consented	united states	13	NA	NA	endometrioid endometrial adenocarcinoma (grade 1 or 2)	no	other	NA	NA	NA	NA	NA	primary	NA	19	-20011	NA
TCGA.EY.A1GQ	Yes	female	76	not hispanic or latino	NA	NA	g3	NA	NA	NA	stage ib	0.913816689466484	1	Years	0.930232558139535	0	Years	110.35.0	nationwide children s hospital	2	ucec	1	false	2014	76	NA	NA	tcga-ey-a1gq	8636db4d-a67b-4d8a-b02f-15fce553cf17	NA	NA	consented	united states	14	NA	NA	endometrioid endometrial adenocarcinoma (grade 3)	no	other	NA	NA	NA	NA	NA	primary	NA	19	-27904	NA
TCGA.EY.A1GR	Yes	female	67	not hispanic or latino	NA	NA	g3	NA	NA	NA	stage ia	0.941176470588235	0	Years	0.941176470588235	0	Years	110.35.0	nationwide children s hospital	2	ucec	1	false	2014	67	NA	0	tcga-ey-a1gr	70cdb758-26c9-4c11-a495-0c31cbc84949	NA	NA	consented	united states	10	NA	NA	endometrioid endometrial adenocarcinoma (grade 3)	no	other	NA	NA	NA	NA	NA	primary	NA	19	-24784	NA
TCGA.EY.A1GS	Yes	female	71	not hispanic or latino	NA	NA	g3	NA	NA	NA	stage ivb	0.777017783857729	0	Years	0.777017783857729	0	Years	110.35.0	nationwide children s hospital	2	ucec	1	false	2014	71	NA	NA	tcga-ey-a1gs	c10b2885-70ea-4d32-bc48-8b85530df702	NA	NA	consented	united states	0	NA	NA	uterine serous endometrial adenocarcinoma	no	other	NA	NA	NA	NA	NA	primary	NA	19	-26011	NA
TCGA.EY.A1GT	Yes	female	68	not hispanic or latino	NA	NA	g1	NA	NA	NA	stage iiia	0.820793433652531	0	Years	0.820793433652531	0	Years	110.35.0	nationwide children s hospital	2	ucec	1	false	2014	68	NA	NA	tcga-ey-a1gt	e0d13e2d-cf48-4b66-bfc2-88f872f67d79	NA	NA	consented	united states	32	NA	NA	endometrioid endometrial adenocarcinoma (grade 1 or 2)	no	other	NA	NA	NA	NA	NA	primary	NA	24	-25151	NA
TCGA.EY.A1GU	Yes	female	66	not hispanic or latino	NA	NA	g2	NA	NA	NA	stage ib	0.708618331053352	0	Years	0.708618331053352	0	Years	110.35.0	nationwide children s hospital	2	ucec	1	false	2014	66	NA	0	tcga-ey-a1gu	5dd28537-d24f-4a6d-a454-6f64cf37e16a	NA	NA	consented	united states	11	NA	NA	endometrioid endometrial adenocarcinoma (grade 1 or 2)	no	other	NA	NA	NA	NA	NA	primary	NA	24	-24304	NA
TCGA.EY.A1GV	Yes	female	75	not hispanic or latino	NA	NA	g3	NA	NA	NA	stage iiic1	0.703146374829001	0	Years	0.703146374829001	0	Years	110.35.0	nationwide children s hospital	2	ucec	1	false	2014	75	NA	0	tcga-ey-a1gv	e3e39474-c2b0-45af-bbe1-4c24f17cc284	NA	NA	consented	united states	8	NA	NA	mixed serous and endometrioid	no	other	NA	NA	NA	NA	NA	primary	NA	24	-27580	NA
TCGA.EY.A1GW	Yes	female	73	hispanic or latino	NA	NA	g3	NA	NA	NA	stage ivb	0.51983584131327	1	Years	0.711354309165527	0	Years	110.35.0	nationwide children s hospital	2	ucec	1	false	2014	73	NA	NA	tcga-ey-a1gw	f8ac5fd2-11f2-4b3a-a3a6-ff1a6d8e1cae	NA	NA	consented	united states	12	NA	NA	endometrioid endometrial adenocarcinoma (grade 3)	no	other	NA	NA	NA	NA	NA	primary	NA	24	-26978	NA
TCGA.EY.A1GX	Yes	female	76	not hispanic or latino	NA	NA	g2	NA	NA	NA	stage iiia	0.454172366621067	0	Years	0.454172366621067	0	Years	110.35.0	nationwide children s hospital	2	ucec	1	false	2014	76	NA	0	tcga-ey-a1gx	a7fd6522-8953-461f-9e5f-fdeb7d180d46	NA	NA	consented	united states	22	NA	NA	endometrioid endometrial adenocarcinoma (grade 1 or 2)	no	other	NA	NA	NA	NA	NA	primary	NA	24	-27961	NA
TCGA.EY.A1H0	Yes	female	57	not hispanic or latino	NA	NA	g2	NA	NA	NA	stage iiic2	1.22571819425445	1	Years	0.92749658002736	0	Years	110.35.0	nationwide children s hospital	2	ucec	1	false	2014	57	NA	1	tcga-ey-a1h0	c71e0986-56c0-45f4-be8d-2236e4418604	NA	NA	consented	united states	14	NA	NA	endometrioid endometrial adenocarcinoma (grade 1 or 2)	no	other	NA	NA	NA	NA	NA	primary	NA	19	-20936	NA
TCGA.EY.A210	Yes	female	82	not hispanic or latino	NA	NA	g3	NA	NA	NA	stage iiic2	0.451436388508892	0	Years	0.451436388508892	0	Years	137.40.0	nationwide children s hospital	2	ucec	1	false	2014	82	NA	7	tcga-ey-a210	ea1c693d-490d-4816-b6e3-d12946ad7cc1	NA	NA	consented	united states	14	NA	NA	mixed serous and endometrioid	no	other	NA	NA	NA	NA	NA	primary	NA	6	-30095	NA
TCGA.EY.A212	Yes	female	83	not hispanic or latino	NA	NA	g3	NA	NA	NA	stage iiic1	0.298221614227086	0	Years	0.298221614227086	0	Years	125.36.0	nationwide children s hospital	2	ucec	1	false	2014	83	NA	0	tcga-ey-a212	37981e2c-4761-4f82-aaf2-4e6963a71603	NA	NA	consented	united states	40	NA	NA	uterine serous endometrial adenocarcinoma	no	other	NA	NA	NA	NA	NA	primary	NA	8	-30680	NA
TCGA.EY.A214	Yes	female	66	NA	NA	NA	g3	NA	NA	NA	stage iiic1	0.689466484268126	0	Years	0.689466484268126	0	Years	137.40.0	nationwide children s hospital	2	ucec	1	false	2014	66	NA	0	tcga-ey-a214	4125e3e5-51c0-4577-9935-10cd086fc415	NA	NA	consented	united states	25	NA	NA	endometrioid endometrial adenocarcinoma (grade 3)	no	other	NA	NA	NA	NA	NA	primary	NA	8	-24136	NA
TCGA.EY.A215	Yes	female	60	not hispanic or latino	NA	NA	g3	NA	NA	NA	stage ib	1.06976744186047	0	Years	1.06976744186047	0	Years	125.36.0	nationwide children s hospital	2	ucec	1	false	2014	60	NA	0	tcga-ey-a215	48ab48a5-30e7-4f2e-8d0f-9bad7b8dc7db	NA	NA	consented	united states	7	NA	NA	endometrioid endometrial adenocarcinoma (grade 3)	no	other	NA	NA	NA	NA	NA	primary	NA	8	-22075	NA
TCGA.EY.A2OM	Yes	female	55	not hispanic or latino	NA	NA	g3	NA	NA	NA	stage ia	0.642954856361149	NA	Years	0.642954856361149	0	Years	178.37.0	nationwide children s hospital	2	ucec	1	false	2014	55	NA	NA	tcga-ey-a2om	2b60ef45-336c-42e0-aa3f-577069310d1f	NA	NA	consented	united states	38	NA	NA	endometrioid endometrial adenocarcinoma (grade 3)	no	NA	NA	NA	NA	NA	NA	primary	NA	14	-20398	NA
TCGA.EY.A2ON	Yes	female	61	not hispanic or latino	NA	NA	g3	NA	NA	NA	stage ivb	0.467852257181943	NA	Years	0.467852257181943	0	Years	178.37.0	nationwide children s hospital	2	ucec	1	false	2014	61	NA	NA	tcga-ey-a2on	bee58be0-c2b0-4cdc-adf6-b99243da586a	NA	NA	consented	united states	21	NA	NA	uterine serous endometrial adenocarcinoma	no	NA	NA	NA	NA	NA	NA	primary	NA	15	-22624	NA
TCGA.EY.A2OO	Yes	female	56	not hispanic or latino	NA	NA	g3	NA	NA	NA	stage ib	2.11764705882353	NA	Years	2.11764705882353	0	Years	186.34.0	nationwide children s hospital	2	ucec	1	false	2014	56	NA	0	tcga-ey-a2oo	068016e2-7829-493c-b8be-d3b85beaab13	NA	NA	consented	united states	18	NA	NA	mixed serous and endometrioid	no	NA	NA	NA	NA	NA	NA	primary	NA	15	-20797	NA
TCGA.EY.A2OP	Yes	female	63	not hispanic or latino	NA	NA	g3	NA	NA	NA	stage ia	1.37619699042408	NA	Years	1.37619699042408	0	Years	186.34.0	nationwide children s hospital	2	ucec	1	false	2014	63	NA	0	tcga-ey-a2op	f7165dea-c528-44f3-954f-e111a3d77b4e	NA	NA	consented	united states	8	NA	NA	endometrioid endometrial adenocarcinoma (grade 3)	no	NA	NA	NA	NA	NA	NA	primary	NA	15	-23090	NA
TCGA.EY.A2OQ	Yes	female	61	not hispanic or latino	NA	NA	g3	NA	NA	NA	stage ia	0.801641586867305	NA	Years	0.801641586867305	0	Years	186.34.0	nationwide children s hospital	2	ucec	1	false	2014	61	NA	0	tcga-ey-a2oq	029f0f1d-dd22-44d2-a623-cb9a33cb9438	NA	NA	consented	united states	7	NA	NA	endometrioid endometrial adenocarcinoma (grade 3)	no	NA	NA	NA	NA	NA	NA	primary	NA	15	-22309	NA
TCGA.EY.A3L3	Yes	female	82	not hispanic or latino	NA	NA	g3	NA	NA	NA	stage ia	0.705882352941177	NA	Years	0.705882352941177	0	Years	228.20.0	nationwide children s hospital	2	ucec	1	false	2014	82	NA	0	tcga-ey-a3l3	06728b1b-6b69-4467-8e10-a8a4e6328ac8	NA	NA	consented	united states	51	NA	NA	uterine serous endometrial adenocarcinoma	no	NA	NA	NA	NA	NA	NA	primary	NA	23	-30137	NA
TCGA.EY.A3QX	Yes	female	64	not hispanic or latino	NA	NA	g3	NA	NA	NA	stage ivb	0.440492476060192	NA	Years	0.440492476060192	0	Years	228.20.0	nationwide children s hospital	2	ucec	1	false	2014	64	NA	NA	tcga-ey-a3qx	8bb89c0f-0f04-485e-8e08-801042dfcba9	NA	NA	consented	united states	11	NA	NA	uterine serous endometrial adenocarcinoma	no	NA	NA	NA	NA	NA	NA	primary	NA	10	-23663	NA
TCGA.EY.A4KR	Yes	female	56	not hispanic or latino	NA	NA	g3	NA	NA	NA	stage iiic1	0.53625170998632	NA	Years	0.53625170998632	0	Years	289.17.0	nationwide children s hospital	2	ucec	1	false	2014	56	NA	NA	tcga-ey-a4kr	df27b584-fa45-4a8f-bd12-a018cc63dca1	NA	NA	consented	united states	11	NA	NA	serous endometrial adenocarcinoma	no	NA	NA	NA	NA	NA	NA	primary	no	17	-20669	NA
TCGA.EY.A547	Yes	female	75	not hispanic or latino	NA	NA	g3	NA	NA	NA	stage ia	1.48837209302326	NA	Years	1.48837209302326	0	Years	289.17.0	nationwide children s hospital	2	ucec	1	false	2014	75	NA	0	tcga-ey-a547	3424120f-248f-451a-948c-e320c19d1b19	NA	NA	consented	united states	69	NA	NA	endometrioid endometrial adenocarcinoma	no	NA	NA	NA	NA	NA	NA	primary	no	27	-27686	NA
TCGA.EY.A548	Yes	female	83	not hispanic or latino	NA	NA	g1	NA	NA	NA	stage ia	0.177838577291382	NA	Years	0.177838577291382	0	Years	289.17.0	nationwide children s hospital	2	ucec	1	false	2014	83	NA	NA	tcga-ey-a548	56bdb68c-a647-4aba-94ac-9cd52bb5344a	never used	NA	consented	united states	10	NA	NA	endometrioid endometrial adenocarcinoma	no	NA	NA	NA	NA	NA	NA	primary	no	27	-30543	NA
TCGA.EY.A549	Yes	female	78	not hispanic or latino	NA	NA	g3	NA	NA	NA	stage ia	0.580027359781122	NA	Years	0.580027359781122	0	Years	289.17.0	nationwide children s hospital	2	ucec	1	false	2014	78	NA	0	tcga-ey-a549	3d9828ae-eb65-4d0a-8d7a-cc09e98b5e99	never used	NA	consented	united states	49	NA	NA	endometrioid endometrial adenocarcinoma	no	NA	NA	NA	NA	NA	NA	primary	yes	27	-28569	NA
TCGA.EY.A54A	Yes	female	67	not hispanic or latino	NA	NA	g3	NA	NA	NA	stage iiic2	0.309165526675787	NA	Years	0.309165526675787	0	Years	289.17.0	nationwide children s hospital	2	ucec	1	false	2014	67	NA	1	tcga-ey-a54a	75783dbe-e18c-4535-b9eb-2affd320e098	former user	NA	consented	united states	13	NA	NA	endometrioid endometrial adenocarcinoma	no	NA	NA	NA	NA	NA	NA	primary	no	27	-24822	NA
TCGA.EY.A5W2	Yes	female	72	not hispanic or latino	NA	NA	g3	NA	NA	NA	stage ib	0.437756497948016	NA	Years	0.437756497948016	0	Years	324.9.0	nationwide children s hospital	2	ucec	1	false	2014	72	NA	0	tcga-ey-a5w2	1944e155-b765-48c3-9602-6787c105e551	NA	NA	consented	united states	8	NA	NA	endometrioid endometrial adenocarcinoma	no	NA	NA	NA	NA	NA	NA	primary	no	20	-26498	NA
TCGA.FI.A2CX	Yes	female	82	not hispanic or latino	NA	NA	g3	NA	NA	NA	stage ib	3.3296853625171	NA	Years	3.3296853625171	0	Years	156.38.0	nationwide children s hospital	2	ucec	1	false	2014	82	0	0	tcga-fi-a2cx	dffc7091-bc27-452c-ad94-1ee214107593	NA	NA	consented	united states	30	NA	NA	endometrioid endometrial adenocarcinoma (grade 3)	no	NA	NA	NA	NA	NA	NA	primary	NA	27	-30224	NA
TCGA.FI.A2CY	Yes	female	60	not hispanic or latino	NA	NA	g3	NA	NA	NA	stage ia	2.91108071135431	NA	Years	2.91108071135431	0	Years	156.38.0	nationwide children s hospital	2	ucec	1	false	2014	60	0	0	tcga-fi-a2cy	b9ab4ab9-ba9c-4a01-9f61-55c82b924936	NA	NA	consented	united states	0	NA	NA	mixed serous and endometrioid	no	NA	NA	NA	NA	NA	NA	primary	NA	27	-22097	NA
TCGA.FI.A2D0	Yes	female	55	not hispanic or latino	NA	NA	g3	NA	NA	NA	stage ia	2.82900136798906	NA	Years	2.82900136798906	0	Years	156.38.0	nationwide children s hospital	2	ucec	1	false	2014	55	0	0	tcga-fi-a2d0	1b35d083-f7c9-47d2-9a9e-718788f9e39a	NA	NA	consented	united states	0	NA	NA	endometrioid endometrial adenocarcinoma (grade 3)	no	NA	NA	NA	NA	NA	NA	primary	NA	28	-20392	NA
TCGA.FI.A2D2	Yes	female	66	not hispanic or latino	NA	NA	g3	NA	NA	NA	stage ib	2.99589603283174	NA	Years	2.99589603283174	0	Years	156.38.0	nationwide children s hospital	2	ucec	1	false	2014	66	0	0	tcga-fi-a2d2	46a1fdb9-548d-44d1-ab77-d51d44ac8198	NA	NA	consented	united states	61	NA	NA	mixed serous and endometrioid	no	NA	NA	NA	NA	NA	NA	primary	NA	27	-24260	NA
TCGA.FI.A2D4	Yes	female	44	NA	NA	NA	g3	NA	NA	NA	stage iiic	0.662106703146375	NA	Years	0.662106703146375	1	Years	156.38.0	nationwide children s hospital	2	ucec	1	false	2014	44	NA	NA	tcga-fi-a2d4	490ae247-ee67-48d4-94ed-93df5b9bbefe	NA	NA	consented	united states	31	NA	NA	endometrioid endometrial adenocarcinoma (grade 3)	no	NA	NA	NA	NA	NA	NA	primary	NA	28	-16163	242
TCGA.FI.A2D5	Yes	female	56	not hispanic or latino	NA	NA	g3	NA	NA	NA	stage ivb	0.746922024623803	1	Years	1.16552667578659	1	Years	156.38.0	nationwide children s hospital	2	ucec	1	false	2014	56	0	0	tcga-fi-a2d5	dcfbe781-a92a-45b5-b80a-e3bb3bdc0d9a	NA	NA	consented	united states	92	NA	NA	endometrioid endometrial adenocarcinoma (grade 3)	no	NA	NA	NA	NA	NA	NA	primary	NA	28	-20665	426
TCGA.FI.A2D6	Yes	female	74	not hispanic or latino	NA	NA	g3	NA	NA	NA	stage ib	0.746922024623803	NA	Years	0.746922024623803	0	Years	156.38.0	nationwide children s hospital	2	ucec	1	false	2014	74	NA	NA	tcga-fi-a2d6	787d313f-9255-4b93-8ac2-0aa8febb7909	NA	NA	consented	united states	31	NA	NA	endometrioid endometrial adenocarcinoma (grade 3)	no	NA	NA	NA	NA	NA	NA	primary	NA	28	-27060	NA
TCGA.FI.A2EU	Yes	female	68	not hispanic or latino	NA	NA	g3	NA	NA	NA	stage ia	6.99589603283174	0	Years	6.99589603283174	0	Years	156.38.0	nationwide children s hospital	2	ucec	1	false	2014	68	0	0	tcga-fi-a2eu	4284a85d-d9b6-40ee-aac4-c2c03554528e	NA	NA	consented	united states	0	NA	NA	uterine serous endometrial adenocarcinoma	no	NA	NA	NA	NA	NA	NA	primary	NA	27	-24836	NA
TCGA.FI.A2EW	Yes	female	71	NA	NA	NA	g3	NA	NA	NA	stage iib	4.91108071135431	NA	Years	4.91108071135431	0	Years	156.38.0	nationwide children s hospital	2	ucec	1	false	2014	71	0	0	tcga-fi-a2ew	93d6df4a-aea2-48c2-8b6a-4b3eca0bf26f	NA	NA	consented	united states	59	NA	NA	uterine serous endometrial adenocarcinoma	no	NA	NA	NA	NA	NA	NA	primary	NA	27	-26267	NA
TCGA.FI.A2EX	Yes	female	58	not hispanic or latino	NA	NA	g3	NA	NA	NA	stage iiia	0.755129958960328	NA	Years	0.755129958960328	0	Years	156.38.0	nationwide children s hospital	2	ucec	1	false	2014	58	0	0	tcga-fi-a2ex	3878f58e-76ba-4480-a784-88505bd464d0	NA	NA	consented	united states	0	NA	NA	uterine serous endometrial adenocarcinoma	no	NA	NA	NA	NA	NA	NA	primary	NA	27	-21489	NA
TCGA.FI.A2EY	Yes	female	63	not hispanic or latino	NA	NA	g3	NA	NA	NA	stage iiia	1.58139534883721	1	Years	2.41586867305062	1	Years	178.37.0	nationwide children s hospital	2	ucec	1	false	2014	63	0	0	tcga-fi-a2ey	787c3e2f-a708-4985-a5b1-b2383c7bfc52	NA	NA	consented	united states	0	NA	NA	uterine serous endometrial adenocarcinoma	no	NA	NA	NA	NA	NA	NA	primary	NA	27	-23042	883
TCGA.FI.A2F4	Yes	female	64	not hispanic or latino	NA	NA	g3	NA	NA	NA	stage ic	2.40766073871409	NA	Years	2.40766073871409	0	Years	156.38.0	nationwide children s hospital	2	ucec	1	false	2014	64	0	0	tcga-fi-a2f4	43476c88-86bc-4a65-9327-f0d24a41c971	NA	NA	consented	united states	59	NA	NA	endometrioid endometrial adenocarcinoma (grade 3)	no	NA	NA	NA	NA	NA	NA	primary	NA	27	-23621	NA
TCGA.FI.A2F8	Yes	female	64	not hispanic or latino	NA	NA	g3	NA	NA	NA	stage ii	2.08207934336525	NA	Years	2.08207934336525	0	Years	156.38.0	nationwide children s hospital	2	ucec	1	false	2014	64	0	0	tcga-fi-a2f8	601734da-2d11-4745-a260-0965f58aadea	NA	NA	consented	united states	0	NA	NA	uterine serous endometrial adenocarcinoma	no	NA	NA	NA	NA	NA	NA	primary	NA	28	-23649	NA
TCGA.FI.A2F9	Yes	female	79	not hispanic or latino	NA	NA	g3	NA	NA	NA	stage ia	2.16415868673051	NA	Years	2.16415868673051	0	Years	156.38.0	nationwide children s hospital	2	ucec	1	false	2014	79	0	0	tcga-fi-a2f9	25e7d9d6-7381-40e1-b7ed-1d8c936b7c5c	NA	NA	consented	united states	61	NA	NA	endometrioid endometrial adenocarcinoma (grade 3)	no	NA	NA	NA	NA	NA	NA	primary	NA	28	-28886	NA
TCGA.FI.A3PV	Yes	female	68	not hispanic or latino	NA	NA	high grade	NA	NA	NA	stage ia	3.4172366621067	NA	Years	3.4172366621067	1	Years	228.20.0	nationwide children s hospital	2	ucec	1	false	2014	68	0	0	tcga-fi-a3pv	60e307dd-e11e-40ba-93c1-7e8a1f669f60	NA	NA	consented	united states	31	NA	NA	uterine serous endometrial adenocarcinoma	no	NA	NA	NA	NA	NA	NA	primary	NA	15	-24897	1249
TCGA.H5.A2HR	Yes	female	71	not hispanic or latino	NA	NA	g3	NA	NA	NA	stage ib	0.14500683994528	NA	Years	0.14500683994528	0	Years	168.36.0	nationwide children s hospital	2	ucec	1	false	2014	71	NA	NA	tcga-h5-a2hr	fdb395e7-ff30-400d-861e-0cf2462ee390	NA	NA	consented	united states	30	NA	NA	endometrioid endometrial adenocarcinoma (grade 3)	no	NA	NA	NA	NA	NA	NA	primary	NA	1	-25986	NA
TCGA.K6.A3WQ	Yes	female	60	not hispanic or latino	NA	NA	g3	NA	NA	NA	stage ivb	0.555403556771546	NA	Years	0.555403556771546	0	Years	228.20.0	nationwide children s hospital	2	ucec	1	false	2014	60	NA	NA	tcga-k6-a3wq	d6303a05-f705-4413-8860-506a105d5b08	NA	NA	consented	united states	20	NA	NA	uterine serous endometrial adenocarcinoma	no	NA	NA	NA	NA	NA	NA	primary	NA	26	-22092	NA
TCGA.KJ.A3U4	Yes	female	55	hispanic or latino	NA	NA	g1	NA	NA	NA	stage ia	0.199726402188782	NA	Years	0.199726402188782	0	Years	228.20.0	nationwide children s hospital	2	ucec	1	false	2014	55	NA	0	tcga-kj-a3u4	1a36d5de-a097-4323-90e9-f1b924a8a5d8	NA	NA	consented	united states	0	NA	NA	uterine serous endometrial adenocarcinoma	no	NA	NA	NA	NA	NA	NA	primary	NA	24	-20392	NA
TCGA.PG.A5BC	Yes	female	72	not hispanic or latino	NA	NA	g3	NA	NA	NA	stage ii	0.900136798905609	NA	Years	0.900136798905609	0	Years	289.17.0	nationwide children s hospital	2	ucec	1	false	2014	72	NA	NA	tcga-pg-a5bc	22669a01-21d3-404c-ac19-cf0a6c03bb1d	NA	NA	consented	united states	16	NA	NA	serous endometrial adenocarcinoma	no	NA	NA	NA	NA	NA	NA	primary	NA	20	-26435	NA
[truncated: 513 more columns]
